# Supplementary material for: Comparative genomics and transcriptome analysis reveals potential pathogenic mechanisms of Microdochium paspali on seashore paspalum
Source: Front Microbiol. 2023 Sep 15;14:1259241. doi: 10.3389/fmicb.2023.1259241 (PMC10546424; doi:10.3389/fmicb.2023.1259241)
Supplement: Supplementary file 2 [file Data_Sheet_1.ZIP › Supplementary Materials/M. paspali cds.fa]

>g3331.t1
ATGAGCGACGACAAAGTGCGCTGGGCGCATGCAGCGACCGAGGCGGAACGACTTCTCCCC
GCTGCCGCAGACCAGCCTGCCGCAGGCACTCCCTCCAAGAACAACAGCTGGCTGCTGCGA
GCCAGAATCGCAACCAGTCTCGTCCTCATCGCAGCCGTCATCACCCTCATTACGACAGCA
GACTTGATCGCCTCTCCGTCGGCCGACATTGAGGGGTGTGCGTGGGCGACTCTTGAACAG
CACGTTCAGCTTCTGTCAGTGCCACCCATCGGCAAGAGCGAATTCCTCGCTCGCCAGCAA
AGACTCGCCAATGCTCTCAAGGCCGAAGAGGTCGATGCCTTCATAGCAGAGCCATCAGCG
TCGACCTTCTACTACGCCAACGTGTCGTCCTCTTTTGACCTTTCGGAGCGGCCCTTCCTC
ATCATCCTGGACAGCAAGGCGCAGTTCTCGTACCTCGTTCCGTCCTTCGAGGTCGGCCGC
ATCGCCGGGCTGGACATGGTCTACGACGCCAAGACGGTCATCCAGTGGGACGAAACGCAG
TCTCCGTACAGCGTGCTCAAGGACAGGGCACACTTCGGTAGGGTCATGCTCGACGAGCAC
GCCCGCTTCATGATCGCCGCGGGTCTGGAGAAGGCCGGCATCGAGGTCGTCCCTATGTCG
ACGAAGGTGCAGAAGCTGCGCGCAGTTAAACAGGAGTCAGAAATTGCCATCCTCCGCGGC
ATCAACCAGTTCACACGGCAGCTCATTCGCGCTCTCCGGCCGTGCATCCGCATTGGCATG
ACGCAGGAAGAGGTCACGACAGCGGCTCATGGTCTATTCGCTCGCGCCGGTGTCGGCAAG
GACTTCTGGGCGATTGTCCTCTTTGGTGACCAGGCTGCTTTCCCACACGGTGGCAAGCAC
GGCAAAAGACTGCAGCACGGCGAGTTCGTCCTGATTGATATTGGGTCGAGCTTGCACGGC
TACGGTAGTGATGTCACACGTACAATCCTGCCGCCGACAGCCAGCGTCAGTAGAGAATTG
CTCGACCTATGGCACATAGTTCATGCAGCTCAGAGTGCGGGCTTCGAGCTCATGCGTCCG
AACACGACGTGCGCAGATGTCGACTCTGCCTCGCGGAAGCCAGTCGAGGCCGCTGGTCTA
GGCAAGTACTACACACACCGACTGGGACACGGTCTTGGTCTAGAGATGCATGAGCACCCA
TATCTGAACGGGGCAAACCGCGAGAAATTGTCCGTTGGTGAGGTTGCGACCAACGAGCCA
GGTATCTATGTCACTTCTGAACAGGCTCCGGATATCAGATGGAAGACTGGCTTTGGCATC
CGCCTTGAGGACCCTATCCTCGTAACCGAAAACGGCGGTGAGCCGCTGACCGGGCAGAGA
GCTCTCTCTCCCTACGACCCCTAG
>g3332.t1
ATGTCGTCGAAGAACGTTTTTATCACCGGAGCATCCGGCTTCATCGGGGGTGATGCACTC
TATGCTCTCGAGAAGGCACACCCGGAATGGGAGTTCTCCGTGCTCGTACGAAGCAAGAAG
TCCGGTGAACAGATCCAGAAAGCGCATCCCAAGGTCCACTTGGTTGTCGGTTCGCTTGAC
GATTTCGAGACAGTCTCCAACGCAGCAGCGGCGGCAGACATTGTCATCCACACGGCCGAT
TCGTCAGACCACCAAGGAGCTGCCCGTGCCATCGCCGCGGGCCTCCGCAAATCCCACACA
ATTGAGGAACCGGGCTACTATATCCACATCTACGACGACCTCGATGGCGTCGACCGCCTG
CTCAATCTCCCCGACTCGGCCTTCCACCGTGATGTCGACAAGATCGTCCTCGATGAGGCC
ACCAAGGAGCCCGCCGCTGTCAAAATCGCCATTGTCTGCCCGCCTACAATCTACGGCATT
GGTCGCGGCGCCGTCAACCCCAAAAGTCGCCAGGTCCCCATGCTGATTGATTCTACTTTT
GACGAGGGTCTCGCTCCAATCAGCGGCAAGGGTAAGTCTGAGTGGCACTACATCCACGTA
TACGACCTCTCAGCCTTGTTCATCGCACTCGCTGAGCACGCAAGCACCGGCGGGCCGCCG
AGCGAGGACGACAAGGAGATCTGGGGTCCGCAGGCGTACTATCTCGTTGAGGACGGCATT
TTTGTCTGGGGCGAGGTCTCAAAGCAGGTGGCCAAGGAGGCTTACAAGCAAGGCGCCATT
AAGAACGAGAAGACTAGACAGTTCTCGCACGAAGATGCTACAGCCAAGGGCAAGTTCGAC
TGGGTGTCGTGGGGCCAGAATAGCCGCGGCACGGCGAAGAGGGCAAACAAGTACCTGAGA
TGGAAGCCCAAGGAGGCATCGCTGTTTGATACTATTCCTGAGCTCGTCCGCGTGGAAATT
GAGGCGCGCAAGCAGAATGAGTTGAAGTAG
>g3333.t1
ATGGCAGCCAAGGAACACTTCACCCTCCCCATCGCGCCTCTGGAGAACCACCCAGGCGGC
GCAGTAATCTGCACGGAGCCCAAACCAAAAGTCTACCTTCTAACCTTCTCCTCGCCGCCT
GACAATCGGCTAACGCACAACTTCATCACCGCATTACTTGCATCCCTCGACATTATCGAG
GCCCGCCTCCCTCCAGGCGTGGTAGTCACCACCTCGGCCATCACAAAATTCTATTCCAAC
GGTCTCGATCTGGGTCTGGTGGGGTCCATGGACAACTTCTTCGAGAAGCACTTCTACAAA
CTACTCGCGCGATTCCTGTCATACCCCATGCCTACTGTTGCTCTGATCAATGGGCACGCG
TTTGCGGGAGGTATGATGCTGGCTATGCATCATGACTATCGCGTCTTCTCTGGCTCCAAA
GGCTTTCTGTGTGTGAATGAGATCGACTTTGGTGCGCCGTTGCCAACTGCGTTGGCAAAT
ATTTACCAGACCAAAGCTCATCCAAGTGTGGTCAGAGAGACTGTCCTCGAGGGGCGAAGG
TGGACAGCAGAGGCAGCGATCGAGGCGAGGTTGATCGATAGCGCGGAAGGGTGGGCAGGT
GTGGAAAAACTGGTTGGGGAGAGGGCATTAGTGAGGAAGGCGGAGTCTGGGGTATACAGG
GTCCTTAAGAAGGAGTTATATAGGGAGCAGTTAGCTTTGCTTGAGGTCGGCGGAAATGCA
ACCGCTTTGGCTGGGGAGTGGATGAGGGGGGAGGCTGAGCTGAGGGCGGAGATCAAGTCC
AAGGCTGCGAAGCTATAG
>g3334.t1
atgtccgacccaatctactacgagtcGTGCTGGGCTATACTAAGCAGCATCGGCATTGCT
AACTTCCTCTTCGGTCTTATCATCGTCAGCATCACCCGCTTCTCAGTTGTCGTCGCCGTG
CCGATTGTAGTGTCGATCGCTACAGCCCTGGCCAATGGCTTGTGCTTCTTCGCTTTCTAT
CAGGGCCATCCCCCAATACAATTAGCCGTGGCGTCAGCTTTCGCGGATATCCTCTGGTTG
ATCCAAGAAGCAGGCTTGTCCTTCTATGGCTACGTGATCCTGGCCCGCGTCCTCCCCCGT
CAAGACAAACGCATTTTCGTCCCCTTATTCTGGACCATCGTCGCCGCAATCGCCGGGTGC
CGCTGCGCCATCGCCGCGCAGCGCGTAGAGGCCATCATTTCGGGCAACGACAGCCTCCAG
AATGTTATCAACCACCTACACACGGGCTACTTTGTGAGCATTGCCTTGCTCGAGTGCGTC
ACCGCCGTGTTCTTGCTGCGGAAATTCGGGTCCGCGAAGAAAGCCTCCCAAAACGCATCG
ATTCGCACGGGACTACTTAGCCACTTTATGCGTGGGACGGAGATACGGCTCGCCTCGCTC
GCGCTGATTGGCGTCTCAAGGGCGATTACATATTGCTTCCAGGCCGACTTACAGGCTGCG
TCTTCCACGGCGAGTCAGCTTGATCGTTTCATTTATACGTTGGAATGCGTGTTTCCTATG
ATGTTATACATTGACGTACTTGCCTCCCGCATCAAATTCACCGGCTCATCCCAAGAACAG
TCCTACGGGGTGAATCAGGTGGGCGGCGCCTCAGCAGCGAAGCCGAAGAGTCGCACGACC
CCGCGCCGGGCAACCCACGGCTACCCTGGGTGGCAAGAACTCGATGACGAGCGTGCATTT
CCTATGGGCTTGACGAGCGTCAGTCGAGCGGGGCCGGCAACAGACCCGGGTGTCTTGGCT
GCGGCAGACGAGGCGAGGAAGCATGACCCTTCGAGGGTGGGAATCACGAAAACGATAGAT
GTCACAGTTTCAAAGATTGGGAGGGATTGA
>g3335.t1
ATGAGCACAGGCAGCCCAACGGCGCCGGTGGCCGGGGTGGCCATCAGCGAAACGTACACC
AATGTGCTGACCGTCTTCATCAGCATCGCCCTCTACAACGTCCTCGAGCTGACGGCTTGG
ATTCTCGGCACCTTCAAGCGCTGGACGGGCCTCTACTTCTGGAGCCTGTGCGTCACCACC
TGGGGCGTCGCCTTCAACGCCGTCGGCTATCTCTTACTGCACCGCGAGCTCTCCAACAAT
GAGTATCTCGAGGCGACCCTTATCCTCGTCGGCTGGTCCGCCATGGTCAACGGCCAGTCG
GTCGTTCTCTACTCGCGCCTGCATCTTGTCCTGCGCGACGGCCGCCGCCTGCGTGCCATT
CTGTGGATGATCATCTTCAACGCTGTCACCATGGTCATCCCAATCATCGTGCTAGTCTAC
GGCGTCGTGTCCGACAATCCCATCCCCTTCCGGAAGCCCTACGACGTGTACGAAAAGATC
CAGCTCACCGTCTTCTTTGTGCAAGAGGCCATCATCTCGGCCGTGTACGTGTGGGAGACG
ATCAAGCTGATGCGCATTGAGAAGCATGTCCGCGACAAGGCCAAGCTGCGCCGTCTCATG
AAGCGCCTCATCTACGTCAACGTCGCCATCATCCTGCTCGATATCACCATCCCCGCCCTC
GAGTTCTCCAACAACTTCCTCCTCCAGACGTCCTACAAGCCCCTTGCCTACAGCATCAAG
CTCAAACTCGAGTTTAGCGTGTTGAGCCAACTTGTCAGTCTCGCCCGTCGCGGTACCCGC
AACGGATCCTTCATCGATCAGGCCGATATCGTGCTCGACTCGACTATCACGCCCCCCGGC
GACACCACGCGCAACACGACGCGACGTACGCAGAGTGACCAGTCGCAACTGCAGCAGAGG
CAGCAGcaacaacaacaacaacaacaacaacaacaacaacaacaacaacaacaacaacaa
caacaacaacaaATGCTTTCGCAGCATTCGCAACATTCGCAACATTCGCAACGGACCCAA
CATTCAGCCTTTTCAGCCCGACAGGCTCGCCACGGCGCCAGTAGCGTGGCCTTGCCGACA
GCCGCCGCGATACTGCGAGATGACAGCGCGCAGACGGATGGCAGTCTTACTGAGGTCGAA
AGGGGCAGTCTATTTCTCAGGAAAGCCAAGACCTTGACTTTCGGCGTTCCATCTAAAGCA
TGGCCGACGGATTCTTAA
>g3336.t1
ATGGCCTCGTTTCTCCTAGCGTCCATGGCCACAGTCGCCGTGCTTAGCCACGGCGCTCAG
GCCTCACCTGAGCTCCGCGTCTCCAAGCCGACCCCCGCTGTAGTCGCTCGCACCGCCGAT
CCTCAGATCACGACCGCCCCTAAGCCACGCGAGATCTATGTTAGGCAGACCACAAGCAGT
GCTTTCCTCGGCACGGTCTGGATGGCACCTGACAATGTCTGCGGTTACGTGTCTGGCGAT
GCTAGCAGGCCATGGTCCTGTGAGTCCACTGACAGATGTGGCTTCGCGACCGAACAGGGC
GGCTGGGCGGCCTGCTGCCGCGGCACGGCGTGCAGTATCAGCCAGGTCGACTGCATCGAC
AGAGCAGGCTACCTGACGTCGAGTCTCTGCGGGTCAGCCTGCCAGAACGACATCGGAACG
AGGAAGTGTACCGACACGGACCTGCCGTACTGCGGCACGCTGACCTTCTTCAGCGGCATC
GTCGACTACCAGTGCGTCGCCGGCAGCGCCTCGACGTTCGCGCAGGTCGACACGACCTAC
TCAGGCCAGTCGACCTTCGGAAATGGCGACACGTCCTATATGCTCACCACAGTCATCTAC
GAGGCCGATACCATATTCACCTCTAACCAGCCCAGGACGACCTCTAGTAGCAGCAGCGTC
TCGACGACCAACACGGGCCCTGCTACAACCACAACCGACCCATCATCCGAGACCACAACG
CCAGTCAACAACGATGGCGGTGGCAGCTCTACGCCGATTGGCGCCATCGTGGGCGGAGTG
GTCGGTGGCGTGGCTCTCATTGCCCTGATTGGGTTCGGAATCTGGTTCATGAAGTCCCGG
CAGAAGAAGAAGGCCAGCGCGGCCGAAACCCAGGCCATGATGAGCCAGAACACGGGTGCC
GGCGGTCCCCACGGTGGTCCCGGCATGGCCCCGATGCAGTCCCCTTACTCGACCGGCGCC
GGTGGCCAATACCCGCCACCCGCGGGCTACAACAACGGTCAGCACTACACGGCCCCGGAT
CCCAGCCTCAGCCCGAACCCGGGCATGATGGCCGGCGGCTACTACCAGGACCCTAGCAAG
CAGGGTTTCCAGCAGAGCGTCTCGCCTGACCCCAACCGCCAGTCCTACCAGCAAGGTCCC
GTCCCGGCCGCCTGGGCCCAACACACCGGAAACTCGGGCCACCAGCCATCGCAGCATACT
GGCTCCTCCGGAACTGCTGGGCACCCGCAGTTCCCGCAGCACAGCGGCGGCCCGTCGCAG
CAGCAACCCACAACGTACTACGAGGCCTCGGGAATTCCTGTTGGCGCTGAGGACCCGAAC
CCGAACCACCGCGGACAGTTCCATGAGCTTTCATAG
>g3337.t1
ATGCACAAATCGCTTCTTTGGAAGCTGGCCTGCAGCACTCTGCTGTTCGCAACAGCTTCA
GCCCAAAGCAGTTCTGCTTCGACCACAGACGCCGCGCCCACAGCAACTCCTACTGGAGCT
GCCACGGACTCTGCCTCTGCACCCCCAAGCGTGACTGCTTCGGTCAGCAGCGGCAGCACA
GCACCTAGCGGAACGGTTTCACAAAGCACCACAGCCACGGGTGACGGCAGCGGCAGCTCA
CCTACCGACGGTTCTGGAAGCGGCTCCGACTACTATGCTGACAAACCTCCGGATGTAAAG
CTTCGCGTGCCCGAGCTGCACGTCGGCAAGATCGAGCTCGTGGTGGACAACCTCCAGGCA
GAAATCAACCTCGCAGCTCAGGTCGCCAACCTTGTTGAGATTAACGCCGGTGTCCAGCTC
GGTATCTCGAAAGTTAACGTCACCATTGCTGACGTCGACGCTGAGCTCGAACTGGTCATC
AGACTCGGGAATCTGGTCGACATTGTCAACCGCACACTCTCGTCCCTCAACCTCAACCCG
CTGCTCATCAATGTGCTCCAGGACGTCGGCGATCTCGCTGGTGCTGTCATTGGTGCTGTT
GATGGTCTCCTGGGCTCCATCACGAACGGCGACTCGGTGGTCAACTTCTTGATTGACAAC
CTCGGTAATATTGTGCAGGAGGTTACCGGTGCTGCTGGTGGTGCTGTCAGCTCCATCATT
GGTAACTTTGCCAACAACATGACCTACACAGGCGCTCAGGAGGTCCTTCAAGGTGGAAAC
ATCCAGAAGACCTACAAATACTCCCCACTAAATTCGCTCGTCAACATCATATTCAACGCC
GCCGGGCAAGTAGTACAAGCCGTCGTTGTAAAGGGAAGCGGCGACAGTAGTGGTGGCGGC
ACTACGTCGACATCGAGTGCTAGCACGGTTGCCAGCGCGACTTCCACGGCGTCTGCAACC
TCGACTGCTGCGGCTCGGAAATCATAA
>g3338.t1
ATGAAGACGACATCATATGCATGCCTGGCCCTGCTGGCCGCACCCTTTGTGGCCGCCCAG
AACGGCTACGTCGGCTACGAGATCAACAAGCGCGGCGACAACGAGTCTGCCGTCTATGAA
ACGGCCAACACGCCCGGTGTAGAGCTGCCCGAGACGCCCGATGTGTATCTCAACGCCAAC
GTGTCAGTAGGCGAGATCTCGATTGAGGTTGAGAATATTACGGCCAAGATCAACCTGGAC
GCCAAGGTTCTGAGCCTGCTACACTTCACAGCGGGCGTAGATGTCTCGGTCGACAGCGTG
TCGCTGCTGATCCAAAACGTGAGCGCAAAGGTTGAGCTCGAGGCGAGGCTAGGCAACGTG
GTGCAGATGGTCAGCGACGTGCTTGACACTATCGACCTCAACCCAATTGTGGCAACGCTG
GGCAACACACTCAGCGGCGTCATTGGCAACGTGACGGACGTCATCAGCGGAGACAATAGC
AGTAGCAGCGGCAGCACACTCAGCAAGCGGGACGTTCCGGCCGACTACAACCTGCAGAAC
AACATCCTGTACAGTGTCAACGACTACTCTGGGTCGACGCACAAGAACCGCATCCTGGGC
CAGGACGGCACCATCTTCGACATGACGCTCGACAACAACGGCAACGAGCGCAGCCGCGAG
ATTGTGGGCACGTACTTGACCGACATGGTCGCCACGGGCCATAGCCGCACCATCACCATT
GACGGCGTCACCGAGTTCGAGGTCGGGTACCTGTATGCGCCGTACCCGGGGCTGCGCGTG
CACGCCCTCATCTTCACCAACCTGGCGGGCGCGGTCGTCAAGACAAAGTGCGTCGCCGAG
TCGGAAGCCGGCGGCACGAGCACCATCAGCGAGGACAATGACGACCGGGCGGATTTGAAG
CTGTag
>g3339.t1
ATGGCAGCAACCACACCCTCCCCAGTGCCGCACATACAGCTGCTTTGCGTCGACCCTGCC
TTCGCCGCCGCCTTCGAAGCCGCCCGCGTCAGACACAAGCTGCCCTCTTCCATCAGCATC
GCCCACCACTCTGAACGCCTCGCCCAACTGCCCGCCGCCGTCAAGTTCGACACCATCGTC
TCCCCGGCAAACTCGTACGCCCGCCTCGACGGCACCTTTGACGACGCCATCTCCCGTGCG
TTCTCCCTCTGCGGCGCCTCTGGCCAGTTCACGTCAGACGACTACCTCGCTCTCACCCAC
GTCGCGCAAAAAGCCATTTATGACAAGTACCGCGGCTTCGCACCGCCGGGAACCTGCACA
CTCGTACGCATCCCAGACGACTTCGACGCCCGCAACAACAATGTCTGGGGCTGTCGTCGG
GTCGCGCTGTGTCCGACCATGCGTAGCCCCACCAACGTCAACTGGGACCGCGAGATCGTC
TACGAGTGTGTCTGGTCTCTACTGTGCGAGGTGGACAACCACAACCGCAGGATTCGGCAA
CAACATCAGCATCATCTTGGCAGCAGTGACGCAGGGACTGGCAGCGGACAAGGGAACAGC
GACAGTGAAGAAATCAAGAGCGTCCTCATGACCCCGCTCGCCACGGGCGTCGGACGAGTA
AGTGCGGCGCGCTGGGCAGCCCAGACGGTCCTCGCGATCAAGCACTTCGTCCAGGCGTGC
GAGAACCCGGACAAGTGGAGCAGGCTAGACTGGGCCGACTTTGGGATTTCGGTCACCGAG
GTGCAGAGGACATGGGACTTGTGA
>g3340.t1
ATGGGCGCCGGCGCCAACCCGAGCAATGGAATAGGCGGTAGTGGCCAGGACCTCGCTGGA
GCCGGCGGTCAGCACGCTGGCGGTGCAGGTCACCCCTCCAACGGACCGCAGGCGACCGAG
TACACACTCCAGGGAGTCATGCGCTTCCTTCAGACGGAATGGCATAAGCACGAGCGCGAT
AGGAACGCTTGGGAGATCGAGCGTCAGGAGATGAAGGGGAGAATAGCAGCCTTAGAAGGG
TCCGCCCGGCGCGCCGATGCTACACAAAAGGCCTTGAAGCGCTACGTCAACATCCTGGAG
AAGAAGGTCAAGGAGCAGGCAACACACCTCAAGACCGCCTCGGTGCATTCTGCAGACAGC
GACGATCACTCTGTAAAGCTGCCGCCTCGATTCGACCGGGCTGCCATAGTACAAGAACAA
CTAAAGCGATCAGACGATCGCCCGAAAGAGACTATTCCTGGTTTAGAGGGTGTCCTCGAC
CGCACACAGGAAGAAGACGAGCGTGAGCACCTGAGAGCTTTCCTCGACCAGTGCCAGGCT
GAGTTTACATATCTGATGATTACTCCCGCCAACCCTATGCCACCACGCGAGTCGCCGCCT
CTTCCCGTTATTGAAGATCTCAGGGAGGGTGACCAGTTTGGTATGCCTAATAGCCAGCAG
GCTCTTGAGGCGGCGTTCCAAGGCATGCGCATAGGCCAGGGTGGCCACCCAAGAGATCCC
TCCGCAGCCTCCCGCAATCCCGCCATGAACCATAATGTTTCTCTGCCAACGGGTATGCCG
GCACAGAACCCCAGCCAGTCGGCTACAAGAGCCAACTCTGAGCTACAGTCAGCTATGATG
ATGCGCTCAGGAGACAGTATGCAGCCGAATACGTACCCTCAATCTGGAGACTGGCAGGCC
GTAGCTGGAAATGCTAGACTGCAACCTCAAAATGATGACGCAGCTCGCGCTGCGGCTGCG
CAGCTTAGCAATGAGGTTGGCAACCAGAACGATCGTGGAACGGAGGTCCTCTTACAACAG
CCACCGCGGAAGCAAGCGGAACGGCGAGCTAACGACACTGATGGCTGGGACTTTAACGAA
GCAGCATTTCCCGACGCGGCGCCACCTCAACAATCAGTTGAACCACAAACTGCTTCTCAT
CGCCCAGATACTGATATCTTTCCTGCTGCCGACGGAATCCCCAAATCCCCAACTCGCGGC
CAAACGTCTCATCGGCGTAAAAACTCTATGTCCCGTAGACGTAGCGCAGATCAGGACTCA
CTGAATGCTATGGCACAAAAGGCAGACGCCGGGAGCTTCAAATTACGATATGGGTTAAGG
GGACATCTGAACACTGTACGCACCGTCATCTTCTCTGGCGGCGGTAGCCCAGGCGAGCCT
GAGATTTGCACCGCTGGTGACGATGGTTTGGTGAAGCGCTTCCACCTTCCCCGAGAGTCT
TCTCATCTGGGCACTTCGACTTCCTCCGATCTGGACGTCACAGCAGACTTTACTCACCGC
GGACACAATGGTGCGGTCTTGTGTCTGACTTCATGGACGCCATCACCTAATTTCTCAACC
GGCGGCCGTGCTCAAGGTGATGGATGGATTTTCTCAGGCGGTCAAGATGCGACTATCAGA
GTATGGGAGCGTGGTAGGGTTGATCCCAAGGCTACTCTTGAAGGTCACACCGACGCGGTC
TGGGCAATTACGGTGTTACCAGCTACTCTCGGTGCTGTGTTTGGCTCCACAGAACAATAT
AGCGGGCAGGGCGATCGGATATTGATTGTCTCAGGCTCTGCGGATGGAACTGTCAAGATT
TGGGCAGTGAGTGCACCGCCACAACTATCCTCACCTCAGCCTGGGTCAGCCGGAGGTCGG
CGTGGCACTGCCGGTGGGCGCGTTCGTGGTAACTCGATGAGCTCGGGCTCACAGTTTCCT
AACTCACCACAACCAAGCATGGCCTCGAACTCTCAGTTCAACTATACTCTTGTCCATGAC
CTCCGCCGAGCGGACGGCTCCACGGCTTCGCCGACCAGCATCACACCACTCGCCTCGAAT
GGCGAGAAGTTTGTTGTCAGTTATTCTGACGCAGCGATTATCGTGTTTGACACCAAGTCT
GGAGACGAGGTTGGCTCCATGGCAAGCCGCGAGACGTATGATGGCACCATAGCGACAAGT
GTAAATGCTGTACAGGCGACAATCACCAGTCTCGACAGCAACTCCACAGCCGGCATGGGC
GAGGAAGATGCGGGTGGTCCTACGGGGGGCACTGGCACTTCGGGCAGCGGTGTGGAGGGT
GTCATTATATCTGGCCACGAAGACCGCTTTATCAGTCTCTTCGACGCCAACAGTGGACAA
TGCACCTACACGATGCTTGCTCATCCTGATGCCATCTCGAGCCTGTCCCTAAGCCCTGAT
GGACGCGAGCTGGTCTCTGCAGGGCACGATGCCAGCCTCCGATTCTGGTCTCTGGAAAAG
CGCAACTGCGTGCAAGAGATGACTGTCCACCGCATTATGCGCGGTGAGGGTGTATGCTCG
GTGGTTTGGAGTCAAGACGGTCGGTGGGTTGTGAGTGGCGGTGGAGATGGCCTTGTTAAG
GTCTTTGCGCGGTGA
>g3341.t1
ATGGCTGGAAAGGCTCCCGATGTAACCGGCAGGGGAAAGGGTCTACCTAGTGGGATTCCA
AAGACCGAGCCTGGAGTCGACCTGATCCAAGCGTGGCTCGCCCGGCTACGGGAGCAGAAT
CCAGATTATCAAGACTGGATGTCGACCATTCTGCCTCACATGACCGTCGAGTCTCATAAT
GGCAAAGGACCACACCCTTCAGTCACGTTCCGCTTCAACGTCAAGCCAGAGCATTGCAAC
GGCATGAACAACCTGCACGGCGGCTGTACCGCGACGGTGTTTGACTTTGCCACAAGCATG
CCCATAATGTTTGTCTCCAAGCCGGGCTTCTGGGAGTACCTAGGCGTCAGCCGTACTCTC
AACACGACATACCTGCGGCCGATTCCGTGTGGGACCTCAGTCATCATCGAGGCCGATATC
CTACAGATTGGCAAGCGGATGGCTACCACGAGGGGCACGATGCACGCAATCAATGAGGAT
GGCAGCAAGGGTGCTGTTCTGGCAGTCTGCGAGCACGGCAGGGCCTGTGTTGATCCACCC
AAGATGTGA
>g3342.t1
ATGAATGCCGTACTCTCCACCCTCCGCGAAGCCCTCCGCCCGGCCGACGCACCTCGCCAG
CCACGCCAATCCACTACCACGACCACTCAAGCCCAGCACGAAGACTCCCTCAGCCCAGCC
CGGCAGGCCGAGCAACAATACACCCCACCCGGATTAGCATCCCACCACACCGAGCACGAC
ACATCCTTCACCGAAGCCCACCGCGACGCAACGGGCCACACCTCGGTCCTGGAGAGTATC
ATGCCGGGCCACCAGGGCCTGGCGGGCAAGGAGCCTTGGGACCCAAGCTCGGGCTCCCCG
CCCAAGAAGGAGAGGAGGGGCAGCGGGCTGATCATGGGTGCTCTGGAAGGCTGGACGAGG
CGCAGGAGCAGtgctgccgctgctactgctgctgacggtgatgatgcctctCGTGTGAGG
TCCGATAGTAATGCTTCAGGCGGGCATGGTGGAGGAGGGGATTACACGTTTTCCGGAAGC
CGACGGGACACGGCGAGGACTGGGGAGAGTGCTCAGCCTAGGGCGATGAAGATGGATAAC
AACATCATCATGGCTTCACAGGAGAAAGAGACTACGAGGGACTCAATAAACAAACTACCG
GGGTCTGTAGCGCGGGACAGTCAAGTCAGTCGATGA
>g3343.t1
ATGTACCCAGAAGACAATGATGGTGACAGCCGGAACAGCAGCACTGTCAACTACAGCACC
TCACGCCGTGAACTTCGTTTCATTACCAACGCCGCCACCACCACTACTAATTCCACCGGT
ACTCTCCTCCTCCGCATTCCCCCTTCATACCCCGTACACGGCTTCCCAGAGATCCTCACG
GCTTCTTGTACTCTCACGAACGATGGCCGCCACTCCATCGTGCACAAAGACCTGCGCATC
CAAACGAAGAAAGCATTCCGCGCGCTCAATCTACCAGAAGGCGGAGATGGAGGCGGAGGC
GAAGAAGTCCTCGATGCACTTCTCCTTGCCTTCCTGGACCTGATCGAGACGGAGACCACC
AGCTCTGTCGTCACATCTGGCGACGAGAACGCCAGTCTCACACAAAACAGCAGCGCACCA
GACTCCCCGACGTCCTCCCAGcatcatcatcatcatcatcatcatcaCCAACAACGCCCG
TACAAAACAGTGATAATATGGCTCCACCACCTCCTAAACACGAACAAGCGCAAACTCGCC
TTGCATCCCAGCCTCACTAGCACTTCTCCTCTTGCTGcctccaccaccaccaccaccacc
acTGGCCCCAGTCCAAGCGCAGCCTCCCAGATAACAGGCCTCTCGAAACCAGGCTATCCA
GGTATCCTCCTATTCTCGGGGCCCCGCGACCTCATAGCTGCGCACGTATCCGAGCTCCGC
GCGCAGCGATGGCAGGCCTTCCAGGTGCGGTATGACAGCGATGACGATGACGATCCTGTC
TCTGCCTCTTCGGCAAAGAGTGAACCGGGAGATGGACTGTGGTCTTTCGAACACCCAGCT
GGTACTATCTTGGAAGTAGAGTCCATTGCGCAGGCTGCCAAGTGTATCGTCGGTGCGAGC
CAGAGGGAAGTGTTTCTAGCGGCTGTGGGGGTTAAGTGA
>g3344.t1
ATGGTCCTCGCTCAGTATGATTACATCTTCGCAATTGCGACCATTTTTGCATTCCTGGAT
GCCTACAACATTGGTGCCAACGATGTCGCCAACTCGTGGGCAACTTCGGTTGCTTCCCGG
TCCCTGTCCATGCTCCAGGCCATGATTCTTGCCGCCATCATGGAATTTGCCGGAGCTTTT
GGTGTCGGTGCTCGCGTTGCCGACACCATCAAAACCAAGATTGTTAGCCCCGACCAGTAC
TCGTCCGAGCCTGCGGTTCTCATGCTTGGTATGACCTGTGCTGTCGTTGGTTCTTCCATC
TGGCTCACCATTTGCACCAAAATCGGTCTTCCTGTCTCCACCACGCATTCTTTGATGGGT
GGTGTCATTGGTATGGGAATTGCCTCTGTTGGTTCCGAGGGTATCACCTGGGTCGCACCG
CCAGGCACGAAGGGCACTGAGATCGTCAACACTGGTGTCGTTTCTGTCTTTGCTGCCTGG
CTCATTGCTCCCGGTATCTCTGCCTGCTTTGGCGCAATCCTTTTCCTGGCCACCAAGTAC
GGTGTCATGCTGCGCAAGAACCCCGTAATGAAGGCTTTCATCATGGTGCCCGTTTACTTT
GCCATCACTGCCATGCTGCTCATCATGTTGCTCGTATGGAAGGGAGGCGACTACAAGGTT
GACCTGACTGAGGCTGAGACTGGCGGCGTCATTGTGGGTGCAGGTGCCCTCTTTGGTATT
CTGGTCGGAATCTTTTTCCTTCCCTGGCTCTGGCGCGTCGTCGTCCGCGACGACTGGCAG
CTCAAGTGGTACCACATCTTGATGGGCCCTCTCCTGCTCCGCCGTGGCGAGGTTCCTCCT
CCCCCGCCTGACTTCACTGGTGCCATCCGCAACTTCTACGAGGGCCACCTCACCCGCGAG
GAGCTAGATGCCAAGCGTGCCGCGATGACTGGCAACAACGATCTCGAAGCCAATGCCAAC
ACGTCTTCCGAGGCCAAGGTCCTCGACGCTGTCCTTGCCTCTGACTCCTCCGAGATCACC
TCGAATAACGCTGCGTCTGCGCCTGCGCAATCGGGCAGCTTTAAATCCATCATTGGCCCC
AAGCCCGAAGGTCTGCCATGGCACCACAAGACCATGCTTTGGTACTACTTCAAACTCATC
GTCTTCCACGGTGTCGACAAGGATGTCGCCAGCATGCAGAGTTCGAAGAAGGATGCTCTT
TCTGGGGACCTCGAGGAGGCCCACGCCCGCGCTGCCCACTACGACAATAAGGCTGAGTTC
ATGTACTCATTCCTGCAGATCCTAACTGCTTGCACTGCTTCATTTGTCCACGGCGCCAAC
GATGTTTCCAATGCCATTGCCCCATACTCTACCGTCTACGGCATCTGGCAGACTGGCGAG
ATTGCTGGAAGCAAGTCGCCCGTTCCTCTATGGATTCTCGCCTTTGGTGGTGGTGGCATC
GTCCTTGGTCTTTGGACATATGGCTACCAGATCATGGCCAACTTAGGCAACAAGCTTACC
CTGCAGTCACCCTCGCGTGGCTTCTCCATGGAGTTAGGTTCCGCCGCCACTATTGTCCTC
GCCACACGTCTGAAGCTTCCCGTCTCGACCACTCAATGCATCACTGGTGCTATTGTCGGT
GTCGGTCTTTGCAACGGCGACTACAAAGCGCTCAACTGGCGTATGATTGCCTGGATCTAT
ATGGGCTGGTTCCTGACTCTGCCTATTGCCGGTCTCATCTCTGGGCTCCTCATGGGTATT
ATCATGAATGCTCCTCACTGGGGCGCCGGCGCCAGCCTCTGA
>g3345.t1
ATGGCTAACCAAACGCCCGCCGTTGTCATGGACAACGGCACGGGTTTCACTAAACTCGGT
TTCGCCGGCAACGATTCCCCGTCCTTCGTCTTTCCCACTGCGATTGCCACCAAAGGGCCT
GCCAGTGGTGCTGGCGGCTCCGGTTCCGGCCGCCCGGCTGTGGCCAACAAGCCATCCTTC
CTCACCGGCGGTGCTGGTCCGGGAGGCCATCTATCCATGAAGAGAGGCACAGAAGATCTT
GATTTCTTCATTGGAGATGAAGCTGTGAGCGCGGCAAATGGTCCAGGTTACGGACTTCAC
TACCCCATTCGGCACGGTCAGATCGAGAACTGGGACCACATGGAAAGGTTTTGGTCAAAC
TCCATCTTCAAGTACCTGCGCGTCGAGCCCGAGGATCATCACTTTCTGCTGACTGAACCT
CCTTTGAACCCTCCCGAAAACCGCGAGAACACTGCCGAGATCTTCTTCGAGTCCTTCAAC
TGCGCCGGTCTCTACATTGCGGTTCAAGCCGTTCTCGCGCTTGCGGCCTCGTGGACATCG
TCCAAGGTGTCAGATCGATCGCTGACCGGAACTGTCATTGACTCTGGTGACGGTGTAACA
CACGTCATCCCTGTTGCTGAAGGCTACGTTATCGGATCATCAATCAAGTCGATACCTATC
GCCGGTCGTGACCTCACATACTTCGTCCAGTCGCTGCTCAGAGACCGTGGAGAGCCTGAC
AGCTCGCTCAAGACAGCACAAGAGATTAAGGAGGAGTACTGCTACGTATGCCCCGATATT
GTCAAGGAATTCTCGAAGTTCGATCGTGACCCGACAAAATTCGCCAAGCACACGGTCAAG
CACCCTGGCGGCCGTGAGGTCACCATTGATGTCGGCTATGAGCGCTTCCTCGCCCCTGAG
GTATTCTTCAACCCAGAGATCTACTCATCCGACTTCTTGACCCCTCTTCCCGTCGTTGTC
GACAACGTCATCCAGCAGAGCCCTATCGATGTGCGTCGTGGTCTGTACAAGAACATCGTT
CTTTCTGGAGGCAGCACACTGTACAAGGACTTTGGCCGTAGATTACAACGTGACATTAAG
CACTTGGTCGATGCAAGAATCAAGGCCAGCGAGGTTCGCAGCCGTGGCGCCAAAAGTGGT
GGTCTGGAAGTTCAGGTCATTTCGCACAAGCGCCAGCGACACGGCCCATGGTTCGGAGGC
AGTCTGCTGGGTCAAACACCCGAGTTCCGCTCATACTGCCACACCAAGGCGGAATACGAG
GAGTATGGGCCAGGCATTGTGCGGCGCTTTGCTCTTCTCGGCGGCCCCGGCGGCTCTTAG
>g3346.t1
ATGGATGGCACGACAGGAAGATTCAGCCGACTGGTGCGTCGTGCTCCTGTTTCCGCCATC
TTCATCCACGCTGGAGCAGGGTATCACAGCGTTACGAACGAAACCATCCATCTCGAAGCT
TGCAGCGAAGCTGCCCGAACTGCCATGACGATACTTCAGGCCGGTTGCACAGCCGTTGAG
GCTGTTGAGGCTGCGATCAAGGTTCTCGAGGATAAAGAGATTGCCAACGCAGGATTCGGG
AGTAATTTGGCAATCGATGGGACAGTTGAGTGTGATGCAACCATTGTTGATCATCTGGGC
CGCAGTGGTGCTGTAGGGGCCGTCTCGAACATCAAGAACCCCATCTCGCTTGCCAGCCTT
GTGCTTCGCCACAGTCGGAAGCCTTTATCTCTGCGTCGTGTGCCACCCAATTTGCTAGTT
GGCGAAGGCGCCAAAGACTTCGCCGCTGAACACGACATGCCACTTGTCCCGAACGCATGG
CTCGTTTCGAGAAACGCACAAGATCGATTTACAAAGTGGGAGCACGACCTCAAGCGAGCG
GAAGCCCAAGAGCTCATGGCATTGTCACCCGCTCCTGTACCTTCCACTTCGGCTTTAAAC
AATGCCGAGCATGGTCTCCATCCACTATCATCCAGAGACCATACTAAGGCTATCCAAACC
GGGGTGTGGAATGAAGGACAGCCAGACTCACCAGTCACAAGTTCACTCTGCGGGAGCAGG
CCCTCGAGCTCGCAAGCGTCTCCACTACCATCACCTGTACCACGGGCAAGCGTGGAGCGT
TCGCCGCTGGGGTTAACCACAAGTGCTCGCAAGCCCTCGCCCAAGGAGCATGCCACCGGA
CACACAGGTCACCATGGTGGTGATGCGACATGTGACTTTACAGACACGCCACCAGGGTTG
CCACCAAAGACGACGGGCTTCAAATGTTTCTCACCTAGGAATCGCATGCATGTCGACGTC
ATGGAAGAAGTCGCCCAAGATCTGATCACGGACACTGTCGGGGCGATCGCCATTGACCAA
GCAGGGCACATCGCCGCCGCCTCATCGTCTGGCGGTATCGGCATGAAGCACCGTGGCCGT
GTCGGTCCGGCAGCACTTGTCGGTGTTGGCACGTCTGTGATTCCCCAAGATGAGTACGAT
GAGGATGGAGTCAGTGTTGCGGCGGTCACAAGCGGCACGGGCGAACACATGGCGACAACA
ATGGCATCGCAGAAATGCGCAGAGCGGTTATACCAGTGGACCAAACGTGGCGATGGGGGC
GCTGATGCCATCGCAGAGGACGAGACGACCATCCTCGACAGCTTCATCACCAACGATTTT
CAAAAGCACCCAGGCGTGACGAACTCCACCTCGGCCGGTGCCATTGGTGTCATGGCGGTC
AAAAAGAGTAACTCGGGATTCTATCTGTACTTTGCTCACAACACCGACTCGTTCGCGCTC
GCTTCTATGGCATCGACAGACCGAGAGCCTCTGTGTGTCATGTCGCGGCTCAGAGAACAC
AATCATGGGGTTTCGCAAGGTGCTCGCAAAATCCACATCAAGTGA
>g3347.t1
ATGAACCATATCGATGCTTCTGCACACTACGATGAGACAGCTTTCAAGACCCAGGTCCCT
TCGCTCCTCGTCGTCATTATCGATTTGAACCCGCGTGCCTGGGCCGTCCTCAACTCGGAA
CTGCCCATCTCGCAAGCCCTAGCCAACATCTTGGTTTACATCAACGCCCACCTCGCCTTC
GGCAACGAGAACCAGGTTGCCATCCTCGGAGCACACACAAACCGGTCGATATGGCTATAT
CCCCGCCCTCCGCCTCAGAATGACGGCCCCTCACGACGCCCCCGAGACCGCGACGGCGAC
GTGAACATGAACGCCGACGAATTCTCCTCACACACCACCACAACATCAACTGTAACAGCT
GACCTGGGCACATCAGCAAACAAATACCCGCTCTTCGCGCAAATCGAGTCCACAATCATC
GCCTCAATCCGCGACCTCATAACCTCCACCACTCCAGCAGACATCGAACCAACGACAACC
CTAATAGCAGGCGCCCTGACCATGGCCCTGGCATACATAAACAAGACCTCATTAGCCTAC
GAGCCGGCGAAGGCATCCTCGGACCCAAACGAACAAGCCACGGCTGCAGTGGCCCAGCAA
AAGGCACCAAACTTGCATTCACGCATGCTCGTCGTGTCCGTGTCAGACTCGGATCCAGCG
CAGTACATCCCCACCATGAACGCCGTGTTCGCGGCATCGCACTCGCGCATACCGCTCGAT
ACATTGTGTTTAGCGGGGAAACCCACGTTCTTGGAGCAGGCGGCGTATATCACTGGGGGG
ACATTCTTGAGCGTAGCTACTAATCCGAGGGGTTTGCTGACGCATTTGATGTTTGGACTG
CTGGCGGATAGTGATGCAAGGGAGTCCCTTGTCGCTCCGACGCAGGATACCGTCGATTTC
AGGGTTGCGTGCTTTTGTCATCGGAATGTGGTTGACACGGGATTTGTGTGCAGTATTTGT
CTTTCGATCTTCTGCGAGGTGCCGGAGAACGCAGAGTGTCTGACCTGCGGGAACAAGTTG
ACACTTGGGAGTTATGGAGCTAAGCCGGCGGTTGTGCCAaagaagaagaaaaaaaagaag
aagCTTCTCAATGGTGCTGGCAGGGAGGAGACGGGGAGTGCCACGGGTACCCCGATACCA
GCGACGTGA
>g3348.t1
ATGGACCAAGCTCCGGTAGAGGTCGCCTCCAAGCTTGAGGAGCTCGAGGTTCTCGACGAG
AAGGGACAGACCCAGATGATACTCGCCCAGCTCATGGAAGGTGGTCAGGAAGATGACGAA
ACTTGTGCTGCTCTCGACAAGCTCACCAATCTGCTCAACGACGACATTGCAGCAGCCTCC
AAGAACAAGTCACACGAGTCCATCACTCTTGTCATCGACGACATTTGCGTCGATACCATC
CTCAGTTACCTCGACATGAGACAGGCAGAGTCGGTCCGCGGCCACGCCGTGATCACCGTG
TCTGCCTACCTCAAGGCTGGTGGCGACAGCGCAGCCAAGGCCATCCGTCAATTCTTCTTC
GACCGCGTTGGCCGCGGTACCTACGACGACTACATTGTCGCCTTTTGCGTCTCCGCCGCC
ATGTTTCCTCTTGCTCCGGATCTTACCTCCGATATCTTCCTCACTGAAGGCTTCTTGCCC
AGTCTTGGCCAGCTCATGCGGAGGACGTGGAAAAGCAGGAAAGTCGAGACAGCCTGTCTG
GAAATGCTCAATGCTGCCTCTATGAACGCGGCTTGTCGAGACGCAATCTCCAAGTACTGC
GTGGACTGGCTAGAAGAGGTCGTCGACCAGAACCCCGACGACTTGCCCAAGGCCATTCAT
TCGGCCGATCCGGGAGTTGCCGTTACAGAAGGCTCCATTGCCATGAGGAGACACTCCGAG
GCCGTCCAGAACCTGGCCGCCGTCATTCTGGCCAAATTGCGGGCAGTGCCATCCcagcag
cagcagcagcagGAACAAGGTTCGAGGATATCAGCGGCAGTCACTACTATCGAAGACCTC
ACCAAGAAATTCACCACCATGATTATCAGCGGCGACACTTTTGGACAGCAACACTCTGTT
GAAGGACTGGCTTACACCACGATTCAGCCTCACATCAAGGAGGAAGTGGCAGGGGACGAG
AAGCTACTCAAGCAGCTTGTGTCAGTCCTTCAGAAGGCGCCTCCTCGGTCGCCGCTCATG
TACGGAGCACTAAGCGTGTTTAACAATCTCACTCGCTACCAACCAGCCCAGACGGAAGAG
CAGAAGAAGATGCATCAGCTCAAAGCCTATGCAAATGCAGCTGGCAAGATGCCCCCACCC
AACCCATTAAACGACGACGAGCACACCTCGGCACGTTGCGTCAAGGTCTTCAAGGCAGAT
CTCGTTCCTGCACTCGTCTCGCAGAGCAGGCAAGGGTCTGCCGCGTCCCTTTCCATCATT
GTTTCCATATTGTACTCACTTTCTGTGACGCCATCTCTGCGGGGACAGCTCGCACAACAG
GGTGCCGTACCACTTCTTATCGGTGCTCACGCAGCATTGCCTGAGTCGGACGGGCAAGGC
AAGCGGACAGCAGCACAGGCTCTGGCTCGCATACTCATTAGCATCAACCCATCTCTTGTT
TTTGGCGGCACCAGAGCACGACCTCTCAATTCTGCGATACGGCCGCTGATCACCATCCTT
TCTATCGATCCGGCAGCGGATACACGAGACCTGCTGCCGACCTTCGAGTCCCTCATGGCC
CTTACAAATCTCGCATCGACAGACGATGACGCCCGCAATACGATCATACGCGCGGCTTGG
GACGCCATCGAGGAGCAGCTTTTATCTTCAAACAGTCGGGTATCGAAAGCGGCGGTCGAG
CTTGTCTGTAATCTAATGCAAAGTGTGGAAGGCGTTGCACTGTACGCAGAGAGTACGCCG
CAAGCAGCGAATCGGCTACACATTTTACTTGCCCTGGCGGATGCGGAGGACGAAGGTACC
CGAAGCGCAGCAGGAGGAGCGCTTGCCACACTGACAGCATACGAGGAAGTGGTTCGAGGT
ATCCTCAAACGGGAGAAGGGCGTCGATGCAATTTTGGGACTGTGCAAGGATGATAATGAA
GATTTGCGACATCGCGGTGCCGTTGCCATCTACAACATGGTCGCGCTTGAGGGCGAGGAT
GGCAAGCATGCAAGGGAGAAGATTCGTGCCAGCATGGGTGTGGAGATCCTCACGGAGTGC
GCGAAGCAGAGCCGCAGGGCGGATGTTGTGGAAGTGACTGTGCAGGCTCTCAAGCTATTG
CTGGACGGGGAGAAATAG
>g3349.t1
ATGCGCCGCTGGCCCCGGGGAATCGAGACAGTACTGAGCTACCGCTCCTGTCCGACAAAT
CTACTGCAGCCCAGCAGCTCCCGCATATTCTCCACCACGTTGACCCGCAATCTGCTCCAA
TCTCAATCTCAACACAAAAAAAGTGATTCAGGGTCTTCAAGAATTATCAGCAGGGACGAG
TTCTTTGCAGCTTTCACCGGCAAGCCGCTCACAAAGGACAAGGATACTAAGGCACAGAAC
AACAAGACCCGCGATTGGAAGGCACAACCTCCAAGGAGGCCCGGCCCACCGACGAAACCA
ATCAACCAGTCCAAAGCTCTTAGCCGGGACGATTTCATAGCTGCTCTCACTGGCGAGCCT
CTGAAGCGGAATACTCCTTCCGCTCCCAAGAAGCGCACTACCGCGAAACAAACCACCAAG
AAATTTGAGCCCAAGTCCAGGAACACCAAGTCGAACTCGAGCGTTCTGACCGCAGATAGT
TTTCTGGCCAAATTTCACAACGTCTCGGGAGGAGAGACTCGCAATAAGTCGCTAGGGGGG
AATCAGGCACGCTTCAAACAGACCAAGAGTACATTCTCCCCCACACAAAAACGCAGCTTC
TCAGCACAGGGCGCTGTTTCCGCGATGGGGATGGGGAAAGGTTCGGGGGCAGGCGCCAAG
CGTGGGCACCAAGGCGTTGGCGGAAAGGGCTTTCAGAACAAGCCGAACAAGAAAGCTCGC
AAGAGGGAGCGGGACATGCAGACTGGCTCCCACGAAGAGGTGCTCGCTTTTGATGTTAGT
GCTCTGCGCGCATCTCTAGATGAAAAGTGTTCAGATAGCACCGAAGAGGGTGCGGTCGCC
GAAGACGCTAAGTTGCCTGAGCAGGGCTCGCAAATTGAAGTCGAGGTTCTCGAGATCTCA
TCCACCGGCGACGCCCTAGCTGTACAAAAGGGATCCAGATCCAAGCAGATCTACGTTCTC
CCATTCGCGGTACCAGGAGACGTGGTCAAGGTCAAAGTCTGGCGACAAGTCGACGACAAA
ATGACCGAAGCAGACTTCCTCTCCGTCGTTGAGCCCTCGCCTCTGCGCGACGACAGCCGC
GTCAAGTGCGGCTACTTCTCTAAATGCGGCGGCTGCCAATTCCAGATGCTCGACTATACC
GAGCAGCTCAAGTACAAGAAGCGCGTTGTGGAGCGGGCGTTCAAGAACTTTTCGCAGCTC
TCGCCCGAGCTGATCCCAGCCATTGGCGACACTATCGGCTCGCCTCTGCAGTACGGCTAC
CGCACCAAGCTGACGCCGCACTTTGACGGGCCGCCGGGTTATCACAAGCGCGGATCGCAA
CGGAAGCCACTAGATCACCGACCGGATGTTGGCTTCATGCTCAAGGGTACGCGCAAGACG
ATAGACATCGAGGACTGTCCTATCGGCACGGACGCGGTTCGCAAAGGGATGACGGCCGAG
CGAGAGCGCATTGATCGCGAATATGGGAACTACAACCGCGGTGCAACAATCCTGCTCCGT
GAGAGCACACAGCGTGTATACAAAGAGGGCGCGACCCCAACGATTGGCACAACCTTGAAA
TCAGCCACAGCAGAGGAAGTGGAGAGGGCGAAGCAGCAGGACCCTATCGTGGTTCAGACG
GACATGTTCACGGACTACAAGACGTGCGTGACAGACAACAATGGCACGTCGACAGAGTAT
ATTGACGACTTTGTGTTCTACAACCCCGCGGGCTCGTTCTTCCAAAACAACAACTCCATC
CTGCCCAGGTTCACAGACTACATCCGGCAGCACATCCTGCCGCCTACCACCGATGACTCC
TCCTCCTCCGCCGCCGCCACCAGCAAAATTAAAAATCTAATCGACGCATATTCTGGCTCC
GGACTCTTCACGATAACCCTTTCCTCCCTATTCACAGGCCACGCAACAGGGATAGATATA
GCCGACGCATCCATCGCTTTTGCGCGCCGCAACGCACTGGCCAACGGACGCCCGGAATCG
CAAACCAACTTCATCGCCGCCGACGCCGCGGAGCTGTTCAAGTCGGTCCAAGGAAACAAA
GACTACCACCCGGACGAGACGGTCGTGGTTCTCGACCCCCCTCGCAAGGGATGCGACGCG
AGCTTCCTGTCGCAGCTCATGAAGTTTGGGCCCAGGAGGATCGTGTATGTTAGTTGTAAT
GTCCACACACAGGCTAGGGACGTTGGGTGTCTGGTCAGGGGGAGCACAAAGACGATGGAG
GCGGGCGGCGAGGGTGTCGCTGGTGGAAGTGGAGATGGGAAGGAAGGTGTTGCGGGTGCG
AGATACGAAATGGAGAGTCTTGTTGGGTTTGACTTCTTCCCGCAGTCTGCGCACGTCGAG
GGCGTCGCGGTGCTGAATCGGGTGGACGAtgctgctgctgctgctgctgctTAG
>g3350.t1
ATGGCGTTCACGACGATCGTGGCGACTCTGGCCGTGCTCCTCTGCTCACCTGTCATCGGC
CTGGTGCTCTGGAACTACCTGTTACCGGTCATTTTCCACACACTCTCTGCCACGGTTGGC
ACGACAATAGGCTACTATCTTGTCAAGAAGACAGAGGGCCGCCGCGAAAGAATCCTCAAA
GTCACCCAGGAGCTCGAGTCAAGCCACAAGGCATTTACTGCCAACGCCACTCAAACGACT
GACAGCAGCTCCAGCAGCAGCGATAACGAGTGGGACAAGGTCGAGGTTCGGCCCTCAACT
ACCAGCGTCACCACGGGGAGCTCTGAAACCAAGTCGCCCAGCTGGGACGGTATCATCGGT
TTCTTCCACCCATTCTGCAATGCTGGAGGCGGTGGAGAAAGAGTACTCTGGGCTGCGATT
CGCGCTACACAGCAACGGTGGCCCAGCGCAAAGATTGTGGTCTACACAGGCGACCACGAG
GTTACCAAGGACCAAATCTTGAACAGGGTCAAGAATACTTTTAGCATCGATATCCACCCC
CCGACGATACACTTTCTCTACTTATCCACCCGCCACTGGGTGCTCGCAACAACATGGCCG
CACGCAACCCTCCTTGGGCAGTCCATAGGATCAGTCATCCTTGGATGGGATGCATTCTCG
TTAGTCGTGCCGGACATATTTGTTGATACCATGGGGTACGCCTTCGTGCTTGGCCTCTGC
AAGCTATTATTTCCGACAATGCCGACCGGAGCCTACGTCCACTACCCGACTATTTCGACC
GACATGCTTGACTCCTTAGATCCGAAGAACGCTGTGGGCGGGCAGGGAGTCAACGCTGGT
AAAGGTGTCGGGCTCAAGGGGAAAATTAAGAAGTTCTATTGGAGGTGGTTTGCCGGCGTC
TATTCATGGATGGGAGCGTCAGTGGACGTTGTTATGACAAACTCCAGTTGGACACAGGCA
CACATCCAGAAGCTGTGGGGTCCACGCCGAGCACAACGCCAAAGACAAAACACGATCGAG
ATTGTTTATCCACCATGTGCTGTCCACGAAATCGAGGAGGCTGTTGAGCTGTCGGAAAAG
AGCGAGAAAGCGCGGACGAAAGCTCTCGTCTATATCGCGCAGTTTCGGCCGGAGAAGAAC
CACCAGCTCATTATTCAAGCATTCTCTGAGTTTGTCAGGAGTGGCACGCCAGCAACCAAA
GACGCAAAGCTCGTCCTCCTGGGTAGTGTTCGGGGCGACAGCGACGCAAAGAGGGTGTAC
CAGCTGCGGCTTCTGGTCAATGAACTCCATCTCAAAGAGCGAGTCGAGTTTCACCTGGAT
GCCCCCTGGTCGGACATCTTGGAGCACCTACGCCGGGGGTACGTTGGAATTAATGGCATG
TGGAACGAGCACTTTGGTATCGGTGTGGTGGAGTATCTCGCAGCTGGCCTGATTTCAGTC
GTACACGACAGCGGAGGCCCCAAGCTCGACATTGTTGTTGATGTTGATGGACAGCCGACA
GGCTTTCATGCCACTAACTCAACCGAGTATGCCGCTGGGTTTGAGAAGGCGTTATCTCTC
AAAGACCCACTGTCAGTGCGCCAGCGGGCAAGAAAGTCTGCACAGAGGTTTTCAGAGGAG
GAGTTCGCGCTGCGCCCCAACGGTGGACACGTGCCTGCCGGGCTCCTGTTCGCGGCCACG
TCTTGCCTTGCGGAGTCATTACCGCCGCTGCCATTGCTCGAGAATAGTCCCGAAGCTGTG
TTGTTCCAAGAGGCGCAGCTCTATGGTGTTCATCCTGGACCTAGACCAGCCCAGCAGCAA
CCTCTTCTCCGACCACAGGAGGCATCTACGGGCGGCAAGAAGGGTGCGGTGGCGTGTGAG
ACCAAGATATGTAGTCAGATCGGTATTGATCTGCTCGCCACGGGCGGCAACGCGGTGGAC
GCCTGGGTCGGCACACAACTGTGCGTTGGCGTGATCGGGATGCACCACTCTGGTCTTGGT
GGTGGTGGTTTCGCCGTGATCCGCGATAGCGAGGGGGGCCACCACGTCGTCGACTATCGC
GAGGCCGCGCCCGCTGCAGCGTACGAGGACATGTATGCTGGCAACGTCAACGGGAGTATC
TGGGGCGGTCTGGCTGCAGGCGTGCCTGGCGAACTGCGCGGTCTCGGGGCTGCGCATGTC
AAGTTTGGGAAGCTCCCCTGGAGGGATGTTGTTGAGCCCGCAGCCAAGGTGGCAAGGGAT
GGGTACCCTGTTACTGAAGATATGGTGCGATACATGGCTGCTGGCGTGCAGTATGCTGGG
CACAACTTCCTCGTTGAGGATCAGTCGTGGGCGCAGGACTTTGCGCCAAATGGCAAATTG
TTGGAGTTTGGCGAGAAGATGACGCGGAAGAGATACGCCGACACTTTGTTCAAGGTGGCC
AAGAATGGAGCAGACGTGTTCTACAAGGGCGACATTGCGGAGGAGATGATTGACATTATC
CAAGCGACGAACGGCAGCATGACGTTGCAGGACCTGGCCGAGTACAAGGCCCTGTTCAGA
GAGCCGCTCAAGGTGACATACAAGGACGACTACCATTTGTACACCTCAGGCGTGCCTAGC
AGTGGTGCCGTGCTGCTCAACACGCTCAAGATCATCGAGGGGTATGATGATGATGTCGAT
GCTAATACCACGATACATCGCTTCAACGAGGCTATGCGCTTTGCCTACGGCGCCCACCAG
GTCCTCGGCGACCCAGCATACCTGCACGACGTCGACGCTTTCGAGGCCTCAATGCTCTCT
GCATCCACAGCAGCATCCATCCGCTCCCGCATCCTGGACAACGCTACCCAGCCTGTGACA
CATTATCTTCCCCCGAGCACAGGTGGGGAGCACTTTTACGCCACAGAGTCCCACGGGACA
TCCCACGTCGTGACAGCCGATGTCTCCGGAATGGCAGTGTCTTCGACAACAACAGTAAAC
CTGCTCTTTGGCAATTTACAAATGACTCCCAACTCGGGCATAATCCTAAACAACGAGATG
AACGACTTCAGCATCCCCGGTAAGCGCAACGAATTCGGCTACGCCCCTTCGCCCGCGAAT
TACATTCGTCCTGGAAAACGCCCTTTGTCGTCAATTACCCCGGTAATCGTGGAGGACAAG
GCCACTGGTGAACTCATTGCAGCCGTCGGCGCGGCAGGCGGGTCGAGAATCATCAGCAGC
ACGACCCAGGTCGTTTGGCACCTCCTCGGCTCCGGATACAGCCACTCGAGCAGTCGTCAT
CCCCACCCAGACAAGCACGGCCACAGCGATACGGAAAAACAGGGCAAGAAGAAGGTACCC
AAGACAATGACCATGTTCCAGGCCGTCCGCGAGCCGAGATTGCACGACCAGCTCATGCCG
GATTATACCATGTTCGAGTGGGCGTTTGACAATGCCACGGTGGCGGACCTGGCGAGTCGC
GGACACAATGTGCTCTGGGTGCGCGAGGGGCTCAGTGCCGTGCAGGGTATTCGTGTTCTG
CAGAGTGGCgaggatggagatgaggaggaggaggaagggatggggaTAAGAGGCTTCGAG
GCGGTTGGGGAGACGAGGCAGCGGAACAGTGCTGGACTTGTGCTTTAG
>g3351.t1
ATGATCGTTGGCCTTCATAATGTCACCGGCACGCCATGGTACCTCACTATCCCCCTTGTC
GCCATTACCGTGAGCACCGTCTTCAGGCTGCCCTTCGTCATCCAAAACCATAAGCTTCTC
CAAAAGAGGACCGAGTATACGCCCATCATCCAAGCCTGGGGACCGATCATCACACGCCGC
GTGGTAAACAGCGGCGCACCTGCCGACCAGCACGACAAGCTCATCAAGAAGCAGACCGAA
GCAGCAATCAAAAGCTTGTGGGAGCGGGCAGGCCTGCAGCAGCGGAAGTTATACGCAAGC
TTCATAAGCCTACCGTTCTGGCTCGTGGCAATTGACAGTGTTCGCCGCCTTTGTGGTGGT
CCCAGGGGCCTTCTCGGTTCTATATTCCTCCCCTCGCAGGCAAATGGGGAATCGACATCA
TCTGCGCCACCACCGAGTACTGGCGATTCTACCACGCAATATGTGCCTGAGTGGGCGAGC
AACATCGATACGGACATGGCCACTGTCACCCAAAGTACGATCGCATCGGGAATGGACACA
AGTCTCATGACCGAGGGTGCCCTTTGGTTCCAGGACCTGACCATGCCCGACCCTTACGGG
ATCCTTCCCTTGACCCTTTCTGCCGTCCTGCTCTACAACGTCATTCCAAAACAGACCTCA
CGCGCTCGTGAGCTTTTTGGGCTTAATCCCGCTCCCAGTTCAAACGGTACTGCAGTTTCG
CTCAACACGCCCCTTCAACTGGGTTTTGGACGGGCCATGATTATCTTGTCTATAGCTGTC
GGCCCGCTCACCATGGATCTCCCCTCAGCGGTGCATCTCTACTGGCTTTCGTCTGCGCTT
TATAGCGCGGCAATGTCACGATTCGCTACATACAAGTACCCAATGCAGTCAAAGATTGTG
CGGCCATGCCAGGGTGTCGAGGTGCATGTTATACGGCCATGA
>g3352.t1
ATGTCGTTCGATCAACTCTCCTCGATGGAGTCAGGCGGCGGCGGCCGGCGTGGAGGCAGC
AACAACAACACCGGCGGCGGTGGTGGTTATGCGGACGATCCGGAGTTCTCAAAGTTGTCG
CAAGACCTCATGAACAAGCTCTTCCATCTGCAGGGCAACATCTCGAAACTCCGAACCGAT
GTCGGACTCCTAGGAACCCGCCGCGACAATCCGAGGCTCCGGGAGAGGGTGCACACTCTA
CTTGACGAGTCGACTATGCACTTCAAGGAGGTTGGCGAGGGTGTCAAGAAGATCCAGTCG
TGGGAGGAGGTGACGCCAACACAAAAGTACTCGCAGCAGAAGCTGTCGCGCGAATTCAAG
ACAGCCCTATCCGACTTCCAATCACTGCAACGCACCGCTCTCGAGAAGACCCGCGCTTCC
GTGTCCGCCGCCAAAGCCGCGCTCGACGATGAGGAAGGCACGCCCGGCCAACCCTCCTCC
GCATCAGGCGGCCAGCAACTACAGTTACAGCAACAGGAAGCGCACCTCGCGGCTCAAGAC
GAGGTCGATTTCCAGGAGGCCCTCATCAGCGAGCGGGAAGAGGAGATCCGCCAGATCGAG
GAGGGCGTGGGCGACCTCAACGTGCTCTTCCAGCAGGTTGCGCAGATTGTCAGCGAGCAG
GGCGAGCAGCTCCAGACTATTGAGAACAACGCCATTAGTGTCCGTGACGACACTCGTGGG
GCTGACTATGAGCTGCGTAGCGCTGCGCGGTACCAGAAGCAGGCTCGTGGCAAGGCATGC
TGTCTGATGCTTATCATTGCCGTCATCCTGACAATTGTCCTGCTGGCTGTGTTCCTAGGT
TGA
>g3353.t1
ATGGCTGTCCCGCGTCGGGCTCCTTACAAGGACTTTCTCCAACCCGCCCTTCAGCGGCGC
TTCGCATCGACAGTTGGTGTTCTTCTCGGTGTCGCATACCTCGAGTCATTGACGCTATCA
AGTTGGAATTCACTCATTTGGTCATGGTTCCCAATAGGCGTGCCTGGTGTCCGCACTTTG
GGCATCTTCGGCTGCGCCTTACCCATCATTATCCTTCGCATCGCGCACTCCCACCTCGGC
AAGCGCACATCGGCATCGCCCTTCGAAACCCTGCGCCGCGAGGTCACGTCTCTCGCGAGC
ATCGAGACCGTCATCACGTACATGCTGTCCGCGTGGCTCTTTAGCCAATTCTACCTCTTT
GCGCTGCCCGACGATGCCAATTTGAAATGGATCACCTACCATAGCGGCGACCGAGCACGG
CTCAATGAGCGTGCTCTTTTCTATACGGTGCATCTCATCCTCCTCGGCACGGTATATGGT
GTCTTGCACATCGCGTTCGACAGGGACAGGTTGTCCCTCGGCACTGTTGCGCCAAAGACT
GAGGAAGGGCCAACGAAGCTAGTCAGGCAGGATCCGTGGGAAAAGCTGGCCAAGGACTTG
CCCCGAACTGTTGTGCGAGTCGTACTCGTCTCCCTGATCGTGGGTGTGGTCAACTATATC
GTTGTTTACAGTCTGATCAGAAAATGGGCATGGAGCTGGGCTCTGGCTTTCTTCCGTTGG
TTCTACAACCTCCCGAAGTCTAACATCCCACCTTCAAGCGCGCCCTGGAGTGTGTGGATG
CTCATTCGGTCATTGTGGGCTGGCTTTTTGCTGTCACTGCTGTGGAACGTGTGCGATGTG
TTCTTGACGGTGCAGCTTGGGAAGGAGCCTCTCAAGAACAACCAGCCCCTGACGTCTGAG
TCCAAGGATCCCAATGGCAGCTTGATGAACGGGTTGAAGAGCAAGAAGGCTCGCCCATCG
GGATTTGCCATTTGGGAGCTTGCGTACATCGCGCGCGACTTTGACGATCGCCGAAAGGCC
ATTTTTGAGGACATTGATCGTCCAGATGGGCCTTCGTGGGCGCAGATTTATTCGATTTGC
ATCGACAAGCTGAAGACGGTTGAAAAGTCCATTGACGAGTATGGGAGGGCACCGGCGCCC
GCACAACAGCCAGCCCCTGCGCCCTCCCAGTCTTCCCAGCGCGTCGTGCCGCCGCCCAGC
AACGAAGATGTTTGGGCACCTCCTCGCCCATCATCTGGACTCGGCAGTCGGGTTGGTGGT
GTTGTCAAGTCCATGGGCAGCTCACCGGGAAAGACGCCAGCGGAATACCTCGGCAGCGAG
GCCCGTCGACGCATTGGCCAGGCTACTGATCAGTACTTGACCAAGGAGCAGAGGGAAATG
ATGACACCCGAGCATATCAACTCTTCCGCCCGCAATGTGGCCCTGACGGTGCTCTCGACT
CCATGGATCGGCCCTCTATTCCACCACAACTACAGGCGGTCCCTGGTCAAAGCCGTGCTC
GGCACACCTTACGCCGAGCCAAGTGTGCCCATCAATGCAGCCTTTATCCTGTCGCAGCTC
GCGGTGTCGAGTTTGGCCGAGGACAAATACGGGAACGTGCAGCGGGATGTGGCAACTATT
ATCCGGACGTTTACGGTGTTGATCAAGAAGCTGGAGAAGTTCAGCGGGGACTTTCCTATT
CACTGGACGGATCTGTCTGGGAGACGCGAATGTCCCGAGGTGGATGCTCTGCTAGATGCG
CTCAAAGACGGCCTCAGCCGGCTGGTGACAGCATTCGCGCCGTATTCGACAGATCTGCGG
CTCAGCAGGGCGGACATGAGGCTGGCTAGAGAGGCGGCTGAGAAGCCCCTGCCGAAGCTC
GTTGCGGCGGCCGGCGGGCCGGAGATGGAGCAGGTGCGATAG
>g3354.t1
ATGTTGACCACGCACCTCATGTTTCGTATTGTCTACAATGCCATCTACGTCCTCCTATGC
CTCATTACTGCTGCCCTCCTGCTCGTCGTCCCCGGCGACATCGCCGCCCAGGCCATCGTC
GACCACTCCTGGATCAACGCCGTCATATTGGGCATCGGACTCGCCCTTGCCCTTCTGATC
ATCCTCTTCGTCTATGTCACTCGTCTCTTCATCACCCGCATGGCCCTCGCCGCCATCCCT
CGCGCCTGGATCCCCATAGAGAAAGGCGACGTTGCCAAGCATATACGCGAGCTCATCCAC
GAGGACCTGAAACGCAGCGCAATGATTGCCTGGACGGCTCGACCGAAAGTCACATCGTTA
CAGGATCAAAGTCGGATCGAGAACGACATCCCAGATATGGAGGCACATCACCAGGCCAAG
AGCATCGTGGACGAGAAGTACAAGCTACCGGGGCTTAGGTCGCTCCAGGCGCTGCGGACA
GGCAAGGACAAACATGCTGCCCACAAGCCCCATGGGATCACTATACATCATTCACCGCAG
CCCGTGTGGGGTCACATTGAGCATGATGGCTGGGGCTCACCGAACTTGGTCGACCTTCCG
AATCTGCAGTACAGTGCTGTTCTTGCCGAGCTACCTAATCTAATAGAGGCAAAAGCTATT
GCTCAAGCTCCGCCAAGCTTCGACGACGCAGACGGACTGCCTGTTCTCGATCCCGATGCT
GTTGAGTTGCTGCAGCTGCAACAAGCAATGTCTATGCGCGCATACCTTCACCATCTTGCG
AACCTTGGCGTTCTTCCGGAATCTCAGGCAATGGTAGACTTCCTGGATGTCTACGAGCAG
GCACGCTTCTCAGCTCAGCCAATGTCGGAAGCTACATTTAGATCACTAATGCACCTTTTC
GCTGAGGTTCTGCGCGCCATGCAGCCTATGAACCCTTCGGCGCTGCAATCCTCCTCGGAC
ATGAGCGATGACGAAAGGGAAGATGAAGCCCTGGAGACCGGCGAGTCAGATGAGGGCCAC
ATTGACGATGACGCACCTCAAGACACGACACCGACCACGCCAGCTCGGAGTCTGGCACGG
TCGCGCAGTAACGTTAGCTACCAGAGCAGCATAGAGTCGCGCACCAGTTCAAACTATTTG
ATGGTCAATAGCTACTACTCGGCACGAACCAGCACTCGGCACGCGCAACAACAGCTTCGG
ACCCCTCGCCGTCCACACCGGCAGCAACAAGGCTTCCGCACAGCACCGACAACGCCGAGA
AGCAGGCTCGACCGTGCTCCATCTGACCGGTCTAGTAGCACCACATCACAGAGCGGACGG
AGCATTGCCCAGACGAGAAGACCTTATGCCATGTCGACTACTGGCAGCAGCAGCAGCAAT
GTCAGCCAGCGGTCAGGCGTAAGTGGTGGCTCTCAGGGGTCCGTTATCAGACTGGCTACG
GCAGACGATGAGAGCGACCTGCCGTATGTGATTACACCAGTGCACTCTTATACTTATTGA
>g3355.t1
ATGGCATCAACCACATCCCAAAGGCCGTCGCAGCAGCCGTTGCACCTCGAGTTGCCTCGC
GAACTGCAGCGGTTCACCAAATTCCCACAGCTCCCATACGACATCCGTCACAGGATATGG
GAGATGGCTATTTACGTTCCTGGAATCCACTTCCTCCGCTTCGAGGCCAACGACGACTTC
AAGCTCGCCTATGGGTCGACAGAAAGAGGAGCTTCCCAAGTCTTTTCAGCATCTCCTTAC
AGCGCCCGTCTCGCCCCTCTGTTCGAGAACCCAGAGGGCGACATTTCGCACTACCTCTCT
CGCAACACCACGCTTGATAGACTCGCCAGCTCATGTAGCGAAGCCAAGCGACTCGTCTGG
CAAGCTCTGCGGCATCGCGACAACCTACGTTTGGGCCATGGCTACCTTGAGACAGGGCCA
TTGGTCAGCTTCGCTCTGGCGGACGACATCGTCTGCGTCGACTATCCAGAGATGCAAAAG
CCGGCCTCTGTCAGACTTGGCAAATGGGCCTCCTGGGTCGACAGGAACCAGCTCGCCAAG
ATCAGCAAGCTGGCTGTGCGGTACCAGGTCTCTTGGGGTGAGGACACCCGCTTGTGTCCT
GGTTGCGGCAGAGTGCACGAGTCTAGGAGACGAACTCCAAAGCTACCAGAGCACTTGTTC
CACTTTTTGACGCTCTTCCCGAGGCTGGACACGCTGTATCTCATAGACAGTTTTGCCGCC
CCCAAGGGCGTCGACCCCAGGAAAGCACAAAACTCTTGTCAAGCTCCGGTGACGTATGAT
TGTGGTGGCGGCAGATATTTCTTCCAGGTCACACCAGACAATGTGACCTTAAACGGCCAC
ACCCAAAACGTCGCTCGTGGCATCAAATCCTGCCGTGTACAGTACACGGATAACGTCAAG
AGACCCATTGGCAATGGTAAGGAACCATTGCAAATAGAGTACCTGGCTAGTGCTTGGGAG
CCAGAAGCCTTGTCCAATCTGAGGGGCTCCAAGAAGCGAAGCCCCCGCAAGAGGAAAATG
ACCGAATTCGACCGGCAGCTTCTGAGCAAGACCAGTGGGCTGCCAAATGGAAAGCCAATA
CGGCTGACAGTGCCCATGGTCCGACGTTCAGAACAGGCAGACACGTGGCGGGAAATATTT
GCCCTGCACCCGGCCCCCCCAGTGCACGGACGGGACGTAGATCCAGCAATTCTTATGAGC
CAATTGTCGCTGCAGAAGAGAGTTGGGGTCCCAGGCATCTGTATTTTCCCAGCGGAGCCC
ATGAAGTTATTGGCGGACCGTCTGGTGTTGTTTGGCAATCATTCACAGCCAAAGCCCAAG
GGGCCTCGCAAGGAAGGGAAGACCGCTGACAGAGAAACTGAGCGGATTGTGAAGCAGGAG
GTTGTTCAGCAAAGCGAACCGGACAGGCCAATCCGCGTCGACGACGCCGAGGTCATCGTT
CGTGTCGAGTCTTGTATCAAGCACGAGCGCCGGGACAGCTGTTCGGACCGGGAATGA
>g3356.t1
ATGGGCCAGCCAGCCAACCCCCGCACTGTCGTGCCAATACTCGCATTCTTCCTCCTCGCC
CTCTTCCTCTGGAACTCGGGCACTACGAGCATCATGTCGTCCTCGCCGTCGTCATCATCA
GCCTTTGACCCGGTCAAGGCACTCTCTGTCTCCATCTCTACCACATCCTCATCAGCATCA
TCACCACCTACCGTCAAGCTGTCCGTCACAAACACCGCCTCGAGTCCCGTCACCTTCTTG
CGATGGAATACACCCCTTGATCCCTTGGCCGTTAAAGTCGGTGTCCTTTCTCTCACGCCC
CAGGGTAGCAACGAGCCCGTACAGCTCGCCACCGTCGCGGTGCGCCGCCTGATGCCGCCT
CAGGCGGACCAGTTTGTCATCCTCGCGCCGGGTGAAACGGCGACCAACGAGCAGGAGCTC
AAGCCACCCGTCGTCGCGGCCGAGGAGCTGGGCATCAAAGGCAAGATGGTGCAGGTCCAG
GCGTCGGGAGAGTGGGGTCACGTGTGGCCACTGGGCCGTGACGTGGTTATCAATGAGTAT
AGGGAAAAGATTGGTGGTGCAGAGAGTGATGGGGCGGCGAGGGGAGGTTTTGTGTCGGAC
AAGCTGGATGTCCAGTTTTGA
>g3357.t1
ATGGCTGGCCACCTTGCCCGTCTCTGGCACGGCCCAGAATTCGACTATGCCCAGCTGCAG
GCACAAGCCGTTCGGGATGCAAATGCCCAAGCACTCGACCTACTCGTTGTCCAGGTCGGG
CCGGCTTTGGATATGAACAACTTTGGCCGTCTCGCATGGGACATTGTGCGCGACAAGTCG
CCCCAAATGAGAGACACCCTTCGCTACCTCGTCACCACGTATGGGCTGTCTCCAAACACC
ACATTCCCTGTCTACCTCGGCGCCGATGAGCACACCAATCTGCTCCAACGAGCCTGCGAC
GAGCTCAACATCGATGTCGTCGAACTACTACTGCGGCACGGTGCAGATGTCATGTGTCCT
GGCCTCGAGCAGAATGCTCTCGAGTACCTGACGCAGCGGGCCACTTCCATGCCCATGGGC
GTTTCGAGATACTCGGACCGTTACATGCCTCTCATCTCACGACTTCGGGAAGCAGGTTGT
CCAGACATTGGGCATCTAGACTTCTCCAGACGAAAGTATCGCCACCCGGCAGTTCCACCA
GCACACTTGCTCGAGAAACTCTTTGAGGATGACTACGCCTGGCCCAACACAGATGTGCCG
GTCAATGACAGAACAGACCAGGTGTCCTGGGTTGAGGAGACCGGAAGCTCTTTCGCCTAC
CAACCACTACCTCAGGGACAAATCAGACTTGTCGAGCTGCAGGCCTCAGCTGACCCTTCA
GACCCGATGAGCTGCAGGATTGTTCATTCCGTACTTGGTCACACGCCGGCATACGAGGTC
TTGAGCATTGCGAATGACCAGTCCACCACAACACTGCCCATCACCATTGATGGCAAAACC
CTTGAGGTGCCTCACGCCGTGTGGGATGCTCTCCATAGGGTCCGACGTGTAGACGGCTCT
CGCTTGCTTTGGGTGGAGGCAATCAGTATTGACAGCGATAATTTTGAGGAACACACTACA
CAGGTTGCACTTCGCTCTACGATATATGCTAGAGCCAGTCGTGCCCTCGTCTGGCTCGGT
GCAGCTGAAGCAGACTCTCGACTTGTCTTTGAGCATCTAGACGAGTGTCGTGCGACACGG
AAACTCAACTGGACCCATTACCGGGGCTCGGCTCGAGACGCCTTCCACCAGCTATGCCAA
AGGCCATGGTTCTATCAGATCGATTCTGCTCTTGTTGCTGCCTTTTCAAGAGACATCGTT
GTCCTCTGCGGAGATGATGGCGAATGCTCTTTCCAGGACATCCTTCGGTGCACCTCGTTC
CGGCAAGACTACCATCCACTGCACGGCATCCACGGCCCAAATCAGCTCGGGAACCTACAA
GCTATAATGCACAGCAGCGGCCCAATGGAGGTCATACGCTATGCACGTTTCTGTGAGAAT
GCGGATCTGGCAAGACTGGTTATTGGGGTCGCCTCTATACTTGGGACCACGAAAGTTATG
TCGGCCATTTCGAATACCCGCGCTCCCGAACTAGCACGGTCACTCGTTCAGCACACAATT
TCAGAATCTAAGAATCTTTCAATCCTGCACTACGCCGCGGCGGGAGCGTCACGCGTACAA
GACGGTCCTTCGTGGGTGCCTGACTTCTCCAGACCAGAAACGACCGCACCGTTTCCGAGA
GTGTTCGGTTCGTACAGTTACCACTCCGGTCATCCTGGGGCCGAGCTATACCTACCGTGG
ATTCTTCATGCTGAGCCTCAATTTCACGAAAACGGCGATCTCACCCTTCAGGGCGTCTTG
TGTGGAAAGATCCAGGCTGTCGGAGAGCCGCTCACACCAATCTCCTCAGATATGGCACCC
GGTAGCAAGCAATTCCGAAAGGTCATGCGAGGTTGGGAGGTCGTGGCTACTTCTCACTTG
TCCAACAACGGACGGAAGCGCTTTTCCCAATCTGTTGCTGATGCTTTCGCAGACACTATC
CGTGCTTATGATGACGCCGAGCAAATTGGCGAGCGTCGTCCCTCTATTTCATCATGTGCT
TGCAACTTTGTCGATTGGTATAAGCAATACGGATCCGGGGTTCTGTCAAGTAAGGAAGCG
GCGTATTTTGACGAGATTGAGACCATCAATGCCTGGCAGACTCAGAGCAGAGTGGCCTCT
GGTCAGGTCATCGCGCAGATTGGGGGCTCCACATATGCCGAGGCAGTCGAGCGTGCTACC
TATGGGCGACGATTCTTCGTGACGGACAACGGCACCATGGGATTGGCGCCTGCTCAGAGC
AAAGCTGGTGATCGGCTGATCTTCTTCAAAGGCGGTCTTTATCCTTGGGTCATCCGAGCT
AGGGCGGATGGGCAGACATATGAGCTCATCGGAGACTGCTTTTTGTACGATTTCCAGGTC
GTTGACATTTTCCGGGACCCTGGGGTCGAAACACGCAAAACCATTACCTTGAGCTGA
>g3358.t1
ATGAAGCCAACAACCATCACCATATTCTTCCTCTCCCAGCTATCCTTTGTCGGCACTACT
ACAGCCCACCTCGGCCGCCGCTGGGGTTCTACCCTAGACGATAGCATGAGCATCTCTATC
TCTGAGGAGCTAGGTAACGTCTCCAGCACTATAAGCACTGCAGCGGGTATCCAGTCCATC
GCCGCAGACGGCAACCTCGTCGATACCAACATCGTTGGTGGCAGTCGTGCTGTGATCACT
CACCGCCGTCGTGAAACTCACAATGAGATCCCCTCCCGCTACAATGAGGACTCGATCGAC
AGGGCTGAGCCTGCGGCCTCCTCGACCCGCATCCGCTCTTTTACTGCCCGGGCGCCAGAC
AGCACATCCATCGTATTCAACAGCACCGCTCTCACTGGCGAGACAGCcaacatccccagc
tcaaacaccagcaccaacacttacacTGGGACGGAAACCCCCGACTTCGCCACAGTGCCC
CCAGCGCTTTGGAAGATAGATTACCATCACACCACCACCCCTCAATCCTTCGGCCACGTG
ACAAACTCGTCGACGGAAGCGAGGAATTACACGGCACCGACAGCCGCCCGGGTCGAGGAC
TGCGAGTTCCTATACCGCCTTCTCGGCACGCTCCCGGGCTACTGGAGCGTGACGCACTGG
AACAGCGACTGGGATGGCAGGCTCTGGGGCGGAGTGGTGCAATTTGCCGAGTGCAAGTTC
TGGGTCGTCAGGATGGATCACGGGGATGGTGCAGTTGGCTTCGGAAACACAGATATCCGC
AACCACCTCCGCCACGCAATCGACAACTACTCCGCCTTTTACGAAGACCAGAACGGCGTC
ACCACCCCTCGTGTAGGCGCAATTGGGATGGATAGCTGTCGGTCCGTCGGAGACGATGGG
TCTGCTTCTGGCATTGATGCGCATGTCTTGCTAGGTCGCCGGGGTGAGGCAGGGAAGGAC
ACGGAAAAGGACACAGTTAGGAGTGAGGGTAAGGGTGGGAATGAGGACGCGATCAAGGCT
TCGGAGGAGGGAATGGTGGAGGTGCAGTGGATCATATACTCCTAG
>g3359.t1
ATGTCACATCTTCCCGCGTCGACACGGCCACTTTCGGGCCGTTTCACTGGCGTGCCCGAG
GGAGATGAGGGCGTGGGACGTGGAGAAGGAGATTTGGGATATCATCGCGGCTCTGGATCC
TCGCATTATGATCGTCATGTCTCTTATGACCAGACCAACTACGGCCAGGAGCAGCTCCAA
GAATACTACGTTGTCTCGCCATACACGTCGCCTCAAACCCACTATCAGCATACGTTTCAC
GACGTCTCGCCAACTCAGCAGTTCCAGCAGCCCACGGGTCCAGCGCCATCTGGCTACTTT
GGCTACGGCGACAGGCGGTACAGCCATGCGAGGACTGTGTCTGGGGTATCGGAGGGACTG
GGCGTGACGCCTAGTCCGTACGAGTACAACAACAATGTTGGAGATTGCACCGGCCACAAC
AACTTCTACTACGACCACGACCCGCGTCATGCTCCAGCTTGCAGCCTACCTAAGCAtgat
ggtgatggtgatggtgatcgtggtggCGTGACGAGGCCACCAATCTACGACAAGCCGCTA
CCCAACTACAAGCCGACCGCCCTGCGACGTCGTTTCCTCATCGCGCTCGTGGTGGTGATA
CTGGGTGCCATCGCAGGTCTCGTCCTTGGTCTGATGAGACTGCCAGTGGACAAAGCCGCG
ATGGTGGCGACAAAGAGAGACATGACCAACATGTTGGGAGAGGCCGGTCCGTGGAGACGG
CAGGGGGTATTTGACGACAGTGGCACCGGGACCGAAACGGGGACTCAGCCACCGCCAGCG
ACACAAGTGCCTGCCGAAGATGCATTCGCAGGCCTGTACTCGGATCCGATCGTCATgaca
ccgacaccgacgccggctcctgacggtcctacgccagtgaccgacgacaacactacgcca
ccgacaACAGTCGGATATGTCCCTCAGAGCGAATTCGCGGACCCTTTCGCGCCGCCCTCT
GAGAGCGAAAGCATTCCGCCGGTAGTGAGTACTGTGACGGACGACCTGATCGAGTCGAAT
GTGCAGACCTCAACTGCAGAAGACAGCTACTTCTCGCCTCCGCCCCCTGGGGCCCCTGCC
CCTACTGACTATGGGGGGCTTGATGATGGGGGAGCGACACCGACACTCGCCGTGCCGAAT
TCAGCATTCGGCCAACTTGCGACTCCTGTCACAACCGTGGTGACTGACGTGAACGGTCAG
GTGGCGACAGTCGTCACAAGCAGGCCAGTCGCGCCGTCGGTGCAAGTGCTCACCAACGCG
GCCGGGCAGCCAACTATGACCTTGACGACTTACCCGTATCACGCAAGCGGCCAGCCAGAC
AACAACAGTGATGCACCCGCCTCCGCGTATACGACGACGGTAGCATCTTACATTCTAGGC
ATGTTCGTCCCGACACTTGTTGCGATCCTCCTCGCCATCCCGATCCGCATCCTTGACACC
AACGCTCGCATATTCCACCCGTGGCACCAACTCGCGCGACCCCAGGGTGCCTTTGGCCAG
CGCTCCCTCTCCCTCGAGCCCTTCGGGTGGGCAGGCTATCTCGAGGGCTTCCGCGTGCTT
GGGTCAGGCCAGTGGCTCCTGTTCGCAACCACGGCGCTGACAATGCTGTCAGCCGTCCTC
ATCCCACTGTCCGCCGAGGCCATCAGGATCGACCTCCAGGGTCCCAACTGCAGACCCGGC
ACGATGACCAACAAGGGCTGCTTCTTCATCACGACCGCCTTCATGCAGGGCACTATTGCG
TGCCTCATGGTCCTGGGGCTCATGGCACTTATCCTGCTCAGCCTGGCCGTCATGCTAGGA
CCCCGATGGCGGACCGGCGTGGCCGCCAACCCGTCGAGCATATGCGGTATCGCCTCTCTG
TGTCTCCACGAGGACGTGCGGAGGCTCTTCACGAACCTGCCCGTAGGGAGCGCCGGTGGC
ACCACCACGGGACTACCGATCGAGAGCGCGATGGAAGCCGTCTTCGGCGGCCGCAGGTTC
CGGCTCGGCTACTTCTACAGCCGACGGAGCGCCGTCATGGAGTACGGCATCGTGCTTGCT
GACGGGGACGACAGCGGCGAAGGCAGATCGCTCAGCGAGCAGATTGGCGGCGGCATGCGC
GAGAGCATCGACGAGCTGTGGGAGGCCGAGAATATGCTCAAACACCCGGAGCAGTACCAG
CAGAGCGAGATGTTCACGACGCCGCGCGGCACGGGAGAGCACAGCGAGAACAAGCACCAC
TTGCCGTTCCTGATGCTGGGGTATGCCGGGCGGTTGGTGCTGCTGGCTATCCTGCTTGGG
CTGCTGGGAGTGATTGGGTATTACCAGACTAGCTTGGGCCAGACGGGGTTTGAGAGATTT
ATGAGTGGTGAAGGGTTTGGCGTAAGGTTCCTGTTCGCAGGGGCGGGTGTGGTCGTTAAC
CTGTTCTGGGCGTCCTTCTTTGATAGCCTCGCAATCGTCAGCCCGTTCCGCCTCCTCTCC
CGCTCGCCACGCCCAGCAAGCTCGTCAATCCTCCTCTCGCCCCCACGCAACGGGTTCTCG
GGTCTCTGGTCCGGCCTCCGCCGGGGGGACCTGCTCCTCGCCGTGACGTCCCTCATCTCC
ATCTGCGCCGAGCTCCTCCCGATCCTGCTCGCCAACACGCCCTTCCGCAGCACGCAGCTT
TACATGGTCAACCGGGCGTGCACGTACGCCGGGATGGCGCTGATGGGCACCATGGCTGTC
GTCCTCGCGGGCAGCTTCGTGGTGAAGTGGCCGAGCATGCCGCTCGACCCGAGCACCATT
GCCGGGGCGATGTGGTATGTCTGCGACAGCAGGATGGTTAGTGGCGGGGAAGGGAAAGAA
GGGATGAGTGGTCTGAGCAGGTTGAGCAGGGAGGAGAGGGATAGGAGGGTTGTTGGGATG
GGGCTGAAGTATAGGTTCGGTAGGATTGCTGGCGTCAGTGGGAAGAGCAGGATTGGGGTT
GATGTCGTTGATTGGAGGCCCGGGATGGGGGAGTACTATTGA
>g3360.t1
ATGTTCTCAGACTACACGTCTGCGACTAGCCGGTCACCAGGATCCTCTAGGCAGGGCTAT
GCCACGATAAACATGCATTCTGGCCTCGGCGGCGGCCGCCCCCGCGTGGGCGACGCCTTT
GGTCAGCAAGTGGCCACCCCGACGCTCTTTACTCCCGACGAGCGCGCCGCCGGCTACGAG
TCTCTCTCGCGCTTTGATCAGATGCGACCCAATGCGATGCACTCTCCATATATGCTGGAT
GGCAGTCAGACCTGGGGCTACAACGGCGGTGGTCTGGCTACTGTCAATGGGCCCATGAAT
GGTACAGGCCGTCTCGGCTCCAGGGCAGTCAACCGACGTGCCGCCTTGCCTACAACTTGG
ACTGATCAGCCCAATCTCGGTATCTCTCACATGTATGACCCTGGTTTGGGCATGAACGGC
AGCGAACACGACCTCTCCAGCATCGCAGGTTCCACAGCAGACGTCCGAGGCATGATGACG
ACACCGGGTTCTGCAGACTCGGAACAGCTTATCCCTACAGCTATCGTCATTAAAAACATC
CAGTTTCAATGTAGGAAAGAAATTCTACAAGGTCTCATGGCTTCCATGAATCTCCCACAG
CCGTACGCTTTCAACTATCACTTCGACAAGGGCGTGTTCCGTGGTTTGGCCTTCGCCAAC
TTCTCGACGCCCGAGGACACTGCTATCGTCATCCAAAAAATGAATGGGTTGGAGGTAATG
GGTCGTAAGTTACGTGTCGAGTACAAGAAGATGCTTCCTCAGGATGAGCGTGAGAGGATC
GACCGTGAGAAGAGAGAGAAACGTGGGCAGCTCGAAGAACAGCATCGCGCTCCGCTCCCT
ATGCATCAACAAAGTGCTCTCCAGGCACTTGGTGTCAACGTGAACAAGCAGCAACCGACG
AACTCCCCCTTGAGAGACGTGGACCTGAACGACCCCTCGACTCTAGAATTCTACACACAA
CTCACGCTCTTCAAAAACGATCCATCAAGGGAGGTTTTCATCTTTTCACCAGATGTTGCT
CCTGAACAACGCCGCCAGATTCATATTCTCGCCCACAATATGGGCCTCGAGCATCGGTCT
GTAGGCGAAGCTGATCGCCGACAGATACAAATTATGAAGCGACCGCAGCACTCACCTCCC
GCTCATGCGCAAAACCAGCTCTCCAGCGTATCCTGGGAAGATCATCGCCGGGGACTGAGC
AGGGCCGCAACCTTCGACTTCTCTGAATCGCGCATGGCTTCTGGCGCATACCATACCATT
GGTCGCCAGGGCCCTACCCTCGAGCTTCCCGGCAGCCCAGAGCACGCCATCACAAATAAC
CTACGGGCAGCGAAGAGCTTCGCAGACCTGCGCACCCACAGCCCTAGCCCTGCTCCATCC
GGCTCAAGCTACGCTGGCCTTGGTAACGGTCTTGGAGCACGTTATAGCGACTTCTCGCAA
TCCTCGCTTGTCACGCCTCCGAATTTGACACCTACTTCAGCCCAGAACGGCGGATCAAGC
TCGGACGCCATGCTGGCCGGCGGCATGGGATCCCTGAGCCTCGGATTTGACAACAGCTCA
GCCCATCTGCGGTCGAGGGAAGCCCCAGGAGCGATCGGCAGCCAGCGCCCTGGTGCCAGC
GGAGGGTCCAGTAGGAACGTTCCTGAGCGTCAGCCTAGAGGTCCCGAGTGGGGTGACAGT
GGCCAAGGCTTTAGCGCTCGTGGTAGAGGTCACATGCAGAGGGGTAGTGATTCGTCCGAC
GCCGGCCGGAGTACGGCGGCTTCCCGTTTCCACTGA
>g3361.t1
ATGGCCGGAGGCAAGGGTAAATCCTCTGGCGGCAAGAGCTCTGGAGGCAAGACGTCAGGC
GTCGACGGCTCAAAGAAGCAGCAGAGCCATTCGGCCCGCGCTGGTCTCCAGTTCCCTTGT
GGTCGTGTCAAGCGTTTCCTCAAGAACAACACCCAGAACAAGATGCGCGTCGGCGCAAAG
GCTGCCGTCTACGTCACAGCTGTTCTCGAATACCTGACGGCCGAAGTCCTCGAGCTTGCC
GGCAACGCTGCCAAGGACCTTAAGGTCAAGCGCATCACGCCGCGCCACCTGCAACTCGCC
ATCCGCGGCGACGAGGAGCTCGACACTCTCATCAGAGCCACCATCGCCTACGGTGGTGTC
CTGCCGCACATCAACCGCGCGTTGCTGCTCAAGGTGGAGCAGAAGAAGAAGAACAAACAG
CTCGAGCAATAA
>g3362.t1
ATGGGCAAGCCGAACCCTCTTGAAGGCCATGTCTCCGGACAGGCCAACAACCCCATGTCC
AAGCCCGCCCACAGCCTTACCTTTGAAGAGGTCGAGAAAGAGCTCGGCTGCAGCGGTGTG
GATGGTCTTTCGGCCGCGGACGCCAAGGAGCGCCTTGAGAAGTATGGTCAGAATGAGCTC
GACAACGGACCTGGCGTCAACCCCGGCAAGATTCTTCTCAAACAGGTCGCCAACGCCATG
ATGCTCGTCCTTATCATGGCCATGGCTGTTTCTTTTGGTATCTCCTCGTGGATCGAGGGT
GGCGTCGTCGCTGCCATTATTATACTCAACATTGTCATTGGTTTCTGGCAGGAATTCTCT
GCAGAGAAAACCATGGACTCTCTCCGCTCGCTCTCATCGCCCACTTCGCACGTCATCCGC
GGCGGCAACAACGAGACAATCCCGACTGTACACGTGGTTCCTGGGGACATGGTTGAGCTC
AAGACGGGTGATACTATTCCTGCCGATATCCGTCTGATCGAGGTCATGAATTTCGAGACC
GACGAGGCTCTCCTGACCGGGGAGTCTCTACCCGTCCAGAAGATTGCCAATGAGACTTTT
GGCGAGGATACTGGACCTGGCGACCGCCTCAACATCGCCTTCTCCTCCAGCACTGTCACC
AAGGGCCGTGCTCGCGGCATTGTATTCGCAACTGGCATGTTCACCGAGATTGGGTCCATA
GCAGCCGCGCTCCGCGCATCAAACTCTCGTGTCCGCGAGCCAAAGAGGACTCCGGATGGC
AAGGTCAAACCTCACCGCCAAGCGCAGGCTTGGATTCTCACCTTCAAGGATCTTGCTGGT
CACTTCCTTGGTGTCAATGTGGGCACTCCTCTCCAGAGAAAGCTCTCTCAGCTCGCCATC
GGCCTCTTCTTCATTGCTGTCGTCTTCGCCATCATCGTGCTGGCTGCCAATCGCTTTAGC
AACAATCGCGAGGTTATCATCTACGCTGTCGCCACTGGCCTCTCCATGTTGCCTGCCTCC
CTCATTGTCGTTCTGACAATCACAATGTCTGCAGGCACTAAGCGCATGGTCGAACGCAAC
GTCATTGTTCGCAAGCTCAACGCCCTCGAAGCTCTGGGTGCCGTTACCGATATCTGCTCT
GATAAAACAGGGACTTTGACCCAGGGTAAAATGGTTGCCAAAAAGGCATGGATCCCTGGC
CGTGGTACTTATTCTGTCGGCGAGAGCAACGAGCCTGTAAACCCTACCGTCGGAGATCTT
ACACACACGACCGATTCTCCTTATGATATCAGTGGCTACGATGAACTACCTCCGGAGACG
GACGACCGCAAGAGTGCCGAAGACCTTCTCAAGGACAACGGCCCTCTCGAGGAGTTCCTC
AGGATTGCTTCTCTGGCCAACCTCGCAACTGTCTATAAATCGACCGAGGGCGAGGGCTGG
ACTGCTCGTGGTGACCCTTCTGAAATCGCTATTCTCGTCTTCAGTTCTCGCTTTGGCTGG
AACCGCCTGAAGCAGGTTGAGGGTGACGCCGCTGAGTGGAAGCTCGTGACAGAGTACCCA
TTCTCCAGCGATGTCAAGAAGATGTCGGTTATCTTCGAGCGTAAGGGTGACGAGAACAAG
TATGCCTTCACCAAGGGTGCTGTTGAGCGCATCTTGGACGCATGTGTCAGCATCGATATG
GAGGGCCACGGCCAGACGGTTGATCTTACCGAGGACATCAAGGACGACATACTCTCCAAC
ATGGAAGCTCTTGCCGAGCAGGGCCTCCGTGTCCTCGCTCTTGCATCCAAAGTTCACAGT
GGTCCGACCGGCACAAGCGATGAGGATCGTGCCGAGGTCGAGTCTGGTCTTACGTTCCGC
GGTCTCATTGGACTGTTCGATCCTCCGCGCCCCGAATCCAAGGACTCTGTCAAGAAGTGC
CACCAGGCTGGTATCGGTGTCCACATGCTCACCGGTGACCACCCTGGCACGGCTTTCGCA
ATTGCCAAACAGATCGGTATCGTTCCTGAGCGTCTTGAGATGTTCTCCAAGCAGAGCGAG
AGCCAGATGGTCACTACCGCCGCGGAATTCGACAAGCTCACTGATGAGGAGATTGATGCC
ATGCCCGTCCTGCCCCTCGTCATTGCCCGTTGTGCGCCCAACACGAAGGTCCGCATGATT
GATGCCCTCCACCGCCGCAAGCTCTACGCCGCCATGACTGGTGATGGTGTCAACGATTCA
CCGTCGTTGAAGCGGGCGGACGTCGGTATCGCCATGGGTCAAGCCGGTTCCGATGTTGCC
AAGGACGCTTCCGATATTATCCTTACAGACGACAACTTTGCTTCCATCCTTAATGCTGTA
GAGGAAGGTCGCCGCATCTTTGACAACATCCAGAAGTTTGTCCTGCATTTGCTTAGTCAA
AACATTGCACAGGCTTGCACTCTCTTGATCGGTTTGGCTTTTAAGGACGAAGACGGTCTC
AGTGTCTTCCCGCTTTCGCCCGTCGAGATCATGTGGATCATCATGGTTACCTCTGGTCTT
CCCGATATGGGTCTTGGTCTCGAAATCGCCGCGCCCGATATCCTTCAGCGACCCCCGCAG
AACCTCAAGCGCGGTATCTTCACTACGGAGTTGCTCGTGGATATGGTTGTCTACGGTATT
TGGATGGCCGCTCTCTGCTTGTCGTCCTTCTCGCTGGTCGTCTACCGCTTCGGCCCCGGT
ATCACCGGCATACATTGTAACCGCGCCTGGACCGAGGAGTGTGACGTTGTGTTCCGTGCT
CGCGCCACAACTTTTGTGTCCATGGTGTGGTTCTCGCTCTTCCTCGCCTGGGAACTCATC
AACTTCCGCCGCTCCTTCTTCCGCATGCAGCCCAAGAGCAAGTACTACTTCACCCAGTGG
ATGCGCGATGTCTGGCGCAACAAGTTCCTCTTTTGGTCTGTTCTCTTTGGCTTCGCCTCA
GTCTTTGTCATCCTTTACGCCCCCGTCATCAACGACCAAGTCTTCCTCCACAAGGGCATC
ACCTGGGAGTGGATCATCGTTATCATCCAGGCCGTCCTGTTCTTCGGCGGCATCGAGGCG
TGGAAGTGGGCCAAACGCGTCTACCTGCGCCGCACCGCGAAGAAGGAGGGCGGCGGCCAG
CGCCGTCGCCTCAGCAGCGTCATCTTTGACGGATACATCCCCAGCGGCTCTGACGAGAGC
CAGGACCTGACTTCGAACTCGGACGAGTCTCGCAGGAAGAACGTCGAGGAAAAGGCCTAA
>g3363.t1
ATGGATCCGCCAGTTCTCTCGTTTTACGGCACCGAGCCGGTGCCGTTACCGTCGCGCTTT
GGCAATGTCAAGCGACGGCTGATCAAGGGCCGCGAGAAGGCAGTCCAGGAGTCGTGGGGC
CGGTTACTCAAGGCGTTGCAGGCCGAGGTTGAGCACATCGCAGAGAGTGGTTCGGACCTT
ATTCCGTCGATTGACTTTGCAGACATCGACAAGTCCGACCAAGTTGCGCCATTCAGAGAC
TCGCTCAAAAGACACGGTATTGGTGTCATACGCGGGGTCGTACCGGCACAGCAAGCCAGC
GCCTGGGTTTCCGAAACAAACAAGTATCTGGAGACCAAACATGATTTCAAGCCACCAGCA
GCACAGGACCCGACATGTTTCGACTTCTTCTGGACGCCGGCGCAAGTTCGCAGCCGCGCG
CATCCAAACGTCCTTCAGGCACAACGTTTTGCCATGAGTTTGTGGGACACTGACGACGAC
GATAATCTGGCCACGAGGTTCCCCATTACATACGCGGACCGTCTGAGGATAGAGTCCATT
GTTGACGGTAAGCTGGTTGTAAATGGCAGCACTATCGATATCTCAAAAACCCCAGAGGAC
AGCTTGATTGCCGCTGCCGCGGCATCTTCATCAGCGCAAATCGCCCAGGTTGATAACGGG
AGCCTTGAGCGCTGGGAGATGGATGGCTATGGCCGAGCCGGTTTGTACGACGCCATCTTC
AAAGGAGAATGGGAAGAGTACAACCCGTGGGACCCGGCTGGGCGTATCAATGCGACGACG
GACCTGTATAATGGTGCAGGCGCTTGCTCCATGCTGCGTTTGTTCCAGGGCATCCTGGCA
CTGACAGTGGTTGAGCCCGGAATGATCAAGCTGCTCCCATCTCCAAAACTCTCCACAGTC
TACTTCCTGCTGCGACCATTCTTTTCGCCAATCAAGAACGCTCCCGAGGGTCCAGATGCC
ACGCAGCAGCAGTGGGACGAGTTTTTGGCCGCAGACAACTGGAAGCTGGACGAGGAGCAG
TCGACCATCATTCACGGCGCTGTAGCTGGTCACGCGCAGCGCGTGACTGGTGCCTGGCAT
CCTCATCTGCAGCTCAATAAAAGCCTCGTCACGCCACCTACGCTACAAGTCGGTGACTAC
ATTGTCTGGCATCCTGACCAGGCCTACCAGTTCTCAAACACGAACTACCGCGACACTACA
CTACCCACACCGCCAGGGACGGCCGTGGAAGGTATGGACGAGCCTGTAGAGAACAATAGC
ACTTCAATGCTTGTCTACACACCTGCAGCGCCATTGACGCAGACAAATGCACTATTCCTA
GCTCGGCAACGGAAGGCCTTCCTCCGTGGGCACCCAGGACCCGACTTCGACTCGACTGGG
ACCGGACTCGGTAGTGAAGCGCCGCACACGGGACGCTTGGGAGAAAACGACATCCGTGAG
GTTGGCGGCGAAGAGGCTCTGCAAGCCATGGGTCTAGCACCGTGGAACCTAGGCAAGAGC
ATCGTGCTCCCAACGAGAAATCGCATCCCAAGCCCACCGTCGAGCAGCGGCAGTACTAGC
GGTTCTGTCCGAAGAGCAAGCGAGGGCAAGGAAAGCGAGCCAGAGGCAGCAAAGACGCTT
AGCCCACGGTCTCTCACACCAACAACACATGCCGAGGTCGAGGTACTCAAGATGGCCAAC
ACGATATTGTGGCCGGATCGTTATGAGTTTTACATGCCGACGAGGGCAAGCAGCCCAGTC
CCTCCCGAGAAGAAGTGA
>g3363.t2
ATGTCGTCAGCTGCTTCCTCCCCAGCTTCTGCTAGTCTTGCCCACCTCCGGCGTCAGGCT
CCGCTTACTACCGGCACCGGCGACAGCGGCCTCGGCGCAAAGGCCACCCAGACGCCCACC
CTCAAGCGCAACCGCAGTAACGATCACCCCGCAGGCAGGTCCACAAAGTCCAAACCCAAC
GGCGACGACCACTACCTGTCTCTCGGCCTCAATCCCATGGATCCGCCAGTTCTCTCGTTT
TACGGCACCGAGCCGGTGCCGTTACCGTCGCGCTTTGGCAATGTCAAGCGACGGCTGATC
AAGGGCCGCGAGAAGGCAGTCCAGGAGTCGTGGGGCCGGTTACTCAAGGCGTTGCAGGCC
GAGGTTGAGCACATCGCAGAGAGTGGTTCGGACCTTATTCCGTCGATTGACTTTGCAGAC
ATCGACAAGTCCGACCAAGTTGCGCCATTCAGAGACTCGCTCAAAAGACACGGTATTGGT
GTCATACGCGGGGTCGTACCGGCACAGCAAGCCAGCGCCTGGGTTTCCGAAACAAACAAG
TATCTGGAGACCAAACATGATTTCAAGCCACCAGCAGCACAGGACCCGACATGTTTCGAC
TTCTTCTGGACGCCGGCGCAAGTTCGCAGCCGCGCGCATCCAAACGTCCTTCAGGCACAA
CGTTTTGCCATGAGTTTGTGGGACACTGACGACGACGATAATCTGGCCACGAGGTTCCCC
ATTACATACGCGGACCGTCTGAGGATAGAGTCCATTGTTGACGGTAAGCTGGTTGTAAAT
GGCAGCACTATCGATATCTCAAAAACCCCAGAGGACAGCTTGATTGCCGCTGCCGCGGCA
TCTTCATCAGCGCAAATCGCCCAGGTTGATAACGGGAGCCTTGAGCGCTGGGAGATGGAT
GGCTATGGCCGAGCCGGTTTGTACGACGCCATCTTCAAAGGAGAATGGGAAGAGTACAAC
CCGTGGGACCCGGCTGGGCGTATCAATGCGACGACGGACCTGTATAATGGTGCAGGCGCT
TGCTCCATGCTGCGTTTGTTCCAGGGCATCCTGGCACTGACAGTGGTTGAGCCCGGAATG
ATCAAGCTGCTCCCATCTCCAAAACTCTCCACAGTCTACTTCCTGCTGCGACCATTCTTT
TCGCCAATCAAGAACGCTCCCGAGGGTCCAGATGCCACGCAGCAGCAGTGGGACGAGTTT
TTGGCCGCAGACAACTGGAAGCTGGACGAGGAGCAGTCGACCATCATTCACGGCGCTGTA
GCTGGTCACGCGCAGCGCGTGACTGGTGCCTGGCATCCTCATCTGCAGCTCAATAAAAGC
CTCGTCACGCCACCTACGCTACAAGTCGGTGACTACATTGTCTGGCATCCTGACCAGGCC
TACCAGTTCTCAAACACGAACTACCGCGACACTACACTACCCACACCGCCAGGGACGGCC
GTGGAAGGTATGGACGAGCCTGTAGAGAACAATAGCACTTCAATGCTTGTCTACACACCT
GCAGCGCCATTGACGCAGACAAATGCACTATTCCTAGCTCGGCAACGGAAGGCCTTCCTC
CGTGGGCACCCAGGACCCGACTTCGACTCGACTGGGACCGGACTCGGTAGTGAAGCGCCG
CACACGGGACGCTTGGGAGAAAACGACATCCGTGAGGTTGGCGGCGAAGAGGCTCTGCAA
GCCATGGGTCTAGCACCGTGGAACCTAGGCAAGAGCATCGTGCTCCCAACGAGAAATCGC
ATCCCAAGCCCACCGTCGAGCAGCGGCAGTACTAGCGGTTCTGTCCGAAGAGCAAGCGAG
GGCAAGGAAAGCGAGCCAGAGGCAGCAAAGACGCTTAGCCCACGGTCTCTCACACCAACA
ACACATGCCGAGGTCGAGGTACTCAAGATGGCCAACACGATATTGTGGCCGGATCGTTAT
GAGTTTTACATGCCGACGAGGGCAAGCAGCCCAGTCCCTCCCGAGAAGAAGTGA
>g3364.t1
ATGGGCCAAAACATCCCCTCGGAGGAAGAAAACTTCTGCCTCCTCCAGGGCTTCGAATGG
AACATCCCCGCCGACTCGAAGCACTGGCGACGTCTGCAAGCGGCCCTGCCATCGCTCAAG
GAGACAGGAGTAGACAACATCTGGCTTCCCCCGGCCTGCAAGGCCGCCGGCGGCAGCGAG
GCCAACGGGTACGACATCTACGACCTGTACGACCTCGGCGAGTTCGACCAGAAGGGCAGC
GTGGCGACCAAGTGGGGTCCCAAGGCGGAACTCCTGGAGCTGTGCAGAGATGCCAAGGAG
AAGGGGGTCAACTTGTACTTCGACGCGGTGCTGAACCACAAGGCTGGCGCGGATGAGAAG
GAGAAGTGCAGGGTTCAGGAGGTTGACACGAATGACCGCACAAAAGATGTAGGCGAACCC
CAAGAGATTGAAGCATGGCTGGGCTTCAACTTCCCCGGCCGCGGCGACAAGTACTCGTCC
CAAAAGTACCACTGGGAGCACTTCTCGGGCACCGACTACGACGCGAGCAACGACCGAACG
GCGATCTTCCGGATCCTGGGCGACGGGAAATACTGGAGCCACTCGGTCGGGGACGAGGAC
GGCAACGCAGACTTCCTCATGTTCGCCGATGTCGACTTCTCGCACCCAGAGGTGGAAAAG
GATGTCATCAGCTGGGGGCACTGGGTGGTCAAGGAGCTGGGCCTGAAGGGGTTCCGATTC
GACGCGTGCCAGCACTTCTCGGCGCGGTTCACGGCAGAGTTCATGGCCAGCCTGGACAAG
GAGTTTGGCAGAGGGCACCTGTTCAACGTGGGCGAGTTCTGGTCGGGCGACGCGGGCGAG
ATGCTCAAGTACCTGGACCAAATGGAGCACCGGTACTCGCTGTTCGACAGCCCGCTCGTG
TACAACTTCTCGCGGACGTCGCAGACGGAGAAGGCCGACCTGCGCAAGGTGTTTGACGGC
TCGCTCGTGCAGGCGCGCGCCGACAGCGCCGTCACCGTCGTCATGAACCACGACACGCAG
CCCGGGCAGACGGTCGCGACGCCCATCGAGGGCTGGTTCAAGCCCCTCGCCTACTCGCTC
ATCCTGCTGCGCAACCAGGGCTACCCGAGCGTCTTCTACGGCGACCTGTACGGCATCAAG
GGCGAGCACGAGGAGCCGCCCGCCTGCGGGGGCAAGCTGGCCGACATTGTGCTCGCCCGC
AAGCTGTACGCATACGGCGACCAGAACGACTACTGGGACGACGCCAACTGCATCGGGTTC
GCCAGGCGAGGCACGCCCGGCCACCCGGACGGCCTGGTCTGTGTCATGTCCAACGCCGAG
CCAGGACAGATCCGCATGGCTGTCGGGGAGATGCACAGGGGCGAGGTCTGGACGGACGTC
CTGGGCTGGCAGACTGATGAGGTCACCATTGGCGACGACGGCTACGCTGTGTTCCCGTGC
CCGGGCACGTCTGTGTCCATCTGGGTGAACCGGGACGCGCAGGGGAGAGACCGCTTTGGC
AAATTGTAA
>g3365.t1
ATGGCCGACTTAGCGAACACAGTCGTGGCCGCGACGACGGCGGGGTTTGTCTTTGCGTTC
ATTGCGGTCGCACTGCGCCTTTACGCCCGTATCGCGCTGGTCAAGAAGCTCTATGGGGAA
GATTACATTCTCACCTCGTCGTTCTTGGTGGCTATGTCCTGGTGGGTGGTCAAGGTGATA
GGAGCCACAAGAAGTGACAACAACTCAGCCCACCTACTAGCCATGATAACATGGTACGGC
ACAATTGCATGGGGTCTCTCGTCCGCCCTGACCAAGCTGTCCATCGTGTACCAGTACTGG
CGCATCTTTGAAGACATTCGCTGGGTGCGCATTCTGTGCAACTACCTGATGGGCTTCCTC
GTGCTGTACGGCGCATACTCGTTCTTCGGCGCAATCTTCGAGTGTACCCCCGTGAGCGCG
GCGTGGTCGACCGTGAGTGATCACAAAGAGCAGTGCGTGGACCCGAGGATCTACTATTAC
CTGACCGGGTCGGTCAACATCTTTGCCGACGTGGTCATCTTTGCACTGCCCATCAAGCCG
GTGCTGGATCTGCGGATCCCTATGAGGCAGAGGATGGCGCTGCTTTTCTGCTTTACTTTT
GGTGCTTTAGTCATCATCTGCTCCGTGGTGAGACTCTACTGGCTCGTCCAACAGATGAAC
ACGCAGGTATCTAGAGATATTGTCGAGCGCGCCACAATCTGGGCGGGCATAGAAATGATG
ACGAGCATCATTGGCACGTGCTTCCCCGTCCTCCGCCCCTTGGCGATGCGGTGGTTCCCA
AAGCTGTTGGGAAGCTCGATCGGCTCGGCTGCAAAGAGCCGCATAAGCAGGTACACGCAT
AGGAGGAAGACACACGCGGGCGTgcagcagcagcagcaaccgcagcagGGCCAGGACCAG
GGCCAGCCACAGATGGAGTATATCCCGGGAGGCCAGGTCCCGAAGCACATCGAGGAGAGC
AGTGGTAGCGAAACGTACAGTGAAGGGCGACAGACCTTTGAGCTCGATTCGAGGCAGACG
CCGGGCATGACGCCGGGAAGCGAAGGGATGAGGAGCCCGGAGGGTTTGCAGCAGAATGGC
TGGAACAGCTCGCCATATACcaactaccagcaacaacaatcacaacaaccacaacaacaa
cagcagcagcagcagcagcaggaacaccaacaccaacaccaacCGATACCGTACTCTCAC
TTCAGCACGAGCACAGACGTAAGCATGGGCACGCGCAGTCTGACCAGCTCGGCAGCACCA
GCACACGCATCACACTTCACGTCGGCCACGATGAACCTATACTACGACCCCAGCGGCAGG
AACAGCACCGCCATTACCAACCACCACAACGCCATGGCCCGCTCCAACAGCACTGGCTCA
AGAGCTGCCGAGCAGTACATGCCCGTGAGCCCGCAGAGCACGTACCAGGGTAGTTTCCGC
ACCAGCACCGTCAGCGCGCTGAGCCACTACCCCAGCATCGGGCCCCGCGGTAGTGTCCGC
GGCTCTCTCCACAGCAGCTTCAACGGTCGCAACGTGAGCCTGAGCGCCGTCTCTGGGCCG
AACTCGTCGACCAGCACACCGAACCTGAACCACATGTACTACGCTGGCGGCAGCGCGGCT
GGCGGTGGCAACTATCGGGCCTCGGGCAGCAGCAGTGTGTACAGCCGGTATAGCGGTGCT
ACCGTGAATGGCGGTGGCGGTAGTGTTAGTGGGAGCGGGAGAGGGCTCCGCGGGCGCTTG
TCGTCGTCTACGAGCCTGAATTCTTTCGGGACGAGCTCTTTCGGAACGAGCACCGTGACT
AGTGGCGGAGGGAGCGCGATGAACACTATTGTCGATCGGGAGGAGGAGGATGATGACGAG
TACGACTACAGCCATACTGGGAATGGGTCACGTCTCGGTGGTCAGACGCAGAGCCAGCAA
CACGGGATGAGTGCTGGTGCGACAGGTGTCGAGGATATCTCCGCGCAACTTGAGACTGCC
ATCACCACGCTGCAAGAAAGAAGTCGAAGCAGGGGCACCTTCATCGAGCCGGCGAGGCAA
TCTGGCAGCGGTCTTGAGGTATATTACCACGAGCACCACAAAGCCGAAGACAACGAGGAG
GAGGAggaagaagacgacggcgatgatgacgatgacgactacaacgacgAGACCTTTGTA
TGCGCGACCGCGGCCGTCGCAACGCCATGGCACAAGCGCACGCCCTCGTCGTCCAAGGAA
GTCCTGGCTGTGCAGTACCAGCCAGCCTCGCCAGCTAGGCCACAGCTATCGGTAACTACC
ACACAGCCTCAGCCACAAGCCGAGCTAGAAGGCGACGTCGGCGCCGAGCTCCCAGCCTCC
TCCAGCGTGTCGCCCTTCAAGCCCATGGCCAAGCCCGTTCTCCCGCCGCTGTTCTTCGAG
CCAGAACACTCAGACTACAACAACTACCGACTCTCGATGTCGCATCCCAACTCGCCGAGC
TTCCTGCCCCCAAGGAGAGGGCTACCAGCGGTTCCCGGGGCGGgcagcagcagcagcagc
aggaatagcagGTTAGTGACGAATGTCATCGGAGAGCTGGACGGGGCCGACGGGAGGAGG
AAGAAGAGGAAGTCGGCGTTCAGCCCGCTCGGGCTGTTTGAGATGTCCGGATGA
>g3366.t1
ATGgtacaaggacagctctatgtgactatggagcCCCAGCCGGGGCTTCCTCCTCAGCAA
TTCCACGAGTGGTATAACAATGAGCATGGCCCGACAAGGCTCAGCATCCCCGAGATCTTC
TCCAACGGTCTCCGCTACGAAGCGACTGATGGCCAGAAGCCGAACTTCCTTGCGTCTTAT
GACGTCACGGACATGGCCCATCTCGAAACCGAAACTTACCTCAAGCTTAGAGCAAACCGT
TCACCCCGCGAGGCACAGACAATTGGCCAGGTCGACGTTGTCAGATACTTCTGGGACCTT
GTGTCTTCGGATCAGTCTCCCCTGTTCATGCCAATCGAGAAGCTCACCAACGACGAAGCT
GAAGGCATCTGCCTCGCCGCGGTGCACTTCACTCTTGACGACGACGCGCAGGAAGCAAAA
TTCAGAGAGTGGTACGAAAGCGAGTACGCCCCCAAAATGTCCAAGGCTACAGGCTGGTTG
AGGTCTCGCCTCTTCAAGACTTCGCCCCTGGAGGGTAGCAAGGGACCAGCCTCATTTCTG
GCTCAGATCGACTTTGCCAAAGGAACTAGCTTGTCTACGGACACAACTCTGCCCCCGAGC
TCGGCCAAGGCTTTGAGCACAATCGCACATGTCAAGTCACAACGCACATACTCGCTCTTC
TACGTGTTTGGTGCCGGTAGGCGAGATCTACACCATCTGTCCCAACTAGACAAGGCACAG
TCGAGCTTTGTGTCTGCCGACTCGCGAACGAGGACAACCAACGACCCTGAGCCCGTCATC
GAGTCTTACATTACCACGGCCGATGGGCTCGAGATTCCGTATCGCCTCGAGGGCAACACA
GACCCGAAAGCGCCGACCATTGCGTTCTGCAACTCGCTCCTTACCTCGCTCAAGATGTGG
GATCCATTTGTCGCGATCCTCAAGTCCAAGAGACCCCAGTACCGCATTCTCCGCTACGAT
GTCCGCGGTCGCAACGTCATCCCGTCGCCACCAACGCCCGCGACGCTACCTCTGGTCTCC
GCAGACCTCATTTTCCTCCTCGACAGTCTGCGCATCGACAAGCTAGACACCCTGATTGGC
GTGTCCATGGGTGGCGCCACCACCCTGCGCTTCGCTCTCGACTACCCCGATCGGCTCTCA
CGGTATGTTGCATGCGACTTCAATGCTGCCTCAAGCGCTGCCAACACAGAAGCCTGGAAG
GGTCGCATCGCCATGGCAGAGACTCCACGCGTCGAGGAGTCGGGTAAGAGCGGCATTCAG
CACCTTGCAGGCCAGACCGTGGAGCGTTGGTTCCATCCGACGACGATGACAGCGAAGAAA
GATATTGTGTCGTGGATGACAGAGATGGTGGCAACTAACGACATCGAGGGATTCCGCTAT
GGCTGCCAGGCGCTGTGGGACTACGACATGAAGTCAGAGCTTAAAGGCTGTACGGTACCT
GGACTGCTAGTAGTGGGAGAGGGCGATGGCAAGGGCGCGTTGGTAAAGGCCATGGATAGC
TTCAAGGGACAAATTGGACCCAAGGAGGATGGTGTTGAGCTCGCGATTGTGCCTGAGGCG
GGCCACCTGCCTATGTGCGAGAGCCCAGAGGGTTTCTGGACTGCCGTCGAGAAGTTCATC
TGA
>g3367.t1
ATGGCCGGTCTTAGCCCCCAAGTTGTCAACGTCGTCATCATTCTCGGAATGATGCAGGTG
TCTAAGCGCGTCCCCTTTGACGACCCCAATGTCCTCAACGGTGTTCGCGCCATGTACATC
CTGAGCAATCTCATCATTGCCGGTCTTTACCTCTACGCTCAGATGCTCATCAACAAGAAG
AAGGACCTCACCACCCTCAAGTACGTTGAGCCAGCGCCTGTCGGTTCTACCGAGGAGCCC
AAGCTCGTCACCACTACGGTCCACGCCTACGACTCGCAGCAGATCAAGGCTGCCTTCCGC
ACCCAGGCCATGGGCATGGCCATGATGGGCTTCATGCACTTGTACATGAAGTACACCAAC
CCGCTTCTCATCCAGTCCATCCTGCCCCTCAAGAGCGCCATCGAGCACAACATGGTCAAG
ATCCACATTTTCGGCAAGCCCGCCAGCGGCGACCTCAAGCGCCCTTTCAAGCAACCTGCC
GGCTTCATGAGCGCCATGAGCGGTGCTACCCAGAGCGACAAGAAGGCCGTCGAGGCTGCC
GAGCGCTCCGGTCGTGGTGGCGCCAAGGAGGAGTGA
>g3368.t1
ATGGACCGACCATCCACGCCGCCACGGCGAACCCGTGCCTCGAAAGAAGCCATAGCATCG
CCGCCCACGCCAGAAGTCACACGTCGCATCGAAGAGAACAGACTCAAAGCCAAAGCCCTA
CGCGACCAGCACGAAGCCGCTCAGCGCGCAGCCGGCGTCCCGAACCTCGCGCGCACATCA
TCAGGCTTCATCGCCACCGAGGACGTGCACATCCCACGACAAGCGCGGAAACGAGGACAC
GAGGCCGTATCCACCGACGGCGCAAGTCACCCCTCGAcagcagcagcaacaacagcagca
ccagcGACACGAGCGTCGGTACGGCTGTCCAGTAACGCGCCGTCCACGAGCCGCGATGGC
ACAGCGCACAGTGCTGGCTCAGGTGTGCTTGCGGCGAAACCCGGCGAGGCGGAGGGCGCG
ATAAGGCCCGCGAGGAAGTTCACAAAGTTTGTCGACTATGACTTCGGCAAGATGGTCGAC
ACGAAAGGAGGATTCCTCGCGGCGGAGGATGACCCGTGGAACAAAGCCATGTCCGGGTCT
GTCGCGAACGGCTCCGCGCCCGCGGGAGGTCCACCGGGGAAACCGGGGGACGATCCGAGC
CAGGAGGTCCGTCCCGCTGGGATGAGTCTACGCGAGTGGGAGCGGCTGCAGCTCCTGCGC
AAGTTGAGACGGCAGAAGGCGGGACCGTTCGAGCCTGGACTGAGCGTGCTCAAGGACGAG
AAGGAGCGGAAAAAGTGCCGTGAGTGCGGGAGTCTGGAAATTGATTTTGTGTGGGAGGAG
GTCTTTGGCCTCGCGGTCTGCGGAGCGTGCAAAGAAAAGGTCCCGGAGAAGTATAGCTTG
CTCACTAAGACGGAGTGCAAGGACGACTACTTGTTGACGGATCCTGAGCTCCGCGACGAC
GAGCTCCTCCCGCATCTTTCGAAACCCAATCCGCACAAGTCGCACTGGCACGACATGATG
CTCTTCCTGCGCTGTCAAGTAGAAGAATACGCCTTCTCGGAGAAGAAGTGGGGATCCGCG
GAGGCCCTGGACGCGGAGTTCGAGCGCCGCGAGGCGGAGAAGAAGAAGCGCAAGGAGGCC
AAGTTCAAGGAGAAGCTGCTTGATCTCAAAAAGCGAACGCGCACAGACGCGTACAGACGG
CAGACGGGCAAGCTTGGTGGTGGGATAGGCGGCAGAGGTGGCGGCGGTAGGGGGGGACGA
GGCGAGGCCAAGTTTGGCGATGCTGTAGGAAATGGGGGCAAGCATGTCCATGAGTGGGGG
CGTGTTGTTGAGAACGCGGACGGGGCGACGGTCAAGACGTGCTCGTCGTGTGGTATGGAG
GTTGAGGAGATGGAGTTTTGA
>g3369.t1
ATGTCATCCTGTCCATATTCAAATGACAGGGCTCGCAATGAGGAGTCCTGCCCATACTCA
GGCAGCACGCCTCGCGATAGTGAATCCAATGCCTCAGCGCAACCGCGTCGACCCGAGCTA
AAAGAGATACCCTCACCACCAGGATGGCCCATCATCGGCAACGTCCTCTCCATCGACCAG
AATTTCCCCATCAAGACGTTCGGCGAGTTTGCGGACGAATATGGCGAAATATTCCAAATT
AGACTGCCAGGTGGTTTCAAGATCAACATAGCTGCCAGTTCGGCTCTCGTGCCCGACCTC
AGCGACGAGACCAGGTTTAAGAAGAACCCGGCAGGTGCTCTTGAGCAAGTCAGAAACGCT
GTCAATGATGGCCTTTTCACTGCCCGACCTCATGAAGTAAACTGGGGCATAGCCCACCGC
ATTCTCATGCCCGCCATGGGGCCAATGGCCATCCGGGGCATGTTCGATGAAATGCATGAC
CTCGCCTCGCAACTTGTCATGAAATGGGCGCGTCACGGCCCTTCCTACCCGATCATGGCC
ACAGATGACCTCACACGGGCCACTCTCGATACCCTCGCTCTATGCTCCATGGGCTTCCGC
TTCAACAGCTACTACACGCCCGAAGTCCTGCCTTTTCTCAAGTCGATGAGCTCTTTCCTG
CACGAGTCCGGTCGAAGGATCGGCAGACTCCCACTACCCGAGTTCTACTACAAGAGCGAG
AACGAGGCCTACTTCGGACATGTAAGGTCGATGCGTGCGACTGCGCAGGGTGTGCTCGAC
GAGAGGAAACGTGACGGGCCCGGTGGCAGGAAGGATCTCCTGCAGGCCATGATAGACGGC
GTCGATAAGGTGACCGGCCAGAAGATGACCGATGAGAGTATCTTGGACAACCTGCTCACA
TTCCTCGTGGCCGGGCATGAGACTACCTCTGGTTTGCTATCTTTTGCGTTCCATGAGCTG
CTAAGCCGTCCCGAGGTGTATCGAAAGGCGAAGGAAGAGGTTGATAGAGTCGTGGGGACT
GGGCCTATCTTGGTCGAACATATGAGCCAGTTGACTTACCTTGAGTCTATCCTCCGCGAA
ACCCTGCGCCTCAGCGCCCCCATCGCAATCTACACTGTCGAAGCACAATCCGACACCGAG
ATCAGCGGTTGGGAAGGCAGATACAAGATCCCCAAGGGCCAGTCCGTTGTACTCCTGCTG
ACTCATATCCACCGCGACAAGCGGGTCTACGGCGAAGACGCGGATGAGTTCAAGCCGGAG
CGCATGACAGAGGAAGAGTTCAACAAGCTGCCCCCCGGAGCTTGGAAGCCCTTTGGCAAC
GGCTCGCGTGGCTGCATGGGCCGCGCTTTCGCATGGCAGGAGAGTCTGCTCATCCTCGCC
ATGGTGCTGCAGAACTTTGACATGTCTCACTTTGATCCGAGCGAGCCTGTCGGGGTGAAG
CAGACGCTCACGCTGAAGCCGAGTAACTTCTTCATGCGCGCCGTCCCGAGGGATGGGATG
AGTGCAACCGACATCCAGGCTCGGCTGAACGGCAAACCCGAGGCTGTTGGCAGCCGCAAG
GACTCTGACACAGACTCCGCCATTAGCGGTATGGATGATAAGAGCGTCAGTCATAACGAC
GCTGGAAGCGGCCATCCCATGACCATCTTGTATGGAAGCAACAGCGGAACTTGCGAGAAC
ATGGCTCATCACCTGGCAAGCGACGCCGCCAGCCACGGATTCCGGCCCAAAGTCCTCGAC
GCCATGGACGCTGGAGTCGACAATCTCCCTCGTGCCAGCGACGCAAACCACCCAGTCATC
TTCATCACCCCGTCCTACGAAGGGAAGCCAGCAGATAACGCAACGGAATTCATCACATGG
CTTGAGAACCTCAAGGACGACAGCAATGCCCTGGCTGGTGTGCAGTATGCTGTGTTCGGC
TGCGGACACCACGACTGGGTGTCTACCTTCCACAAGGTGCCCAAATACGTCGACGCTAGA
CTCGAGCAACTTGGCGCCACTCGCCTAGCAGAAATGGGGCTCTCCGACGCCGCGAAGGGC
AAAATGTTCTCCGACTTTGAGACCTGGGAGGACAAGACACTCTGGCCGGCACTGGCAAAG
GCCTTTGGGGTGTCTCCCGTTGCCTCTGACGAGAGCCTGAACGGCAGCGCGCAATCCCCA
GCGCAGCTGGACGTCTCGATCACAAGTCTGCGCCCCTCGACTCTCCGACACGACGTCAAG
CAGGCCACCGTGGTTGCGTCGCGGCGTCTGACGGCAGATGACTGCGAGGATGTGAAGCAT
CATCTCGACATTGCGCTCCCGGAGGGCATGACGTACCGCTGCGGAGATTATCTCGCTGTG
CTGCCGTACAACCCCAAAGAGAACGTGGACCGGGCGATGAGGAGGTTTGGCCTGTCTTGG
GACGCTACCATCACTGTCTCCGGCGGTGATGGGGACAGTGGTGGTGTTGCTGGTGCGATC
CCCACTGGCACGGCGGTCTCTGTGAGAGAGGTGCTCTCGGCTTATGTCGAGCTGGGCGAT
CCTGCCACCAAGAGGAGTATCAAGACTCTTGCAGGATACGCAGCAGACAAGGCTGAGCAA
GAATCGCTCAACAAACTCGCAGAAGGCTTTGACGACATTGACGTTAGAGTCTCTGTACTC
GACCTGCTCGAGAGTCATCTCTCAGTGACGATAACCCTCGGCATGTTCCTGGCGATGCTC
CCATCCATGCGAGTCCGACAATACTCAATATCCTCTTCTCCCCTCCTCAACCCGAAGACA
GCATCGATAACCCTCTCGGTTCTCAACAGCCCCGCCCAGAAGAACACCATCATCACGACC
ACCGCCGAGTTCCCCAAGCACAACCACCTAGGAGTGGCGTCGACCTACCTGGCATCCCTC
CAGCCCTCGGACCAGATCTACGTCTCCGTCCGCCCATCCCACGCAGCATTCCATCTCCCC
TCGGACCCCTACACGACCCCCATGATCCTCGTGGCCGCGGGCAGTGGTCTCGCGCCATTC
ATGGGCTTCCTCCAGGAACGCGCCGCGCTCATGGCCTCGTCATCGTCCACCACCACTGAA
GGGGGGGCAAGAAGCCTAGCCCCCGCGGTGCTGTACTACGGCTGCCGCGCGCCCCAGCAC
GACGACATTTACACCCAGCAGCTCGCCCAGTACGAGTCGCAGGGCGTCGTGGTGATCCGC
CGGGCGTACTCGCGCGCCCCGGACAAGGGCTTCAAGGGGGAGAGCAAGTACGTCCAGGAC
GCGATGAGCGCGGACCGCGAGCTCGTCATGAACCTGTGGAGGAACCAGGGCGCGAGGATG
TACATCTGCGGCTCGAGGCGGGTCGGCGACGGGGTCAAGGCCGGTGCCTTCAGGGCTTAC
AAGGATGTCGTCGGGCGCGAGAGGCGGGAGCGCGGCGTCGAGGCCAAGgatggagaggat
gaggagctggagaaggagGCTGATGCTTGGTGGGAGGGTATGAGGAACACCCGTTACGCT
GTTGATGTTTTTGATTAA
>g3370.t1
ATGGAAGTCTTCATGCGAAATGTGCCACACCATTTGACCGATCAGAGCCTCAACATCCAA
CTCAAAGACAAGATCAAAAGCATTGGCATACACGATTGGTCTTGCAAGAAGCGGCCAAAC
AAGAACATCGGTACCATCGTCTTTCATACTCGTGATGAAGGCTGCAAGTTCCTACGCCAG
TATGGGGAGGCTGCCATTCCCGGTGCGCCCCTGAGGAACGGCAAGGCGAGAACCCAGGCC
AAGCTTAGACTCCTCGGCAATATGGTCTACTGCAATGAAAGCAAGCATGCACCAGAGCCT
CTCGCACTCAAGGTGCTGGACATGCAAGTCGAGAAACGCGAGGAAACCAAAAATTTGGAG
AAAGAGATCAACACCAACGCGACGATGAATCTCACTGGGGTATCTTGCGGCCACTATGAC
TATCTCAACAGCAAGATTGCATTTATGGTCGATATGAAGATTGCCTGCACCGGCGAAATG
AAATTTGCCAGGACCATGCTTATCGTCAAATACCACGAGTTTGGCAACACCTATCGAGTT
GAAATACCATACCGCATCATACATGAAGTCATTGCCTCCACCCAGCCTAGCGCTCTAGCG
GTCACCCTCTGGGAGTCTCCTCGCTTCTTCAGCATGGCGTCCAGCCAGTCACAAGACCAG
CATGGCCTAATCTGGAAACGCATAACTGGGCTGCCTCATCAGACTCTCAATCATAGCAGA
TTTGTTGGGCAGTCTCTTGTCTACCAATTCAGCACTTCTAGTGTTAACCTACACCATGAG
ATGGAGAAGGTAGCCGGAGACAAAGGGCTATTCTGCACATCCTACAGAGCAATCACGACT
ATCATGAGTCCTGTCCCTATGGGAGATGCCATGGCAGAGCTCATTGGGACGTTTGGTCTC
ATCGAGAGCCATGTGCCATTCGACGTGGCTTACCAGTTCCACGCACTCGCCCGTGGGGGC
TATATTCTGCCACTGACAATACAATCCCTACTACTAAGGCTAAATAAGTACTCAATCAAT
GCAGCACGCGCGAAAAATTCTCGTAACATCAGCTCATTCTGCCCCTTTTCGGCCGCAGCT
GTCAAAAAGCTCTTCCTCATAGACTTTGCTGGGCCCGGAACGGAGGCTGCAATCTTTCAA
CCTGATGCCCTTTGGAACAAAATTTTGGAGTACGAGCATGCCGTTCGTCATGACTTGTCA
CGAGACCTCATCTCGGACCGTGCCAGCAACGCAGCGGTTCTTGTATACAAAGTCCAGGTC
ACTCCAACGCGTGTTATGTTTTCAGGACCAGAGCTGGAACCAAATAATCGTGTACTGCGT
AAGTATAAGGACTACACGGAATACTTCGCGAGGGTGCAGCTTTGTGAAGAGGATGGGCAA
GACATGTTCTTCAACCCCAGGGTTGACATGGAAGATATATGGAGCAGATTCAAGGAAGTG
TTGGGAAATGGCATACAGATATGCGGCCGTATCTACGAGTTCTTGGGTTTCTCGCACTCC
TCGCTCAGGGCACACGCAGTCTGGGCCATGGCTTCTTTCAATGACACAAGAACCGGCACG
TCAAGAAGCTACTTCAACGTCATTTCAGAGCTTGGCATTTTTGATAAAATCAAGGCACCA
GCTCGCAGAGCCGCAAGGATTGGACAGGCTTTCTCTGACACGCGCTTCACCGTTCCCCTG
ATAGGCGTAGCCGTGCAGTACATCCCCGACGTCAAGTCTGCTGATGGCAAACGTGTTTTC
AGTGATGGTGTGGGCACGATCAGTCGCGGCCTTCTTGAGTTGATTCGAGAAGAGTTGCCA
GGCGGGATGCAATCAGCTACGTGCTTTCAAATTCGCTGGGCTGGAGTAAAGGGTATGCTG
TCCCTCGACGATACTCTGCCCGGTTCGGTCATGCGGATTCGTAAGGAAAGCATGGTTAAG
TTTGAAAGCACAGACAAAGAAAACCTCGAGATCTGTGATGCGGCTAACAAGGCTACACCT
TTGTTTCTCAACCGCCAGATGATCAAGATTCTAGAGGACATGGGCGTGCCTGACTCGTGG
TTTCTGAAAGAACAAGCGATTGAGGTCTCGCGACTTCGGAAAATCACGGCCGACGTCACC
AACACGGCCACTTTCCTCCGACGACAGAAAATTGGGGATCAGATGCGCTTCTCTGGTTTC
CTCAAAAAGCTCCATCAACTCGGCTTCAATTATAAGACTGATCGCTTTTTGTGCACAGTC
ATTGAAGCTGTCATCCTTCGTGAACTGCGATTGTTGAAGAACAAAGCACGCATCCCGGTT
GAGAAGGGCGTCACGCTCTTCGGCGTCATGGATGAGTTCAACTTTCTCGAAGAGGGCGAA
ATCTTCGTAGCTTTCGACGAGCTGGAGGGTACACACTTTCTTGACTTACACGAGAGAGAG
TGCATCGTCACACGCTCTCCTGCACTCCACCCTGGCGATATCCAGTTGTGTCGCAATGTC
GTTCCTCCAGATTACCACCCCCTTCGCTCACTCAAGAACTGCATTGTTTTCAGTCAAAGG
GGGACACGCGACCTTCCCAGCCAGCTGAGTGGGGGGGACTTGGACGGCGATAAATTCAGT
GTCCTTTGGGACGAAACTGCGGTCTCAAAATGCATCAGGATCTCGTCGCCAGCCGACTAT
CCGAGAGTGACGCCATTAGAACTAAACCGCGAAGTCCAGGTTGGAGATATGATTGACTTC
TTCATCCAATTCATGGCAACGGATCAACTGGGTCTCATTGCCACACGACACCTAATATAT
GCGGACCAACTGGAAGACGGCGCAGGCGATCCCAAGTGTACGAAGCTGGCTGAGCTACAT
TCTACGGCTGTAGACTACAGCAAAACCGGGGTGCCTGTGAGTATGCAGGACTTGAGGGAT
GTGGGCTCCCCAAGACATCGACCTGACTTCATGTCACCAAGTCCACCAGCAAACCTCAAA
GATCGCTCCGAGATTGAGTTTGAAAAGCCGCTACTGCCTCCAGATGAAACCGATGAAGAT
GACCAAACCGGACCGCAATTCCACTTCTACAAGTCCGATAGAGCCCTTGGACATCTCTTC
CGCAACATCGATGAGAGGAAGATCTGGCAAGAAGATATTCAGATGTTTGCCAGTCGCAAA
GGGCCTACACTCTGGGAACGACTTCTGCATTTCATCAAGCGTAGCTGTGTAGAGCACCGT
CTTGGAAATGCCATGTCCCAGAATGCCTTGGCCGAAGCTGATGTCATCTTGCAGATGTAC
AACAATGCACTCGAGGGCCTGACCAAGGACTTCTCTGAGAACTCGGGCGAGCCGATCACC
GAGGTCGAGATATTTACTGGAAGCATATTCAACCCCCGAGGGCTTCCAACCAAGCGGCAA
GGCGAACGATCTCTGCAACTCAAGGAAGAGTTCGACCGCGTTACGCGCTGGATTGAATCA
CTTATACGGCGACAGAAGATGCCGGACTATATCGAAGAGGAAGAGGAGTACAACGAACAC
ACAAATGCTCAAAACGGCTCGCAAGTCGGTGCTGGAGTCGCCGCGACCCAACACTTTACC
TCAGCACCACTGGAGCTGAGTATCGCCTGCCTACGTGTCGCATTGATGAAAAAAGTGGGC
ACGGCTCGCAAGTCACATCGGTTTGTGGTTGGCGGCAACTTCGAGAGCTTCAAGATCATT
GCGGCGTCTTGTGCACTACGGGAGCTGGACCGTGCCGTACAGCGGCAGAATGCCACAGTC
TGGCTCTCTTGA
>g3371.t1
ATGCGTTTCACCACCATTAGCAACGTGGCGTTGTCGATGTTGTTATCGAGTACGGCTGCG
CAGACGAATTCGAGCGCAGTCGAAACAGTCCTGTCATCATTCGTGTTTGCTCTGCACGGC
GAGCGTACGCCGCCGCAGCCATTCACCGAGCCCAGCTTGACCTCGTTTGGTGCACAGCAG
TCGTATTCGCAGGGAAAGTTTATCCGATCGCGGTATCTCTCTGGATCGCCTGGAAATGGC
ACTTCCAGCCATCCGATCGCTGGCATCAACAACACCATACCAAACAACAGCCAGCTCTTG
ATCTCCAGCATTGCCAATGCCTGGACTGTCGGCAGTGCGCTGGCGTTCACCCAGGGTTTG
TTCCCCACCGGGAGCGAGCTTTCAGCGCAGGGCATTGCAGGCTTCGAAAACTCAAGCTAC
CTCGCCGATGGCACATTGGTGGAGTTCCCGCTCGGCTGGCAGGCTCCTGATATCGAAACA
CTGTCATCCTTTGACTCAAGGTCGATCTGGCTCCAAGGAGATGTCGCTTGCCCCAACTGG
ATGAATGCAACAAATTTGGATGATTATGACAACGCCTTAAATAACCAGACATTGGCGATG
TACCAGACCATCTTTAATGGCATTCTGGCCGGATCGTTCCCTGCGGAGATGACCAACTAC
AATTTCGCGACTGATTTGTGGCAATACGCTGCTTACCAGTACAATCACAACGCCACAGTC
CGTGCAGGGCTGTCAGATGCCGACCTCGGCTTTTTGCGGGAGCTTGCAGATGTTCAGCAA
TTCAATATAAACGGTGACCTGACAGGGCCAGCATACCTGCCAGATCAGCAGATCAGTGCG
GTCGCGGGCCGTACCCTTGCAACGCGGATTTTGTCATCGTTCACTTCGTTTGTGCAGTCG
GGCGGCAGCATTAACAAGCTGACTCTAGGTTTCGGTGCTTGGGCGCCATTCATAGCGCTC
TTCCAACTCATGAATCTATCGGCATCACACCCGGACGGCCTCTTTTCGCGTATTCCCGAT
TACGGTGCTGTCATGGCATTTGAGTTGTTCACATTAAGCGAGCTCAATGACGGCAATGTC
CCTGACAAGGATGACCTGCGCATCCGGTTCTTGTACCGCAATGGGACGAGCGATGATGTC
TCTCTGGAAGAATATCCTCTTTTTGGGCGGAAGGCGGATGACCCGGCCTTGTCTTTGAAC
GATTTCTCCGCGACCGTCTCGCGTTTTGCGGTCCAGAACTTGACGGAATGGTGTGATATT
TGCTCGGCCACCGCAGAATTGTGTACCGGCGTCGATGGAACCGGGAGCAGCGGAAATGGA
AGTATCATCTCTGAGTATTATGGAGGAGGCAGTACGGGACAGCTGTCGCCGACTGCTGCT
GGCCTTGTGGGTGCTGGTTGTGGCATTGGTGCCATGTTGCTGGCGGGTGCGATCGCTGCA
GCGTTTGGCGGTTATCGAATTCGGCGGGGTGAAGCGGCAGGAAGCAAGGCATCGGCAGGC
TTCAGAGGCAGTGTCAAGCTTGCAGATGACCAGGACGTCTCGCTGGCCAAGAGCGGTGCG
GTGCATGCTCGTGCTGGGAGCTGGGAGCTCGGCAAGGGATCGTCTGACAAGTCAATGATA
GCGCGATCCGGCGAGGCTGCTCCTCGTGTGACGCCAGGTAATCCGGTTGATGAGGGCAAC
ATTGTCATCGGCGCCACGTTTATGAAGGAGTAG
>g3372.t1
ATGGCCGACCACACACCATCCATCGCGGAGCCAGACGCTTACCACCACGAGGACAACCCA
CACAAATCCTCCATCTGCATCCCCGACATCCTATACATGATATGCTCCCTCCTCGACATC
AAAGACATCCGCCGCTTCCGGCTATGCTGCCACTCCTTCGCCGCCGCCGCGCAGCCCTTC
GTCCACCGCCGCCTCGTCATCTATCCGCACGCGCGGGACCTGGCGATGCTCACGAGACTC
TCCCAGGACCCCGTCACCGCCCCGACAGTCCGCAGCCTGGTCTGGATAGGCCACGTCCTG
CCCCGGCCCAAGCTCGACTTTGAGACCTTCTCGGCCCAGTTCGAGGGCGCCCGCGCCATG
AAGCGCATGGTCAACGGCCTCCGCGCGCGGCACGGGATCCCCAGCACGAGCACCACCATG
CTGCAGCCCTTCCAGAACGCCCAGTCCTCCGTGACCGGCGCGGCGCTTACCCCGACCGGC
CGCACCCCGGCCGAGACGGCGGCGCTGCAGCTCGACGACGTCCGGGCCATGTACCGCGAG
TACTGCGACACTCTGGTCGAGCAGGATTTCATGTTTGCGCACGACCTCGACACCAAGGCG
CTGGGCGATGCCGTGAGGCGGTTCACCTCGCTGAGGGAGTTTACCTTCTCCTCGTACTGG
GAGTTTGCCACGCAGGGCGCCAAGACACCCTTTGATAAGTGTCTGGTCTTCCCCGGTCCG
ACGCCTTCGCCGAGGGGCACGAGGGAGGCGGTGGCGTTCCTCGAGGCCGCCAACGCGCTG
AGGAAGAGCTCCTCTTTCTCTTCTTCGTCGTCGCCCCTGAGGCTGGAGAGTCTGACCCTG
GGACTGCTGAGCTGGCGCTTCTTCGAGGAGGAGAAGGCTGTGCTGGGCCGCGCGCTGGAT
ACGTGTCGCGACCTGACTGCGTTCCGGATATGCATCGACACGGGGATGAAGGAGCTGCAC
GGGATGCGCACCGCTCAGGACGAGGCTGCTTTTCATCTGCATTATGGTGGTGGTggcggc
ggcggcggcggcggcggcggcgAAGTACCCGGGGATGGGACGGCGGATCTGCTgaggagg
ggaggaggaggtggagggggaATACAAGGACAGCCGCGCCTCGACCTCGACGCGCTCGAC
ACTGAGCACGACGGTTTCGGCACCGAGGTCCTCGAGTGCGCGCGGGTCATGTCGACGGGA
ATGCTCCGCGACTTCCTGCGGTGCCTGGAGAACCTCGAGGTGCTGCAGGTGTCGTTCCTG
TACAACTCTGTCAACCTCGACTTCCCCGCGCGGCTGGGCGACGTCATCCAGCCGAAACAC
AGGTGGGAGTACCTGACCACGCTCAAGCTCGAGAACGTGTCCACCGAGCGGCAGGAGCTG
CTGGCCGTGCTCAAGAGGCACAAGGACACCCTCGAGGCGCTCAGCCTGCACAACATTGCC
CTGCGGACGACATCGTGGCTCGTGCTCATGCCGCAGATCAGGAAGACCCTGACGGGCCTG
GTGAGCGCCAGTATGGACGGGGAGCTGTTTGGCTGGGACGAACGGTATGATGTGGAGGAG
TATTGGAACTTGGGAAGGGATAGCTATGGCGCCGACTTGCGGTTCGACTTGAATCGGTAT
TTGAGGAGCCAGGTTATCAAGACTTGCCCGTTGACTAGGGATAATAATGAGGCTTAA
>g3373.t1
ATGTCTGACTACGAGGACGAGATGGACGTCGACGTCCCCGCGTCCAAGGACATCCTCTTC
TCGTCCGACAACACCGCCAAGGGCAAGCGCAGCGCCGCCAACCTGCCCGTCGAGGCCGAG
GACACCCTCCCCTGGGTCGAGAAATACCGTCCTGTCTCCCTCTCCGATGTCTCTGGCCAC
CACGACATTCTCGCCACAGTCAACAAGTTTGTCGACTCGAACCGTCTACCTCATCTCCTC
CTCTACGGCCCACCGGGCACCGGCAAGACATCCACCGTCCTCGCCCTCGCCAGGCGGATA
TACGGCGCCGAGAACATGCGGCAGATGGTCCTCGAGCTCAATGCATCCGACGACCGCGGC
ATTGACGTTGTGCGCGAGCAGATCAAGACTTTTGCCTCGACAAAACAAATATTCACCATG
GGCGGTGCCTCGGCGGGTCGCACTGGCGGCGTGGCAGGTTACAAGCTCATCATCCTCGAC
GAGGCCGATGCCATGACCAACACTGCACAGATGGCCCTTCGGCGTATTATGGAGAAGTAC
ACGGCCAACACGCGCTTCTGCGTTATTGCCAACTACACCCATAAGCTGTCTCCTGCGCTG
CTCTCACGTTGTACGCGCTTCCGCTTCAGTCCGCTCAAGGAGGCCGATATTCGTGTTATC
GTGGAGAAGGTGATTCTTGAGGAGAATGTCAAGATCTCCCACGACGCGATTGATTCGCTG
GTGAGGCTGAGCAAAGGCGATATGCGCCGCGCGTTGAACGTGCTGCAGGCGTGTCATGCG
TCCAGTGCGCCGCTGCAGATCCGTGGCGCGCCAAAGATACCAGAGAAGGACATCGTGAGG
GACACAATCACTGAGGAGACTATTTACAACTGTATCGCGGCGCCGCCGCCAGAGGCGATC
ATGAAGATTGTCGACACTCTGCTCACCACGAGCGATGTCACGTCGTGTCTGTCGACGATT
AACACACTCAAAGTGCAGAACGGTCTTGCGCTAGCGGACATCATCACTGCGCTGTCGGAG
CAGCTTGTGACTATGGAGGTCAAGCCCGAGGCAATGATACGGTGGCTGGACGGGCTGGCG
GAGATTGAATATAGGATATCGGGTGGTGCCAGCGAGGCGATCCAGACTGGTGCTGTAGTT
GGTGTCGTGCGGGAGGGCTGCGAGCTGATGGGTTGA
>g3374.t1
ATGAATTATTCCAACATGATCGAGGAGAAAAACCTCAAAAAGACCTTCATCATTGCCACA
CTATGTTCAACTCTTGTCGGCACTTTCTCCTCCTCCATGGGCTTGTGGGAGCGCGTGCAG
GACAAACGCAAGCAAAGGAAGCGCGACTTCAAGCAGGACGACGAAATCAAGAAGCTCAAG
GAACAGGTAGAGCAGAACAAACTCCACAACAGCCAAAACAGCCAGAAGGAAAAGGACGAT
GTTGGAAACTCCCTAGCGAGATCGGGAGACATGATCCGTCGCGAGTTTGACGACGGCTAC
GACCAGTTTGGTCGCCGTTTTGCCATCGGCGACGCCGTCACGGAAAATAGACTACAAGCA
CAAGTCATCGCGCTGCAGCAAACCGTCATCAATGTGCTGCAGGATGCTCTGCTGACCGGC
CGGCAACTGACAAAAGCCGACATGCAGCAGCTCGTCGCAGCATCCAACTCTGCGCGGGAT
GGATCCCTGAATGCCCTTCGAGAAGCTAAGGAGCGACAGATGCTGGCCCTCGAGGCACCG
CCACAGAAAGCACTACCGTCAGCTCGGGCATCATCAAGAGCATCCTCTACGGACCGATCA
CATGCTCCATCAAAACGGGCCCCGTCAGTGGCGGACCTCGAGCCACTATACTGCCGGTAT
AGCATGGACATTCAATACATCAAGAAGAAACCCCTCGCAGCCTCCTTCGCGCCAGGTGGC
GACTGCAGGTGTCCAGACTGCGGCCTGCGTCTAGACGTCGAGTCGGACGATTTCTGGGAG
ATCAAGAAGCGGACGCCAGTCATCGTAGCTGACAGCGGGGGCTACGAAAAGGAAGTCATC
GAAGAGCGCTCATTTCACCTGGGGCAGCGGTTCGTTGTCAAGTGCCACACACCAAATGGC
GAGTACGCCTGCGTGTTGTGCTCGAGACATCGCGACGCAGACGCCATCTGCCCTACCCTT
GATACTCTTGTTCACCACGTCGGCAAGTATCACACTGCCGCGGAACTCGAGCGGGATCCC
GACTTGTTTTTAGAGCCTCCCATGCCTGAGATGCTCGCACTCCCGGCTCCCCCAGCTGCA
CCGGCCGTGCCGACCCCGCCGAGGTCAGTGCGTGCTGATAGGGATGAGGTCACGTCGCTT
ATGGACGCCATCGAGGCGCGGGATCGTAGGATGTCTATGCCAGCCAAGTATCGGCTGGCT
GTTTGA
>g3375.t1
ATGACCTCACCTCGCAATCACACGAGGACCAAGAGGTGGATAGGCTCAAGTCCCAATGGT
GCCTTCCCGGGACATGTAGAGCCCGTCCAGGACGACGCATCTCCCACCACAACCATACCA
CCAACAACACAGAGGGGCGAACACAGCCACCAAGACGCCACCATGCCTCCCTCGTCACTT
TCGCCGGAGGAGTTTGCACTCATACAGGCATTTGCCAGCTACCAGCCGAATCCGGAGCAC
CTGTTTCTAAGTAGTGACTCCccatcaccacccgaccacggtgccaccaccaccgccggc
gacgaccactacgacaccgacaactcagtggccaccaccGTTCCAGAGTCTACCGCGTCT
TCATTCACAACCACGAACGAGCCATCACAGCCAACCTCCCCGACCTCACCACAACCTCCT
TCCCAACCATCACCCTTGTCCCCCTTGTTTCCACCATCACCAACACCCTCCTCCCCTTTA
ACCACCATCGTCATCTCCGCAGCATCGCCACAAACACCAACACCGCCGTCCCGTATCCCT
GGTCTGTGGAAGTGGCAGTGCCATCACTGCCGCCACCGGCAGCCCATGACGGTCCGCCAG
TGTCTCAAGTGCGGCCACGCGCGCTGCCGGTGGCGCTCACGGAACCAGGAGCGTGCCGCG
GAGAAGCGAGGCAGGCAGAAGGCAAGGGCTGGATCCCCGGCGGCGGCGCGGGGGAGTAGG
CTGAAATATCAGGTTGTTTTTGGTGGAAGTGGTAGTGGTGCTAGtgatgacgacgaggat
gatgaggattgtgaagacgatgGGCTGGCGGTGGCTGCGGGCGCGAGAGAGCGTGGACGA
GAGAGACGGAGATGTAAGAACAGAGTTCGCCGCAGTGAGAGGAGGAATGGTAGTGGTGGC
GGATCGTCGTCTTCTCGGGGTAGTGCCGACCCCGTGGTCGGAGAGGCGCAGCAGGAAGCT
TCCGGACAGAGCGGTGCTGTCGTTGCGCATGTCGACGTATCAATCGTCCAGGAGCAGCTT
GAAAACGAGTCGAGCAAAGTTGACACAGCTAAAGTCGATCCCGCCGACTTTCCCGGTGGC
CAGGGGACGCCTGAAACCGACAATGCGGACGAGGCCGTTTCCCTCATCGACAGTGAAGAG
ACAACGACCACGAAGAAGACCACGGCCCAGTCCTCTGCTGAAGCATCACCGGCCTCGGCC
GACAGTCCTAGCGAGATCATCTCAACCCAGGAAGAACAAGCAGCCTACCACAAGCGGAAG
CGCAGCCAGACCAACTCGTGCGTGGACCACCTCGACTTCGCCGGCTGGGCCGTCTGGGGC
GAGTACCGGCGCGATATGAAGCGGCGGCGCGTCATACGggagatggaggccgaggcggac
gagcaggaggagTGGGCTAGGCAGTGTCAGGCCTTGATTCGGGGGCAGCAGGGTGATACA
GTGCCCCTGGAGGGaaagactgctgctactgcccctgctgctgatgatgatggtgatggt
gatgatgaAGCACAGAATGGACAAGTTGGAGAGACAAATGCTGCAGATCTGGCTGATAGC
TTGAGCACCGAGACCGCGCTCGAGACGGACAGTGTCGCCGAAAACGTCACTGCTGCAACT
GAGAATATTGTCAGCGACGAGGACGAGGACGACGACAAGGAGAACGAAGCGAACTGGCTC
GCCATCGCCATGCTCTCCGACCCAACTTCGCACTCCTACTCCCTCTCGCCACCCACCCAA
CCACCCGAACCTTTCTTACCCCTTACCACCCCGCGACGACCTCCTCTACGCGACTGGACT
TCATCCTTCCGCCCGGACTGCTCGGTAGACTGCGACTACCCTTCCCAGTGCAGGCGCAGG
CGCAGCAGCGAGGCCGCCGAGCGGGAGTGGCACCAGCAGCACATTGACAAGGACGCGTAT
GGGCACTTTTACGCCTCCCAGCTTGAGCGGGCCGAGAGGCGGCGCGAGTAG
>g3376.t1
ATGCTTGCCAACGCGCAGCCTGCCCTCCTGCTGCCTCACCTCGCGTGGTATCGTCGGTTT
ATCCACAAGCATGTGCCCAAGGCCAGGCCTGAGACACGCGGCCTAGTGCGATCGCTCGAC
TTTCGCTTCTTTGCCCTTCGTGCATCTGGCCTCTACTCGACCGAGGCTAGTGAGAGGGCC
ATTTCAGAAAGCTTCAGGCAGCTGCCACAGCTTTTTCCAAACCTCGTCTGTCTCTTGATC
GATGGCCACCCAGAACTCGACCCAGGCCATTTGGCTTCTCAAAAGCCCAGCGGTGACACT
GTCTACCCCTTGCAGCTGCTCGACCTGGCGCATTGCACGCAAGAACTCAGCCACAGGTTC
TTCAGCTCGGAATACCTTACGAACCTCGTCTATCTCGACTTATCCCATGTGCCAGGCTCT
TTGCGGTCCGCTCTGCAGTCTACTCTGACCCCGCGATGGCTGCCACAGCTGCAGGTGCTC
AAGGCCCAAGGCCGCGAGATGGATGACGAGACTGCCCGACTTTTATTCCAGACCTTTTCG
CGCCAGCTCTGGAGTCTCGATATCAGCCAGAACAAGCTAACGGATGCTATCATCAATGAT
TTAGCAGCCCACTGCTTCCCTGCCACGCCTGTCCGGTCAGGCGCACACTTTGCCAAGGAG
GGCAGGCTCACACGGCCCAAGGACGTCGGCACACTCAGCCACGGACCTTTTGAATTCATC
GAGGAGTCGGAGTTTAGCACAACGAACAAGCATCCCGAACTTTACCTTGCGGACGCGCCA
ATGTACTCGCGTCAACATCAAGACGAACTTCAGGAATGGCAAGCGGTGCGGTCAAATGGT
CTAGACGCTTGCAGGGGAGATGATGCGCAGTCAATGAAGAAGGTCATCTTGCAAGGCGCT
CTGGCTGCCACCACGGGCGAAACGAATCTCGGAAAACCTGCTGCATATGAGTCAACATCA
CATGACGGATTGACACACCTCTACATGAATGGCAATCGCTTCACAGTCTCGGGGATAGAG
AAGCTCATCCGCATCTCGCCGGGCACGCTCGAGCATTTCGAGTGCGACTATCCGCTGTGC
CTCAGAAACCGCCCAGACGAGGACAATCGTGAACGAGCACGGAGCATCCGTGGATACGGC
TACATCAACTCATTCCACCTCTTTCGACCAGTCTTCTCCTCCAACCTTCGCTCTCTTCGT
GTTCACCACTCGTTCATCACCCGCGTGCCGACGCTCAATGTGGACGGCGCATCCATGGCT
TCGACCTTGCGCCTGGCAGAAGCCAAGATCTACGGCAACATGCAGCGCGCGTATCCCCGG
TCTTTCGTGCCCGATACCAACCCGCGACTCAGGAAACTAGTGTTGACGAACATCCCGGCG
AGGTCTAGCGGGCCCGTTATTGACCAGATTATCCGCTTCATCAGGCTGCTTGCACAGCAG
CAACGGCAGGTTCAGGACGCCCGAGCTTCTCTGCACAGTCGTGGACCATCTTCGCTGCCC
GGCCTGCAAGTCCTCGGACTCGAGGTTGAGCCAGACTTCTCTGAAGACTACTCATACACG
GCATCGAGAAACGATGTGGACTTTGATGCACTACTCGATCCGACCGCCGATGATGAGGCC
GAGGATAACTACTGGGGAGTCACATCCAGGGGCAACACCAAGCAGCAACACTCCGCTGCA
CAAGCTTCTTCCACCTACGTCCACGACCCGCCAAAGCCGATATCATTCGGAAGCTGGACT
ACCGGTCGTCTCAAGTCATATCCATACTCGGAAGTTCCCGAGGATAAAGACCATATCGAC
TGGCAGCCAGACCTCTCCGACTCGTGGACGGGCAACACCTTTTCGATCCCAGTCTGGATC
GGCCACGGCACGTTGCATGGCAGCTCAGCAGTCAACGAGTATATGTGGAATCTCCAGGAT
GCACGTCTCCGCGCGAGGGTTGGCCCAGTCACGCCGAACCACGTCGCGGCCGGCGTGCCC
GGCGGGTCATATATCTTTCTCGACGCTTGGGACGCGATGGCGGCGCCGCGGAACATTGAG
ACGGCGCTCAGATCTGCGGCTGCGATCGCGGCGCCGCTCAAGGACGTGGTCGCCGCCATC
AAGGAGTTCCGTTTGCAGGCGAGGGCCACAGCGGAGCAGTGGGACGGGCGCATCGAGCTG
GTCCGGGCTGATATTGCCACGCACTATGAGTCGTCTGAGTACTGGCGTTGA
>g3377.t1
ATGGCCTCTTCCGTCGACGCCAAGGTGGTTGTCCCCACCCAGTCCAACCTTTCGCTCTAC
AGCAAGTTTGCCCTCTCTGGTGCCCTGTGCTGCTCCGTCACCCACGGCGCCCTCACTCCC
GTCGATGTCGTCAAGACGAGAATCCAGCTTGACCCGGCCACCTACAACCGTGGCATGATC
GGTGGTTTCCGCCAGGTCATTGCCAACGAGGGTGCCGGTGCTCTCCTGACTGGTTTCGGT
CCTACCTTTGCCGGTTACTTCCTCCAGGGCGCCTTCAAGTTCGGAGGTTACGAGTTCTTC
AAGAAGCAGTCCGTCAACGTCCTCGGCTACGACACTGCCGCTCAGTACCGTACCGGTGTC
TACCTTGCCTCGTCCGCGGCCGCCGAGTTCTTCGCCGATATTGCCCTCTGCCCCCTTGAG
GCCACCCGTATCCGCCTCGTCTCTGAGCCCACCTACGCCAACGGCCTCGTCGGCGGCTTC
ACCAAGATGCTGAAGAACGAGGGTGTCGGTGCCTTCTACGCCGGTTTCGGCCCCATTCTG
TTCAAGCAGATCCCCTACACCATGGCCAAGTTCGTCGTCTTCGAGAAGGTCGCTGAGGCC
GCCTTCGGCATCTGGCCCAAGAACACCCTCTCCGACGGCATGCAGACCACCGTCAACCTT
GGCTCTGGTCTCATTGCCGGTTTCGCCGCCGCCATCGTCTCCCAGCCCGCCGACACCATG
CTGTCCAAGATCAACAAGACCAAGGGTCTCCCCGGTGAGGGCACCACCTCCCGCCTCATC
AAGATCGCCAAGGAGCTCGGTCTCCGTGGCTCTTACGGCGGTATCGGTGCCCGTCTCTTC
ATGGTCGGCACCCTGACTGCCGGTCAGTTCGCCATCTTCGGTGACCTCAAGAAGGCTCTT
GGTGCCGTCGGAGGTGTGGAGTTCGCCAAATAA
>g3378.t1
ATGGCCGAACAAGCCAAGCAAAGAGTCGCCGCCCTCGGCAAGCAGCTCGCTCCGACCGAC
AACACCAACCCGCCCCCGATCACCAAGATCGCCGGCAGGTCCGCGGGCCCGCGCGTCGCC
GGCAAGGTCGTCATCGTGACGGGCGCTAACTCGATCCTCGGCATCGGCCGCGCGAGCGCA
CACCAGTTCGCCGAGAACGGCGCCCGCGCCGTGTACCTGTGCGACTTTGACGGGTCGAAC
CTCGAGGCGCACAAGCGCGAGATCGGGTCCCTCTACCCCGGCGTCGACGTGCACGTCCGG
CAGTTCGATGCGTCGGACGAGAAGTCCGTCAAGGCCGTCGTCGACGACGCGCTCGAGCGC
TACGGCCGGCTGGACGTCTTCTTCGCCAATGCCGGCGTCGTCGGCCCGCATGCGTCCTTT
TTGGACATGAACAAGGACGAGTTCATGAAGGTCCTCGACGTCAACGTCAGCAACGTCTGG
CTGGCGGCCAAGTACGGCGCCCCGGCCATGATGAAGACCTCTGCCGAGAAGCCGGCGTCG
GGCGGCAGCATCATCGGCACCGCGTCCGTCGCAGGTCTCCGCTCCAATGCGGGGAGCACA
CCGTACTCTGCTTCCAAGGCTGCCGTCGTGTCGCTCGCCCAGACAATCGCCTACCAGCTC
GTTGGCACAAATATCCGCGCCAACGCCATCTGCCCGGGCCTGATCGAGACGGGCATGACG
GCCCCGACCTACGAAGCGGCCCGCGCGCGCGGCAGCGAGAAGAAGATTGGTCAGCTCAAC
CCGCTGCGCCGTGGTGGTAACGCCGATGAGATTGCTCGCGTGGCACTGTTCCTCGGTAGC
GACGAGTCGAGTTATGTTAACGGCCAGGCGTGGGCTGTGGATGGTGGCCTTAGTGGAGGT
CACCCGTACGTGCCTGGCAAGTTGGCCTAA
>g3379.t1
ATGGAGCGACCAAAGTCGGCAGAAATAGAGGTTCAACCAATGAACTCATGGGGCGACTCA
CCTGGCACGCTGTCCGACGTGTCTGAAGAAGCCAGCCCTGTCTTTGACAGTCCAATGGAC
GCGACATTCGAGACGCCACCTACTTCTACGAAGATAGGGTTGATGTATGGCACGGAGAAG
AAGGACCAAAATTTGGAGGACGTCCTGGAGGAAGCAGATCTCATTGATTTTGGTTTCGAA
GACGGCTCAGCTGCTCCAGACAGCGAGGATGAGCCTGTCGAAACACGCGAGACATGCCGC
GTCCTCTTTCCCAACGCACGACATAGCTCTCTAACAAACTCGGAAACGGCACTGAATCCG
TTTTTCCGGGAAGCGAGCAAGGCCTCATACAGGTCCGCGTTCAATAACAAAGGCTTGCAT
ACAGTCAAGGAACCCCCCGTTCACCCGGTCTCTTCATCTGCCCCGTTGTCAACGAAAGTA
TTTGAGCGACATGAATTTGTCCCCAAACCTCTCACCCGGGCTGGAACAATGCCCTGCCGA
GCGACGCTCGAGGCTGTCCACAAGTTCGACACCAGCTCTATAGTCGGTCGCAGACACTCC
TTCCACACCACCGATGATCATCATGGTTTTGAGTCAGCTTTCGACATTGAGGCTGCCATG
GCCTTCTCTGAGAAATTCCCGCCAGAATATAGACGGCGCAAATCCATTTCTGTCAATGTG
ACCTCGACCGAAAGAGAAGAAGAAGTAGAAGCATCGAGCGAGCAAGGAGACTTGGAGGAA
AGCGACGAGGACTCTGACGATGAGTGCAAGGCTTTGACGAGCCATGACGAATTTACAGTA
GCAAAGAAACGCCGCGGAAGCCCGAGAACTACCCTGCACGATGAAACGAGATCAGATCCG
CCCACAGATATCGCTGATATCGTCGACAATGAGACAGAGCTGAAAGCCAAGAGACATGCG
CCAGTAAAACCCGAGTTCTGGAAATACTCGTGGGTCAACAAAAAGGCGCCAGCTGCCAAA
TTACTCTATGAGCTGAGCCAGTTCCGGACCGAGTTTCGCAACCCAAATCACCGTCACTAC
ATCTACGGGTACAAACGTGGCGATTGTCCGGCGCACATCAAAATCGGATACGCAGCGAGT
GCCAGGAAACGTGTGGCCCAGTGGGCGAAGTGCAGAGCTATCCTTGAACATGTTTTCACA
CTCGAGGTCAGGTCAGAAGGTCTATGGGCAGAACGTCTTATGCATCTCGACATGTTTGAT
GAAAGGCGAAAGACCAAATGCAGTCATTGCAAAGGAAAGAAAGGAGAGAATGTAGTCCAT
GAAGAGTGGTTCGAAGTAACATCATCTAGGCATGAGGCTTCTCTTGAGCTCTGGAAGCAC
TTCCACAGGCTCCACATGTATGGTGAGAACATGGCCCCTCTTCCAAGTCTCTGCGACTGG
ATTGCGGAACAGATGGTTGAGATTGGAGAAGCGGGGGCGCTCGATGCGGAAGAACTCAGC
GTACAAGGAGGGAAAGCAACTAGGACCAAAGCCAAGACCGCACAGCGGCAGAAAGCGGAC
ATGGAAGCCGTTTTAGACTCTCTGAAAGACTTCCTTGTCAAAGAAGAAGCCAGTCGAGAG
ATTGAAAAGCGTCTGGCGAAAGCCAGGGCTGCGGGAGAGAAAGGCAAACATGGAGCTGAG
CGAACAGGACGCGGTCACGGTTCAAGACTTGGAGAATTTCCTTTTCACAGAATAGGCACC
TGTATTTGA
>g3380.t1
ATGTCGACTCCGGCTGGGCCCCAGTTTCTTGCGGGCGCTGATGACGATGGCGGCACTGCG
CCGCACGGACATCAAGAAACCCCCGCTGCCGCGCGAAAGAATGGCAAGGACCGTCGTGCC
TCGAGAGCTTGTCTGGCCTGCCGTGCCCGCAAATCAAGGTGCGACTTCATCCCGGGACAG
CCGGAATGCCGAAGATGTCGTCTGGAGCAGAAGGAGTGCATCCTGGCTGTGTCTCGTCGT
GGAGGCCGTCGTGTTCGCAGGTCGACGTTGCCAACCAACGATGAGTTGAGACAAGGCGAG
GCAGATCACCAGCATGATGGGCCATCATCATCAGCCGAAGACGAGGTCAGTTCGACGACG
CCATCGGCTATGCCGCTGGGGTTAGGCGAAGGACAAAATTCGTGGTCGCAACTAGCTAGC
CGACCTTCCCGCAGCCTCCAGTCACAATACTCAGCACGGATCCTGCCCCCGTCACCGTCG
TCGCTGGCTGCCGCAACGACCGGGACGGAAACCCTGGACCGCAGTATGAATCAAGAACAT
CAGCATGATGCTCATGCCACTGCGCACGAGATGCCCAGAGCTTGGTCTCAGAAATCATGG
GCTCAAGATGGTACCCAGCAATCGTCGGGGCAAGCACAACGACAGGACCAGCAGTCGGGC
TCGTCCCCAGAAGATAATATTGAAGGACACATTACTTCGGCAGACTTAATCAACCCCTCC
GACGCACTTGACTTGCTGGCACAAGTTGCGCAGCGTTCAGGCGAGGAAGAAAGGGTCAAC
AACGAACAGCAAAACCGAACTGAGCATCATGTCGGCTCGGATGACAATGTCGCCGGTTGT
GAGCAGGATTCGGGGAGGGTAGATTCTCTAGACTATCCTCCAATTGCCAGTGGGCAGGTG
ACATTGACTGAAGCCCGTCGGCTGTTGAAGCTCTACGAACAGAAGTACCATCACTTCTTT
CCCGTAGCACACCACGCCATTTTCGCTGCCGATGTAGATATCTGCATACTAGCCCGTGAC
GAACCCTTCCTCTTGTCCGCGGTACTCACCATCGCCTCAAAGAACGAACCATCAGCATCA
AAAGCATTCGCCGCATGCTCCGCACATGTCGAAGTACTCATCTCGAATGTAATCTACTGC
GGCTCGGCGAGCGTTGGTGCCGTGGAAGCACTGCTGATCCTGGCGGAATGGCCACCGCAG
AGACTGCAGTCAAAGCGCTCCATCGGTCGTGGTGAGGAAGATCAAGGCGCGTGGATGCAG
GTAGGCTGTGCAATTCGGCTCGGCTATCTGCAGCGACTTGAGCAAACGGGCTTGTTCCCA
GGACGACTGGCTGAGTCAAAGAATGCTCACCGCAAGAGGTTGGCTTGGGCTGCATGCTAT
ATGAGTGATAGGCAGATATCGATCAGGCTAGGCAAAGGCTTTTGGTCCCGCGGGCCTGGG
CCTTCCACAATCCTTCATGCAGCGGACTTTCCCTCGTTGAAGCCCATGAGCGCCGCTGAA
GACGACTTGTCAATGCTGTTCAAGGCACATCTTGAGCTCACGCAACTCTTTAGCAATGCA
CATGATATCCTGTACTCATCCTCTATGCACCGGGAGCATCTCTACTCTGGCGGAGAGTAC
GATGATTTCGCCTCAATGCTGCGAAACTGGAAGCTCCTCTGGGGAAGCCTCAGCTTTTCA
CCACATGTCAAAGCGACACTCGTCCTTTCGTACGACTACCTCCGTCTGTACATCCACGCC
TTCGCATTCCAAGCAGAAATGTACCGCGCCTCTATGCGCGCCAGGCGGCAGAACCCTACG
TCCGACCCGCGCGGCTCATCGTTGAAATCTGGACCCCTTTTCACCAACGTCGCCACTTCT
CCCGATGCTCGATTCATCTATGAGTCTATAGATGCTGCGAATTCCTTGCTTTCAACCCTG
AATAGCTTCATCGACCCCGTTGCTGGATTGCGATATATGCCATTAAAGTACTATCTGTAC
ATTATCTATGCTGCTGTCTTCCTTTTCAAGGCTCGTCTAGCAGAAGCCATAACATCAGAC
GGCGAAGATGGCGTCCGCCGCACCATCGCAGTGACCGTCGACCGCCTGCAAAAGTCCGCG
ACAAATCGTCAAAGTCCAGGATATCGGTACGCCCGGCTGGTCCACCAATTATGGCTGAAG
CCGCGGAGTCGGGAAGGCACCGTGTCCGGTGGCCTTGCAGCCGCTTCCAACATGCCTTCT
CGCCGGTCCAGACCAACTACCAGTGGCGATGCAAATGTGCACCCTGACAGCCAAGGACCA
CTCGGTGCTACAAACAGTGACCGAGAGTCATTAGTCAACCAACAAGACAGCCGCCGGCGA
AGCGAAAGCCAGTATCACCCATACCGAGCTTCCCCCCGCACACAAAACTGCACCAGCACC
AATAGGAGACTCAGCGGCGTAAGCGATGAGGCACGAGCTCCGGCCAGAACACCGCAGGGA
AACATGCGAGGACCACCGAGTCTGTCCCCGCCCAACATTATCGACTTTGACGCGGTGATG
AACGACTTCTCGTGGCGCGATCTGCACGCCATCGGGGAGTTCATCAACAGCGACACGAGC
ACGGCGGAGATCGTGCTGCCGAGCCCAGACTTCGATCAGAGACTGGCCGCTGCCGAGGCT
GCCGATCTCGGCGGGGATGGTGTGTATGATATATCTGCGCCACCAGGTGGTAGCGGTCGT
GGGCCTGTTGATGGTGTAGGCGGGCTGCCAGTCGAAGCAGCAGAGGACTGGGTTAATTCG
TGGATGGGGACGGATGTGATATTTTGA
>g3381.t1
ATGACAGACCAACAGCCCAGCTTTAAGACTTTCCATCCGGCATTCAAAAATGTCCTGGGT
GAACACCCAGACGTCTGCGTGTACTTGCAGCACGACGCTCAGCCATGGGCTCACGAAGCA
TGTGTCTTCATCCCTTCCACCGGCGACGTCTTTATAACCAGCAACCGCATCGTCGATCCT
GCAGGGAAAGATGACCAGAAAATTTCTATCACCAAAGTCAACATAGCCGGGGACATCTCT
AGTGCTTGCAGAGATGAAATCCCCCAGACGGTCATTGCAATGGGCAACGGCGGCGTCAAT
TACAAGGAGGGCATACTCTTCTGCGACCAGGGAAACCACGAGAAACCATCAGGACTTCTA
CACATGGACGCACGCCCTCCGCACAAGATCACCCCAGTGCTCCTAGACTTCTACGGCAGA
CCGTTCAACTCGCTGAACGACGTCGTCGTGCACCCCAACGATGGTTCGATTTGGTTCACA
GACCCTATCTACGGCTCCGAGCAAGGTTTTCGCCCACCACCTCAGCTGCCGAACCAGGTT
TACCGGTATGATCCCGCAACGGGCAGCGTGCGCGCCGTCGCAGACGGCTTTGATAGGCCG
AATGGGCTGTGCTTTTCTCCTGATCTTGAGACAATGTATGTCACGGACACAGGTTTCATT
CACGGCGACGGGACGACGAGCTTCCAGCGTCCAGCTTCCATCTATGCTTTCGACGTGATA
ACACGCTCAGGCCAGCCATTTCTCGCCAATCGCCGGCTCTTCGCCATGGCGGACTGCGGC
GTCCCTGATGGTATCAAGACTGATGAAGCCGGCAATGTGTATAGTGGTTGTGGTGATGGG
ATTCATGTCTGGTCAGCTGGGGGGATCCTTCTGGGCAAGATTGTCATTCCCGGGGGCGTG
GCTAATTTCTGCTTCTGCCGTCGCGGGGAGATCATGGCGCTCAATGAGACGAAAATGTGG
CAGATTAAGTTGTCAGATGATTGTGTCGGGTCTTTACTAAAACTGTAG
>g3382.t1
ATGTTCCATCTGCGTGATGTCGACAACAAGGTCGCAGGCCGGCTGGCTCTGGTGACTGGT
GCAAGTGGTGGTATCGGCGCACATACTGCTAGGACCCTTGCGGCAGAAGGTTGCGATATT
CTGCTGCACTACTCTGGCAACAAGGCTTCCGCGGACAGCCTCGCCCAGGAACTCTCGACC
AAGTATCCAAACCAGCTCTTTGCGGCATGCCAAGCGGACCTTTCCAATCGTGAATCAACA
CGAACCTTCGTCGCCCGCGCCCTTTCATCGGAGACCTCCGCCGAGATAACCTTAAAGCAC
AGCGCGATCTCTATCCTGGTCGCCAACGCTGGCCTGGGACGGCGGATCCGCGATGTAGCC
GATATCGAAGAGGATGACTGGGACGAGATGTTTGAGGTCAACGCTCGCAGTCAGTTTGTT
GTCGTCAAGGCCTGTCTGAAGGGTATGCGAGCGCAGGGTTGGGGCCGAGTGGTGCTCGTG
GGGAGCATCGCAAGTAAAGGTGGTGGCCTGAACGGCTGTCATTATGCGGCTACCAAGGGT
GCTTTGAGCTCGATGGGACTCAATCTAGCAACTCTGCTTGCACCGGAGGGTGTCACTGTC
AACATTGTGTCTCCTGCTATGATCGGCTACACTGGAATGATCCCAACACCAAAGTCAACC
TCCTGGTCTCCCGAACAATGCGATATCGAGACCCTCAGGAAAGAAGACCCGGGCTTGGCC
ATTGCTTCGTCAATACCAGTTGCTAGACTGGGCACGCCCGATGAAGTGGCTAATGTCGTG
CTATTGTTTGTGAAATCTGGGTACATGACGGGTCAGGACGTTCAGGTCGTTGGTGGGCTT
AGATAG
>g3383.t1
ATGACACGTGTAAAGACAGCGATAGTTTCGACAGGCGAGCCTGAACCCCAACCCAAGGCT
GTTTATGGTTCGGGCAAGACAATACTTCGCATCGGCAATGGAGGAGCAGGTGCCACAGGC
CTCCTTGAGGCACTTTGCCTTGACTACCTGTCAACACTACCCTCGCCGGCCTCGATAACA
TGGGTCGCCAACCACTCACGACACACCCAGCTCGCTCTAATGTACGACTACGTCGACATT
GCCCTCACATACGAGCGCAAGGAGGAGGCCCTCGCCGAGGCGGAAGGCTGGTCCATCACC
CACGGCCCAGTGTTCCACGACCACTTCTGCATCGTGGGGCCCGTGTCTGACCCGGTGGGC
ATCCGCTCAGCACGCTCGCCGCACGAAGCCCTCGCGATGATCGCGCGCAGCCGCCACCTG
TTCCACAGCCGGCAGGACGGGTCGGCGACAATGTGGAAGGAGAAGGACCTCTTCGAGTTC
TCGGGCCTGCAGCCCTGGGCCGACGACGAGGCCAACGCCGACTGGTTCAAGAAGTCCCAC
GTGCCACCGGCCGAGGCGCTCATCGGCGCAGACCAGGCCGGTGCGTATCTCGTCTCGGAC
CGCTCCACGCTGCTCCGGCAGGTCGGTCTGCAGACGGTCAGCAGCAACTCGACCGTCTTT
TTCGAGCCGACGTCAGAGTATCACTACTTCATGAACAGCTGCTTCGCGTTGTCCTCGCCG
TCCGCGTCCGCAGAGACCAAGAAGCACGTCGCAGACTTTCTCGGGTACGTCAGGTCGCCG
CGCGGGCAGAAGGTCATTGGGGATTATGGCATTGGGGGCGGGTGGTCATTGTTTGCTACC
CTGGACGAGAAGTATGCAAAGGCGATGCTGAGGCAAGGGCGACCCAAGGATGGCCAGTGG
GTAATGTCATCGGCTTTGTGA
>g3384.t1
ATGGATGCTCGAATCAGCTTCGCGGATAGCTTCTCTTTTGACGACCAATCCATGTCCTGT
CCTTCCTCAGCTGGCAGCTTCTCGGCCTCCAGTTCGGCTAGTGAGGTCTTTACGCCAATC
TCGGGTCGTTCAACCCCAGCACAGCGCATAAGGACTCTAGACTACGACAACATTCCGTGC
TCGGGGTCTATGGCATATGACTTGACACCACCAGCATCCGCCATGTCGAGCTATTTCCCC
CAAGATATCAAGCACGGCTTCCAAGATCTTCTCGATTACGATCCCATTTGCGCCACGCCT
AGTCGCAAAACAAGTGTACAAACCACTCACAGCATGGAATTTGACTACCCTCAGATGTAT
CACCATATGCCTACTGTGGACTCGACCAGCTCGCATCTTCTTGGTCCGTTTGGCTACGAC
CAGTACAACGCCACGCCATTTCACCAGGACGCCAGTTTCTCGCTAGATGTCCTTGCCTGC
AATGAGGCCGCTGTTTGGCCCAACTGTCATGACGGGAGCCCTGCCTCTTTCTTTGGTGGC
CTGCCATCTCCTGTTGGCCCCATGacaccgcaccatcaccacagccaccactaccacaac
AAGAGGCGGCTGCAACTCGAAGATATCCAACAAAAGACCTCAGCACTCCACCGTGCACAG
CAAGGACGACTTGGCAAGCGTGACAGAATGATGGACTTCACGCGGATACCCCAGGGCATG
TACCGATGTGACTTTCCTGAGTGCTCCAACCGGAGACCGTTCAAGAGGCAAGAACACCTC
AAGCGACACAAAGAGACTAAGCACAAGCTCGACGGCGTCATTTTCTCCTGCCCATTCTGC
TCCAAGACCTTCAACCGGAGAGACAACTACCGATCACATCTTCTCCTTCACACCAAGAAG
GACCGCACCATCTCGCGGACTAGATATGATCCTCGTGCCTTGGCCCTGTACGAGGAAGAG
ATGAGAAATACCAAGCACCGAAACTTCCTCAAGAAGAAGAAGGTCAACAGCCACGGCATC
GAGATCGACGAGTGA
>g3385.t1
ATGCCACATGCCGTCTCCATGCCGGCGACAGGTCTGCAGGCCATTATCCTCTGCGGGCCT
GGATCGTCCTTTCCGACCTTCACAGCAAATCCGGATGAGCATCCTAAAGCTCTGCTGCCC
ATTGCCAACCGTCCAATGGTTTGGTACCCCATCGACTTCTGCTATCGGATGGGTATCACG
AATACCACGATAATATGTCCTCCTTCCGCAGAAAAGGCAATGTCCACAGCACTTCAGACC
AACCCCTTCCTCACTAGCCTACCGCATCCTCGGCCAGATCTTCTTGCGCCAAAAGATTTA
GATCAGAACACCGGCACGGCAGAGATTCTGCGATTTCCAGAAGTCAGAGAGCTCATCACC
TCCGATTTTGTCATTCTGCCTTGTGATCTTGTCTGTGAGCTGGGAGGAGACAAGCTGCTT
CAAGCTTGGATGGTCCAGGCGTCATCACTGTCAGACCCTCTTTCTGACGATACGGCCCCG
ACTGGCAGTGGAGGTCTCGGAGTATGGTACGACACGAAAGCAGGAGCTCCGGTCAAAGGC
GAGGAGACGGACTTCGTAGCGACCACGCCGTTACCCAAACGGACCACGCCAGCTTCGAAG
GAATCGTTACTATCACATCTATCCAGTGTAGCCCTATCTATGCCTACAGATTCGCTGAAG
GACCTGACTGAAGAAAAGAGTGGTTTGCCCATTCGCCATGGCCTGCTCCGCAAGCACCCT
AAGTTGCAGATGCTGACTACATATCGCGACGCTCATATCTACATCCTACCAAAGTGGATC
TTGGATTTTGTACAACAGAATGAACGACTCGAAAGTATCGGCGAGGATGTCATTGGCTAC
TGGGCCAAGGCTACATGGCAGGATGGACTTTCAAAGAAGCTTGGTTTCCCTAGCGTTCTC
GGAGACCGGACCCCGACTGGTGTACAAAGCCCAGGGTCTCCATCGCGGATCAGCGAGTCC
TTGGAGACGCCTGCAGAGACCATCAATGTAGACAGGACGAGCAGAGCAAAGATCCCACAG
ATTCTGGCTTACGTACACCCGAGCAGCGCCACAGGGCCCCTCATCCGCCGGGTTGATACA
GCACAGCTCCTGCTTTCTGTTTCTTTGCAGATCGCCAAACTACCATCTCTCGAAGAAACC
GGACCAGATGGCGCCTCGCCATTTGCACACGCCAAGAAAGTCGCATACCCTGAGGGAGTG
AAGCCGAGAACCACAATCACTAGGCAAGACTCGCTGGTCGCTGACAACGTCATGGTGGAG
GAGAAGACCACCATCAAAGAATGTGTAATCGGAGCCAACTGTCAGATCAAGGAAGGAGCG
AAGCTCTTTCAGTGTGTCCTTATGGATGGCGTCACCGTTGGCAAGGGTTGCAAGTTGACA
CGCTGCATTCTGGGCAAGAGGAGTGAGATTGGTGAAGGATCCACGTTGACCGAGTGCGAG
GTACAGGAGAACCTTTTAGTAGAAGCCAAGACGGAGGACAAGGACATGAAGTTCATGAGC
TCTTCTGGTCTGGAGGCCAGCGAGCAGGAAATCGAGGCCGCTATGGCTGAGGACGCGGAG
GATGGAGCTCAAGATGATGCCGCTTCTGACGTCTAG
>g3386.t1
ATGTCATCGGACTCAAGATCCCGCCGAAGGGGCGTTTGGACCCATTGGGTCCCGCTCGTT
GCGACTGTGACTATTGCGAGTGTCGGCGTCGCAGCCTGGGCATGGAGCCAGCGCAACGAA
GATGACGAGGAGAACGACACCAATGCCCACGCAGCCGAAGAACTCAACTACAACACTGCA
GACTATGGCGACAACCCGGCCTATGGCGTCACCCGCGACAAGTCTGCTGGCGGCGCGCGG
TCTACTACCCGGGACGGCAACTCAACCTACGGCGTAACCGAGGCCCACGCAGAGTCCGCC
GCGGTCGCAACGGGATGGGGTGCACAGATGTCGGGCGCTCTACGCCGGACTCCCAGCCCG
CAACAATTCCTCTCCAATGCCAGCAGAACAGTCGCTGCTGGCATGGCTGGCGTTGGTGCC
GCCGTCGGCAGCGCGCTTGCCTCCATCAGGGAGGATGACAAGAATGCCTATGCTGACCAC
GAGACGTGGTCTGAGGAAGTCGAGAACCAGAAGGCCAAGCCGTCTTCGACTTCCAAGGAC
CCCAGCAAGCGGCGCAAGACTGTTGCCATTGTTGTCTCTGCTGATGCGAACCTTGACGAC
TTGGACACGGATGGCTTCCACGAGCATGCTTCTGTTCTCTCCCACGTCCCAAGGAATGCA
GACTTCTCGAAAGTCAAGCTATTCGTTCTGATCTACTCGCCTGCTCTGAAGGAGAATGAG
CTCGCCGGGCCCACCAGCACTCTGCCACCGCCGTCATTGAGCTCGTCGTTCTCAAACATT
GGCCACGACCAGGTCAAGACCCCAGCCAGTGAGGGCAAAAGCCCACTCTTGTCCTCCGCC
AGTGATCCTTCTTTCAACGCCGTCTACGCGCAAGCGCTTGCTCTTGTTGAGAAAGAGTCG
ATGGTGCTTCCATTCACCACAGCTAACGGGTACACTCACATCCTCCGTCACCTTCAGCCA
TCAGTCGTCTACCTTCAGGAGTCTCTCTCCGGGCCTGACGGCAGCCTGGTCACGCAGTTG
CAGACCTGGCTGAGACAAGATGTTATCCTGGTGGTTGGTGCCGACGGTGGGCATGGTGGT
TTGGCTGACAGCGAGTCGGAGGCAGAGCACCCCGAGAAGAAAAAGAAGGATGTGTGGTGG
CACCGCGAGGACCGGGTTGGACGTGGTCGCGGCGTGGTCGTTGTTGACAGCCTGCGCGTC
GCTGACGACTGGGTTCGCCGGGTTCAGGGCAAGGAGTAA
>g3387.t1
ATGGCTCCGGTCGTGGCGCCTGCTGCTCCGGCAGTAACGCCGACCATTTCTAAGGCAAAG
AGACCGACGCCTGCGGGAATTCAGACAAATGGTGGGGTGAACGCGGTCAAGTCCTCACCG
TCACCCCTCATGTCCGCAAAGAAGCCGCCCGCTGTCAAGGCGCAACAGCAAGCCGCCAAT
GGCGCACCCGCAAGCGGTCCAGCGAACGGAAGCCGCCCGAGCATATCAAAGATCCGCCGC
GAGACTTCGCAGAGTGTTAAAAGCGGTCAACGACCAGCAACCTCAAAAGGTCAAGGTGCG
GACAAAGTGATATCGACGCCATTGTCGCCGCGAGCCAACCACCTCACACAAGCCTACATC
CTCAAAAAATATAGAGGTTGTCCGCCATCACTGGTTGTTCACCTTCATGACCGACATTTC
AAGTTCGAGAACCAAGACGGCATTTTCGGCTACAAGACGCCCATGAAGATGTTTCTCGAA
CATGTCAGGACCAAGACCGTGCCACACGACCTGCTTCCATATTTCAACGACTGTGGCGTT
ACCTTCTACGAAGCATGTCTAATTGTCCAAGTACATGACCACAAGTCCGCGGCCCAGCCA
AAGGACGCAGCACGACCGCCACCCAAAACAGAGAATGCTGCGCCGTGCTCTATACATAAC
CACAACCCTTACATTACACCATCACCATGGGTACCGTATCCCAAAGACAACTCAACTTCA
GCAGAGGCGACCGCTCCTACCAAGGAGGAAAATACTGCGCACGTGGATGCGCCTGCCGAC
AAGGCTGCAGGGAGCTCAAGTAAAAATGACCAAAAGAGCAAGGAGACGACCAAGACAAGA
ATATTCACGGTGGTACTATTCCCTACAGCACAAACTGTGCATGCCGATCTCATGATCGCC
GCCTCAACGTCACGAGGAGCTGTAGATGGCAAGACGAACGGGGATGCCGTTCAGCCACCA
ACCCCTGTCAATGCTGTACCGCCGACACCGACGGGGACCTCCATGCCCCCGCCAAACAAG
AAGCAGAAGCGGGAAAAGGTTGACCTGGATGGTCGAAATATCTACGCCGCTGAGGGCCAG
ATTCTACTAGCGACAGCTGGACCACTCGAGCTGGAGCCAACGAAGAATAAAGAAGAGCTC
ATCTGTCTCCTGGACAGAATGGGAAAGCAGACCCAGTTCGAGCAGCAGCCCCAGCCCAAA
GCCCGGAAGAGGACAGTGGCAGAAAGGGCTGCCGACGAGGCACTCGCGGCCGATCAGGAG
AAGTACATGCTTACTTACGACGAACGGCTATCATCCGCAGCAAGTGGTTCACAAGGTGCT
ACTGATAGTGCTGATGTTGGTGGGCAGTCTGGCTCTGCTGGCTTTGATCCATCATTTGCA
CGCTTCAAGGTTATCAATGACATTAAGCGGGACCTCGCAGAGAAGAAGGAGCAAGAGAAA
GTACGGCAAGCGGAGAACGAGCGCAAGCTCCAACAGGCCAAGGCAgcgcagcagcaacag
gaggctgctgcactattacaacagcaacagcagcGTCTGGCCGAGGAAAAGGCACAGAGA
GAACAGCTGGCTCTGCAGCAAAGACAGGCCCAACTCCTCACTCAACAAGCGGCGCAACGT
CGCgcagcagcagcagcagcagcaCAAGCGTCTCAGGCGCAAGCCCAAGCAGCTCACTCG
CCACCCAACACGAATGCGATGGGAGTGCAACATGGCCACCCTGGTCAGACTGTGGTGCCA
AGTGGTGCTCTTGCCGGGCCAACCGCCGCGCATCGTTTTCCTCAGCAAGTATCGCAGCCT
CCGGTATCCTCTCCGGTTATTCGTCAAGGCACTCCCCAAAATATGTCATCCCCCATGGTT
GGAAATGTTCCCATGCAACAGACGAACTCTGGAATGGGAGGCAGTCCTGCTCGGCCGCCC
TCCGTCGTCCAACCTCATCCCATGGGCGTCGCCATGGCGCCGAGCATGTCTGCTCGTGGA
AGCCAGCAAAGCCATGCCTCGGGTACACCGCGCATCCCAAGCGCCACGCCTCAAATGCCT
CACGGCACTCCTATCAACCGGCCAATGCCTACGCCTCGCATGTCGCAAGCCAGTCCGCCA
CCCGGCATGATGGCGCAGAACCCTCAAATGAACCACAATATGATGAACATGCAAAACATG
GGCCAGGCTATGCCCCAACACATGTATGCGGCGCAGATGGCGGCCcagcagcagcgggca
cgcatacaacagcagcaacagcagcTGGCTCTTGCCAACGCCAACATGATGAACGGGCAG
AATCCTCAGATGCAGAACCAGCAGCAGATGCTGCAGCTCATGCAGCGACAGCAGATGCTC
AATAACATGCAGAATGGCAATAACATTCCCAACCTCGCGCAGAAGTATGGAGGTGTTAAC
GGCATTCCAGCGGAAGTACACGAGAATTTCAAGAGGCAATGTTCGCAGAAGGCCAAAGAG
ATGCTGCAACAGCAACTATTCCAGAGACAGATGATGCTCcagcagcagcagcaagcccag
cagcagcagcaAAATCAAATGCAGAACATGGGTGGCATGATGCAGCAAGGCATGTAA
>g3388.t1
ATGTTATTTCCGGTACTCTCCCTTCTCCTCGCGACGCCGGCTGTCGCTACCGCCGTTTCG
AATTCCTGGTGTAATCGCGTGCTCGTCGATGGCCGCCAGTACAATCTCGACAAGCTGGGT
GGGCCGCACTCGGTGGTTGTCAGCAATCCCAACGGCGCGACTCTGCATAACACGACGTAT
ACTCTTGATATCTGCAAGCCGCTAGTCAAGTCTGGGGACGGGCCTAAAGAGGAGAAGTGT
CCAGATGGCACCCGCGTCTGCGGTATCTCGAGGTTGATCGGTAAGGAGGACAGCAAGCTC
GACATCATTTCCGCCGTTATCCCTATCGCGGGCGATCTCGCCGATGCTGGCGGCCACAAG
TTTGAGCCCAAGACCAAGCTTCTTGTGCCTGAGGCTGAAGAGGGCGCCGAGGGCCTTCAC
GTCACTTTCAACGGCGGCACATTCACCTTCGAGGACGGCAGGAAACACGACCAACAAGCG
GTCGTCAGATTCGTTTGCGACGAGAAGCGTGAGGGCACAGAAGGCGAGTACGAGGCAGAA
GACAAATACGAAACTAAGACCGAGTCGCTTAGCCTGCAGAGGCGCGAGGAGAACAAAGAC
GATGATGGCAAGAAGAAAGAGTTTCAGCTTGGTGACCTAGAGGCTGCAAGCCTCATCTAT
GACAGTTACGGATCATCCCAGAGCAATTCTGACGTTGATGTCCTGAGGTTGACCTGGAAG
ACCAAGTACGCTTGCGCGAGCCGCTCGACGGACCCTTCGGACCCAGAGAGCCCCGGCGAG
GGTGGAGGCGATGAGGCCGGCGCGCCTCCCAACAACGGCTGGGGATTCTTCACCTGGATC
ATCATTCTATTCTTCTTCGGCACGGCCGCATACTTGATCTTTGGCTCATGGCTCAACTAC
AACCGATACGGCGCCAGAGGCTGGGATCTGCTTCCCCATGGCGATGCCATTCGCGACGTT
CCTTACCTGCTCAAGGACTGGCTTCGGCGGGCACTCAACACTGTCCAAGGCAGTGGCAGT
CGAGGTGGATACAGTGCCGTTTGA
>g3389.t1
ATGCTGGGGTCGCCGTCAGTCGCCCGCCAGCAGCCGCGCCAGCGGCCAGTCTCCTGCCGC
TTCTGCAGGACACGCAAACTGCGCTGTAGCAGAGATGCGCCGTGCTCGAACTGCGTCTCC
CGTGGAATCAAGTGTGACCTGGTGCTACCGGTTGCTCGTCCGAGCCAACAGGCCATCACG
GAAGGCGCTGCGGCAGTCTCGCCGGGCACCAGCAATAATGAAGCTATGCTGCTCGAGCGC
ATGCGAGTTCTCGAGCAACGCCTCCACAATCACGCTAGAAATAGGAAGGTCCCTTCGTTA
TCTGGAGGCCATCCTTTGCACGCGTCAACTCCGGAAAGTCTGCCAGACTCTTCGCGTGCG
CTGCCGTCCAAGGTTGCAGATATCAAAGCCGATGAGCTTGACAGCAACGCCGCATGGCTT
GAAACCATATACACTGGTCAGGATAATGGGCTCTCAAATCCCTTCCATCTCCCGCTACAC
GTACCATCACTCAGGAACGTCGTGAGAGATGTCTTTGACTGTCTCGAACGCGGAGCGACC
ATCCAGCCAGGACCCGTCTCCTTGGTCTTGGCTGTTCTGGCAAGTGGTGCACACTGCTCT
TTCGACAACGGACAACAAATTGAGGCCCTCTCCGGCAATGAAAATGGGCAGCAGCAGACC
AAGATCTGGCTGGAAGATCTCGAGGATATCATCGACGTTGCCCACCGAACTGTCGGAGTA
TCTATAGAAGGCTGTCAGGCTCTCACCTTGGCTGCTTTCGTAGTCGTAGATGCCGAAGGA
CTGTCGCTACGTTTTCGCTCTCATATCAATCTGGCGATACTGCTTGCGCGGCGTCTTGGA
TTACACCAGATCGATGCGGCGAACCATGAGTTCCAGAAGGATCCAGTTCTTGCGGAGGCG
GGTCGTTGTGTGTGGTGGCTTCTTGCTGCTACTGATTGGGTACTATCCCAAAGACTCACT
GGATGGGACCGTAACGTGTACAACTGCAACCCACGGCACATGGTTGTCAACAAGCCTCTG
AACATTGACGACGAGGATCTTGTTTTGCTAGGTCCTGCTGGTGCGAAGCACGTCTCATGG
CCTACTGTCAAAGGCCACTTGTTACAAAGGATTCGCTTGGCCGAAATTTCCAGAAGAGCC
TCGGATAGAGCAGCTATTGCAAGGCACGGTATCGGGGAGGCAGCGTATGAAGGCGTTCTC
GAGCTTGATTTTGACCTGCAGCAAATGCTTGACGAATTGCCCGGTTTTTACAAGGAGAAT
GTGGCCACACTGATGGCCACGTACAAGATGGACAGCACGAAAGCAATCATAATCCGTCAG
CAGGGTCATCTGATCCGAAATCACATCATATCCCACAGAGCTGTTCTACATTTCCCTTGG
TTTCTTCGCTCACATCTTGACAGGAGATTTGCCTCCTCATGGGATATCTGCCTTCTTTGT
GCACGACAGACTGTGCAGATGCAGGCAGAGATGGAGGACATGAGTTCTTGCACAAATAAT
CAGCACAAGTTTATTTGGACACTCATGTCACTATTCCGGGCCGCGGTTATCCTCGTCGTA
GAGTACAGTCGTTCCAAGGGGAAAACCCCCTCATCCAGCACTTTTGCTCTTGGTCAAGAG
ATTGTTAAAGCTTTCGGCTTGCTCGAGAAGGCGAGACTCAATTCCAAAACAGCAAGTCGG
TTCTTCGAGTCACTAAGTGCAGTCATGCGCAAGCACCAGATTCCCGCGGACAGTCCTATC
ACACCTGCGACAGTAGACAACACCATCCCTCGGAACTCTCGAGACTCAACTCCGCAGCAG
CAAGAGAAGCATGCCATGCTTGGGCAATCTGATGCAGGTAATACGCAAGCCGAGAGTGGG
CCAGGACGCATCTCGCCATCATGTCCTAGCAACATTGCCAACACGATTCAGGGTGGCTAT
CAGCAGCCGTTGGGAACACCACAGTATAGTGTGAGTGCTAATAGCACAAGCATGTCCAAC
AGCTTCGCCTTTACTGGCCTCGATAGCCTAGGGCTCCATTTCGCCCCAGAGTCCTTTTCT
TACCAGCTGAATGAGTTTGCGACAAGTCTCGACTCCGATCCCACAGGCTATGCAGCCTTG
GACTGGAATGATGCGTTCGCGGGTTGGGACGGCGCGTGA
>g3390.t1
ATGAGAATCGGTCCGGTGATCCCACAGGGGCTCTTTGGCAGGGTGCAGATATCCGCCGTC
CAAAGGGTCATCGAGATCGACAGCGCCTTTAGCACCTCTCGCCCCGTCTCTGTCACGGCC
AGTGGGGATGTCATCATCTCCGCCGATGCTCTTGCCACCATATCCTCCCAAATGTGCATT
GTCATCGCCTGCATGGACGAGTATGACCACGTTATTGAGGGCGTCTTGTCTGGTATCCCA
CACGACTGCCTCGTCATCATGGTTTCAAACAGTTCAAGAAGCCCCAGCAATGACAAGTAT
GCCGCTGAAGTGGCGTTACTAGAAACATTCTGCAGTGTGGCACAGAGATCCGCCATGATC
ATTCACCAAAAGGACGTCGAGGCTGCCGAAGCTTTTCGACAAGCAGGCATGCCCGAGCTC
GTCTCGACTTCTGGCACCATCCACCCCGGCAAAGGTGAAGCCATGATAATAGGCATGGCC
CTGGCTGCCCTTACCAAGCGGAAATATATCGGATATGTTGACGCAGATAACTTTGTCCCT
GGTTCAGTCAACGAGTACTGCAAAGTGTTCGCGGCTGGTCTTTACGCAGCCAAGTCACCT
CGCGCCATGGTGAGGATATCCTGGGGTTCCAAGCCCAAGTGGCGCGATGGTCAGCTGTGC
TTCGACAAGCGCGGGCGAAGTTCCCGAGTCGTCAACGAATGGTTCAACAAGTTACTCAAT
GAGTATACAGACCACCTCAACTCCGAACTGATCGTCACTGGCAACGCTGGAGAGCATGCC
ATGACCCTTGAGCTTGGCTTGAAGCTTCGTCTTGCCGGTGGCTTTGCCATTGAGCCATAC
GAGCTCATCAATATCCTTGAGCAATATGGCAAGTCAGCCTCGCGATCAGGCCCACCACCT
TCAGCTGTGCTCCCATCAAAAGCTGGGCTTCCACTCACCCCTGCAGCCACAGCAGCAGCG
AGCGGTGTTCCGTCACTTGCCCGATCAGATTCTGGCATTGTCCAAGTCCTTCAGATTGAA
ACGAGAAACCCCCATTTCCACGACAGCAGCAAAGGCGAGGGCCACGTCAAGCGTATGCAA
ATGCAGGGCCTCGATGTCTTATACCACTCTCCCTTAACCCCGAAAGCCCTCCGGGCTGAG
CTTGCCAAGTTCATGGAAGACCAGGACGATCAGTTCAATGTCGAGCGACCTCCATCTGCG
CAGATCTACCCACCAGTGGGCAGCCTTGACTTTGGCGTGTTCTTCGATCTGTTGACGGCA
AATTCTTCGAGCTTCCGGCAGTTCCTGCCAGAGTACATGCCCACGGAAGCGTCCCTTATC
AGTCGACCATAG
>g3391.t1
ATGACGGCTCCTGACGCCATCCTCCCCGAGACCGCGCTCATGCCAGCTCCTAAGCAGATC
CGCTTCGTCAACAACCAAGGTCAGCCACCGACCAAGCGTAGGAGAATCAATGCGGCGTGC
CTTACCTGCCGCAAGCGCAAGACTCGTTGTGCTGGCGAGCACCCGGTCTGCTCGACGTGC
TCTAAAAACGGCCACGAGTGCCAGGGATATACCGATCACCCGGAGGAGAAGAAGAGGAGC
AGCTTTACCGAGCACGATGGCTTGGATGGCAACGGCCTCGATGCCGATCAGGCCCATGAG
CAGGAACAATTCGACAGAAGGACTGAACAACACCCAAGCGACAGACGGAATAGCGTGCGG
TCAGATGCGTCCAGTAGTGCAGCCGCAAACAACCACAAGATACACGATGCAACACGGGAT
CAGATGCAGCCAGCCCTCCGCATCAAGTCAGAACTTGCGGATCCTGCAGATCACAATCAA
GGAGCGATACAAAAGCCTGGGAGACGGCGACCCTTGGATGTCGAGATGCGCCACAACTCC
TTCTCAACAGAAGACGGCAGCAGCTCTATCGGCAAGTCACCCCTCCAGCCCCATGGCAGC
GAGAGCCAGAGCGTTGTCCCATACTTTCGCTACTTTGGACCGACGGCCATCGTGCCTGGT
TTCAAGCAAATGGTTGTTCGGGTACAAGACAGACGTAGCTCAATGTCTGCGACGTCACCA
AGCAACAGTTCTGTCCACACGGGCTTTTTGAACTCGATTATGTCAGACCATGACACGAAC
CAGGCTGAGGAGGCACCATTCTACGATATCAATGACCACGAACCGGTGTCACCAGTGATA
TTGAGCCTCGTTGACCTGTTCTTTGTACATCTCGGCAGCACACATCCCTTTTTAAGGCGC
AACCAGTTTATCCAGATGATGGTAGAGAAACGTGTGGAGCCGATATTAGTGGATGTCGTA
TGCGCACTTGGTGCCCGGTTCTCTGAGCTGCCCATCTTAAAGAAAGGCGGTGATGGTAAG
ATGGCAAGATTCGAGTATGGTCACGTCTATGCGCAACGTGCCAAGCTGGCGATTGTTGAT
ACATTTCCCTGCCCATCTGTAGCCGCCGTACAGGCGTGCTTGCTCATGGCGTACGACAGC
TTTGGTGCAGACCAAGACAGCGCGCTCTGGATGTATCTAGGCATTTCTATTCGGATGGCG
ATAGACCTGGGGCTAACAACTGAGGACGGGGTGCGATTCCGTGGCGAAAACGATCCCTGG
TACACACGACCAATGAACCGGAAGAGTAGTCACGGTGAAGACTCGAGGACTACGAAGGTC
GAGGAGTCTGATCCCCCGTTGAGTCTAGAGGAGCAGAAACAGCTCGAGCAAGAGCGCCTA
GACACGTTCTGGGCGGTCTTCTTCCTTGATCGCGTCATTTCCAGTGGCACTGGACGATCT
GTCACATTGAAAGACGATGACTTTGAACATTGCTTGCCAAAGTCGACGCTGGATCCCCAG
TCTGGTTGGCCGTTGCCATTGCCCATCCTGACACAGATCATCCATCTATACGGGCGGGTC
TCAGATGTTCTCAACAAGATCCGGCATGCACACGATCTTACACAGGACAAGCTGCAGAGG
CTTGGTCAGATGGAGCACGAGCTTACCAAGCTCCACCAGAAGATGGACCGAAGACTGCGC
TTCGATGCCGTCAATTTCCAGGCATACATCAAGAACGGACATGCGACCACGTTTATCCTG
CTACACGTCTGGTTCCACGCCCTCATCATTGTCTTGCACCAACCAACCCTTCTCACGGGC
AAAGGCGCGGTGAATCGTCTCAGCCAGCTCAAGCCACACAGCAGGGAACTGTCCATGTCA
AGCGCTAAGACAATTGCCGATATTCTTGCATTTGCGGAGCTGTTAGATCCTCTATGCTCG
ATTGCCAACCCTTTCACGTCGCAGCCGATATACATTGCCGCCAACGCTTTTCTCATGGAG
TCGCGAGTCGCAAGTTCACCCCCTGACTCGCCGGGAGCGTCGACACCGACCGCTGCACCA
CAAAATCGAGGCATGCAAGGTGGTAGCAGCAACAGCAAGCACTCTATAAGACACTCCCTG
TTGGCTTCTGCCGCGAACCAGAACTACCAGGGCTGCTACAAGGCTTTGAAGCAGATGCAC
GCATACTGGGGAGGTGTGCGCTATATCCTGACAGCGCTCGACCAGAAGTCTGAGGGGAAG
TGGGATTGCGAGACGTACACGGTTGAAGAATATGAGAGCACCAAACGGCCGCGACTCCCC
AATGCGGCTCCCAGGCTTGGACCGAAGATGGAGCATCTGCGCGCAGCACCGACGACAGAG
GCAGGGCCGCCACTGGCATGGTCACTGACAGGCACGACCGACTCGCCCAACTCGAGCTTA
ACCTTGCTCTTCCAAACTCCAGCTGCGAACGGGCCTGGTGTGACTCGGTCAGGGACGCCG
CATGCCTTTACGGCCGCAGCGCACTCGTCGCCACAGTCCGCGCCAACACCGCCTGGAAAC
ATGATCTACGATCCGATCCGGCAGAGTCTACCAGAGACCACGGCAATGTTCCCTCCCGCG
TCACCCTTTGTGCAGCCGAATACGTCAAATCTGCGGCACTCTGTTGGACATTCTCGGAAG
ACGTCAATTTCTTCAACCTCTGGCAAGGAATACGATGTGGCTTCAGGGGAAGATGGTGGT
AGATTGCCCTCGGGGCGTGACCCGCGCGTGGGCAGCTCCAGCACAGCACGGAGCACCAGC
AATGGCAGTATGACGATGATGCCGCCACATTCGGCACTCTACAGCACCAATGGCGCCTAC
CACTTTAGCACTGATGCCACCTCGGCAAATATCACCTCGCAGCACAGTGCAGGCATGACG
TCGGTTATGTATTCCGGCGCAGCGCATGACACCAGCGGGCTATCCAACTTTGCCTCGAGC
GGAAGTGGCATGGCGTCAGGTGGCTACTCTTACCCCATAGGCGGCAGTCAGAACGCGCAA
GGCACAGCAGGCGGCAGCGGCCACGAACAGTCTGGCATGACGGCGAGCGGGATCATGACT
GCTGGCGGTGTTAGCAGCAACAACAGCAGTggcggcggaggcggaggtggcagcggtggc
ggTGCATCAGATCTGCACTTTGTCACGTTCTATAATGAGGCGGACTTTGGACAGCATCTC
ACAAGCTTTGAGCAGAATGAAATGATGAGCTGGCTTGGGGATTACTATCCTAGTGACGTC
CTGAGCTTCAGCCCTGGGTTGAACCTAGGCTGA
>g3392.t1
ATGCTGATCTACACAAAGCTTGCACCCCCCAAGGTGCCGAAGCGTCGGTCTAGAGCCGGC
TGTACATCATGCAAAGAAAAGAAGAAAAAGTGTGATGAGACACGGCCGCAGTGCGCGAGG
TGCGTGGAGCGCGGGCTCGAGTGCGCTTATGAATCAGTGAAGCCGCGGCAGCGAAAACAA
CGCGATTCAATTGGCACTTTAGCAGACTTCGTCAATGCCGTCGAGTTCAAAAGATCATTT
CGCGTGAACGATTCCCTCGACGTTCCGGATAGCGACCGATATGATGGCGGCTACCCCGAC
CTATCTGTGACCGATGACGGGGTGGAGGATATCAGCATCGAGGATATATACACTGCGGAT
GACGCACTTCTTTCGCCGACAAGTCCCATGGGCTTTGACGGCATGTGGGCGGAAAACCAC
AGCCTTATGCCGTACAAGATGCGCCGAGAGTCAACAGCTAGCGCCATGTCCATTCCTCGT
TCGAAACACCCAGACCTGGCTATGATTGCGCCTTGTCCCTCTGGTTCACCAAGGCTCGAA
TTTCGCATGCCCGCCTTCCAAGAGTTCACGGATAAGCGGAATCGTCGCCAACTTGTCGAT
CATTTCTGCAACGTACTTTCGCACCTGATAGTGTTTCGGGAAGAATCCGGCAACCCATTT
CAGCAGCTGGTGTTGCCACTATCTTACAACAGTGGCCCGGTCCAGAATGCCATCTTCGCC
CTCGCGAGTGCACACTTGGAATATCGGGGTGTTCAAAACGATGAAAAGTCTATCTATTTC
CACAACAAGGCCATCCAGGGGTTAGCACAGCTCATTGAAGTTGGCACGTCTGTCGACAAG
AACCAGATCCTTGCAGCTATAATGCTGCTTGTCTATTATGAAGTGCTCGTTCAACGTGGA
CGTTCGAGCATTGTTGATGGCCACTTACGGGGCGCTTTAACTATCATGTCATCTGCTACC
GACCAGAACGATGCGACTGGGTTGTTTCTCGAACGGGCCTTTCGATTCTACGATGTCATC
ACTGCTCTGTCTTTAGGCACAGCACCCCTTTCGACAGCGCCTGCAGCAGGCTGTTTGTTG
CCGTTCCCGCCCATGAATGCCGCACCCGCGTCTCCGCTCCGTAACGTCGACACTCTGCTC
GGCATGGCTACGACATTATGGCCAGTCATGCATCGCCTCTCAAGCTTGCTTTCTCAACGC
GAAGAACTCGAAAACGCCAAGAGAACCAACCAGACATCCAAGGTTGCCGTACTGCGCAGC
GAGTACGATGAAACGTCGCACGCTATCGAAGTTGCGCTGACACAATGGCAACCCTGCTTG
CCACCTAAAGTGATACTGACGGGTGGTAGCAGTGATGGCGAGCAGCTCGTTAGCTTAGCT
CTTGCCACGCCAGCATCAACAAAGTCCGAGGGGACAGACGATGCCAATGCCTCCAGCAGC
GGAACCGCTGCCAGTTCTCCGTCTCAGCAGGAACTACCCCGTCTTCAATCAATTCTGCAC
AACGCCATGGCCTATCGCCACAGCGCATTTGTGTATCTCTACAGAACCATATACGAGTAT
CAGCCCGATCATGCGCTGGTACAAGAGCATGCACACAAGGCACTGCGACACTGCGTTGAG
ACTGTCAGTCACAAGGGCCCCATGGGTGCTCTGCTGTGGCCTCTGTTTGTGGCAGCATGT
GAAGCACGGAGTGATGAGGATCGAGCTCTTGCAAGGAAGGCGTTCGCGGAGATTGAGATC
AGGCAAGGAATGACCAATATTGAGCAGGCGTGGAGAGTTGTAGCGGAAGTCTGGGCACGA
TCTGATGCGGAAAACATGACAGTCGAACACAACGAGGCCGGCAAAGACCAGGGCGCCACA
GTTAGGACGGGACATCCCGTAATGGGGTGTAGTGTCGGCATTAACGGTAGCTCGGACAAC
AACTCACTCGACGCCGGCCAATTATGGAGGAAAATCAGTGCCGAGATGGGCGTCAACATT
GTTTTTGGCTGA
>g3393.t1
ATGGTAACAACGACTACTGTGGTGACTCCGAAGCCTGGTACCATCAACATTGCAGGCACG
ACCGAAAACGTGATGCAGATCACTCCAAGTACTGTTGCCAAGATGCCAGCTATCGAAACT
GGTGACAGCGGTGATGGTGGCGGCAATGGGGGCCTCTCGCAAGCCGCGCTTGGTGGCATC
ATTGGAGGAAGCATCGGCCTGCTGGTGGTGGTATTGGTAGCTTCATGGCTGATTCTTCGC
AGACTGAAGAAGACACAAAAGGCAGCCGAGGAGTTGGCCGCAGCGAAACGTGAATCGTCA
AAGGGGACCCGGAGAGACAAAAAACTGAGCTTTGGTCAGCCGACTGTGACCGATATCACT
ATGCAAGAGGGAACAGATCCTCTGCAGTCACCCAGCATAAGGCCGTCATACCTCAGAACA
GGATCGGATGCGAGCGCGCGGGATCCTTCGCCGGCACCAACCTCTAGGACTCGCCATTCC
GGGACATCAGCGCCGTATGGATCATGGCCTGGTCAGTACAACCCAGTTCCAACGTCAGAA
GCTCCTGACAGCCGGCGGCAGAGCTTCGAGGCGTTCCACCCCTACGACGTGCGCTACTTT
CAGCACCCGTCTCAGTATCAGCAACAGCAACAACGAGAGAGATCGCCGATGCACCAAAGA
GCGGGCTCGCAGGACTCACAAGCTACTGGTGCCCATCAGAGTCGACACATGAGTTATTCA
AGCGAGCTGGAGGGCATGCATGGATGGTCCGAGCTCGACACGGAGAGCGTAGCGGGTGGT
CGTCGGCGGTCGTCTTCGGGCGCACGAGCGATGTCACCGTCGCAATCACACCGAGGCAGT
GCAGAGCTGCCAGGCTCGTCGAGGATACGCAGTGACAGCGGCAACGGTGTGGGAAATGGG
CCGATGGGCGGTGCAGGCACAGGGCTCGTGACGGTCAATGAGTCCAGCGAGTTGCATGGG
TACTATGGACCTCCAGCACACGCTGCTGGGCAAACAGCAGCCAGGCTGAACCGGAATCCG
TCGATCGCGCCGACTCCGATTGATGCATACCAGAGGCCACCGGTGGGAGGGCAATGA
>g3394.t1
ATGTCGACCAACACGACATTGCCCTTCGACCCGAAAAAGTGTACCCTTGATACATGTCCC
ATCGAGTATGCCCAGATCAGCTACCAGCCATCGCTCGGTGGCAACATCGCCTACGCGGTG
ATCCTGGGTCTCATTCTGGTCGCGCAGCTTGGTTTGGGCATCCGCTACAAGACATGGGGT
TTCATGATAGGCATGGTCGGCGGACTGGCTCTTGAGGTCGTCGGTTATGCCGGACGTGTT
ATGCTGCACTACAACCCTTTCAAGTTTGACCCCTTTCTGCAACAGCTCATCTGCCTTACC
ATCGCGCCAGCCTTCCTCAGCGCCTCCATCTACCTCTGCCTTGCTCGTATCGTCGTCGTT
TTCGGTCCAGAGGCATCCCGTCTTCGGCCTCGCACCTACACATATATCTTTGTGACGTGC
GATTTCGTCTCGCTGGTGCTCCAGGGTGGCGGAGGCGGCATCACTGCGACGGCAAAGACC
CAAAAGACCAGCGACATGGGCGTCAACATCATGATTGCTGGTCTTGTGTTCCAGGTTGTC
TCCCTCGCTGCGTTCATGGCTATTTGTGCTGAATATGCCTTTCGGGTGAGGCGCCACAGT
GAGCTGCTTGACTACAGCTTTGAGAAGTTAAGGAGGTCATTCCATTTCAAGGGCTTTATG
TATGCACTGGTCGCTGCGACGATTCTCATTTTCGTTCGCTGCGTCTTCCGTGTCGCCGAA
TTATCTGAGGGTTTCCGTGGCCATCTCGCCAACGACGAAGTCACATTTATGATCTTTGAA
GGCCCTATGATCATGCTCGCCACTCTTGTGCTGACCGTCTTCCATCCGGGCATTTGCTTC
GCGGCCCAATGGGCGGACGCGAAACCCTTGACGCGCAAGCAGGCCAAGGAGCAGAGGCAG
CAGAAGCGTATCCTTGTAAGCGGCTTTGGCTCGTCTGATTACGAGCGTGTGACGGCTAGT
GGACCTGTTGATGAGGATTGTTTGGAAACTTCTTACCGGATGAGGCAGCTTTGA
>g3395.t1
ATGGCACAACGCGGCATCCGAATCGCCATTGACCGTGGTGGTACCTTCACAGACGCCTGG
GCCGATGTGCCTGGCCGGCCAGAGCACATAGTCTTCAAGGTTTTGTCTGTATGCCCAGAA
GAGTACGATGATGCCCCGACAGAATGCATTAGGCAGATCCTCGAGACGGCCACAAACACT
TCGATACCACGGGGTACACCTCTCGACCTCGAGCCCGTTGAGTCAATTCGTATGGGCACA
ACAGTTGCCACCAATGCTCTGCTCGAAAGAAAAGGAGACCGCGTTGCATTTCTCACTACT
AAAGGTCTCCGTGATGGTCTCCTTATCGGGAACCAGACCCGCCCCGACTTGTTCGACCTC
TCTGTCAGGCGGCTTGGTCAGCTCTACGAGACCGTCGTGGAAGTCGACGAGCGCGTGACC
ATAGAGGGCTTCAGTGAGAACCCAGACCCGCAACCAGTTGAATGGGAGTCCGATGCGGGC
CTCGTAATGGGCCAGACCGGCGAGGTGGTTCGCATCATAAAGAAACCCAAACTCGACGAT
GTGCGGGCTGATCTTGAGCGCTTGAAGAGCCAAGGCATCGCCAATGTGGCCATCAGCTTC
ATGCACTCGTACACGTTCCCGAACCACGAAGTCCAAGTCGCTCGGCTTGCCGAGTCCATG
GGATTCAAGGTCTCGGCGTCGTCCGAGCTTCAGTCCATGGCCAAATTTGTACCACGCAGC
CAGTCTGCTGTTGCGGATGCATACTTGACGCCAATGACGTACGCATATCTTGAGAGCTTC
CGGAAAGGCTTCAAGGGGCGTTTGGAGGATGAAAGCGCCAATAAACTCCTCATATCACAG
TCCGACGGTGGTCTGACGAGCTGGACCAAGTTCACCGGTCTCAAGGGAGTTCTCAGTGGT
CCAGCAGGCGGTGTCGTCGGCTTGGCTCGGACTTGCTACGATGATGAGGATGGTACGCCC
GTGCTTGGCTTTGATATGGGTGGTACAAGCACTGATGTCGCCCGCTATGCCGGCGCATAC
GAACACATCTTCGAGAGCACGATCGCTGAAGTCACAATACAGACGCCTCAACTCGATATC
AACACCGTCGCAGCTGGCGGTGGATCCATCTTGTCCTGGGAGAATGGGCTCCTGAAAGTT
GGACCAAGCAGCGCAGGTGCCAATCCTGGACCAGCATGCTATGGTAAAGGAGGACCTTTG
ACGGTAACAGATGCCAACTTCCTTCTCGGCAGGATCATCCCAGACTTCTTTCCAAGGAGG
CTCGACCACGACGTCGTTGTGACCAAATTCAAGGCTCTCACAGAAGTCGTAAACAACGAG
AAGGAAGGTGGCGAACCATTTACGCCGGAGAGCTTAGCACTGGGCTTCTTGTCTATCGCT
AACGCCACAATGACCCGTCCAATCCGGACACTGAGCGAAGGACGTGGCTACGGTGCCGCA
AGTCACAACCTTGGAAGCTTCGGTGGAGCTGGAGGTCAGCATGCTGTTTTCATCGCTCGG
GATCTGGGCATCAAGAAGGCCATCATTCCGCGATACTCCAGCATCCTCTCGGCCTACGGC
ATGGCGCTTGCTGACGTCGTTATTGAAAATCAAGAGCCAACAGCTTTGACCTTTTCGGAA
GAGGCTCTCCCCGAGTTGAAGGCACGGCTTGAAGCTCTGTCGGCCAAGGGAAGCGAGGGA
CTCAAGGCTCAAGGTTTCGAGTCAGCAACCATCCAACACCAGTACTTCCTCAACATGCGA
TACAAGGGCAGCGATACGTCTCTCATGATCCGCAGCCCTGCCAATACCGCTGAGTTTGGT
ACAGCCTTCACAGCTCGCCACTGCCAAGAATTCGGCTTTTCACAGTCGCGAGATATCCTT
GTGGATGATATCCGTGTGCGCAGCATCGGCACTACTCGGAGCTTGGATATTGCAAGTCCC
TTCAAGGACCTTCAGCGGTACAAGACGGACGGGTTGACCCCAGTTCCCACACCCGTCTTC
TCGCGCAAAGTCTTTTTCGAGAAGCATGGCTGGGTCGAGGTCAGCGTCTTCCGTCTTGAT
GCGATCAGCCCAGGCGTGCAAATCAGCGGACCGGCCATGATCATCGACAAGACACAGACA
ATTGTCGTCGATCATCTGAGCAAAGCGTTTGTTCTCCCTGAGCACGTCGTACTCGAAGTT
AGCAAGGCTGAGCAGACATCTGTGGCAACGGATGTCGTGGATCCAGTCCAGCTCAGTGTC
TTTGGTCACCGATTCATGACTGTTGCCGAGCAGATGGGTCATACCATGGAAAAAACATCC
ATCTCTGTGAACATCAAAGAGCGGCTCGACTACTCTTGTGCAGTATTCTCGGCAGACGGC
GGCCTTGTTGCCAACGCACCTCACATCCCCAGTCATTTGGGGTCAATGAGCACGGCTATC
GCGTACCAGGCACAGCGTTACAAGCCTGGTGAGCTCAAGCCCGGAGATGTCATCATTAGC
AACCACCCACAGGCTGGCGGTACACATTTGCCGGACATCACGACCATCACACCTGTCTTT
GACAGCGAGGAGGACCCCAAGGAGATCATTTTCTTTGTAGCCAATCGTGGTCACCACGCT
GATGTTGGTGGGATCGCTCCTGGCTCCATGCCGCCGAACTCAACAGAGCTGTGGCAAGAA
GGCGCAGCCATCGAATCGTTCAAGATGATTAAAGAAGGTGTATTCGATGAAGAAGGTCTG
ATCAAACACTTGTACGACGACCCGGCCTCTTACCCAGGCTGCAGTGGCACAAGAACCTTG
AGTGACAATCTCGCGGACCTCAAGGCTGCCGTGGCATCCAACCAGAAAGGGATCGAGCTC
ATCCGGGATCTGATCAAGGAGTTCACCTGGCCGGTCGTACAGCTGTACATGAAGGGCATC
CAGGAGAATGCTTCACAGGCTGTTCGTGAACTTCTCAAGTCTTTTGCCACGCAATACGAG
GGTGGTATTCTTGAGGCCACCGAGTACAACGACGACGGTATCCGCTTTCAGCTCAAGGTG
ACCATTGACAAGGACTCTGGCGAGGCAGTCTTTGACTTTACTGGCACTGGTCCAGAGCAT
TCAGGCAACCTCAACGCACCGCCGACGTGTTCCTACTCGGTGATAATGTACTGTCTCCGC
TCCATGATATCAGCAGACATCCCCCTCAACCAAGGCTGCCTCGAGCCCATCAAAGTAGTC
TGTCCAGAAAACACCATCCTCTCCCCATCGCCGACAGCCGCGACAGTAGGCTGCACGACA
GAGACATCCCAAAAGCTCGCAGACCTCATCTTCCGCGCCTTCAACGCCGCCGCCGCGTCC
CAGGGCACAATGAACAACCTGACCTTTGGCTGCGGCGGCACGGATCCCGTGACCGGCATC
GTTAGCAAGGGCTTCGGGTACTACGAGACCATCGCGGGCGGCGCGGGCGCCGGGCCGGGC
TGGCACGGCGCGAGCGGAGTGCACACGCACCTGACCAACACGCGCATCACGGACCCGGAG
ATCCTGGAGAAGCGCTACCCCGTGATTCTGCACGAGTTCTCGATCCGCAAGGGCTCCGGC
GGGGACGGCCGGTACCGCGGCGGAGACGGCTGCGTGCGGGAGATTGAGTTCCGCTCCCCG
CTGCAGGTCAGCGTTCTCACCGACCGGCGGGTAACGGCGCCATATGGGCTCGAGGGGGGC
AAGGACGGACAAAGAGGCGAGAATATCTGGGTGCGCAGGGATCCCGTCACGGGGAAGTCG
AGGATGACGAGTCTCGGGCCGCGGAAGACTAGCCATTTCCAGGCTGGAGATCGCATCATT
ATTCGGACGCCGGGTGGCGGTGGTTGGGGTGACCCGTCAACGGCGGTGCCTGAGGAGGAG
AAGGTGTATCGCTACGGGGAATTAGGTTGA
>g3396.t1
ATGAGCAGTCCACAAAAGCCACGACGGCTTCTGGCAGCCTGTCATCCATGCCACAGGCAG
AAGACACGATGCTCAGGTGATCAGCCATGCCAGGCCTGTGTCTCGAGTGGCCGTGTGGCC
GAATGTGAATACCCTCGCAAGGAGCGCAAAATACCGATTTCCGAGGGAGACCTGCGCAAG
CTCAAAGCCGACAGCCAACGATACCGAGAGTACTTGAGAACTCAGCAGAAGCCGCATGCC
TCATCAAACCAGCTGCCCACCCCGGTTGACACAGTCCAGCAGGCTGGTAGCAGTGGCAGC
ACGGATGACGAACTGCCGCTTTCTCATGAGGAATCTAATATGCTTAATCCTCTCTTCGAC
GCTCAGGCAGGGAGTTCGACCGATAGACGGAATGTCTCTGTTGGCGACTCTGATTTTATT
GGCGAGGCTTCGTGTTCTGCTTTCAGTGATCGTCTCCTCCAGTGCTTCAATGACACCTAT
ACTCCCGCAAAGGCTGGCTTCTCCCAGTATCATCGACTTGACGGGATACGATCACTTTCA
AGCGATATGAATGAGGCGTTCCCAGAACGAATGCATGCAAAGTTGCTCCTCAACGTTGCC
AGACGCTTCATTGGCAACTACCATCCATTATTCCTCGAGGTTACATTTATGAAGGAGATG
GACTCTGTCTACCGACGCGAGATCATGCCCTCCAGTCTTTGGCTCTGCAAGTTCTATGCA
CTCATGGCTCTTGGCGAAATCTACTCAAATCGCAGAGGTCTTGATGATTGTGGACTTGTC
CCAGGCACTAGATATTATGAACGTGCTGTCTACATGTTCCAGGACCACGACATTCATGAA
GAGCCGTGCTTAATGCACGTTGAAATCTTGACACTGCTGGGCTGGGCATCCAATATCTTT
GGGCGAGTACGGACTGCTTACCATTATAGTGGTGTAGCCATACGGCTTGCTATGAGTATG
GGTATGCACCGCGCCGCGGTAAGCACAAGCACGCTGAGCCCGGTAGAGCAAGAAAGCCGA
CGGCGTGCGTGGTGGGTGCTCTATTTCTTTGATCGCTTTTCTGCATCGAAGCTCGGGCAG
CCTGTCAGTATCCGTGATGAGGACATTGATGTCGAGATGCCCAGCATGGACGGCTTGACA
GAAGACGAGAAGGCAGAGTTCTTGGATCCTGTACCCTTGACGATCAATACCAAACTGGGG
CGGATTATTGGCAACATATTGACCGACGTGTATGGCGTGCCCAACAGCCGCAAAGGTCTG
TGCATCCGGGGAGTTCATAGAATCCTCAAGCAGCTCCGATCTTGGTACGATGAACTGCCG
TCAAATTTGCGAGTTCAGGAGACGAATACGCCCAGGCCAGTGGCGAGTCTGCACCTCGCG
TACAACCAGTGTATCATTCAGACGACCCGCCCTGTGTTGTTACATCTCTTCAAGACACAA
TTCCAGCTTGGCAATTCTGGTCGTAGCACACGAAGCCATGAAGATCCGTCGTCTCCACAG
CGACAACAGAAGTTTTCTCCCATCACCCTCGCCCTAGCAGAGAGTTGTGTCAATGCCGCC
AGGTCTTCCAGTCGAATTGTCGAGAGTCTCTTTCTAGATGGCGCAATCGCCAGCTACGGC
TACTGGGATGCTCACCACATCTTCTCGGCAGCACTCATTCTTGTCATCTCGGCAGTTATG
AGGCCAGTCTCCGCGACCTCGGACGCTCTTGAGACTTTATTCAGTATACTGCGGTCTATA
AAAAAAGACGGCAACATACCAGCCATCGACTTCTGCGACCGATTAACACAGGTCCAAACA
AGAGTATTTGGCCTGCGTGCCAAGATGCAAGCACAGCCCAACCTGCAAGATACACAAGGC
ATTCGCCAACAACCACAGCATGCAGTGACCCCTTTGAGCAACGACGACCGAAATCAACAG
CAAACATCACAGGTAATCTCAGATACCATGGCAGCCGCTTCCTCTCTGTCATCTCTGTCC
TCTTCGGCACTCGGAAACACTCCGAGCCGAATTCGCCAACACTCGGGATCGAGCGCCACC
AACATCGACAACGCCCCGCCCGACAATAGGCTCTACACTAACAGCAACACATCCATAGAC
TGGTCAAACACGGGGCACGACGTGCTAGGTGATCCACGAATCGGCAGCTTTCTTGACGAG
GTACCCCAGATGCCCTGGCTGGCGTCTGAGGGTGGTGATCTGTACTTCACAGACTGCGGC
ACAGGTAGTAGTGGTGGCGTACTTGGACAGTTCGCGTCTGAGATGGAAACGCACTTTTCA
CTATGA
>g3397.t1
ATGGCTCTTGAGAAGGTCGACATAGCCGACTCCGACAATGGCACCACCAACGACCTGAAG
CAGGCTGAGCACGGCACCGCTGTTGCCGCCGGCATCAATAACGACATCATCATCGACGCA
GCCGCCGAGAAGGCACTCATTCGCAAGCTTGACCGCTGGATCATCCCGCCCGTCATGCTG
CTATACCTCTTGTCCTTCCTCGACCGCGTCAACATCGGCAACGCCCGCCTCTACAACATG
GAATCCGACCTCGGCCTCGTCGGCAACCAGTACCAGCTCGCCGTCTCCGTGCTTTTCGTC
ACATACATCTTATCCGAGCTTCCTTCGAATCTCGTCATCAAGAAGTTCACCCCATCCCGC
TGGCTCGCCTTCATCACCGTGGCCTGGGGTCTCGTGGCCACTATGACCGGCTTGGTCAAC
AACTTCGCCGGGCTGGTAGCATGCCGTATCATCCTCGGCGCCCTCGAAGGCGGCCTCTTC
CCCGGCCTGACAATCTACCTGACCATGTTCTACACCAAGCGAGAATACGGCCTGCGAATC
GGCTACCTGTTCGTCTCCGCCGCCATCGCCGGATCAATGGGCGGCCTGCTCGCCTACGCG
ATCGGCTTCATGGAGGGCGTCGCGGGAATGAACGGCTGGCGGTGGATCATGATCATCGAG
GGCATCCCCACCTTCTTCCTCGGAATCTCTATATGGTGGTGGCTCGCAGACGACCCGGAG
TCGGCGCACTACCTCACCCCGGATGAGCGGGCGCTCATCGACGCCCGGATGCGCAGACAG
ATCGGGCGCACCAAGAACGGCGACCTGATGCACAAGGCCGACGTCTACGCCGGGCTCAAG
GACGTCAAGATCTGGCTCTTCTGCGTGGGCCAGTTCGGCGGCGACCTGATCCTGTACGGC
TACTCGACCTTCCTGCCTACCATCATCCGCGGGCTGGGTTCCTGGTCCAACGCGCAGGTC
CAAGCCCTCACGATCCCGTGCTACGCCCTCGGCGCCGTCACATACCTGGTCGTCGCGTGG
CTGTCGGACCGCACGCAGAAGCGCGCCGTGTACGTCATCGTCTTTGGGCTCGTGTGCACC
GTCGGCTACGCCATCCTCGTCAGCCACGCCGGCGGCAGCGTAAAGTACTTTGGCTGCTTC
CTCGCCGCCATGGGGCTGTACGTGGTCGTCGGCATCCCGCTCGCCTGGCTGCCTAGCAAT
AACCCCCGCTATGGCAAGCGGACGGTCGCGACGGGCTTGCAGCTGACTATTGGCAACTCG
GCGGGTGTGCCGGCTCCTTTTCTGTACCAAACCCCCGACGCACCACAGTTCATCAAAGGC
CACGCGGTATCGATGGCGTTCGCGGCGGCGTCCACGCTGATATACATCGCGTTCTGGCTG
TGGTTCCGGCGGCAGAACAGGCGTCGCGATGAGGGCAAGCTGGATAGCAGGGTCGCGGGC
TTGTCTGAGGAGGAAGTCGAGGAGCTGGGAGAGTGGAACCCTCGGTTCAGATATACTTAC
TAA
>g3398.t1
ATGGGATCACAAGACCTCCTCTTCAAATTCCCATCGCATCTCAAGCAGTACCTCACATCG
CCGGTGGACTACGTTCGGCAAAGTCGGGGCAAGGTTGATGTCGTGGTTGTTGGTACAATC
GTCATGCACAGCCTGTCTGGGGCCAGGAAGGCACTGATAGTTCAGCGCAGCAGACACGAC
TACATGGGAAGTCTCTGGGAGGTACCAGGCGGCTCTTGTGACCACGATGACAGCAGCATT
CTCGAGGCAGCTGCACGCGAGCTCCACGAAGAGGCAGGGCTGCATATATCGGACATGCTC
GATGTCGTCGAAGACGATCACGAATGGTTCGATCATGACAAAACCTGGCGGAAGATGACA
TTTTTGGTCGAGGCTCTTATGCCTGACACAGCTCCGAATATGGTTTACAACTCGAGCACG
GCCAGCATTCCTGCACAAGCGTACAATAACATAGCCAAAAAGCATACGACAACGATTGTC
AACACCCACGAGCTCTTCGTAAATGGCCCGATCAATAAGAAGCGCGCCCTGTTAGACTTC
CCCTCTCCATCCTCACCCTGCTGCGACATGGTCGACGACACCACAGCCAGAGACAAGGAT
CTCCCTCAGGTCAAACTCGACCCGAACGAGCACGAAGACTTCGTTTGGGCGTCTGAGGAC
GAGGTGCGATCAGACTTCTGCGAGGGAAGAACTCTGGACTGGACTACGCCGGAGCAGAAG
GCAGCCATCCTGCGTGCGTTCGACATGATGAAGTCGCGCAGTGAGAAGCATGAGGCACGA
TAA
>g3399.t1
ATGGGTTTCAAGGAGTTCATCAAGCGACGGTCGCTCAAGACCCGCGACGACGCCCGCACA
AAGGCCGCCGAGCTCACGCTCCGCCAGTCCATCTACCCCATCTGCCTCGTCACCGTCCTC
TTCTTCCTTTGGGGCTTCTCCTACGGTCTACTCGACACCCTCAACAAGCACTTCCAGAAC
GCCCTCGGCATCGAGAAGTCGCGATCCGCTGGTCTTCAGGCTGCCTACTTTGGTGCCTAC
CCTCTTGCCTCCCTCGGACATGCCAACTGGATTCTGCGTCACTATGGCTACCGCGCCACC
TTCATTTGGGGTCTCTTCCTCTACTGTGTCGGTGCTCTGGTAGCATGGCCCTGCATCGAG
GCCCGCTCCTTCGGCGGCTTCTGTGTAGCCATCTTTATCATCGGTAATGGCCTCGGTTCC
CTCGAGACTGCCGCCAACCCTTACATCACCGTCTGCGGCCCTCCCCGCTACTCCGAGATG
CGCATCAACCTCTCCCAGGCCTTCAACGGCATTGGCACGATCGTCGCTCCCCTGGTCGGC
TCCGTTGCCTTCTTCGGTCTCGACAATGAGGACACTGCCATCGCCAACGTCAAGTGGGTC
TACATCGCCATCGCCGCCTTTGTCCTGCTCCTCGCATTCCTCTTCTTCATGAGCGACATC
CCTGAGATCACCGACGCGGATATGGCACACCAGGCTGAGGAGACCCACGCTGGCTCGGGT
GACCAGCCCTTCCGCAAGCAGTACCGGCTCTTCCACGCCGCGTTCGCCCAGTTCTGCTAC
GTGGGTGCCCAGGTTGCCATCGCCTCCTTCTTCATCAACTACGTCGACGCTACCCGCCCA
GAGTCCGGCGATGTCATGGCTGCGCAGCTCTTTGCCGGCGCCCAGGGTGGCTTTGCTCTG
GGTCGCTTCCTTGGCGTCGTGCTGATGAAGTTCATCAAGCCCCGCATCGTCTTCCTCGCC
TTCCTGACTTGCTGTACCATTTTCATTATCCCCGCCATCGTGCTCGGCCACAACGCGGGT
ATTGCCATGTTGTACATTGTGCTCTTCTTCGAGTCCATCTGCTTCCCCACCATTGTGGCG
CTCGGCATGCGCGGCCTTGGTCGTCACTCGAAGCGTGGCTCTGGATTTATTGTCGGTGGT
GTTCTCGGTGGTGCCGTTGTGCCCCCGTTGACTGGTGTCGTCGCCGACCACAAGGGCAGC
GGCATGGCCATGATCATTCCGTTGATCTTCTTCGTCCTCGCCTCATCGTACTCGTTCGCC
GTCAATTTTGTTCCTTCATACCGCGACAATGCCGATGCCTTCACCAACACAACGGTTGGT
CTCAAGGACGCTAATGCGCCTGCAGCTATCGAGAAGGGCTCAGTCGAGGGTGTCGTAAGC
GAGCAATCGCACTACGAGTCTAAGCACCTTCAGTAG
>g3400.t1
ATGGCAATCATACAAAACTGGCTTCCCCCGAGCGAGGACAACTACAACTCCTTCATGTTC
TGGTGGAGCTTATACCCAATCTTCGGCTCACTCCAATGGGTGGTAAGCTTCGACGGCATG
GGCAAAGGCACAAACCTCTCCTCAAAACTTAACATCCCCGGCAAAGTCGCCTGGCTGACA
ATGGAAATCCCGGGCATGTCCATGCTGCTGTACACCATGCGCACCTTGTCCACCACGCCC
CTGGGCACCCCGTCCTCCCTGCCGTGGCAGAACAAAGTCCTCGCGGGCCTGTTCGTGACG
CACTACACCTACCGCGCCGTCATCTTCCCAATCATCGCGCCCAGCATGTCGCCGATCCAC
ATCGTGGTCTGGGTCGCCGCGGCCTTCTTCCAGGTATGCAATGGGAGCATGGTCGGGGCG
TGGCTCGGCGCGTACGGCCCCACGACACAGGAGCAGTGGGTAGACGCCGGGTTCACCAAC
GCGCGCTTCGCCGTCGGCTGCGCGCTCTTCGCCGTGGGGCTGGCGTGCAACTACTTCTCC
GACGAGGAGCTCCGGGAGATCCGCAGGACCGAGCAGCGCAGGCGGGAGAAGCTGAGAAAG
GACGGCGTCGACCAGAAGGAGGTGGGAGGGAAGGGCATCGGGCGCCACTACGAGCTCCCG
GAGAACGGGCTGTTCAAGTACATCCTGTACCCGCACTACTTTTTCGAGTGGATCGAGTGG
GCCGGCTACTGTATCGCTGGGGGCTGGGGTTTTGCTCCGGCGAGGGTGTTCTTGATGAAC
GAGTTCTTCTCCATGCTGCCCAGGGCTGTCAAAGGTGGAGAGTGGTATAGGGGCAAGTTT
GGGCGGGAGAAAGTTGATAAGAAGTGGATCATCATTCCGGGCGTTTATTGA
>g3401.t1
ATGGCCCAGCGCGACAACCCGCCGGGTGCTGCCGCAAGCTCACAGCCCTGGCCTAGCTCG
GGTCCAGAATCAGACTCGGCAGTCTGGAATCGTCAAGCAAGAGAAGACAATAGCCCCGTG
CCAGACCCTCTGCGGCCCGGCGTGATGCCCGTCACCACTCCCGGCTTCGCCCAAGACGAC
CTCAATCCATGGGGCGACTCGGAACAGAGTAATGGCAGTGCTGCGCGGAAACCGAGCCCT
TCTCCCGACCCAGCCTCACAAGTACCACAGTCGCTGCAGCCTGGAGTAGCCAGAAAGGAG
ACAAACCCATTCAAGAGAAAGCCAGCTCCCGACCGCACGCGGCCACAAGATGTGCCAGCC
TCGCTGTCAGTTCCTTCGAAGCCTCCACCCTCGTCGACGACACCACCGACAGCATCACTA
TCCCAAATGCGGCTCGACGACCCCGAGAGCAACTCCAACCCGTGGCAGCCTGGTGTGGAC
TGCCAAAGTACACCGAGCCACACGCCCATGTCACAGCCTATGCTAGATCAAGAATCCGCG
AATAATGTCTGGGATGCTGCTCCAGCGTTAGGGCCATCAGCGCAGTCGACTCCGCCCGCC
GTCATCACTTCGCAAAAGACAGGCGACTCTGCGCCTTGGGCGGATGAAGTCCTACCCAAA
GACCCCATGCCACCACTCCCAGCGAAGACAGCAGAGCAACATGAGCTTTCTAGTGATCAG
CATGCGTGGGATGACGTGCCATCCAGCAACAATGGCCAGGAACCAGCCTCGACAAGTAGG
CCACAAGGGGAGAGCTGGAATCTAATAGACCATGAACCCATGCTGCCGCGAGAGCCCATC
TCAGTTTCTCGGCAAAGCTCGTGGGAGAACTTTATGGACGCTGATGATGCCCCTATGAGA
CCAGCTCCGAGGCCTCCGTCGCCTTTAAGCTCTGCCACTCCCGAACCAGAAGAGCCCCCG
GCGCCAGCTCTGCCACCTAGAACGAACACAGCACCGCAAGTACAACCAACTTCACAGACA
CGGTCTTCACGCCCTCCGCCAAAGTCGGAGACCTACCAGATCAAGAATATCAACTGGTAC
GACGCGCAAATCAAGAACACGCGCAAATCACCAATCCTCGTTCAGAACGTCAACGGCCCA
TGTCCACTCGTGGCCCTGGTTAACGCGCTGACTCTTACGACACCTCATGCGACAACATCT
AACCTCGTGGAGACGCTGCGCTCTCGCGAACAGGTCAGCATTTCTTTTCTGCTCGAGGCT
GTGATCGACGAGCTTATGTCGTCCGGGCGGCGAGACGCTAATGCCGATTTGCCCGACATG
ACGGAGCTGTACGACTTCCTCACTGGCTTGCAGACGGGCATGAATGTCAACCCAAGATTC
TTACCGTCACCGGAGGCAGTGAAGCAGTACAAAAGGACATCACTTGGTCATGTTCACCCG
CATGAACGCGACGTATTGATTCCAGGTACTTTCGAGGAAACCAAGGACATGAAGCTCTAC
GCGACATTTTCGATACCGCTACTGCACGGATGGCTACCACCACGAGATGATCCCGTATAC
GATGCCTTCGAACGCCAGACTGCATCGTACGATGATGTTCAAAATCTGCTTTTCCGTGAG
GAAGAGCTCGAGTTCAAGCTCAGCACAACAGCGGAGGGTCTCACCGAGCCAGAGCAACAA
CTGTACCAAGACGTCTTGACGATCAAAGCATGGCTTTCCAGCACAGCCACACAGCTCACT
CCCTGGGGGCTGGAGGTCGTCACCAAGTCAATACAACCCGGTGGCGTGGCTATTCTCTTC
CGTAATGATCATTTCGCTACACTTTACCGACATCCGCAGACGCAGGAGCTGCTCACTTTA
GTGACAGATGCTGGGTACCACAAGCACGATGAGGTCATCTGGGAGTCTCTCGTGGACGTG
CGAGGAGAGAACTCAGATTTCTACTCTGGCGACTTCCGTGTAGTGGGTGGGTCGCAGGGA
CAGCAAGTAGGCAGCGCCTCGGGCAGCCAAGGTGGTGATTGGCAGACTGCGCAGAGCAGA
CGAGGAGGTACCAGCAGTCAGCGTAGCGGGAGCGAAACATCAGCGCAGCCGCCATCTCAG
ACAGAGCAAGAAGATCGGGACCTGGCGCTTGCGCTACAATTGCAAGAAGAGGAGGAAGAA
CGTCACCGCAGCGAACAAGCCGCTCGGCGTCGGCAGAGCGAACTCTCAGAACAATACATC
GAGCAGCAAGGACGAGCTCCACCACAGCCGCCGAGGCCTGGGACGCAAGCAAATGCGGCG
CAACAAAGAGGCAATAACCGCACCAATATCCCTGTGCGAGGCTCTAGCAGTTCAGCTACG
GGCACCGGAACTCGCACAACAAGTCAGCCGCAGGCCCCAGTTAGAAGCTTGGTTCCGCCA
CGAACGCACCGACCTGCCGCTGCAGGTGGTGGCGACGAGCCACCCCCGCCAACGTACGAA
CAGGCTTCTCAGTCGACGCCATACACGCCACCTGCAGGGCACCCAAGCCATCCGGGCGCA
TCATCGAATACACCACAAAGAGCCTCTGGGCAGCCGCCAATGGCTACAGGGCCGTCGACG
CCGAGCGGTACGGCGGGCAGAGGCAGATATCCAGGCATGGTTCCCGCTGGTGGCCAGCAG
CCGGGAGGGAAAGAGGAGAAGTGCGTGGTCATGTAA
>g3402.t1
ATGGTCTTCGGCTCCAAAAAACCAGAGTACAAGTACAACTTCCACGATGACGAGCTCCTC
CACGACTCGACACCCCAGCCGGGTGCTTGGAACTCCAACCTTGCGGGTGATGCCATCGCT
GCCCTCAAGGGTGCTCGGACTCTCATCACCGATGGTTTCCCTGTAGCTGCCAAAGACGTT
GCCAGCACTCTCGACATCAACGACCCCTTGAGCCGACTCATCTCCAAGCAGATGGTGAGC
ATGCTATGGGGCTCCATGCTGCACCCGCCTCCAAGCTACAGGGGGCCCGAGTTTCAGTAT
CGTGCTGCCGATGGGAGCAACAACAACATCCTCTTCCCTAAGCTGGGTGCTGCTGATGCC
CCCTATGCCAAGACAGTGCAGAGCATCTACCCATCCTACGGCGCCAAGCCAGATCCTGGT
GATCTCTTTGACCTGCTCATGGCCAGGAACGACAAGACCAAGGAGAGCGAGTCTGGTCTG
TCCAGCATGCTTCTCTTCCACGCCACTCTCATAATCCACGACATCTTCAGGACAGATGAT
GACGACCCAAACAAGTCGGCGACGTCTTCTTATCTTGACCTAGCTCCGCTATACGGCAGC
AACGAGAAGGCGCAGAAGGAGGTCCGGCAAGGGAAGCTCGGTCTTCTGAAGCCAGACACT
TTCTCCGAGACAAGGTTGCTGCGCCAGCCCCCAGGAGTCTGCATTTATTTGATCTTGTAC
AACCGCTTCCACAACTACGTTGCTGAACAGTTGCTGGAGATCAACGAAAATGGCCGCTTC
TCGCTTCCAGCCGACTATGACAAGCTGGACAATGCAAAGAAGCAGGCAGCGCAGGACAGG
CTGGATCACGATTTGTTCAACACTGCCCGCTTGGTAACATGCGGCATGTACATCCAGATC
GCCATTCACGATTACTTGCGATGCTTGATGCTCCTGCATGCCAAAGACACTGCATTCACG
CTCGATCCTCGTGCTCCTTTCCCTGAGCACAACAACAAGACCGGGCTCCAGCGCGGTGAG
GGCAACATGGTCTCTGTCGAGTTCAATCTTTTGTACCGATTCCACAGTCCCATTTCCAAG
CGCGAGGCTTGGTGGTCCGAGGACGTCTTTGTGCAGGCGCTCCAGGAACGTGGCATGATC
GTCCAGACTGAAGCCGAGGCTGACAACAAAACCAAGTTCACCAAGAAGACCATCGTCGAA
GGTAACCTTCCCTTCCCGCTCTTTCGTCACATGATCGAGGCTGGCAAGGCGGCGGCCAAG
GTAGACAGAACGCCTCTCAAGTTCTTCCCTCCCGGTCTGGATCCAACGGGCGGCTGGAAA
GAAACGAAAGATGCCCATGGCAACATCATCGACGAGGGGGACTATTTCCGATTCAAGCGA
AACAAGGATGGCAAATTTGACGATGCTCAGCTGGCAGCTGAGATGATCAGAGTCATTGAA
GACCCTATCTCCTCATTCGGCGCCAACAACGTGCCGAAGGTTCTTCGCTCGGTCGAAATA
ATGGGCATTTTGCAAGCTCGACAGTGGGAGGTTGCCTCACTTAACCAGTTCCGCGAGTTC
TTTGGCATGTCACGCCATGAACACTTTGAGGACATCAACAGCGACCCGGCTGTTCAGCAG
AAACTCCGCGACCTCTACGAGGATCCAGATATGGTCGAGCTGTACCCTGGTCTCTTCTGC
GAAGGTGACTCTCAGTGCTTGGATCCAGGCACCACGTGCCCAAACAAACAGTCTACTGCT
TTGTGGCGTGCAGTCTTCAGTGACGCCGTTACCCTTGTTCGCTCTGATCGCTTCTATACT
CTTGATTGGAACGTCGGCAGCCTGACCGCATGGGGAATGAAGGAAGTCACATCTGACCCA
AAGGTCAACAAGGGCTCGGTGATGCACCGCTTGTTTCAACGCGCCTTGCCCGGCTTCTTC
ACCTACAACTCGGTACACATGTGGCAACCTTTCTACACACCCACCATGAACCTGCAGCTG
GCTCAGGAACAAGGCTACCTTCAGTTCCTTGATCTCACTGGTCTGGAAGACGAGAATGGC
ACGCCCTGGCAGATACAAAGGAAGAAAGATGGCCAAGTCCTGACCGACTTCAAGCGGCTT
TGCATGGGCAACAAGGGCAAGAAGGTTCGAAGACGCATGAAGCTAGACCTACCCACCCGG
TGGCTGAACAGGAATTGGGAGATGCAGACCACCAAGGCAGGGAGAATTGGTCGCGGCGAT
CGTGATTATCCCTGGCGTGGTGGTGAGCGGGCTTACAAGGCTGGCGTGCCCATTGAGATC
ACTGACTACGAGGTCATCCGAAACGACATTTTCGCCCAAGGCAAGAGCCTAAACTTCAGC
AACCCATCCATCCTGGGCGTGGATGACATTCCAGGCGACGTCCTCCAAGCCATAATGACC
AAGAAGTGGGACAAGTGGGATTCTGCTGTCAAGGTTATCTGGGGACGTCTTGGCCCAAAA
TGGGAGGACACGCTGATGGCCTACTTCGTGGATCTTAGCCAGGAAGTCAGACTGCGGGAG
CAGCGAGCTTTCCAGAAGTGCCGCAGTGGTGACAAAGAGGTCCAAATTTACCAGCTTGAC
GTAGTTTCCGACTACGCCATCCCTATCGTGACACGTTTCATCGCAGACTTCCTTGGTTTC
TGGACAGAAGTGAAGACTCCCTTATTCCGCGATAGGCCCTATTCGGAGAATCAGATCTAC
CGTCACCTCGAGAACTGTCAGAACTACGACTCGTACGATGCCGACCCGACCAAAACCTGG
GCTCGTCGCACAGCCTACCGCGCGTCCATTAAGTTCCTCAAAGATCTAACGGACAAGAGC
ATCAGGAGTTACGAGCCTCAATTCCTGGAGAAATGGTTCTCTAGTCGCTCGTACGGCTAC
GAGGGCGACTCCGAGCAGGTCCGCACCGTGCGTAAGTTGGCTGTCAGTATCGTGCAGGAT
CTAAGCGCCAATAAGTTCTCCCACGACGAGATCGTGGCGGTTATGCTCTCCACCGCCCTC
GATGCTGCTCAAAAGACAGTGGTCACTTTCACTGAGGCCATCGCCTACTTCATCGACCCC
AAGTATGTTCCCGAAGGCCATGAACAGGTTATCCAGCCTCTCAAGGAGCGCACCAAGCTC
TGGGGCGAAGTGCAGGATCTTGCCTGGAGGAATGCCACACGCCTGAAGAATGGCAATGTA
AAGTTCAAAAACGACCCGGAAATGGACGAGAAGATCCTGGGCTACGTGCTCGAAGCGCAG
CGGTTCAACCCTTACATGAGGATCCCTCGCGTCTACAACCCAGTGAGCAAGAAAGACGAC
CTTGTTCTCGCGAAAGGCAAGACCTACTCTATCGGCACGACCCTTCTCTTAAATATATTC
GATGCCTACCACAAACTGGCCCAAGACCACGAAGACTTTCCACATTCCCACAAGTTCGAC
CCTACGCGGGAGGCATCATCGTATCTAATCTTCGGCGGCGATAACAAGATCTTATCCCGC
CGCCTTGCCCTGATTGCCATCACGGGCATGATCAAGCATGCCGCACACCTTCGCGAACTG
CGCGTCGCACACGACAAAGTCGGCCGTCTCAAGCGCGTCAAGACACCAAGAGATATCTGG
TGCTACGCTACAGTTCAGTGGGACGGCCTCCTTCCGTCGCCGATCACGTGGAATCTGCGG
TACACCGATGTCGGTAAAGGTGTGTGGACAGGTGGCGATAATGCTGATCAGAAGCATGGG
CAGAATCAGGTTGTCGTTGTGCCCAAGACGGCGCCAACAACGACAACTACGGTCGAGGAA
GTCTCGGCTAAGGGTGCTGTCCGGACGGTCAGTACCACGGAGTTCAAGACTTCTAGCTAC
ATTAGTGCTTCGGTACGGGAGGTGTCTCGGATGTCGTCGTACGATGGTCATCACATGTAA
>g3403.t1
ATGGCAGACCTCGCAGATGCCATTGCCGCTGCGGAAAAGGCCGCCGAAGCCGACCCTGCC
CCTAATCCGCTGCAACAGTCCAATACCCAGAATGCACTCCAAGCCCCTCCTAGCCCTTCT
GTTAAGCCAGAGCCCAATATCGAGGATATCCCAATGGCCGGCGTAGAGGAGCAAACCCTC
ACAACACCGCTCAAAAGGTCACGATCACCGCACGAACACTATGACACCGATTTCCCTACC
GACAAGCGACTCAAAACCGAGACGATGGCTCCAGATGAAAGCACTGGAGGCGAGGGAGCA
GACGACATGGACGAGTTTGCCAGGCTAGTGCAGCAGGCTCAAGACTCGGTCATGCAGGAC
GACTATATCCAACTCGAGGGTGATCCCATGTCGAGTGCCACGGGCGACTTCCTCGATTCG
GCTGCCGTTAGTATAATAGACCTCGAGGAAGCGCTCCTCAGCATGCCGCCCACTAGGACG
GAGTCGATATGGAATGGCACGCACCACTTTACACGCCGGAAACACATACTTCCCGCGCTT
GGTAGTCTTGCTGTTGATGTGCTTGTAGCTTGGTCCGAACAGTCGCTGGACGATACACTC
CGCACTTTGTGCCACAATCGCGAGTCAGACGTTGCGAGAGAATACGTATGCCTTAAGACA
GCATTCGATGCCCAACGACGATGCATGTCAGAAGACAGCCTCCTGCTCGATCCGTACAGT
CTTGAAGTCCACGGCGGTGACAGGGAGATCGTCCGGGTTGCCAATCTCGCAGCTTCATGC
GCCAGTCTCTTCAGCACACTCGACATCGGTCTCGAGGAGGTCAACGACCAATTTCTCATG
ATATTCATCCCGCAAGGTCATGATCTATCTCAGGATGCTGCCGACATTTTCCTTGCTCTA
AAGACACAAATCTTTCTTGCCATGCTAGATGGCCAACAGGAGCGTACACGAGATGAGATC
CTGGATGAGGTGTTCCCGGAAACCCTGAGATTAGTACTAGAGGCGCACCATATCGGATGG
CCGTTGAACAGCGTTGAGACACAGTTTCTTGTGGATGCGGACACACGAAAAACAATGTTG
AGGAACGAGTCGAACGACGCGGATAGTTTACAGGCGCTAAGCAAGCAGTTCAGCTACGAG
ACGTTCCTCGAATGCCTGAACAGCTACCTTAACGACAACATCGAGAGCATCAAAATGCAG
GGTGCCGGGATAATAGATCTGAGGCCGGGATTCGAGCACGAAGGACCTCATGATGTCGCA
CCCGAGCTCGACTTCGACTTTGACTTGGACGCCGCAATCGCGGAGGCGTCCAGGGCAGCA
GAGACTGACCCAGATCCTCACGCGGAGGCCTCGAATGAGGACGAGGACCTGACGGCGTTC
CTCACGGAAAGTATCTCAAAGGCTGCAAAGGAAGCGAATGGTTCGGACAAAGAAGCTGCT
CCTACAGAAGTCACCTCAGCCGCAGAGAGCGCCACTAAGGCGACCATGCAGGCGCTTGAG
CGGATTTCGAGCAATGATAATGACCCCAATGCGCCAGCACAAGGGCCACAGTCAACCACA
CAACCACGCTCGTCCGCACAAGCAGTGAACGAGCAACGGCAACCGCAACAATACTACCCT
TATCCACAACACAACCACCATCCTCATCCTGGGTACAGGGCTCCTGACGATCACCACCTG
CCACCGAACCAAAGTGACTCAACACCAGCGCTGTATGAAAGAGCACGACAGGCTGCGGCA
GCACGATCATCAACGCAAGCCCGTAGGGAGGGCACACATTCCACAAGGCGGCCATGGAGT
CCGGAAGAGGAGAAGGCACTTATGATGGGTTTAGATATGGTCAAAGGCCCGCACTGGTCA
CAAATTCTAGGGCTCTTTGGGCCGAACGGCTCCATCAGCCAGATCCTTGCAGACCGGACA
CAAGTGCAACTCAAGGATAAAGCCCGGAACTTGAAACTGTTCTTTCTCAAAGCTAACACG
GAGATGCCTTACTACCTACAGTGTGTTACTGGCGAGCTGAAAACCCGGGCGCCGACACAA
GCCGCACGGAAAGAGGCCGAGGAGAAAGCGAAAGAAGAGCAGCAAGGCCACGTCCATGGC
AGCGTGCATAGCCATGCTGGCAGCGTTCATGGTCACATGAATAGTCCGCAAACACCAACG
AGACCCCCAGCGTCTATGGCCACTGCGCATAACACGACTCCAGTGCAGCGATTTTCTCAT
CCTCACATGCCAGCAGGCGCTATGGGCGCACACCACTCCATTCGACCTCCTGTATCGATG
GCAGCTGGAGCGCCGCGACCAACCTTTTTTGCCGCGCAGCCCGTTCAACTTCCCATCAAG
ATGTTACAATCACCACAGCAGTCCAGGCAAGCTGCGGCGTCACCAGTGCCTCCACCCGCA
GCCACTGCGCGATCCACGCCCCAGCCTACGCCAGCCTTATCCGAGGCTGCATACTCTGGC
ACATCGATTGACGGCACACCTCAAGAAGATCTCAGCATCGAAGATGCTGCACTCCTTGAT
CTGCAGGCGCTTCTTGATGGTGACATCCCAGATGATTTAGCTGGTGATGTTAACGGCGAG
CTAGCGGCAGCCTTGAACGGTGATTCCACTCTAGAGGTCGCGTCCTCTGCAACCAAGACA
GCCGACACGGCCGCACAGCCCGAGCACATAGAAGCAGACGTCAAAGCTGAATCCGGCCAC
CCTCAAGCCACAGAACAAGCGTCCACTGCTCCAGCACCTGAACAACCGCTAGATGCTCCA
CCGTCAGAGCCATTGCCGCCTGGCTTCCTTGAGAAGGAAGAAGATGATTTCCTTCTTGAC
CTGCAAGCCGCGATTGACAAAGAAGCCAAGGATGCTGATGCCGCCAATGCGGAGCATAAT
GCCCCAATTACAGAATCCGTTGAGAGCGAAACCGATCTGTTCGATATTCAAGCTGCGATC
GAGCGTGAGGCAGCTCAACACGCAGCTGCCGATGAGAATTCCCATCAACAAGTCGATGAC
TCCCTGATGGATTTTCAGATGACAATGGAGAGAGAGCCTGCTGCGAATGTGCCATCATAC
CGCGCAACCAGCAGCACAACAGCCTAG
>g3404.t1
ATGACTCTCTCAGTCGAGCTCAAGACTCCCATCACTGGTGCTTACCAGCAGCCCACTGGC
CTGTTCATCGACAACGAGTGGGTCGAGGGTGTGGACAAGAAGACTTTCGAGACCATCAAC
CCCAGCACAGAGGAGGTTCTCTGCTCGGTATCAGAGGCCACTGAGAAGGATGTCGACATT
GCCGTCGCCTCGGCCCGCAAGGCCTTCGAGGGTGTCTGGCGCACAACCACTCCCGGAGAC
CGTGGCAAGTACCTTCTGAAGCTTGCCGACCTCACCGAGAAGAACCTCGAGCTTCTCGCT
GCTGTCGAGTCTCTTGACAACGGCAAGTCCATCTCGATGGCCAGGATTGACATGGCCGCC
GTCGCCGGCTGCCTTCGCTACTACGGTGGCTGGGCTGACAAGGTCCACGGCAAGACCATC
GACACAAACACCGAGACTTTCACATACACCCGCCCCGAGCCGCTGGGAGTATGCGGTCAG
ATCATCCCGTGGAACTTCCCCCTCCTCATGTTCGCGTGGAAGATTGGCCCCGCGCTTGCC
ACCGGTAACACGGTCGTCATGAAGACTGCTGAGCAGACTCCTCTGTCCGCTCTCGTCTTC
TGCAACCTCGTCAAGGAGGCTGGCTTCCCTCCCGGAGTTCTCAATGTCCTCTCCGGCTTC
GGCAAGGTCGCCGGTGCCGCCCTCTCCTCCCACATGGATGTCGACAAGGTCGCCTTCACC
GGTTCCACCTTGGTCGGCCGCACCATCATGAAGGCTGCCGCTTCCTCCAACCTCAAGAAG
GTCACTCTCGAGCTCGGCGGCAAGTCGCCCAACATCATCTTCAACGATGCCGATATCGAG
CAGGCCATCTCCTGGGTCAACTTTGGTGTCTACTACAACCACGGTCAGTGCTGCTGCGCC
GGCACCCGTATCTACGTACAGGAGGGCATCTACGACAAGTTCATTGCGGCGTTCAAGCAG
CGCGCCCAGGCCAATGCTGTCGGTGACCCCTTCAAGGCCGACACCTTCCAGGGTCCTCAG
GTCTCGCAGGTCCAGTACGACCGTATCATGGGCTACATCAAGGAGGGCAAGGCCGAGGGT
GCGACCGTCGAGATCGGTGGTGAGCGCCACGGCGACAAGGGCTACTTCATCCAGCCCACC
ATCTTCTCCAACGTCAAGCCTGACATGAAGATCATGCGCGAGGAGATCTTCGGCCCCGTT
GCCTCCGTTGCCAAGTTCTCCACCGAGGACGAGGTCATCAAGCTCGGTAACGACTCCAAC
TACGGCCTCGCTGCCGCCGTGCACACCAAGGACCTCAACACCGCCATCCGCGTCAGCAAT
GCGCTCCGCGCGGGTACCGTCTGGGTCAACTCATACAACATAATCAACCACCAGGTCCCC
TTCGGTGGCTTCAAGGAGTCCGGTATCGGCCGCGAGCTCGGCGAGGCTGCCCTTGCCAAC
TATACTCAGAACAAGTCGGTTTCGATCCGTCTGGGTGGTGCCGTCTTCTAA
>g3405.t1
ATGGCGTTGCCAAGTTTCACAGCACCGCTGGCTGCGTTGACCACGATATTCACCCCTCCA
TGTCCGACTTCCTGGTTCATCACGACGACAAAGATCCCTTCGCAAGAGCCTCCCTTCCCA
CCTGCTGGACCTGTCACCTGCGATCCTCCGCAATGGGACGCCAATCTCGAACATCCAGGA
TTCGAGTATTACTCTCCTGCGATATGCCCTAGTGGATTTGCTGTTGGTCCCAGATGTGAA
GTCAAAGACGTCCGCACAAATGAAGGCTTCCCTCCCATCACTGCTGGTGAAACAGCGGCC
TATTGTGTGCCAAGTGGATTTACTTGCACATCAGACACGACTGACTTCCGCGGCGGCGTA
TGGGGAGTGGTTGGGAACACCAATGCACCGCCAAGCCAGATTGTCGTGACAGTGGCACCA
GCCATGCAGATCCGATGGCGCGATGCCGACCTTGCTATACTGCAAACACACCCTCTGACT
CCAGGCTTGGTACTATTGACTTCGGATGAGCCTGAGCCAACCGGTACCTCTTCCAGCGTG
TCTGCCACCACACCACCGCAAACACCAGCCCAAACGACGCCAGCCCAGACGACGCCACCG
CCAGCGCAACAGCCATCCACAACAAGCTCTGTCGTACAGTTGACGTTGACGTCAACGGCA
GAGCAGGGAAGTCCACCAAGCccgcctccgcctccaccgcctccagccgcctcTACGACA
ACACGACCAGCGATAATTCAAGATACCACGCAGAGTGCCGTCAGTACACCACGAACAAGC
ACCAAGAGCTCATCGTCCCCAACCAGCATACGACCCACAGTCGTCGACACCACTAGCGGC
GGCACCTATGCCGCGGAAAGCAGTAACAATTCTGAAACAGAGATGCTGGATTGGCGAACT
GGAGCGATCGCAATGGTCCTTTCCGCGTTGCTAGTCACCATCGGAGTTGTCGCTTTCGTT
TGTGTCTTGCTCCGCCGGAAGAAGCCCAATGACCCGTGGAGCAGATTCATGAGAAGTCCG
TCAGGGCAGTTCCTGACCAAGTGCTGGAATGCTCTAGCCACGACTGTGTTTGGATTATGG
GTTCAGAACCGCGCCACTCAGATTGCACAGTCCCGTACAGGAGTCTGGGTCAAACAACGC
TGGGCCAATATCAGACCTCCTCGGCCAGTGCCGGACCAGTTCGCAGTAAAGAAGGAATTT
GACCCTGAATACGGCATGCCCACAACACCTGTAGTGGCAGAGCTCGACGCCGACCAGCGG
CTAGGCTCACCAGGCAACCCAGCTGAGCTCGACGGCTACAATCGATGGTCCATGTTGAAG
GGGACTCGAAGCTCGGCGTCGTCTGCATCACTCGGCGTCATGAACAGGGTCAAGACATGG
CTGGCCACAACGACACAGCCGTCTGCCCGCTGGACGAGGTCGGTGACGCATTCCAGGATA
GAAGACCGAAAATCCCACCCATATTCCGTCAAGAGCAGTCGGCCAGGATCAACGATGAGC
GGCATGGGCCCTCGTGCCTCAGCGGAGTGGGACAATTTCTCGCCTGTCAGTCTCAAAGTC
CCTACGGCGGCTCACATCACCCGAGCTCATCAGCGTAATAACTCGTTGGCCGACGTCCTA
GACGCGAGTGTCAAGGCAAAAGCTGCCAAGGAAGCTGAACCGCCGAAGGATGCGTCAAGG
TTGACTGTACCGGAAATGAGCGAGGTGATGAACCGCTTAAGTGCAGGCACTTTCGGCGCT
GGGAGGGCTAGCCAGATAATTGATGGGCAGTCGACAGATGTCGAATCTGTACCAGCTTTG
CCCTCAATGGACAAGTAG
>g3406.t1
ATGCCGTATACCGGTAAGCCTTCGGGTGCATGCCTCACTTGCCGCAACAGGAGAATCAAG
TGTGATGAGGCGAAGCCATTCTGCCTCAAATGCCGAGGCTCAAACCGACAATGTCTGGGC
TACAAAGACCCCTCGCAGGTCAAGTTCAGAGACATGACTGCAATGACCATCAGACGGTAC
AAGTCAAGTCCTGAAGCTTCCGAGTCCGAATCTGGAGGCTCACAGTCTCCCGAAGACGAC
CGGCGTGACCGCACCTCTATTTCTTCGGCTTCCTCACGCGGCGCCCCTCCTAGCGACCAG
AATTCTCTCGAGTCGACAAGAAGAAGAACAAGGCTCAAAGGGTCCACGACGACCGGACGT
GGGACGCTACAGACGAGCCTCATGTCCATGGCGGCTGCCCCTGCTGTCTCTGTCAATCAG
CACTCAATCTCATATCTTTTTACCGCTTACCTTGGTGCGGCGAATCATTATCTGGATTCG
GGGTTCTCTGGCGTTCTCGAAACCGTTGTACAGAGAGGCCGGCCGCAGAGGTATCTCTCG
GCCGCCATTTCGGCAACTAGCATTGCAGCATTCTCTCGGCGTCCGAATGCCCGATCATTG
ACAGCTACGGCAGAAAGGGTCTACTCAAGAGCGCTTGCTGAGGTCAACAAAGCTCTCGCC
AAGCCCGGATCGATCTACGACGATGATTTGCTTGCTGCAATTTTGATACTTGCGATGTAT
GAGCTTTTCATGTCCGATCACTTCACAGGCTATTTTAACCACATCCTGGGCGCCGCAATG
ATCATCAGAAACAGGAATGACCGTCCTATCAGCAGCGCAACTGCCGCCATGGCGTTTATT
CTTGTGAGAAATGAAATAATGAAATCCTCCATTCTCACTTCTCTCATCAGAATTGAGAAG
GACCTCGATCCTTGGAGGGATTGGCTACATGCGTTAGGACTCGAAAAGTGGACAGTGGAC
GCATACAGTCACCTCTCGGCACCGGTCATGAGCGGACCAGTCATGCATTTTAAAGCAATG
ATTTATCAAGTTCTCCAAGAAAGCTCAATCAATTCGACGCAGCCACTCAGCAGCATGAAG
CCCCAGTCTCCCGTAGCTGAAGCCGAACTTTCACCGGTCTCCGATGGCAAACTCCCAACG
GTTCCTCACTCATCAGGTCGGCCACTCAACGATTTGCTCGAAACTCTTGGGGACAGGTAT
GACCGTTTTGTCAAAGTGGACCATACAATGACGCACCTTTACGACTTTGGTCCTACCCCG
GCGCAGCCCACTCCGGACAAGATGTCGCGCGCAATGAACGGCTGGGTCCTGTTCCCCGAT
GGGCCAATCTATGTTTATAACAACATGCTGCATGCAGGATACCGACTCGTGTTAGCTCTA
TCCTGCTTGGATCCATGCTCCAGAGCGATCGCAGCCGTACTGAGCACCCCTGGATCAGAC
TTACTGCGAGACACGGACGAGTATAAGCGACTAGAGGAAGGGGGCAGGTGCGCGATCACC
GAGATTGTTGGCAGCGCGCCATACTTTTCTGGACTTTTATCCTCGTCTGTAACCGGTAGC
CCTTGTGCACCGAACAGCCGGTGGTTCGACGTGGCAGGCATAAGGGATGCGCAGGCCATC
TCCTTCTCTATATGGGCCTTATCGTCAGCCGCCTTGTCGCCTTTAGCAACCGCAGCCCAA
CGCGAGTATTCACTCGGCATGCTCCGCTATTGCCACGAGATCAAGGGTCTTGGGCAGGCC
GGTGCGCTTCATACCGCTTGCATGGAAGTCCTACAGAAATATACCACGCCTCGCCAGCCA
AGTGCGAGCAGACTTACGCCCTCTTGGATGGGTAGGGGGACGAGCCTGGAGAACCTGATC
TACGAAGCGCCCATGCAAAATCACTGA
>g3407.t1
ATGCCTTATAACACGGCTAGTGCCAACAAGACGACCTACCAACATGCCACCCTTGACACC
GCATTGACAGAGACCTATAAACACGGCTCAGAGACTTACACGACAGAAATACCCGTGCGG
CAAGGAACATCCGAATCCCAGATAGTTGAGCAACAACAGTCTCAGTTCCGTCTCCTCTCT
ATACCACAAAGAAAAAACCTCGATGCAGAGCTCGGACACTTTGCCGACATGACCGAGTAC
AGAATCAAGACAACAACTGCGGGCGGCCGACCCCGATTCGTCCGCTCCCAGTCATATTCC
AACGCACGCCACCACCATTTGCGCGACCATTTCCCTCATCTCCACCTCGACCACGGCGAT
GGACTACCACATCATCATCTCACCGACCATCTGTTCCCTCACGACCACTACTACCGCATG
GAGTACCGACGTGGCCCTCACCACCACCGACCAAAGTGTCCCTCAGACTGTGCTTGTGTT
ACACGGGATGAATGGGCCAACCTCTTGAAGCAGAACCGCAACTACGCTGTCCTGACGACA
ACCCTTCAAGAAGACGTCAAGAAGCTCAAGAAGACCGTCGACGCTGCAATATGCGAAAAG
GCCGCCACAGACAAAGAGAATCAGAAGCTTCTTGCGGATAATGCTGGTCTTGCTGTCTCT
TTGAAGAAGGCCCAAGAAGAAAACGCCGAGTTGCGGCGATGTCTGGCAGCACACAAGGGC
GGTGATAGCGATCTCATCGAGAGCCTGCGTCGCAAAATCCGAGATCAGCTCACCGAAATC
GACACCAAGAACGCCTTCATCCGCAACCTGGAGAGCAGGATTGACGATCTCAAGAAGGAG
ATCTTTGGCCTTAAGcaccgctacaaacaccgccacgaccaccaccatcaccacAGCTCG
TGTCGGTGCCACGTCTGCTACAAAAAGGTCGAGATCAAGAAACCCTCCAAAGACGACGAT
AGCGAGTCCTCATCCTCGGATGATGACAAGAAGGGTTCTTCCAACAGCAAAGGCCGGCTC
CTCAGAAAGATCGGCGAGCTCGAGGTCAAATCAAACTTGTGGCAGAGCAAGGCCCAGATT
GCGGAGCGGGAGAAGCTCGAGCTGCAAGGGTCGCTCGACGAGGCACGCTCAGAGGTGCTC
CGTCAGACTGAGGTTGCCGATCGTTTTCGTCGCCGTGTACATAAGCTTGAGGATCGGCTT
GGGTGTCGGGAGAGGGGTGTTTGGTTTGGCTGA
>g3408.t1
ATGTCTGACCGCTCCGACCGCTCCGAGCGCAAGCGCGTCAACTTCCAGACCACGCCCCCG
CCCAAGGCTTCCTCGCGCTCATCAGTTCGCAGCCGGGATTCGGCCATCGACTACAATGAG
CAGCGCTCTAACGTCCGCGCTCTCCAAGAGGCTCTTGACAGCGCAAACCAGGAGGTCGAA
GAGCTCAAGAAGAAGCTTGCTAGCCAGGACCAGGCCCTGGACCAGGCACACAAGGCCAAC
CGGGAAATGGAAGCCCGCCTGGGCGCCCTCAGAAACCTGACTGAGACCAACGACGAGAAC
AACAAGGACCTTCAGGCCACTGTCGCAAAGCTCAAGGAGGAGATTAACGACTGGCGAAGC
GAGAACATTGCTCAGAAGGAACAGATCGACGACTTCAAGGACACCATCGATGACCTGAGA
ATCGAGAAGTCTGAGCTTCAGCAAAAGCTCGACAGCCTCGCCGATCCCGTTCGCGAGCCA
GTCATGTCAGGAGCCAGCAAGTCGTCCTCTAGCAAGACACTGGTCAGGACTACCAGCAAG
GGCAAGCGCGATAagcccgagcaccgcaccgagagatctgagcaccgcgccgagagatct
gagccccgaAGCGAGCGTCGTACCGAACGTAGCCGCGACCCCAAGCGCGAAAGGGAAGAC
CGTTCCGAGAGGTACGAGAGGTCCACCACCAGCCGGCCCACCACCAAGGAAGTTCATGAA
AAGGACATGAAGGACCGCCTCAAGGATCGCCTCAACCGCGAGTCGACCCGTGGTGAAGTA
CAACGCGAATCGCGGCCACCGCTCACCGAGAACCGTCGCATGTCGAGCCGCCGCATGAGC
ATGGGCGGCAATGGCGGCCGGCCATACATCGAGGAGCCGGCGACCAGCCCATCAGCCTCG
AGCGGATCTGTACACGGGCAGCACTACATCCTTACGCACCCTGAGACGCAGCGGCCTTCT
GTCACCTTCTCAAGCAGCACAACGCCGCGATCGCGTACTGCCAACACATCGTCTGGCTAC
GCCACCCAGGGTCACCACGAGTCGGGTGCTTACGTTTTTCACCCCCTGCCTGATGGGCGC
AGCGGCAGGTGA
>g3409.t1
ATGTCCAAGATCTTCATCACCGGCTCGGCCGAAGGGCTAGGCTCTCTATCCGCCCAGGCC
CTCGTCAAGCGTGGACATTCGGTCTTCCTGCATGCTCGTAACGCTCAACGCGCTGAAGAT
GCGCATAAGGCCTGCCCTGGAGCAAAGGACGTATTCATAGCTGATCTCTCCTCCATGGAG
CAGACGCGGCGTCTGGCCCAGGAGCTCAGCGACAACGGGCCGTGGGACGCCATCGTGCAC
AACGCTGGCGTCATGCGCGTCTCCTCCACGACATCATCATCCTCAGGGGGCGACAAAGAC
AGTCTCCCAACTCTGTTCGCGACCAACACTGTTGCGCCGTACCTGCTTACCTCTCTGGTA
GACCCGCCGGCCAAGCGCTACGTCTTTGTTTCAAGCGGTATGCATAACGGCGGCAACGCG
GCGGACTCGGCGCTCGAGAATCCCGAGAAAGGCACTGGGTACAGCGATAGTAAATTGCAC
GATACAATGCTGTCGTTCTACTTTGCGAGAAGTCTGGCGGCAAAAGGGGTTACCTGTAAT
GTGCTTGACCCTGGGTGGGTGCCTACCAAGATGGGCGGGAGCAGTGCTCCGGATGATATC
AATGAGAGTGTAGGGACGTATGTGTTGCTGGCGGAGGGCAAGGGTGCCGCTGAAGGCGAG
AGTGGCAAGTTTTGGAAGTCAAGTCGGGTGAAGCAGTGCAAAAAGGAGGCGGAAGACGAG
GGCAAGCAGCAGAAGCTCGTTGATAGTTTGGTTAGGATCACAGGTGTTAGTCCCCCGAGC
TGA
>g3410.t1
ATGCCGACACCCGCGGTCGCGCCGACCAAGACCAATGGAGTCCTCGCGATCAATCCCGCC
CAGCCAGCCGCCTCAGGCGCAAGCGCGAAGTCTGGCAGAAGGAAGGCGGCCGTCATGGGA
AAGAAGGTCGTCGTGCGACGGTTGGCTCCCGGTTTGACTGAGGACGAGTTCTGGACAATA
CTTGGAAATGACTGGAAAAGCGGCAGTGGCAAGGTCGATTGGGCTCGATGGGAGAATGGC
AAGATCTCAAAGGATCCGTTCAAGCCCTCTAAGCCCTCGAGATGTTATCTCAGGATCCTC
AAGCTTGAAGACGTGCCGGTGCTGTCCGAGATCGTGCGAAGCAAGTCCTGGGAAGATGCG
AAGAACACCTGGAATGACGCCTGCCTCGTTGGCCCCGCCTATGTAGAAATTGCGCAAATC
CAGAAGATTGCCACGACTAAACGACGAACTGATCCCCGGCAAGGCACGATCGATCAGGAT
CCGGACTTTATGGCGTTCTTGGAGTCCCTTACCAATGCACAAAACCCAACCAAGGACACA
AAAGAAATGGAGGACCAAGCTGGCGACGATGCATCGAAGGAGACCAAGGTGACCATTACG
CCCTTGGTGCAGTACCTCAAGGACAAGAAAGCCAACAAGGCTAAGGAGGCTGCCGCTGCT
AAGAACACGAAACACGGCCGTGAAGAGCCCGCTGCAAACAAGTCTAAGGGACAGGAAGAA
GCATCGAGGAGGAAGGGCAAGGACGGCAAGAACGACAAAAGTGAAAGCAAGGAGAAGGAA
AAGCCCAAAGAGCCAGTCAAGTTGCTCACTAAGAGAGCGGCACAGCAAGAGGCTGCTGAA
GCGGCGAAAACAGTGGCGGCGGCCAAGGCTTCTACAGATGCCAAAGCAACAGAGGCAAAG
GAGGAACCGACGCCCAAAAGCCGGCGCGCTGGTATTGCTGCTGCTGCGAAGATTCTGCAG
CGTGACCTTGGCCTCAGTCCTGGAAGCGCTCATAGGAGAGCTCGTCAGGATGCTGCAAAG
GCAGAGGTCACGCCTAAAACTGAGCCAGTCAAGCCTACGAAGGAGAAGGAGGTGGCCTCA
TCCAGTGCAGCTGCGCCTGCTAAGCCAGTAGCCAGCACGTCTACCACAGCTGCATCGTCA
AATCAAACTTCCGAGCCTCAGTCATCTGCGCCAAAAGCTCAGCCCACAGAAAACAGTCGT
CGTGCTAGAGGCAAAGGAGGAAAGCAGAATACCGCTGCTGCAGATGGCGGCAAAGGCAAA
GAGCCTGCGAACGCCAGTTCGAAAGCCGCGCCAGCACCACCAACGCCAGTCATACTCAAG
CGCGAGGACAATGCCAAACAGGCAGCTTCCACAACTTCTGCTGCGACGACATCCGCGGCT
GCCGCACCGTCCACTTCCCAATCAGCTTCGACGGCTACCAGGGGAGGTGCAGTAAAAGCA
GGGAAGGGCAACAACCAGCCGTCGCAAAAGAAGAACAACGCAACGGCTGGCAGTCGAGGA
TTCATCAAGCACGCAAACGCATCTCAAGGTATCACGGAAACTTTGCTCAAGACCGCGATG
GAGGCTTTCGGGGCTGTCTCATTTGTGGAGATTGATAAGCGCAAAGGCTTCGCATACGTT
GACTTTGCCGCCCAGGATAGTCTTGCCAAAGCAATCGCTGCGAGCCCTGTCACTGTCGCC
CAAGGCGCTGTGCAGGTGTTGGAGCGCAAGGACAACCGGAGACCTGCGACGTCTGCAAAT
GCCCCGGCAGCAGCTACGAACTCATCTACCTCTACATCGACCCAGCCTGCCTCGCAGCCT
GCTTCTGACAAGACTGCCTTAACAGATAAGGCTACAGCTGACAAGCCTGCTGTGGAAGCT
CAGACGGAGCGCCCCAAGCGTGGTGGTCGTGGTCGTGGGCGAAAGGGCGGTGGTAACAAC
AACAATGGGAATGCCAACGGTGGTGCAAGCTCAAAATCTGGCACCTCAGAAAGCAAGACA
GCGCCGGCACAGGCATCCGCTTCTACGCAGTCTACTGGCTGA
>g3411.t1
ATGCGGCCCGCAGCCCGCGCCGGCGTACCTAAGCCTGGGCCTGCCACCCTCAGCGCAAAT
GCGCACCTCGACGAGTGGCTCGAGGAGGCCAAGCAGTGCCACTACCTGCCGGAATCTGTG
ATGAAGGAGCTCTGCGAGATGGTTAAGGAGGTCTTGATGGAGGAAAGCAACATACAACCC
GTCTCAACCCCAGTAACAATCTGCGGTGACATCCACGGTCAATTCTACGATTTGCTTGAG
CTCTTCCGTGTAGCCGGCGGCATGCCAGGCCAGGCCGCCCCTGAGCCCCCAGCGACTTCG
ACATTCTCAATCAACCCGGCCGATATCGAACCGCCGACGTCCATCACAAAACCGAAACTC
ATCAAGAGGCTGAAGAAGGCGCAGCGCGCTGCCGGTATCGACGTCGAGCTTAGTAGCAGC
CCTGGGAACGATTCGATGATGAGTGACCCCTCCGATGAGGAAATGGCTGCCGAAGAAAAG
CAGGCTCCAACATCGCAGCCGACATCCTCAGAGGACACCCCGTCGCTACCGGCTGCCAAC
GCTGCACAGAAGTTCATTTTCCTGGGAGATTTCGTAGACCGGGGTTACTTTAGTTTGGAG
ACATTCACGCTACTGATGTGTTTGAAAGCGAGATATCCCGAGCAGATTATCCTCGTCCGC
GGCAATCACGAGTCGAGGCAAATTACCCAGGTCTACGGCTTCTACGAGGAGTGCCAACAA
AAGTATGGCAACGCATCCGTCTGGAAGGCGTGCTGCCAAGTCTTTGACTTCCTGGTTCTA
GCTGCCATCGTGGACGGCGAGATCCTGTGTGTCCACGGCGGTCTGAGCCCGGAGATCCGC
ACTATCGACCAGATCCGTGTGGTGGCTCGCGCACAGGAGATTCCGCACGAGGGCGCGTTC
TGTGATCTTGTTTGGTCGGACCCCGAAGACGTCGAGACGTGGGCTATCAGCCCGCGCGGC
GCCGGCTGGCTGTTTGGCGATAAGGTGGCTACCGAGTTCAACCATGTCAATGGGCTGAAA
CTTATCGCCCGTGCGCATCAGCTTGTGAACGAGGGATACAAGTACCATTTCCCGCAAAAT
TCGGTCGTAACGGTGTGGTCAGCCCCTAACTACTGCTACCGGTGCGGCAACGTGGCGTCA
ATCATGACAGTGAACAAGAACCTTAACCCCGAGTTTTCCATCTTCTCGGCCGTGCCGGAC
GACATGAGACACGTGCCTGCTGGGAGAAGGGGGCCTTCGGACTATTTCTTGTAG
>g3412.t1
ATGTCGCACTACAACCGCCCGACATCCTCATTGTCCACTGGCGGCGGCGGAGGGAGCACG
AACAACATCTTCGCCGACAGCGGTCTTGGCGGCGGCGGCCGAGGGCACAGGGACAAGACG
TACTTCGAGCAGCAGCGGGAGGCACTTATTGGGGAGATCGCCATGAGCTTCGAACACGTA
CTCGCCAACATCAACAAGCTAAACAGATCCCTCGAGGCCGTAATTACGGTCGGCAACGAA
TTCTCGTCCGTAGAAGCACTCTGGTCACAATTCGAAAACGTCATGGCTAAGGAGCCCGAG
GAAGCGGCATCCCAAGGCCAACAAGagcagcagcagcagcagGGAATCAAGACGGAAGAT
GCGGACGAGCAACGTGGCCGCGAGGAGGACTATGGACATGACGGCCGTGGTCGTGGACAT
GGGGACTGA
>g3413.t1
ATGGCGCCCTACAATCGCTCCTCATACTACGGCAACAGCTCTCAGCCACAGGTCGAGGAC
CATGGCATCCAGAGGCGGCCAACCACCAACGACCGAAGGACAACACAACGCAGCCAACGC
TCCAGCGAGGGTACCGTCAGCACAACCATGAGCTCCTCCACCGGCCGCGAGTCGTCCGGC
ACGACCACCACAGAAGCCCCCGCCTACTCCAAGAAGATTGTCGTTGTCGGTGACGGCGGT
TGCGGCAAGACCTGCTTGTTGATCAGCTACAGCCAGGGCTACTTTCCAGAGAAATACGTC
CCCACAGTCTTCGAGAACTACATCACATACCCAACACACATGCCCAGCGGCAAGACCGTC
GAGCTTGCATTGTGGGACACTGCCGGCCAGGAGGAATATGACCGCTTGCGGCCTCTTTCA
TACCCAGAGACCGATCTCATATTCGTCTGCTTTGCCATCGACTGCCCCAACTCGCTCGAA
AACGTTCTTGACAAGTGGTATCCCGAGGTTCTCCATTTCTGCCCATACACGCCCCTGATC
CTTATCGGTCTCAAGTCAGATCTTCGCCACAAGAAGACATGCATTGAGATGCTCAAGACA
CAAGGCCTGACGCCAGTTACCGATGCGCAAGGACAGGTTGTTGCCAAAAAGATGGGCGCG
CAGTACATGGAGTGCTCCAGCAAGGAGATGACTGGTGTCGACGAAATCTTTGAGCGCGCC
ATCAACACAGTCGTCGCTAATGACCGCCGCAATATTGAGGCCGCTATGGCTGCTGCGCCG
ACATCCACTGGTGCTCCGCCCAAGGAGATTGCCCACCTGCCAGGCGTTCGCGCTTTTAAG
AAGAAGTCTAGGTGCACCATCTTGTGA
>g3414.t1
ATGGACATCGACGAGTTTGCGCCCAGCAAGTACATCACGCTCGTGTCCAGCGATGGCTTC
GAGTTTGTCGTCATGCGCGAGGCCGCCTACATCAGCCCAGCCATCAAGAGCATGCTCGAC
CCAAAGAGCCAGTTCTCGGAGGCGCGCACGGGCCGCTGTGTCTTTGAGGAGATCAATGGC
ATGGTGCTAGAGAAAGTAGTCGAGTACTTCCACTATTGGTACAGAAACAGAGACCGTGAA
GACGTTCCTGACATGGACATTCCCGTTGAGCTGTGCCTTGAGCTGCTCCTCGCCGCCGAT
TACCTCGGGCTTGACAAAGCGACATGA
>g3415.t1
ATGGAGAACAGCACTTTCGAGAGCGAAGGAGTCCGGGTGGCGGTCGAGGGATGCGGCCAT
GGTACGCTTGATGCCATCTACGCTTCTGTCGCCAACTCCGCCAAGGCTCGAGGCTGGGAT
GGAGTCGATTTGCTCATCATCGGCGGCGATTTTGAGGCTGTTCGCAATGCCGCAGACCTT
TCTGTCATGTCAGTGCCCGCCAAGTACCGCGAGCTCGGCGACTTCCCAGCGTATTACAAT
GGCACCAAGGTCGCGCCGTTCCTCACCATATTCATCGCGGGCAACCACGAGGCCAGCAGC
TATCTGTGGGAGCTTTTTTATGGCGGATGGGTAGCGCCAAACATTTACTACCTTGGCGCC
GCTAATGTTTTACGTTTCGGACCTCTTCGCATAGCCGGGATGAGTGGGATCTGGAAAGGC
TTTGACTATCGCAAGACACACCACGAGCGGCTTCCATTCAGCCAGGACGATATCAAGAGC
TTTTACCATGTCAGAGAAGTCGACGTGCGCAAGCTGCTCCAGATCCGCGAGCCGGTCGAT
GTCGGGCTGAGCCATGACTGGCCACGGGCGGTCGAGAACCACGGCAACGCAAAAGCGTTG
TGGAAGATGAAGCCGGACTTTGAAAGGGAGAGCCGCGACGGTAGCCTGGGAAATCCGGCT
GCAACCTACGTGATGGATCGTTTGCGGCCAGCATATTGGTTTTCGGCACACATGCACTGC
AAGTTCTCGGCGGTCAGGATCTATGACCCCCCGTCCGCACAGGACAACACAAAGGCTGAG
GTTGCTGCGTTGACCGTACCCGAGGCACCCGTGCAGATCGCGCCTGGAGCTTTAACATCC
GGAGCCGTGGAAGCTGCTGCAAATCCAGACGAGATCGACCTCGATATGGATGATGAAGGA
GAGGAACAGGCTTCTACCAAAGTTGGCGAGAACACGACTGAAGATGCTGTGTCTGCTGAG
CCTTCTATAGCCCCAACTATAGGCACACTTTCTTCTGTTGTTTCTGAAGATTTGAGGGCT
CAACTGCCTGCGTCATTCTCGAAACCTGCTATACCGCCTCCGAAAGCGACGCCCGGACAG
CCTGTACCTCCAACCATAACGAACACAACGACGAGATTCCTAGCACTTGATAAATGCCTG
CCGGGCCGCAAGTATATCCAACTCGCCAGTCTGGCTCCATTAGATCCCGAAGATCTGACC
ACATACCCCCCACTTGAACCGCCACAAGTATCGTCATCAGACATGGACAAAACTGAAACG
CAAGCAACGCATGCCCGCTTCAAGCTGCAATACGACCCAGAATGGCTCGCAATTACAAGA
ACCTTTCATCCATCCCTCGTCATCGGCGACCGTACCGCCATAGCACCACTGGACCTCGGC
GATGCTGCATACTACGCACAGATCGACGCCGAGCGCGCTTGGGTAGACACCAACATTGTA
TCCCAGAGCAAACTCGATGTGCCGTACAACTTCAAGATAACAGCTCCTCCGCATCAGGAG
GGCGATACGGAAACAGTTGATTACCAGCCACAGGAATACACCAATAACCAGACTGCATCC
TTTTGCGAGCTGCTTGAGATCGAGAACTTGTGGGTTGCGACGGAGGCAGAGAGGGCGGAG
CGAAGGGCTCAGGGCCCGCCACTAAGTGAGCATCGTGGTGGGTTTGGCGGAGGTAGCGGA
CGAGGAGGAGGCGGTCGTGGGCGCGGAGGCTTTGGGCGAGGTGGTTCTCGTGGTGGATTC
GGTGGTGGTGGTGGTGGTCGCGGCAGAGGTAGAGGGAGAGGTGGTCGAGGGCGAGGAAGA
TTTTAG
>g3416.t1
ATGGTCGCCATGCCGTCCCCCACACTCCCTTCGCTATTGCTTCAAGTGTCACTCCTTCTC
GGCCAGGCCATCTATGTCGCTGCCGACGCAGCTGTCATAACTGATCTTGACGCCTATAAC
CGCGGCGACTATGGTGTAAGACCGGTCCAGGCATACCACACCTTCCACATCAAAACGCCC
CGGTGGTTCATCCACCACTTCGACCGCGAAAATGCCAGTCCCGAATCGCACATCTTCATG
GCACCCGTCATCCCGGACCAGAATCGGACACCCATGATCTTTGACGCCAACGATCTCAGC
CTCGTCTACGCCGATCCCAACTGGAACGGCGGCAACGATGCCAAAATGCAGTGGTATCAG
GACAAGCCATACTTGACCTTTTTCTCCGGTCAGGACTTTACAACACACGCCAGCGGCGGT
GGTGTTATGATCGACAACTCGTACAAGTCGGCATTCAACGTTACCACTGTAGGACTGCCG
ACCGGCGCAGACAACCACGAATTCCAGCTCACACCCGATGGCGGGGCTCTTGTGAACAAC
TACCACAATATCGAGATGAACACCACTTCCATGGGCGGCCCTGAAAACGGTCTGGTCAAG
ACCTGCGCGTTTCAAGAAGTTGATGTTTATACCAATGAACTACGCTTTTCGTGGAAAGCT
CTCGACCACTTTCAGATCACAGAGAGTCTTGGAGACAGGTACTATGAGGACAAAGGAGGC
TGGGACTGGTTCCACATGAATGCGATTTCGAAGACGCCAAAGGGCGACTATCTCATCTCA
GTCCGTCATCTCAAGATGATTGCTCTGATCAGCGGCCAAGACGGCCACGTTATATGGCAG
ATCGGGGGTGTCAACAATAGCTTCAGGGACCTGAGCGATGGCCGTGCGACCAATTTTGGC
TTCCAGCACAACGCTCGGTTTGTGGACGAGGCCATGACGGAGCTCACGCTGTTCGACAAT
CAGGCCATGCACCCGGACTCGGCAACCCCCGGCTGCCAAGAGCGATGCTCGCGAGGACTA
CGAATCAGACTCGACTACGTCAACATGACAGCGCAAGTGGTCACGGAATTATGGCATCCT
CAGAGCGTTCAGGCCTGGGCCGAGGGCGGGTACCATCTTCTGCCGAATGGTCACGTCATG
ATGGGCTGGGGGGTTGTGCCGTCGTTCACAGAGCATGATGCAGAGGGGAAAGTGATTATG
GATATTCAGAGCGCCGCATGGAGCACCATCAAGAAAGGTGGCAGCCACCTCTACAGGGTG
TACAAGGGCAACTGGACAGCCACGCCAGATTGGGACCCTGCGATTGCTGTCGTAGACTCT
TTGGTATGCGTCAGCTGGAACGGTGCCACCGATGTGAAGCATTGGGCTCTTTTCTCCGGC
GACAAGCGCATTGACGTCAACGTGCCAGCGACGATTGTTCCCAAGTCAGGGTTCGAGACA
TGTATTACACGACCCGCAAATACTCCGTTTCTCCGCGCCGAGGCTCTCGACAAGGACGGA
AAGTCGATAGGGAGGACCCGAGTCACCGAAGTGCCCGGAGGGCGCGTCAAGCCTGTAGGG
TTGGACCCTCGGCATCACCACTACCACCACCACGTGCACGCACGACACTTCTCGCATGGG
CTTTGA
>g3417.t1
ATGCAACCCGTCACGATTCGCGGCCGGTATTTCTACCGCGACGGTGCAAGGTTCCTCGTG
AGTGGCGTGGTATATCAACTACACAACGCTAATGTACGCAACCACATCGACTCGGGGCTG
GCTCCCATCAAGGATCCATTGGCGGAGGAGAACCTCCCTTTATTAGAGCGGTGCTTGCCG
CTTTTTAGGGAGCTCGAGTTGAACTGTTTATTCATTTTCTGGATCGACCCAAGTAGGAAC
CACGATGCTGCTATGGTGCTTCTCGCGAAGGCGGGGATTTATGTTCTTGTTGGATTATCC
GACCTCCACCACGCGATATCCCGCAACGAACCTCTGGCCTCGTACAGCGCTGAAAACCTA
CAGCATGCGTTTGAGGTAGTTGACGCCATGAGCGTTTACACCAATACTCTGGGGTTATTC
GTGGGGAACGAGAATGTGAACTCACCCGCGCACACCGCAGAGGTGCCTAGGGTGCTGAGG
GCCATGACAAGGGATTTGAAGATGTATATGCGTCACAGTCAGCAAGTGCTTGCCGAGCTT
CCGGGTGGTGATTTTGAGTGCGGGGACAGCGAGGAGGGACTACGGCAAGATATGCAACAG
AGCGAGGATAGGAATCACAGCTCGAGAAGCAAGAGACGCGTCCTCCCCTTGGGATACTCG
GCGTCGGACGTGGCTCATTTGCGAAAAGAGATGTTTGAATACTGCGTCGCTGGGCCAGAA
GAAGAGGCTATGGATTTCTATGCGCTGAACAATTATTCTTGGGTTGGCGATGTTTCTATT
AAAATCGCTGGGTGGGATTATCTTGAACGAGCCTTCCGCCACACTCCAGTCCCAGTATTT
TTCTCCGAATACGGCGCTCAGATCGGTCTGCCGCGCGAGTTCCACGAAACTGCGAGAGGC
GTGTATGACCCCTTCATGTCGAGGACCTTCTCCGGAGGAATTGTATATGAATTCCTCATG
GGCGCGAGTGGATATGGGCTTGTCAAATTGAGGAGGTTGAGACCTGTTTTACCCCCGGCG
GTTGACGGGGATGCGCATGGGGATGGCCAGGTCGCAAGTGCAAAGGACGTCCGGGATGGG
TCGGGTGGCAGTGAGAGTGAAGGAAACCGGGAGGGGTGCGATGTGGGCTTATCAGAAGCT
ATGGAGAGGTTGAGTCTCGAAGCAAGAAATGCTGTCGAGAGTGTGACTGCCATTAGCACT
TCGACCTCGATGGCAAACGACGACAATAAGGGCAGCGAGAATACCCATCTATcaagcgac
aaccccaacgccaacagcaacaaaacgacccttgccaacgagaacgcGGGCTCCAAGTCG
GTTACTGCCGCCGCCACGGACAATGGCGAGAACGATGAAGACGACGACACCGGCAGCGCA
GTAAGCGACATCAGCTCAGAAATTTACCAAAGTGCCGTCAACAAAAAGCCGGCTACAGCT
ATTGAGCAGGACACATATGTCACCTCAGACCCGGACGCGGGGATAACCGAGATTCTCCAG
AAACTGCCAGACTTTGAGAACCTCCGCAAGGCCCTCGCCTCCTGTCGGGAGCTGCGCAAC
CCACGAGTGCCTGCACCACCATCACTACTGGGACCGGCATCGCAGCCACCGTCGCTTGCC
TCATTCAGCTTCTCCGCTCCAACTCCAACTTCAACAGGTGCAGCAGGACAGACTGACACG
AACGTGCCCGCTGCATCGCCCACAGAAGAGCAGGAGCGTGGTGGCCAGACATTGCCGAGA
CCGAGCTTTCCGCAGATGAGCAACGCGTGGCGAGCGTCCCCCGATGGTGTGCTGCCGCCG
TGCCCGCTGGACTGGGACGAGGTGAGGGCGCAGATTGTGGCAGATCGGGAGTGGGTTGAT
GTCGGGGAGCTTGTGGGCGGGTTGAGTCTGGGCGCTGATGGTGATGCTTGA
>g3418.t1
ATGCTCAACTTCTACCTCTCCTGGAAATACATCTACTGGACTGCGCCCTCAGGCCCGGTC
CCCTCCCCACCAAAAGGCCTCGAGCGGGAGTTCATTCAAACTCCTTCCGGCCCAATCGAG
CTCCTCTCCTCCATCCCGTCCACACGCAACCCCGATGTGCCCCCCGTAGTCTTCGCCCAC
GGCGGGATGGGCTCCGCCTGGGTGTGGACGCAGTACATGCGCTTCCTCGCGTCCAGGGGG
GTCGCCAGCTATGCCGTCTCCACCCGCGGACATGGCAACTCGTGGCATCCTTCGTTTCTG
AGGATGCTATACGCCACGACCAAGCGGGACCTAGGAGACGATCTGGTCGCGGGTATCAAG
GCCGTCGAGAAGAAGGAGGGCCAGCAGGTCGTGCTCGTCGGCCACTCCAGCGGTGGCGGG
CTTAGCCAGTTCCTGCTGAATGAGGGGGATGTTAAAGTCAAAGGTCTTGCTTTGCTGGGC
GCGGTGCCCGGCACCGGATCATACCGCGTCTATGCGAACTGGGCCCGCTTCGATCCTTGG
TTTTCCGTCCGGATGCTCATCCACGGATGGCACCCCAACTCGCCCCTCTCGCACCCATTC
TTAGTCCGGCGCGCCTTCTTCAGCGCGGATTACCCCGACGACGAGCTCGACGAGTTCACG
CGGCACTTGAGCCGCTACGAGTCCTTTCTCTGGCCCCTGGGGATGCTGCTCCCTTTCACG
GACCCGCGGAAGATTTTGAGAAATATCTCTGGTTGGGACAGtgctgctgctactgctgct
gcttctcctAGAAGTGCCGGGGGGAGGAGCAATGGACAGAGAGTCCTCATCATGGCCGGA
TCAGGGGATAAGATGATGACGCACGACGTCCAGCAGAATTCCGCCGCCACATTCCGGGCC
GCGCACGCGGAGCTCGCTGCTGCGGGGGAAATCAGGACCACGGCCGACGATGCGGCGATC
GTGCCGCTAAGCGCGTCCGAGCTAGGGACCGGCTCCGAATCAGACAACGCCGGCCACGGC
GTGCAGCTTGCTTTTGTCCCTGGGGCTGGACACCACCTGCAGAACGACACGATGTGGGAG
ATTGGCGCGGACAAGTTGGCCAGGTTTTTGGGACAGCTATAA
>g3419.t1
ATGGCGGCACCAGCAGACACCCTGCCGGCGAGCCTCGTCTTCCTCACCGACGCGGCACAC
CTGCTCGCCGCCACGAGCCCAGAGACGTCTGCCCACCTCATGGCCCAGCGCAACAACCTC
CTGACCAGCGCTGGCCTCGTCCTCCCAGATGCCCAGCGCCAGCACGCCTGCACTGCCTGT
GGCCACATCATGGTCCCTGGTCGTGCTGACGTCCTCCGCCTCGATGCTCACAAAGCTGCC
CTCCGCAGACGCACAAAGCCGCGCCTTGTATCTAGCAGCTCTAAGAAAGCACCTCGTCCC
AGCGCTACTGCCGGCCGTCCTTCTCTTGGCGGCCGCAAGCGTCTCGAGTGTGCCATGTGC
ACAAGCTACACCGACATTGGCATCGCGCCGCCTCCCAAGATGACCAGGCGACGTCCTGGC
ACAGCCTCCACCACCATCGCCAAAGCGGCCGCCCTGCAAGCTGCAACGACCGCGCCCAGG
ACTTCATCTACACCTGCGGCAGTTGCACCAGCCACGTCCTCGGCATCCGTTGTCGAGCCC
CCAAAATCGTCAACCAATGCGAGCAGCAAGAAGCGCGCCAAGAGCAGGAAGCAGGGCCTC
CAGGCTCTGCTGCAGCAATCCCGCTCGTCGACACCCCAGTCTGGTTTGGGATTGAGCCTT
GCAGACTTCATGAAGAAGTGA
>g3420.t1
ATGTCCGCAGGCGAGGACAACACCACCTCGACGCCCGTCACCGGGTCCGAGTTCTTCCAG
AAAATCGGCGACAAGGCCAGTCAGCTCAACGGCACTTCCCATGTGAACGGTGATGCGCCG
AAGGCTGAAGGCGCCGACGACGATGAGAGGATCGTCGAGCAAATCGAGTCTCTTTGCATG
AACTGCCACGAGAATGGTACAACACGCATGCTACTTACTGCCATCCCCTACTTCCGCGAA
GTCATCGTCATGTCCTTCTCCTGCGACCACTGCGGCTTCAGCAACAATGAGATCCAGGCC
GCCGGCACGATCCAGCCCAAAGGCTCGAGCTACCTCCTCCGATTAACCGCAATGCCCGAC
TTCGAGCGCACCGTCGTAAAGTCTGATACTGCGGTTGTCAAGTTCATCGAACTGGATCTC
GAGGTCCCCGCCGGCCGGGGCCAACTTTCCAACGTCGAGGGACTTCTGACCAGCATTGTC
GACGACCTCGAGCTGGGACAGGAGGCGCGCAAGGAACAAGCTCCTGAAGTATACGAGAAG
ATAGCCGAGGTCATCACTAAGGGCCGTTCCATGCTCGCGGGCGAGGCATTCCCGTTCCGC
CTCTCGGTAGACGATCCAGCGGGCAACTCGTGGATCGCGCCAAACATGCGCGATGGCATC
GGCAAATGGGAGAAGCGCGACTACCTCCGAACACCAGAGCAAAACGAGGCGCTCGGTCTC
GGCGCGACCCAATCTGTCGAGCCTGCAGATGCCCCGACCAACGAGCTCAGCGCTGACGGT
GAAATCATCCCGGACCAAGTCTATGCCTTCCCAGCGACATGTCCGGGCTGCATGCACCCG
TGCACGACCAACATGAAGATGGTTGACATTCCACACTTCAAAGCCGTGGTGCTCATGTCC
ACGGTCTGCCACGACTGCGGTTACCGCTCCAACGACGTCAAGACCGGCGGCGAGATCCCA
GAACTCGGGAAGAAGATCACACTCCGCGTGGAATCCCAAGAGGACTTGGCTCGCGACATT
CTCAAGAGCGAGAGTTGCGCGCTCGAGTGCCCCGAACTGTCTCTGCAGGTTAACCCAGGC
ACCTTGGGCGGTCGCTTCACCACAGTCGAAGGTCTGCTGACACAAGTGCGCAATGATCTG
CACAACCAGATCTTTGAGGGTGGCCAGGGTGGCAACGACTCGCTCGAGGCTGCCGAGCGC
ACGCGCTGGACAGAGTTCTTCGACACTCTTGACCAAGCTATCCGGGGCGACAAGAAGTTC
ACCGTCATCCTAACCGACCCGCTCGCGTCGAGTTATGTGCAAAAGGCAGTTGACCCAGAC
CAGAATGACCCGCAGATGATAGAGGAGGAGTACCAGCGGACGAAAGAGGAGGAAGAGGAC
CTGGGGCTATTGGATATGAAGGTAGAGGGTTACGAGGAGGAGCATGCTGCGGAGCAGGCT
GCGGCCAAGGAAGAAGACGAGAGGACGAATGGTGTTGCGCCTAGCTCATGA
>g3421.t1
ATGCAGTTCTTCAAGTACGCCCTCGCCGCCCTCCCGGTCGCCACTGCCCTGGCTGTTCCC
GCCGCCCCCGTCGTCAACGGTGCTGTCGGCACAGTCGGCAACACCGCCGCCCCCGTGACC
GGCACTGTCGGCCAGGTCACCGGCGTCGTGGTCACTGTCACCCAGCTCAAGACCGTCCAG
AGCACCCTCACCGTCGCCGGCGGTGTTGCTCCTCTCCTCTCCTCCGAGGTCACCCTCGTC
CAGGGCCTCGCTGGTGTCGTCGTTACGGACGTCGTCGCCCAGTCGGTCGTCCCGCTCGTC
CAGCTCACCCTCAACAACGTCGTTGACCAGGTCCACTCCGTCCTGGACCTCGTCCTTCCT
CTCGTCACCGGCACCGTCGTGCCCCTCGTTGCCGATGAGCTGTCCGTTGTTCTGGACCTG
CTCAACGTTGTTGTTGGCCTTGTCGGCAGCATTGAGGCCATTGTCCAGGGTCTCGTTGGC
CACCTTGTTCACGACGTCCTCGTCCTCGTCGCTGGTGAGCTCAAGGCTGTCCTTGACCTC
GTCGAGCCCGTCATCAAGCCCGTCACCACCCTTGCCCTCGGCCTCGTCGGCACCACCGTC
GGCCCCGTTGTTGACGAGGTCAAGTCCACCGTCGTCAAGCTCCAGGCTGTCGTCCCCAAC
GTCGTCGCCCCTCTCCAGGTCACCGTTGGCAAGCTCTAA
>g3422.t1
ATGGTGAGACGCGCGACAGCATATCCCGAACGGCAGGCGGTTGCAGAGCAACCAATATCA
ACAGTAACCAGAGAAGAGCTGCCCGCCCGCATCTACTCGCACAGCTTGGGTGTCACGATC
CAGACAAGGCCCCCCAAGCCCGCAGAGATCGACGGCTACTCATCCTCCTCCTCTTCCAGC
GATGACGACGACGAAACCACCAGCACTATGGACGAGCAGCACCCGGATCCCAAGACGAAG
ACAACAGTCATCACCGCAGACGTCCTGATTCCCGGCGCCGGCGAGCCCCAGAAGGACGCC
GCGCTCGTCATCCAGGACAAAATCATAGCCTGGGTCGGCCCCAAAGACAGCATCCCCAAG
AAATACACCTCCCGCGCGGGGCCGTCCCGCACCCATCACGTCCCCGTGGTCATGCCAGGG
CTCTGGGACGTCCACGTGCACGTCGACGCGGAGCCGCCGCAGGACGAGCAGGAGAACCCC
GCGGCGCGCATCTCGACGCACCCGGCAACCGCGGGCGCGCAGCTCGCAAAGGGTTGCTGG
GAGGCTCTGCAGCGGGGTTACACCTCGATGCGCGACCTCGCCGGCCTGGGGTGCGAGATT
GCGCGCGCCATTGACTCCGGCGCCGTCGTGGGGCCCAATATCTACGCCGCCGGCGCGTGT
CTGAGCCAGACTGGTGGGCATGGCGACATCTTCGAGGTCCCTGCTGGCGATGCGCTGCTG
AACCTGGGTGTCGGAGCTGCTTCGCTGAAAGCCGGGACGCAGTATGCGGGCGGGAGCTCG
GTGCTTGTCGACGGCGTGGATGAGTGCCGGCGTGGGGTGAGGTTGCAGATCCGGCGCGGC
GCGCGGTGTATCAAAATCATGGCTTCTGGAGGGGTCGGGTCTCGCGATGATGATGTCTTT
TGCGCGCAGTTCAGCAGGGAGGAGCTCGAGTGTATCGTGGAAGAGGCGGCGAGGCAGAAG
ATCAGCTGTGCGGCGCATGTGCATAGCAAAGAGGGGATCATGGCTGCTGTGGAGGCCGGC
GTGCGGTCTGTCGAGCATGTTAGCTTTGCAGATGAAGAGTGTGTCGAACTGATCAAGAAG
AAGAAGGTCATCTGGGTAGCCACGCGGACGGTTGTCCAGATTCTGATGGAGAGTAAAGGG
CGAGGGCTGCCGCGGAACGTATGGAGCAAGCTGAAGAAGGTCAGCGGTGCGAATCTCGCC
GCGTACAAAATGGCTATCGCGGATGGGAATGTCACTTTTGCACTGGGCACTGACATGGGG
CCCGGGTTCAATATGGCCATGGAGCTCGACTATGCCGTCAAGGCTGGCATGACGAACCTC
CAGGCTATTCAGGCAGCCACTGCTAATGGGCCCCTTGTTCTGGGCGAAAAAGCACCACTT
TCGGGGCAGCTCAAGGTCGGATATGAGGCGGACGTGTTGGGTGTGATGGAGAACCCAGTC
GACGACGTGAAGGTATTGATGAAGAAGGACAATATTGGCTGGGTCTGGAAGGGTGGGAAA
CTGTTCAAGGGGCCTGGTGTCGGCCCATGGGGTGAAGATGAGTGA
>g3423.t1
ATGTCGTACAACCAGCAAGGCTACCCTCCCCAGGGCTACGAGCAGCAGGGCTACCCGCCC
CAGCAAGGCTACTACCAGGGTCCTCCTCCCCAGCAGCAGATGAACTACCAGCAGGGCCCT
CCTCCTCAACAAAGACAAGAGAAGAGCCATGGCTGCCTGTACTCATGTCTTGCCGCGATG
TGCTGCTGCTTCCTCTGTGAGGAATCCTGCGAATGCTGCTTAGACTGCATCGAGTGCTGC
GACTTCTGCTAG
>g3424.t1
ATGACCGTGCCTCACCCCCAGCAACATACGACGTCGGGCAACAGCTCGTCGGCGGCCTCA
TCGCCTGTGCTGTCATCGCGCGAGTCGACCTACTACGCCGACGGCCGCCGGTCTTCGTCC
CTCAGCTCGTCAGACCCCACACGCGATCACCCTCGTCCTTGTCCAAACAACAAGACCCGC
TCGTCTCTGTCGTCCCACGACGAGGCTCGCAGCTACTACTACGGTCGTCACTCCAACAAG
TGGCTCTTTGGCGGTTTCAGCGTTCGCGATACCGTTGGCGGCGCCTTCAAGAAGATCAGG
CGCAAGGTCGTGGGCTAA
>g3425.t1
ATGAGTCGCGCCGTCGAGGCGAACCTCCTGTCCCTGCTGCCGACGCAGTCAGAAAACCTC
CCCAAACCACTCGTCGATCTTGCGTCGTCCCTCTTCGCGCAGTCCAAGCACAACAGCACG
CTTAAGCAAGACGAGGAGATCGCGCGCTCTTACGCCTGCTGCCACATCGCCTGCGAGCGC
CTCAAGATCCCGCTCAACCTGCCCGACATCCAGCCCCGACCGCCCATCGCGCCAAAGGTA
TACCGCCGCGTCTACGCGTACCTCGACAATGTCCTCCCCGCGACTCCTAGCGGGCGGTCC
GCAAGGATGAAGATGGCGTCGGCCAAGATCAGGGACACCAACGGAGGGGGTCTGTTCGGA
TCTTCGCCGAAGACGCCGAGTCGTTCGACGCCTACTGCCACGCAGTTCAGATCGCCTGCC
ACAGACGGGAACAGCAAGACAATACCGAAAGTACCCGCCGGGCCGGGCCGGACGGGGAAG
CCGTCGGCGCTGCTACCGGCGAAGAGGAAAGCCGGTGGTCAGGACAGCCTGCTGCCGGCA
TGGGTCCGCCCGTCGATACAGCTCATGTGCAAGACGCTCAACGCGGAGCGCATCGGCAAG
ACGGTGCTTGCGGGGATGCACTCCATCGCGGCGCCTCAGGGGCTGGCGTCAACAGACCCT
TGGGTCACGGAGAACCTCACCCCGCTGCTCGCCGCGGTGTACTTCCTCGTTACGTTGCAG
GTTCAGCATCTCGAGCGCGGCACGCCGCCGGATGACCAGGAGTATAGGCAAACGAGGAAG
GCTATTCTGGGCGCGCTGGGTAATGCGCCAGAGGAAGTACGGGTCAGTGGCATGGATGAG
GACGAGCTGTGGATCGGCTGGACGGACGTCGGGACGCGGGATATCGACGCCGCTGTGGCC
AAGGTCGTGGAGAGCGGGTGGCAGGAAGGCGAGTGGTTCACGGGGATCAACCAGCTCGTC
GGCAACACGACAGGCAACGGCACCGACGAGGGTGGTGCGTCGCGACATGGCGCTCCTGGT
GCCGCCGCGGGTGACGAAGATGGGGACGGAGATGTCGACATGCACGATGTGTCCCAGGAC
GACGGCAAACTCGCCGAGGCGCTGCACTTGAGAAAGGCAGACACCATGCTGCAGAGCAGG
TGGGTCATGACGGACAAGAAGCGCAAAGAGTACGAGAGGTGGCGCGACGAGATGCTGCGG
AGGATAGACGCTGTCGAGAGCGCCGCTCCTGTACAGGCCATGGAGGCTTGA
>g3426.t1
ATGCGCGCCTCAATAATAACGGCAGCGGGCTTGTTCACCACCGCTCTCGCCCACGGCGAC
CACAGCAAGTCCGGACAGAAGCCTATGGTCAGCGCGAATGCAAACTGGATGACCATTCAT
ATGGCCGAGGAACACCACATGGACTCCTTCGATCCAGAATCCTTCTTCATGCTGCACGAC
TTCGACTCCTCGGGTCGCTGGGAGCCCTCGGAAATCCTCCGCTTCTACGGTCTCGAAGAC
GAGTCGAACCGGGGGATAACCGGGTCCCGCCGCGCCGAGATCCAGTCTCACCTCATGTCC
CTGCTCGACAGCAACCGCGACGGCGCCGTCACGCGCGACGAGTTCGTAAACTTTATAAAG
ACGGGCCAGACCCTGCCTGATATGAATACCGGCCCCGGCCACCACGGCGACGACGAGTAC
GAGTACGAGATACACCACTGGGAGAAGTACCATGGGGATGACACTACCATGGACGAACTC
ACGCATCCAGAGGATATTGCGCATTTCAAGAAGCATGAGGAGATGGAGCTTGCAGAGGAG
AGACTGGAGAGGCTGAATAAGATGGCGATTGTGGAGGAGAATATCCCGAGCAAGTTCAGG
AGAGGCTGA
>g3427.t1
ATGACACGGGATGGGATACCCGTACACCAGCGAGACCGCAAGAAAGATCGGCCAAAGCGG
AAAGCAGCCTCGCACAACCCCATCGAAGCTGCAGTGTCAGCATGGCTCACTTTACTACCA
AATGATATTCTGACTGCCGCCATTGTCCTTCCACAAAGTACGGAGTGTCACGAAGATGCA
ACCCAAAATCAAGACTTACGTACGATCCTGATAGCTCAGGCTCCAAAGCGATGGACCGTC
TATGAACCAATGGTCCTGCTCCCCACGGGCTCGCTCTCATCATCAGCATGGACACACCTG
CTTAAGACCCTTGGCGATCAACCAGGCGAACTCGTGCAAAAGTTATGGCAACTTTTACTG
ACTGAAATCACTCGGAAAACTGGCGCCAAGCAGCCACTAACTCATCTCGCGATCAACGAG
GGTATCCCTCTGCTTCGCGATGAGACTGAGCAGGTACGAGAACAGAAGGCCAAGGACAAT
ATCCTGCGCAGCCCGACTGGACTGGCGATGCTTTATGGAGACTTTGGACCGGCGTCTAGT
CTCAGCAAGGGCATCAGCGGCGAAGACAGCGACGTCACCAGCGAATTTATCACGCAAGAT
GACTTCCACAAAGCCTTTTGGGTGTCCACCAAGCAGAATGGGATATGTCAGACTTGGGCC
CCCCGCTGGACGATGTTCAGCAGGGGAAATATCAAAGAGAAGGCGAGGCTTCTCGACTTC
CATGCACCCAAGCACAATACTTCTCAGCAGCCAGCCGATCAGTCCACGATTACAGCAACG
GAGGGCAATGCACCCTCAGTCCCTGCGGGTACTTCAGACCCCGCAGCCATATCACAGGCC
ACGCTGCGACAGTGCTATGCAGTCGACATGTACGCAGGGATAGGATACTTTGTATTCTCT
TACGCACGCCTCGGACTGCGGGTGCTCTGCTGGGAGCTCAACCCATGGAGTATCGAGGGG
TTGCGCCGAGGCGCCGAGGCAAATGGCTGGAGTGTGCGGGTTGTGAGTGGCGCAGATCTC
GCGGTCCCAACGCCACAAGTCGTTCATAGACGTACACATCATCCCCACGAGGTTGGCAAA
CGTGCCGCAAAGAATGTGAGGAGGGTTAAAGACAACATAGACGGTGGAGCAGAAGCCCAA
ATTGTGGTATTCCTCGAAGACAACAAGCATGCCGCGCGCAGGATCGCAGAGTTGAGAGCA
TCCTGGGCGGATGAAAACGATACGTCCGAGGATACCCCTGGCAAGGGATCAGCACCAACG
CGAGCAGACAGCAACATCACAAGTAGCACAGCAGACTCACTACAGATTCTGCACGTCAAT
GGTGGTCTATTGCCCTCCAGCACGGGATCTTGGCCAGGAGCATGGGATATTACGGCACCG
AGTCAAGATGCGTGGCTTCATCTCCATGAGAACATTGGCGTTGCCGACATTGAGAAGCGA
CGAGGCGACATTGAGGAATGGTTCAGCCGGTATCAGGAACAGCAGGCGCAGCAGACTGGC
GAAATAGAGGGACGGTGGTTAAGACAACGGACAGCCCATGTCGAACATGTCGAGCTTGTC
AAGACGTTTGCGCCGGATGTGTGGCATTGCGTGTTTGATGTTCATGTCACAGGCAGGGTG
ACCTCTGGTTGA
>g3428.t1
ATGGCGACACAAGACAAGCCGTCGCTCCTTTCGCTGCCACCCGAGATCCGCGAGAACATC
TACCGACTCCTCCTAAATCCTGACGCGAACCGCGTGTACGACCCAAATGACTACAACGAC
TACAACTACAGCGACTCACTAGTCCTGTACCGCCTCAACCAGCAGATCTACTACGAGGCG
CGGCGCATCTTCCGCGACCTCAACATCTTTGTGCGCATCGAAACGCCCTGGCCCGAGGCC
CAGGAGCACGTCGCCATCGAGGGCCATGTTCCCATCCTGATCAAGGGTCAGGCCGCCCAG
CGCTTCACCGGCCACTCTCTGAGCGTCCACATCGAGGCCCCGCCCCAGATGTCCATGGAC
GAGTCCGACACGGCGCACTTTGTCATCCTCCTCGACGACCTCGACAAGTTCACCCGTACC
TGGTTCTACTCGAACCTGTCCAACCCGGGCCTCAACCACTTCCTCAGCCTCAAGCTGCAC
CTCCGCGACCCCTACGCCCTCGACTACGAAGAGAAGCTCATGCCAAAATGGCTGCAGCGC
AAGCTGCTCATGCCGTTCAGCATGGTCAAGGGCCTGCGGCAGCTGACCATAACCGGAGAG
CCGACACCCCTCCCTTCCATCGACAGCGAGCTGCGTGCCGCACAGGCCGTCCCCACGCCG
GGGCCCGAGCACTGCCTGTCCGAGGCCACGCGGCTCAAGGCCGAGGCCAACGAGGCGCTC
AAGAACGGCAGCTACCGCGAGGCCCTGAGGATATACAACCAGGCATGGGAGGCAATACAC
ATAGTCATCCACGGGCGGCAGCGCCACGTGCACGCCGAGGCCTTCTTCGCGCAGCGCATG
ACTCAGGATCCCTGGCGGGGTCGAGACGGGCGGCTCGAGAGGCTCAACCTGCGCGTGCAG
CTCGTGGCCAACACCTGCCTGGTCTACCTGAAGCTCGAGGACTGGGAGGAGCTCATCTTC
TGGGGCATGCGGACCATCATCGCTATCAGGCAGGGCGTGCTCGGCCCGCTGGAGGACCAG
TGGGATGTGCCCCCACAGGACGAGGCCATGTTGACTTTCCCGGCAGCCGTGCAGATGGGC
AAGGTGTACTACAGGACTGCTCTGGGGTATAAGGCCCTGGGAGACAAGGCACAAGCGAGG
AAGCTGTTGCGGGTCGCCGAGGTGTATCTGCCGCATGATGAGTTTGTCAAGAAAGAGCTC
GTTGCCTGTGCGTTGCAGTTAGGATGA
>g3429.t1
ATGGTGTCTACCGACCAAGCAAGAACGAAGCTTCTCAAGATTGCTGTCCTCGGTCCCCGA
GGGAGCGTCGGCCGCGCTATCATAGCAGAGCTTCTCAAAGATGGACCAGACCGGTTCGAG
ATCACGGCCATCACGCGAGAAGGCAACACTTACACGTACACTGCCCCCGCCAACTCCCCT
GATGCCTCATCCGCATCTGAACCCAGCAACATCGCCACCCTCCAAGCTGACTTCACATCG
CTCCCCTCCCTGACGGCTGCGTTCAAGTCCCAAGATGCGGTGGTGAACTGTATATCTGGC
TCTGCTACCCAGTACGACCCCACGAAGCTCATCATCGACGCCGCCCTCGCGGCGGGGAGC
GTGCGGTTCTACCTGGCGAACGAGTTTGTCGGGAATATCCACGCTGAGCAGTATCGGAGG
CTGCCCGAGGCTTTCGTCGGCGGGAAGGTCAGGATTCGGGAGTATCTGGAGGAGCTGGGA
AGGCAGGGCAAGATGGATTGGGCAGCGCTTAACGGGGGCCCTTTCTTCGACATGTGGCTC
ATGAAAGGCCCAGCAGGCTTCGACATCGCCAACCGCCGGGCCCGTATCTACGGGACCGGC
GAGGCGGCACTATGCTGGACACCTCTACCCGCCATGGCAAAAGGCGTGGCCAACATGCTG
CGCTGGTACGGCGACGGCGGCGCCCAAGACACTAGCAGGTTCATCAACAAGGGCGTCCTG
GTCAGCGGTGTCCGGGACCTGTCACAAAACGCTATCCTCGCTGTCCTCGAGAAGCTATAC
GCGGTgccttccaccacttcccccgcctctgcctccgcctcTACATCTGGGCCAGTCGGG
GGCAAGGCGTTTGAGATCACAAAGGTCGACGTCGCCAACATCAACGCCAATGCACGTATT
GCGCTCGAGCGTGGGGAAGGAGCCAAGGCGATGAAAGGTCTCGCCGTGAGCAACCAGTTC
TACGAGGGGGACCAGGGCGGGGATTTCTCGGCTTTGTGCGATAATGATGCTGTCGGGATT
GAGAGTGTTAGTGTTGAGAGGGCCGTGAAGGATGCTATTGAGGCTTATGGCGAAGGGTGT
CAGATTGTGGAGGGCATGTACTACGTTGAGCCCTGTGAGGTCTGA
>g3430.t1
ATGTCTGCTAAAGCTATTTACGAGGCCGATGGCAAGGCCATCATCAACTACCACCTCACA
AGAGCTCCTGTGATCAAGCCCACTCCTCTACCCAAGTCTACAACACACAATGCCCCGCCT
CGTTTGGCGTCCCTGAGCTTCCCTGAGGATGCCAACGTCAATGCCGTCCTTGACCAGGCT
GAGATCACCTACCCGTGGCTGCTCCACGAGGGTGCTCGCTTCGTCGCCAAGCCCGATCAG
CTGATCAAGCGCCGCGGCAAGAGCGGTCTCCTCTGCCTTAACAAGCCGTGGGCTGAGGCT
AAGGCTTGGGTCGCCGAGCGTGCTGGCAAGATGCAAAAGGTTGAGCACACACAAGGTGTC
CTCCGCCAGTTCTTGGTTGAGCCTTTCGTTCCCCACCCACAAGACACAGAGTACTACATC
AACATCAACTCTGTGCGCGATGGCGACTGGATTCTCTTCACCCACGAGGGTGGTGTCGAT
GTTGGTGACGTTGACGAGAAGGCCGAGAAGCTCCTGATCCCCGTGGATCTTGCCGAGTTT
CCCTCCAACGAGGAGATTGCCGCCAGTCTCCTCAAGCACGTCCCCAAGGGCGTACACAAC
GTCCTGGTCGACTTCATCTCTCGCCTATACGCCGTCTATGTCGACTGTCAGTTCACATAT
CTCGAAATCAACCCCTTGGTCGTCATCCCCAACGCCGATGCCACATCCGCCGAAGTCCAC
TTCTTGGATCTGGCTGCCAAGCTTGATCAGACTGCCGATTTCGAGTGCGGTGTCAAGTGG
GCTATTGCTCGCTCTCCGGCCAACCTGGGCATCGCTGCTGCCGCCTCCGACAAGATCAGC
ATTGATGCTGGCCCGCCGATTGATTTCCCTGCTCCGTTTGGCCGTGAGCTTTCCAAGGAG
GAGGCTTACATTGCTGAGCTGGACGCCAAAACCGGTGCCTCACTCAAGCTTACTATTCTG
AACCAGAACGGCCGCATCTGGACTCTCGTTGCTGGTGGCGGTGCTTCGGTCGTCTACGCC
GACGCCATTGCCTCTGCTGGTTTCGCTGATGAGCTGGCCAACTATGGCGAGTACTCTGGT
GCTCCCACTGAGTCCCAGACTTTCTACTACGCCAAGACCGTCCTTGACCTCATGATCCGT
GCTCCTCAGAACCCGAAGGGCAAGATCCTCTTTATTGGTGGTGGTATCGCCAACTTCACC
AACGTCGCTTCCACATTCAAGGGTGTCATTCGGGCGCTGCGCGAGGTTGCTCCTCTGCTT
GTTGAGCACAACGTCCAGATTTGGGTCCGCCGTGCTGGTCCCAACTACCAGGAGGGTCTC
AAGAACATGCGGGCGGCCATCCAAGAGCTTGGTCTCCAAGGCAAGGTCTTCGGTCCTGAG
ATGCACGTTTCTGGTATTGTGCCCCTAGCGCTCGTCCCCGGCAAGTGGGAGGAGAGCAAG
CTCCAGGAGTGGACCGGTTAA
>g3431.t1
ATGACTGACACGGGCCTACCTGTCCACCATCCCACTTCAAAGCGAAGACGGACCCCTTGT
GCTCACTTCTCCTCCTCTCACACAGTCTCCATCTCGCCATACCATTCACCTCCTTCATAC
GTCCCGCCCGTGGCAGCAATTCGTTCTCTTGCTTCGAGATCCATTGCACAGCCTGAAGTT
GAGCACCGCATTATCTGGTGCCAGCTCTTAGAACCAAACGCATTCGCCAACACCACTTTT
CCAAGTCGTTAG
>g3432.t1
ATGGCTCCCGCCGGCAATGTCGCGGTCAGCGGCACCTCCACGCCTGCCCCCCATGGTGCC
AACGACAACATCACCCGCTTCTCGGCCCCCAGCCGTCCTCTGAGCCCCGGCCCTGACCAC
GCGCTCTTCAGCAACAAGACGAGATGCTTGGTCTACGGTCTCCAAAACCGTGCTGTTCAG
GGCATGCTCGACTTCGACTTCATCTGCAAGCGCACCACTCCCTCCGTTGCTGGAATCATC
TACACTTTCGGTGGTCAATTCGTCAGCAAGATGTACTGGGGCACCAGCGAGACTCTGCTG
CCCGTCTACCAGCAGTCTGCTGCTGCTCTGGCCAAGCACCCCGACGTTGACACCATCGTC
AACTTCGCTTCCTCCCGCAGTGTGTACAGCTCTACTATGGAGCTCATGGAATTCCCTCAG
GTCAAGACCATTGCCATCATTGCCGAGGGTGTACCGGAGCGTCGTGCCCGTGAGATTGCT
CATATTGCCCGCAAGAAGGGCGTCACCATCATCGGCCCCGCCACCGTCGGTGGTATCAAG
CCTGGTGCGTTCAAGATCGGTAACACTGGTGGTATGATGGACAACATTGTTGCCTCCAAG
CTCTACCGCAAGGGTTCTGTTGGCTACGTCTCAAAGTCTGGCGGCATGTCCAACGAGCTC
AACAACATCATCTCCCAGAACACCGATGGTGTCTACGAGGGTATTGCCATTGGTGGTGAC
AGATACCCTGGTACTACGTTCATCGACCACATGCTCCGCTACCAGAACGACCCTGGCTGC
AAGATCCTTGTCCTGCTGGGTGAGGTCGGTGGTGTTGAGGAGTACAAGGTCATTGAGGCC
GTCAAGAACGGCGTGATCACCAAGCCCATTGTTGCATGGGCTATCGGTACCTGCGCCAGC
ATGTTCACTACCGAGGTCCAGTTCGGCCACGCTGGTTCTTTCGCCAATTCTCAGCTCGAG
ACTGCGGTTGTCAAGAACAAGATGATGAAGGAGGCCGGCATCCACGTCCCTGACACATTT
GAGGACCTGCCCTCCACCATCAAGGCTGTCTATGACAAGCTTGTCGCTGACGGCACCATT
GTGCCCGAGCCCGAGCCGGTTGTCCCCAAGATCCCCATGGACTACTCGTGGGCTCAGGAG
CTTGGCCTCATCCGTAAGCCTGCTGCCTTCATCTCCACCATTTCCGATGACCGTGGTCAG
GAGCTCCTGTACGCTGGCATGCCGATCTCGGATGTATTCCGGGACGATATCGGTATCGGC
GGTGTCATGTCCCTTCTGTGGTTCCGTCGCCGCCTCCCTACCTACGCCTCCAAGTTCTTG
GAGATGGTCCTCATGCTTACTGCCGACCACGGTCCTGCCGTGTCTGGTGCCATGAACACC
ATCATCACCACCCGTGCCGGAAAGGATTTGATCAGCTCTCTCGTCGCTGGTCTCCTGACT
ATTGGCTCTCGTTTCGGTGGTGCTCTTGACGGTGCCGCCGAGGAGTTTACCAAGGCCGCT
GACAACGGTCTCACTCCTCGTGACTTTGTCGACACTATGCGGAAGCAGAACAAGCTGATC
CCCGGTATCGGCCACCGCATCAAGTCCCGCAACAACCCTGACCTGCGTGTCGAGCTTGTC
AAGGAGTACGTTCTCAAGAACTTCCCGAGCCACAAGCTGCTCGATTACGCTCTAGCTGTC
GAGACCGTTACTACGTCCAAGAAGGACAACCTCATCCTCAACGTTGACGGCTGTGTCGCT
GTCTGCTTCGTTGACCTGATGCGCAGTTGCGGCGCTTTCTCTCTGGAGGAGGCCGAGGAT
TACATGAAGATGGGAGTCCTCAATGGTCTTTTTGTCCTTGGTCGCAGCATTGGTCTGATT
GCCCACTACCTCGACCAGAAGAGACTGCGCACCAGCTTGTACAGGCACCCTTGGGACGAT
ATCACCTACCTGCTCCCCACCCTTGGCAAGACCGGTGGTCCTGGCGAGAGCAGAGTCGAG
GTTGCCATGAACTTCTCAATTACCGGGCCTGAGGACATTTTCAAAGACAAGGCCGAGCCG
TTGCTCTTTGTCCAACCAGAAAAAAGAGCTGTCGTGAGCACCGCGGAGGGCGTCTCGGCT
CCGCAGAACGACTTAGTCGGACCGGAACTCACGATATCAAAAGCAGCGAAGCATTCCACC
GCCTTGTACACCCGAACAAGCGAAGTCGCGATCGCTCAGTCCAACCAGAACCATCGTATA
CGCTCTCACCAGCCTCACACACGCACATACATACCCAAGCCTATCACTCCCTTCTTGACG
GGCCAGATAAAGCACACAAAAACACAATTTCTGGAAGGAATCAGAATGCCATACTTCCGA
ATAACACTCCACCGGTCCGCCATCGGCCTCCCCGAGCGCACAAAGGGTGTGCTGATGGCC
CTCGGGCTGAGGAAGCGCACGCAGACCGTGTACCACCCGGTCAGCCCGCAGTTCGCGGGT
ATGATCATGAAGGTCAAGGAGCTGGTCAAGGTGGAGGAGGTCGACCGCGCGCTGGACGCG
CAGGAGCAGAGGGCGCTGAGGAGGCCGGATCCCGGGTTCTGGGTTGAGAGGAGGGAGAAC
GGTGCGCCTGTTCTGGGAGCAGGCGGCgctgctgctgcttctgcttctgcggcGACGATG
ACGACGGCGGCAAGAACAGGGACGGCGGAGCAGAAGACGGCTTGA
>g3432.t2
ATGGCTCCCGCCGGCAATGTCGCGGTCAGCGGCACCTCCACGCCTGCCCCCCATGGTGCC
AACGACAACATCACCCGCTTCTCGGCCCCCAGCCGTCCTCTGAGCCCCGGCCCTGACCAC
GCGCTCTTCAGCAACAAGACGAGATGCTTGGTCTACGGTCTCCAAAACCGTGCTGTTCAG
GGCATGCTCGACTTCGACTTCATCTGCAAGCGCACCACTCCCTCCGTTGCTGGAATCATC
TACACTTTCGGTGGTCAATTCGTCAGCAAGATGTACTGGGGCACCAGCGAGACTCTGCTG
CCCGTCTACCAGCAGTCTGCTGCTGCTCTGGCCAAGCACCCCGACGTTGACACCATCGTC
AACTTCGCTTCCTCCCGCAGTGTGTACAGCTCTACTATGGAGCTCATGGAATTCCCTCAG
GTCAAGACCATTGCCATCATTGCCGAGGGTGTACCGGAGCGTCGTGCCCGTGAGATTGCT
CATATTGCCCGCAAGAAGGGCGTCACCATCATCGGCCCCGCCACCGTCGGTGGTATCAAG
CCTGGTGCGTTCAAGATCGGTAACACTGGTGGTATGATGGACAACATTGTTGCCTCCAAG
CTCTACCGCAAGGGTTCTGTTGGCTACGTCTCAAAGTCTGGCGGCATGTCCAACGAGCTC
AACAACATCATCTCCCAGAACACCGATGGTGTCTACGAGGGTATTGCCATTGGTGGTGAC
AGATACCCTGGTACTACGTTCATCGACCACATGCTCCGCTACCAGAACGACCCTGGCTGC
AAGATCCTTGTCCTGCTGGGTGAGGTCGGTGGTGTTGAGGAGTACAAGGTCATTGAGGCC
GTCAAGAACGGCGTGATCACCAAGCCCATTGTTGCATGGGCTATCGGTACCTGCGCCAGC
ATGTTCACTACCGAGGTCCAGTTCGGCCACGCTGGTTCTTTCGCCAATTCTCAGCTCGAG
ACTGCGGTTGTCAAGAACAAGATGATGAAGGAGGCCGGCATCCACGTCCCTGACACATTT
GAGGACCTGCCCTCCACCATCAAGGCTGTCTATGACAAGCTTGTCGCTGACGGCACCATT
GTGCCCGAGCCCGAGCCGGTTGTCCCCAAGATCCCCATGGACTACTCGTGGGCTCAGGAG
CTTGGCCTCATCCGTAAGCCTGCTGCCTTCATCTCCACCATTTCCGATGACCGTGGTCAG
GAGCTCCTGTACGCTGGCATGCCGATCTCGGATGTATTCCGGGACGATATCGGTATCGGC
GGTGTCATGTCCCTTCTGTGGTTCCGTCGCCGCCTCCCTACCTACGCCTCCAAGTTCTTG
GAGATGGTCCTCATGCTTACTGCCGACCACGGTCCTGCCGTGTCTGGTGCCATGAACACC
ATCATCACCACCCGTGCCGGAAAGGATTTGATCAGCTCTCTCGTCGCTGGTCTCCTGACT
ATTGGCTCTCGTTTCGGTGGTGCTCTTGACGGTGCCGCCGAGGAGTTTACCAAGGCCGCT
GACAACGGTCTCACTCCTCGTGACTTTGTCGACACTATGCGGAAGCAGAACAAGCTGATC
CCCGGTATCGGCCACCGCATCAAGTCCCGCAACAACCCTGACCTGCGTGTCGAGCTTGTC
AAGGAGTACGTTCTCAAGAACTTCCCGAGCCACAAGCTGCTCGATTACGCTCTAGCTGTC
GAGACCGTTACTACGTCCAAGAAGGACAACCTCATCCTCAACGTTGACGGCTGTGTCGCT
GTCTGCTTCGTTGACCTGATGCGCAGTTGCGGCGCTTTCTCTCTGGAGGAGGCCGAGGAT
TACATGAAGATGGGAGTCCTCAATGGTCTTTTTGTCCTTGGTCGCAGCATTGGTCTGATT
GCCCACTACCTCGACCAGAAGAGACTGCGCACCAGCTTGTACAGGCACCCTTGGGACGAT
ATCACCTACCTGCTCCCCACCCTTGGCAAGACCGGTGGTCCTGGCGAGAGCAGAGTCGAG
GTTGCCATGAACTTCTCAATTACCGGGCCTGAGGACATTTTCAAAGACAAGGCCGAGCCG
TTGCTCTTTGTCCACCACATAGCAACCAGAAAAAAGAGCTGTCCGAAGCATTCCACCGCC
TTGTACACCCGAACAAGCGAAGTCGCGATCGCTCAGTCCAACCAGAACCATCGTATACGC
TCTCACCAGCCTCACACACGCACATACATACCCAAGCCTATCACTCCCTTCTTGACGGGC
CAGATAAAGCACACAAAAACACAATTTCTGGAAGGAATCAGAATGCCATACTTCCGAATA
ACACTCCACCGGTCCGCCATCGGCCTCCCCGAGCGCACAAAGGGTGTGCTGATGGCCCTC
GGGCTGAGGAAGCGCACGCAGACCGTGTACCACCCGGTCAGCCCGCAGTTCGCGGGTATG
ATCATGAAGGTCAAGGAGCTGGTCAAGGTGGAGGAGGTCGACCGCGCGCTGGACGCGCAG
GAGCAGAGGGCGCTGAGGAGGCCGGATCCCGGGTTCTGGGTTGAGAGGAGGGAGAACGGT
GCGCCTGTTCTGGGAGCAGGCGGCgctgctgctgcttctgcttctgcggcGACGATGACG
ACGGCGGCAAGAACAGGGACGGCGGAGCAGAAGACGGCTTGA
>g3433.t1
ATGGCGCCCAAGCAGAACCAGACGCCGCCGTACGCCAAGGACGAGAGGGTCCTCTGCTTC
CACGGCGATCTCATGTACGAGGCCAAAGTGACCGAGATCAAGCCCGCGGCCAAGGTCGAC
GACACGCAGTACCGCATACACTACAAAGGCTGGAAGGCGAGCTGGGACGACTGGGTCAGT
GCTGACCGCATCCGCAAGTTCACCGACGACAACAAGCAGCTCGCTGCCCAACTGCAGCTC
CAGGCCCGTCAACGTGCCCCCAAGTCAGCCAAGAAGGGCAACGCCAAGGGGTTTGGATTT
GGTGGCGGCGTCGGCATCGCCAACGGCTCCGAGATGAGCTCTGCGCGTGGCAGTGAGGAG
CGTGGCCCAAACAACAGCTTTGGAGGAAGGGGACCGCGACGCGGTCGTGATTACGAGCTT
GAGACTGAGGATGCCTTCCATGCCCGTCCGTCCATCAAGCTGATCATTCCCGATGTGCTC
AAGGCACTTTTGGTGGACGACTGGGAGAACATTACAAAAAACAACCAGCTCGTTCCTCTT
CCCCATCCTAACCCCATCAGCAAGATTCTGTCAGACTATTCTGCATATGAATCACCAAAG
AGACCCGAGGGTTCCGCACAGATCGACATCCTGGAGGAGACTCTGGCTGGTCTGAAGGAG
TACTTCGACAAGTGTCTCAGCAGGATTCTGCTGTACAGATTCGAGCGGTCACAATACGCC
GAAGTAAGGGAGAAATGGCAGTCCGATGACCCGGACTGGGCCAACCGGAAGACCGCCGTG
GAGACTTACGGACCAGAGCATCTTATGCGGCTACTCGTCTCCCTCCCCGAACTCATCGCT
CAGACGAATATGGATCAGCAGTCTGTCAACCGGCTGCGCGAGGAGTTGACCAAGTTTACA
AGCTGGCTGTCTCGTCACGCCGGCGACTACTTTGTCTCCGAGTATGAGACGCCGTCCAAC
GACTACGTTGAGAAGGCGAAGAACTAA
>g3434.t1
ATGGCACCAACAGAATCCTCGATCCTGCAAAACTACCTTCTGCTACCCGCCCGCCTCCCC
TCGATAATCAGCCTCGCAGAGTTCACATCCTTCTTCCCGAAAGCCCAGCAGATCTCCTCA
GCAGCAAATATTCGGTCTCTGTACCGCGACCTCCAGCAGCAGCGCAACGACCTCGTTGAC
GAAGTATCGGAGAATATAGACATCGAGGCGGGAAGCGTGAGCAAGACACTACGAAGGGAG
CTCGTGCGCGCGCGAGTGGAAGCTGATAGCGAGGAGAGGGACGATGAGATCGAGATCGAG
CACGCGCTATTCGGCCCAACTTCAAATCTTGCCTCCTCTTCCTCGAAACCGCACCACCTC
ATGACGATACTCCCCGAGATGGAAGCTGCCGTGGCCGATATGGAGGCTGAGATCAGGAAG
CTCGAGGACGAAGAGGCCCAGCTGCTCGAGAGCGTCAAGCAGACAGTTGGCAGCCTTAGT
GATCTTCGCTACGGACGGCTCAGCAATACCAAATTACGAAACGAGAGCCTTGACGCACTG
CAGGCTATGCAGGACGTCTGCAAGCGCGGGGTTTGA
>g3435.t1
ATGCGCCTCTCAGCGACCGCCGTCGCTGCTCTCGGTCTTCCCCTCCTCGCCGCAGCCGAG
GGCGACTTTCTCAGCCAGGCCCAGGCGCTCTTCAACAAATACGCGCCCAACCCAAACCGT
CATGATCCTGTTGGCGCCGCCGCGGCCAAGGCAGGCGAGATGAAGCTGCACACCCTTACT
CTGGACAACTGGAACCAGACTCTCTTTAGCAACACCAACTCCGAGTCCACAAAGCCGGAC
GAGTGGTGGGTGTTCATCACGGGTGGCAAGAAGGCTTGCTTTGACCGCTGCGAAGCGACT
GAGCGCGCGTGGAACCAGACGGCCGCCAGGTTTGCCGTCACCCCTGGTGCGCCTCACACC
GCACTGCTCAACTGTGAGGACCAGCCAATCCTCTGCCACTCGTGGTCCTGCCCACCCGGC
GCCCTTTGGGCTTTCGAGATCGTCCCTGCGCCCAACAAGGTCAACGTCTGGGTCAAGGGT
ATGAACTTGACAACCACCACCTCCGACGACTTTGTCAAGTATCTTGAGACCGTCAGGGAG
AAGGGCTATAACGGGACGCTTTATGAGCACTCCGGCAGCTTCCACCCTTACCACGGCTTC
GTTGCCGACAACGGCCTTGCTCTGCCTGCTGGCTATGTCATCTGGATCTTGAACCTGGTT
CCCAGCTGGGCTTTCATGATTGGTATTTCCATGTTCAGCCGTTACTTTGTTGGCCGAAGT
GCTCGCCAGACCATGGAGAACTCTGGACGCCAGGCCGATGCCGCTCGCGCTGCCGCCGGC
AACAGGCGATAG
>g3436.t1
ATGGCGCGCCTGTCGTGGCCGGTGGGCAATGACGAGGCGTCCTCCTCGAAACCTACGAAA
AAGCTCGGGAAGTCTGGTGCCAGTGCGATACCGAAGTCGCGGCCCACGATCCAAGCGGCT
GCCTCAAAACAAAGGCCACAACCTGCCATAGAGGCGGCCAATAATGAAGAACATAGCGCA
GGACGCAAGACAATCTCTGCAAAAAGTCTGCAGCGAGCCTCTACAAAGGCGGCGCGTGCC
AGCACTCGACAAGAACCAGAGCCTGTGAAACGAAAGAGAGGACGTCCGTCATTGAACAAG
GACAAGAATGAGGGAGTAGCGGAACCACAGACGAAGAAACGACCGCGTTCGTCCCTCCCT
TCAGAACAAGCGGCGCCGACCACAAAACGTCGTGGTCGGCCATCTGCTGCAAGCAAAGCC
CAAGATCTTGCACAAGAACCACAAGCCGAGCCAGAAACCACGAGACCAAGCAAAAGACGG
CGCAAGTCGGACGAGCCTACCGAAGACGACCCAGCATCAGATTCTGATGGATCGGCAGCA
CCATACCGGCATCTCGAGTCTCGAACGCGACACATCACACGTAAAACAATCGAGGAGAAA
TGGGAGCCCCTCGACAGGCCCTCCATCGCAAATGTTACAGCATTGCTCGGATCAGCGGCC
CGTCCAGTTCTCTTGCGTCTACGGAATATGCAGAAACACACTCAAGCCACAGCAATACTG
AACGTTGTGGGCAATCGGCTGCGCAACAAACTCACGCGTGGTATGCCATTTCCGCCCCCT
GCGACAGCAGGCAAACGTGAAGACGAGCTAGAGTTTGAGAAGACTATCGCAGGACTCGAG
GCCCTGGAGTACCAGCTGGATCCCTTGCTCCACAGCGTGCAACTACTCCAGCGAGAGAAA
GAGCGCGCTGAGAAAGAACTGGAGAAAGAGTATAAAGTGCTTAACCGGCTCACCGCGAAT
GCGCGCACAGCAGCGCGAGAGAGGAGGGATCACATACGGAAGATGCATGGACTCGTGCCA
GACAGGGCACAGGATCGAGCTGGCGGTAGTCTTGCGGAGGATGACGATGCTAAACCAGCT
GCAGACGCGACTTCAGATGTCGGCAATGTCTTTGTTGGGCTAGATGAGGAGGACAAAGAA
CTCGCGAGTCTCGCAACGCAGATTGCAAACCACATGGACAGCCTCAAGGGCAATCTACGC
CAGATTGATGGCGTGGTACCCGCGATAGGTCAGAGTCAGGCGGCCTTGAGGGCGCGGCTG
CTGGAACACTTTGAGCCCGATGTGGTCGACAAAGTTGTACTGAGTTGA
>g3437.t1
ATGAAGTCCACCACTTTTGCTCTCGGCCTCCTCGCCGGTGTCGCCTCCGCTGCTGGCCCC
GCGCACCACCCTCACCCGCGCTTCCTCCACCAGCACTGGCGCCGCTCCAACGAGACCACT
TACCCTACCGTCACTCCTCCGGCTGAGTCGGCCTCTTCCGTCGCGGCTGTCACCGACCTT
GCCTCGGTCTCTTCCTCCGCTCCCGTCTCTGTGGGTCCCTCGACCACTCTGACTGTCAAG
CTCACCGAGACGCACACCATCACTTCGTGTGCCCCCACCGTCACCGACTGCCCTGCCCGT
AACAACGGCACCGCTGTCGTCACCCAGGTTGTTGACATCACCACCGTCGTGTGCCCCGTC
ACCGAGGTCCCGGCTATCTCCAGCTCCGTCGTCAGCGACTACAGCAAGGGTGTTATCACC
GGTGGCGTCACCTCCACCCTCAGCGCCACTCCTGGTTACCCGACTGCTCCTTCCCCTGGT
GCCACTGTCACCCCCAGCACCATGGTCACTGACCAGACTCTCACCATGACTGTCGGACCC
TCCAGCTCCCAGTCCGTCATGATCACTACCATCCACTCCACCTACACCGAGATGGTCACT
GTCAAGGTTCCCGTTGGCGGTAACGGCAATGGCAACGGCGGTGCGCCCCCGGCCTCCTCC
GATGACCAGACCACTACCACTACCATGACTACAACCAACACCCGCACTGTCACCCTTTCC
AGCGCTACCACTTCCACTGATGTCTCCCCTGAGGAGACCAACGGCGCTGGCAACGGCACT
CCTTACCCCACAATGCCCGCTGAAGGTGCCCACGGCGGCAGCAACACGGGCAGCGGCAAC
AGCGGCAACAATAACGAGGTTTGCGTCCCCGTTACTGTTACTGTCACCCAGTCGGTCGCT
CCCCAGACCGTCTATGTCACCATGCCTGCCGCTGTTACTGCTGCTACTTCCACCGAGGCG
AACTCCCCTGCCGCCACCAGCTCCACCCCTGTTGACACCCCCGAGGACAACGAGAGTGGC
AGCGATGAGGGTGATGATGAGGATGCCGACGAGTGCTCTACTGAGTCTGCTACCAGCACC
GCCGCGCCCACTCTCGTCCCCTACCCTACTGGCGCTGGCAACGGCACTCAGCCCATCTTC
CCCACTGGTGGTGCTAGCATGACCAAGCCCGTCGAGAGCTACCCTACCATTGCAGTCAAG
CCCCGTGACGCTTTCCGTCGCAACTAA
>g3438.t1
ATGGTGCAATCAGCAGTTCTCGGCTTCCCTCGTATGGGTCGCCTCAGGGACCTGAAGAAG
GCCACAGAGGCTTACTGGTCCGGCAAGCTCTCCCAGTCCGACCTACTCGCCGAAGCTAAG
CGCCTGCGCGCCGAGCACTGGAAGATCCAGAAGGATGCCGGTGTCGACATCATCCCCAGC
AACGACTTCGCCCTGTACGATCAAGTGCTTGCTCACTCAGTCGATGTTGGCGCTGTTCCC
CCTCGTTTCGCCAACTCGGGCCTCGATGCCGTTGACACATACTTCGCGATGGGAAGAGGA
CACCAGAAGGGAGGCGTCGATCTCGCTGCCGTGGAGATGGTGAAGTGGTTTGACTCCAAC
TACCACTATGTCAAGCCTTCTTTCCAAGACAACCAGTCCTTCAAGCTTGCCGAGAAGCCC
AAGGCCGTTATCGAGTTCCTCGAGGCTAAGGAGCTGGGCATCACAACCCGCCCGGTCATC
CTTGGACCTGTTTCCTTCCTCCACCTCGGAAAGCCTGACGCTGACCAGAGCGTCGAGCCC
ATCGACCTTCTCGAGAAGGTTCTCCCTGTCTACGTTGAGCTCATCAACAAGTTGAAGGAG
GCCGGTGCCGAGACTATCCAGATCGATGAGCCTGTCTTGGTTCTCGATCTCCCCCAGAAG
GCGAAGGCCGCCTTCAAGCCCGCTTACGAGCAGCTCGCCAGCACAGGTGCCAAGCTCGTA
TTTACTACGTACTTCGGTGATATCGTGCACAACATTGATGTCATTCCTAAGGACGTTTAT
GCTGTTCACGTCGACCTTGTCCGCAACCCAGAGCAACTCGAGACGGTCATTGGTGCTCTT
GGCTCCAAGACCATCCTCTCTGCCGGTGTTGTCGACGGCCGCAACATTTGGAAGACCAAC
TACAAGCGTGCCATCGAGACCGTCGAGACTGCTATTCAGAAGCTCGGCAAGGAGCGTGTT
ATCGTTGCCACGTCTAGCTCTCTCCTTCACACTCCTCACACCCTCGCCAGCGAGAAGAAG
TTGGATCCTGAGGTCGCCGACTGGTTCTCTTTCGCTTCCGAGAAGGTTGTTGAGGTTGCC
ACCATTGCCAAAGCTGTCACTGAGGGTCCTGCTTCCGTCCGGGAAGCTCTTGAGGCTAAC
GCCAAGTCGATGGACGCCCGTGCCACCTCTAAGCGGACCAACGACCCTGCCGTCAAGGAG
AGACAGTCCAAGATCCAGCCATCTGACTACAACCGCAAGTCTGAGTTCCCCACCAGAATT
GCTGCGCAGCAGAAGAAGCTCAACCTTCCCCTGTTCCCCACCACCACCATCGGCTCTTTC
CCCCAGACCAGCGAGATCCGTGTCCAGCGTGCCAAGTTCACCAAGGGCGAGATCACTGAG
GCTCAATATGACAAGTTCATTGAGCAGGAGATTGAGATGAACGTCAAGATCCAGGAGGAG
CTTGGCCTCGATGTCTTCGTTCACGGCGAGCCTGAGCGTAACGACATGGTTCAGTACTTC
GGCGAGCGCCTGAACGGCTACGCTTTCACCACACACGCCTGGGTCCAGAGCTACGGTTCC
CGCTGCGTCCGTCCCCCGATCATTGTCGGTGACATCTCTCGCCCGGCCCCCATGACCGTC
AAGGAGTCCAAGTACGCCGTCTCGGTCTCCTCCAAGCCCATGAAGGGTATGTTGACTGGC
CCCGTTACCTGCTTGCGGTGGTCTTTCCCCCGTGACGACGTCCACCAGTCCGTCCAGGCT
GAGCAGCTCGCCCTCGCCCTCCGTGACGAGGTTGTCGACCTCGAGAAGGCCGGCATCGAC
GTCATTCAGGTCGATGAGCCCGCTCTTCGTGAGGGTCTCCCTCTCCGCTCCGGCAAGGCC
CGCGACGACTACCTCAAGTGGGCTGTCAACGCCTTCAGACTGTCCACCGTTGGTGTTGAG
GACTCTACCCAGATCCACTCTCACTTCTGCTACTCCGAGTTCCAGGACTTCTTCCACGCC
ATCGCCGCTCTCGATGCTGATGTCCTGTCCATTGAGAACTCCAAGTCGGATGCCAAGCTC
CTCAAGGTCTTCGTCGACTCTGAGTACCCCCGCCACATCGGCCCTGGTGTCTACGACATC
CACTCCCCTCGTGTTCCCAGCGAGCAGGAGATCAAGGACCGCATTGAGCAGATGCTTGTC
AACATCAAGCCTGAGCAGCTCTGGATCGACCCAGACTGCGGTCTCAAGACCCGCCAGTGG
AAGGAGACCAAGGAGGCGCTTACCAACATGGTCAATGCCGCCAAGTACTTCCGTCAGAAG
TACAGCTCCTAA
>g3439.t1
ATGGCAGACCCTCAACCGCAAGACACGGCTTCCAAAACAGTGCCAGCAGTCTCTGACGCC
TCGAGCCCTCGCAAGTGTCTCGGCGCAGACTGCGACAAGGATGCCGGCGACTTGCAGTGC
CCGACATGCCTCAAGCTCGGCGTAAAGGACAGTTTCTTCTGCTCACAAGAGTGTTTTCAG
CGCAACTGGGCTGAGCACAAGAGCGTGCATAAAGCTCTGCAAGCCCCAGCGAAACCTCAA
ACTGGCCCATACAACCCATTCCCAAAGTTCTTCTTCACAGGCTCTGTGCTGCCCATCTAC
CCGCTGTCCCCGAGACGAGATGTGCCAAAATCGATCAAGCACCCGGATTGGGCTTTCACG
GGTATTCCTAAGAAGGAGTTGCGCCTGCACAAAACCCGCATAGAGATCCTTGATGCTGCT
GCACAGGACGCGATGCGCAAAGTCTGCCGATTTGCTCGTGAAGTGTTGGACATTGTGGCT
GCAGAGGCTAAGCCGGGCGTGTCAACGGATTATCTTGATGAGGTCTGCCACAAGGCGTGT
ATTGAGCGCGAGTCCTACCCTTCTCCCCTGAATTATCACAACTTCCCCAAGTCGCTCTGC
ACATCTCCCAACGAGATCGTCTGCCATGGCATCCCCGACCAGCGTGTCCTTCTCGATGGC
GATATTCTCAATTTAGACATCTCGCTGTATCACGGCGGCTACCACGCAGACGTCAACGAG
ACGTACTACATCGGCGACCGCGCCAAGGCCGATCCGGAATCAGTCCGCATTATTGAGACC
ACACGTGAGGCTCTCGACCAGGCCATTGCCATTATCAAGCCCGGGACACCTTTCCGTGAT
ATCGGCAAGGTCATTGAGAAGCACGCAAAGTCACAGAAGTGCACGGTCATTCCGACATGG
GGAGGACACGGGATCAACACCGAGTTTCACCCGCCGCCTTGGATCGCGCACTATGCGAAG
AACAAGATGGTCGGCATGTGCAAGCCTGGCATGACATTCACGATTGAGCCGATTCTTACG
CTGGGCAGTGCAAGGGAGGTGGCGTGGCCGGACAATTGGACGAATGCGACGGCGGACGGA
AAGAGGACCGCGCAGTTCGAACACACAATGTTGGTAACCGAAACTGGTGTTGAAGTTCTT
ACAGCACGCACACCCGAGTCGCCTGGTGGGCCCATCGTTATGCCTGCTGGGGCCGTGTGA
>g3440.t1
ATGACTTGCTGCGTCCGCATCGGGCGGGGCACTCGCCTCGCCGACGACAATGCTGTCTCG
CCAATGCCAAACAGACCGCTTACCACAAGACAATTCGACTCACCTCTCGGTTTCCATGAG
CCCCGCCGAGCACTTTCTCCCAATCTCATCATCCCACCATCGCCACCACTCATCGACCAT
CTTGTGATCGAGTCCAGGACTACTGCCCCGCTGGCTTTCGATGACTCGGACAACGACGAT
GACCACGGCGCTCAGTCCACAGCATCAAAGAGCTCACGCGCTGCCAAGTTTGGTGCTTTG
CGAACAAAATTCACTCGCCATCTACCTCAAAAGACGTATCTGAAGAAGGACCAGCACCAC
AAAGTCGGAGCCAGCGAGGAAGAACTCGCTCGTCGGGCAGAGCTCAAGCGAGCAAGACAA
AAGAGGATCGAGCAAGAACTGGACCACGATGGCGAGGGCAAGAAGGCAGTCGATACGAAG
CCCAAGCAAGAGGAGGCAGGAGGCAGGGAGACCGTAGCCGGCGGATTTCGGGATGCCCTA
GAGTTCGACATTTGCACGTTCCTCAACGCTGCAACACCAGCTGACGATATGGGCAAAGAC
CCGACCACCGAAGTTGGCCATATGACACCGGAGAATCCCGATTTGAACAAGACACACCGG
CGCCGAAGCAGCTGTCCTGTCAGCCCATcactactatcctctccactccattccagtcca
AAATTGCGTGAACACATCTCACTTCCGCAAATACAGTCTCAGCGAGCACCGGCCTTGGAG
CTTGAACCCGGTCAGACCATGAGCCTGGATAGCTTCCAGTGCATGTTGCCAGACTTGGTG
CCTGTGATATTTGAAGACCCCCAAGATATATTCGGCAAGGCTCGACAAGTGGAGTTATCT
GAGGAGTCCTTGAAGTCATCATTGACCGCAGAGCAGATGGTCGAGGACAACGCAACGAAG
GCGTATGACACAACAGATATTAAGCTTTCGCCCAATGATACACCACTACCTGTAGCCAAG
ACGGAGATCACCGACACCACAAAGCCGGAAGCTGTCTCAGCAACAAGCTTCATCGACATT
GACACATTCGACGCAGGCTTTGAGGCCGACTTCCCAATGGAGTTATGGCTGCAGAGCCAA
GGGATTCAACCACTATCACTACGTGACAAGGACAGAGCCAACGATTCAAGGTCTAGCTCC
TACCAGACAGCCTTCACGACTCTCGATACAATGCGAGTGAAGAATAGCCTTGCGTCAAGA
TCTTGGTGGCAGACTCCGGATGATGATCAGCCACCAGAACCGGAGTCCGCGAGTTTTGAG
CAGAGAGGATCCGAGCTGTTGTCGGTCCCAATAAGGTCCAATGTCCATCGCGCGGCTTCA
CAAACCAGCGCACCTGTAGTCAGCAAGTTTCACGAGAATTTCGACACGAAGCGGCGCTCA
AAGGAGAATAAAATGCCGATGCTCGAGAAGATTCAAACTCTCTTCAAGTTACAATCTCAG
CAGCGAAGAGCAACCTACAACGACTCCCCGCACAAAATGACACAACCTTCACGACCACTA
GCACTAGGGCTTGATCTAAATCCCGTAGAAGATATGGCGAAACCCAGGAAATTTCGTTTG
TGGCCGAAATTTGTCACTGCCAGCTCGCCTACATTGCATACGGAAGCTGACCATTCCTTC
AGCTTACCCTACGGGGTGCAGATCAGGGACACCGATGATCCCAGGCAGGCAGAACCGAGC
AACCCAACGAAGCCAGTCAGCACGCAAGCGGAAGTAGCGATGCCATCGTCTGTCCCTGAA
GTCCTAAGCACAACAGCTCTGCATGTGATCTGTCACGAATTAAGTGCTACCGAGGCTCAC
ACGGGGGAATCTTCACAACGAAAGGACGCCCGTCAAGGAGAACCCATGAGATTGAACCGT
CCTACCAGAGAACTATTTGCTAGAGTTATCCACTTCTTGAGCGACGCGGAATCTTCGACA
AAGCGCCAAGTGTCTGCAAGCACTGCCAATTTCGTGACACCAAGGACTCGATCTTTGTGC
GAAGACAGTCTACATGCCTCTGCTTCCAGTAATGAGGTGGCGGCTAGCAATGTCGGAGGC
TTGACGAGATCCAAGTCTGCTGTTGAATCACGACCGTCAGTCCGCCAAGCCCGCCCAGAC
AAATTCATGACCTGGCATGGTGCGCCAGCAAGGCAGAGGATCCTGTTTGAGAGCACGCTG
GAGTTTGGTGTGCAGCTCGAGAAGGCACTTGCGGACGCAAAGCTCATGGTGTTACAGTAA
>g3441.t1
ATGTCGCGACCGTCGCCTATAGCGAACAGAGACGACCAGACCAACCGCCACTTGAGCCCT
GCGGTGACGACACCAGTACAAACAGGGGTAGAGCCGACCCCAGAGTCCCCGAATAGTGGA
ATCGCGGAGCTTGTAAGGAGCATCAGCGGACATGATGCTGAAAGAGCCTACCAGACGAGA
GAGGCAGACAGAGGGCTACCTGTAGACAATCAGCATCATCTCAGCAACCACAACGACAGC
AGTGACCATGGCGGCAGTGGAAGCAGTGGCACGGAAACCAGTGATGACAAGATTGCCATA
GCATGGGAGTTTGACGATCCAGAGAATCCTTACAACTTTTCAACCCCGAAGAAGATTGTC
ATTCTCATAACATGCATGGCCTGCATCATCAACAGCACCATGGCCAGTTCCCTGCCTAGC
CTGGCTGTCCCAAATATTGCCGACGAATTTGGCGTCACCTCGCAGACTCAACTCGTCCTG
CCCATCTCAGCGTTTCTAATCGGCTACGTCTTTGGGCCGCTGCTTTGGGGCCCTCTCAGC
GAGCACGTTGGTAGGCGACCAGTAACATGCGTCACATTCACGCTCTTCATGATCTTCACC
ATGGCTTGTGCCGTGGCCCCGAACTGGCCTGCCCTGCTCATCTTCCGCTTCTTCACGGGC
GTCTTTGCCAGCGCCCCGATCCCCGCCGTCACGGGCGTCATGGCCGACATGTACGGCGAC
CCTCTGACCCGCGGCAGAGCCATGGCATGGTTCATGGCGACGACTGTATTAGGGCCCCTT
TTCGCCCCGATAATCTCTGGCTTCTGCGGTCCGACCATCGGCTGGCGCTGGGCATTCTGG
ATCGGACTGATGTACGCCAGTCTGACGGCGATTCCGATTTACCTCATCCCCGAGACTTAC
GGCCCAATACTGCTCACGAGGAGAGCCAAGAAGATGCGCAAGGCCGACCCAACAGCGGAG
GTATACTCGGCTGCCGAGCTCGAGAGGCGGGACTACAAGGAACTCATCACGGTCGTGCTG
ACTCGCCCGGTGCGAATGCTCGTCAGCGAGCCCATCGTCACAGCGACGTGTCTGTATCTG
AGCTTGGTCTACGCCATATTCTACATGTCCTTCCAAGCCTTCCCCTTAATCTTCCAGCGT
GTCTACCTCCTCACCCCGGGCGTGACAGGCTTGTGCTTCCTCCCCATCGGCGCCGGCGCC
CTCATGTCAATACCAGTATTCATGCTCTACGACACCTACCTCGCGCGAGCCCGCGCCCGC
CGGAAGGCCTGGACGCAGCGCGAGGAGTCCCGGCGGCTGCCCCTCGCCTTCCTCGGCGGG
CCCCTCTTCGTCGTCTCGCTGTTCTGGCTGGGCTTCTCCGCAAAGTCCTCGATCCACTTC
GTCGTCCCCATGCTGGCCGGGATGCCCTTCGGGTGCGGCTTCATGCTCATCTTCATGGCC
CTGCTCAACTACCTCACCGACGCGTACGAGGTGTACGCCGCGTCGGCCAACGCGGCGGCT
TCTTCGGCGCGGAGCATCTTCGGTGTGATCCTGCCGCTCGCGACGACGCCCATGTTTGCG
AGATTGGGAATCAGTGGGGCCTGCAGTACCCTCGGCGGGCTGAGTGCGCTGATGTGCGTG
ATTCCGTACGTGTTTGTGTGGAAGGGCGAGAGCTTGCGGGCGAGGAGCAAGTTTTGCATC
GCGTTAAAgaagaggagggaggagatggagaggaaggaggaagagcagaggcagaTCAGG
CAAAGGAGAAAGTCAGCACAATTGGGTGTGCAGAGTCGCGTTCGTGCGGGCGATGTGGCG
CAACAGTACACATCGGCGCAGAGCATACACGAAAAGGTTTAA
>g3442.t1
ATGTCACCACACGCAGTCCCTGTATCAGAATCGGGCTCGCCCTACAGCGAGAGTGTTGCC
TATCTCATGCAGAAACATGCCGTCACATCCAATGGCTTCCTGCCAGCCAAAGCTCCTTTG
TGCCGGCTGCCAGACATGTACTACCTGCCTTGGGAGCGCATTGCCAACGAGATGCCCGTG
CTTCTCGACAACGGCACTCTCAGATCTCGAGTCGATGCCATGGATATACTTTCCACAGAC
AAACTGCGCTCAGAACCCGAGTGGAGACGGGCCTTCGTGATCCTCTCATTCCTCACACAT
GCATATGTCTGGGGCGGCCAGGAGCCAGCAGAGATCCTCCCTGCCTCGATAGCTGTCCCT
TTCCTCAAGGTCGCCACTGTGTTAGAGTTGCCACCAGTGCTTGCCTATGCCGGCTCGAAC
CTGTGGAACTTCACTACATCGGGTCGCGACTTCACCGACGTCGACAGCCTGCGGTGCCTA
CACACCTTCACCGGCACCGAAGACGAGTCATGGTTCTTCGTCATCAGTGTCGCCATGGAG
GCTCAGGCGGCGGCCATTATCCCGCCATGCCTCGCAGCCCTCGAGGCCATCAAAACCCGC
GACTATCCCGCCATCACCTCCGCCCTGGTCGAGATGGACGACTGCATCACCAAAGTCGGC
GCGCTGATCGAGCGCATGCACGAGCGGTGCGACCCAGACGTCTTTTACCACAAGATCCGC
CCCTTCCTCGCGGGGTCCAAGAACATGGAGGCCGCCGGCCTACCCAGGGGTGTCTTCTAC
TCAGAGTCCGCGACAGACCCGGAGAAGGGCCAGTGGCGACAGCTCCGCGGCGGGAGCAAC
GGGCAGTCGTCGATGATCCAGTTCTTCGACGTCGTGCTGGGCGTGCGGCACACCAACGAG
GGCAACGgccggcccagcccggcctccacgccggcgccgtccgcccgctcgtccccggag
ccgcccaccAAGCCGAGCTTCCACGAGGAGGTCAGGGACTATATGCCCGGCCCGCACCGG
CGCTTCCTCACCGCCGCCTCGCAGATGGGCAGCATCCACGAGCTCGCGGCGTCGGTCGGC
AAGCTCGCCGCCCGCACCGCCGAGCAGGACGGCTTCCTGGCCGCGTACAGGCGGGCCACC
CACACCCTCACCGCGTTCCGCAACATCCACATCCAGATCGTCACGCGGTACATCATCCTG
CCGTCGCGCCGCGCCGCGCAACCGGGCGCTGGCGGGAAGAAGGATCTAGCTAGCGCCTCG
GCGTCGGGCTCAACGTCTACCGGGTCAAGTAGTAGTAGTGGCAGTGACGCGGACAGCGCG
CCGGAGCTCAAGGGCACCGGAGGCACGACGCTGATCCCGTTCCTGAAGCAGGCGAGAGAC
GAGACAGCCGAGGCTGGCAACGTCTAG
>g3443.t1
ATGACCAACCGCGAGGGAAACGACCTCGGGAGCAAGGAGTGGCATCTGCACGTCTCGCGG
GCCCGGTTGACAATGGACTCGTCCGACCACCACTACATTCGATCCCGCGTCCCGAATGCC
TGCGACAGCTGCAAGGCGCGCAAGccgGCTTCCAGGCGCGGCTCGCGACCGCAGTCTCAG
ACGCCCAAGGCAAGCACCAGGAGTTGGGGTCAGGAAGACGAGCCATCGTCACAGCAGCAT
GGCGAAGCCAGCACAAGCACCCATGATACTGACGCCGATGAGGAGGCCGAGGTCCCTCGT
GAAGCTCGACTCCTGTGCGATGCGCAGGGCAAGCTCATTTTCATTGGCGACTGCGCGCCG
CTCTCCTTCTTCCAGAGCGTGCGGCAGCTGATCACCAGTCGCGTCGACGAGAATGCCCTC
TCTCCGAACAGCAGTCGGTACTCTGTGTTGGAGAATGCACCTTCAAAACAGCACTTCTTC
CCGGGCGGAGGCGGTCGAGGCAGTGCCCCAGATCCGCTCATTGACACACTTCCAACAGCA
GTATCAAGATACTTCGCTGTGACAGCAGGGCTCGTGGATCTCTTTGAAAACACGGACCTC
ACGCAAGCCATTACCTCATGGGCAAAGCATGCCAGTAGCATCAACTCGAGCAGCAACACG
AGTGCCGTGTACTACCTCGTGCTGGCCATCGGCCATCAGGACACCGACGAGAGTCCCTCA
CAGGACTATTTCGAGCACGCGCGCAACATCGCGTTCCAGAATCTCAGTGAGAAAATGGGC
ATCGGCACTGTTCAGGCATACGTACTCATCACGCTCTTCATGCTGCGCGCGTGCCAGATC
AACGGCGCCTTCTTGTTCTTCGGCATCGCCGTGCGGGCTGCATACTCGATCGGCATCCAT
CGCACCGAGGTCAACCAGCGCTTCGGTCCGCAGATGCAACGCCAGCGGGACCGGCTCTGG
GTAAGTCTGAGGGTGGTCGACTTGTTCCTATCGACGAATATGGGCAGGCCGCCCGCCACG
TCGGATGTTGACTGCACAGTGCCGTACCAGACAGTCGATGTAACCACGGGTCAGGAGACG
TTCGACATGCTCAGTGCCTCGGCACAGATTTTCCTCATCATGGAGGCACTCGTCCTGGAA
GTGTACTCGAGGCGTAAGATATCGCTGCAGCTTACCGAGGGCATATCCTCGCAGTTGCGG
GACTGGTCGGGGAGGTGGTTGCCGCAGATCAAAGAGCTGATGACGGCGACCGCAGCGACC
GCGGCTTCTTCAGAGAGTGGCAGGACTGGGGATAACACGGCTACGACGACACCAACTCCT
GCAGGACAAAGCATGAACCACATCAATATCGGTAGCGTCAGCAATGACCAGCACCAGATT
CAGGTCTGCGCGGCTACACAGGTCCTGGCCTCGTACTACTACGCTGTGATTCTGGTGTCC
CGGCCGTTCCTTATGTTTGAGGTGCATCGTCGGCTCGGGGATGGGGCAGGAGCCTCACGC
TCCTCGCAGCAGCAGACATTTTCGGGCAAGTCGAAGCTAGCGGACGCTTGTGTCGATGCT
GCATGTCTTATGGTTGAGCTCGTGTCCGATGGTATCGAGCGCGGGTTGATGCCGGTAAAG
ATGCCTCTAGTAGTGTCATGGCTTTTTGCGGCCTCCCTGACCCTGGGCCTCGGCCTGATC
GGCAGCTTCGGCCGCATCTTGGAGCGATACTCGCGCACGTCAATCCACGCGCTCGAATTT
TTTGCCCAGACTGACGCGCACGCAATGCAGTACAGCCTCATCGCGCGGTCTCTGCTTGAC
GCAGCGCTAGCTTTTCTTGAGAAGAGGGACATGGCAGAGCGGTTGCAACGCACGCAGAGC
AGTGCTCAGCTGTTTGGGCTCATGCCGAGTGAGAAAAGGTCTGCCGCGGCTAGTGGTCAG
AGTCCTGGACTGCAGCATCGCGGGTCTGCAGACTCGAACGGATCCGGGTCTGGACTGCCA
ATGGCGAGTAGCGGCGGCAGCGGTGGCGGAAGTTTCACCCCAAAGAATGGCACGCCCGGC
GGTGCTGGCCGAGGGCTGTTGTCGTCGATGACATACCCGTTCGGCGGTGGTGGTTTAGGG
CTCGGCGGAAGCAGTACTCTGGTcggcggcagcagcaacaacaacaataataataataat
aacaacagcaataatagtATAGGCGATACGTCCAGTCTCCTAGGCGGCATCGACGCGGAG
GCCGGGTTCCTTTCGCTCAGCGGACTTGTTTCTGGCACGACGTCTGGAGGCGTTGGCAAC
AACGCTGGTGGCAGTGGTGGTGCTACACAATCAGCTGTAGGAGGGGCAGGAGGTAGTCTG
GGAGTATCTGCCCTCAGCGTGAGTGATGACGCAGATACGTTCTCGTTTGATCCGCTCCTG
TTTGGAGGAGGCGGTGGTGCGAGCGGGGAAGGCGGTGATATGCACCAGAGCTTTAACTTG
TTCCCGCTGTTGGAGGCCAGTGGGGATATTGACCTGGCTCATTATTTCTAG
>g3444.t1
ATGTCCTCCGCAATCGATCCGAATCAGGCCCGTCGACGTCGTCGCGTCGGCTCTACTGAC
TCACAAAAACGCGAATGCCCACATTGCGGTCGCGAGTTCAAGCGTTCCGAGCATTTAGAA
CGCCATGTCCGGACCCACACAAAGGAAAAGCCTTATATCTGCCATTGTGGCTCGGCCTTC
TCCCGCAGAGACCTCCTCACACGACACGCCCGCATTGTGCATCAAAACGCCTCGCAATCC
CCAGAGGATGCAAACAATGCCGACGAGGCACAGTCACAGTCTTCATCGGATCATCCACTG
ATGCCAACGGGTAATTTCATGCCTCATGCCGATCACAGTGGCTCGCAATGGCCCCAATCG
CCGCAATATGCGGATCACACAACGGCACACCCTCAAGACATGCACCTTGCGCCGGGATCA
ATGACATACACATACCCGCAGCATATGCACAGTCCTGAATATGATACTGGGCCTCACGTC
GGTGGCTTCGAACAATTCAGAGACTTTGTGACATCAGTCGATTCAAACAACGTGCACGCA
ACATGGTATCCAGACTTCTATGATCCTCAGACCATGGTGGACCCTGCTTTGCAAAGTGCT
CATGCTCCAGAGGTTAGCTCGCCATACGTACAGGCCGGGACGGTCTATCATGGGCTGCAG
TATTCCTGA
>g3445.t1
ATGTCAAAACAATATCTGACCACGCACACAATCGACAATGCCCACATAACGGACATCTTC
TCCCTCACCGCAGCGCCTGGCATCCTCATATCGGCAAGCGGCTCATCAACACTGCACGTG
CATGACACTTCGTCACCATCGTTCCCCTTGATACAGTCCCTCTCGGGTGCGCACAAGCTT
GGAGTGCATCACGTTGCTGTCTCACGTGATGGCAAAGTAGCCGCGTCCGCGGGCTTCGGG
GGCGAGGTCAAGTTATGGAAAGTTGCCGAGTCTGGAACAGGTGACTGGACCGCTGCGGGG
GAAATCGGCTCAGGCAACTCGTCCTCACCACCACCAGCAGGAGCTGAGCCCAACGCCAAC
GGCAACGACCAAGGCGCCGGATCAACAAACGGCACGAAGAAGAAGACCAGCGCAGGCGAG
GCCTGGGCCATCGCCCTTAGCGAGAACGGGCAGTTTCTCGCCACAACCACCTACGACGGA
CGCATCAACGTCTACGACCTCACCTCTTCCACCAGCCCAGACAAGATCCGGACCTACGAG
ACCGGCTCGAGCAGCAACTCGGGCAGTTTCGGGCTGTGCGTAGACCTCTCGCGCGACGGC
CGCTACACCGCGTCAGGCCACCAGAACGGATCCGTGTATGTCTTCAATAACGACACGGGG
CGCTTACAGTACTCCCTCCCCGGCCTCGTGAAACCCGTGCGTGCGGTATCCTTCTCTCCG
CTCAGCACACGTCTCGCTGCCGCGGGAGACGCAGGGATGATAGCAGTCTACGACACCAAG
CACGGCGAGCACATCGGCAACCTGACCAGCGGACAGGCCGGCGTCACAGGCGGCGGCGCC
GTCGGTGGGGGAAGCGCATGGATAACATCCCTCGACTGGTCTGACACGGGCGAGTACCTG
CTCTCGGGCCAGTTCGACGGCAAAGCAAAAGTATGGTCCGTCGAGCGCAGCGTTTGCGTC
GCGACGCACAGCGAGACGGACAAAGCGCTGTGGAGCGTCAAATGGCTGCCACGGACGCCG
GGAAGCAGGAATGAGATGTTTTGCACGGCGGGAGCAGAGAGGAGTCTGACTTTTTATAGG
GAGGCTACTGGTGCTTGA
>g3446.t1
ATGTTCGCCCGGCTCGCCAGCTCTGCCACAACCAGCTCGCCTCTACGAACGTCTTTGCCG
ACAAGCACATCACAGTCCAGCCGGCTACCAGTAATTCCAGCACTAGCCATCGTCGTACCC
TCGGCGATACAAACGATACCATCGATTCTGGGCGATATTTGGGAGGGCATTCTCAAGGCC
GTGCCCAAGTCCAAGACATCACACATGAAGAAGAGACACAGACAGATGGCTGGCAAGGCG
CTTAAGGATGTGACGAACCTCAACAAGTGCCCGGCCTGTGGTGGCGTCAAGAAGATGCAC
ACTTTGTGCCCGACATGTTTGGGTCGCATTCAAGCTGAGCTGGGGAAGAAATCTGCATGA
>g3447.t1
ATGGCCGCCCAGACCGTATACCCCAACAGCCATGTTGGTTTCGACAGCATCACCTCCCAG
ATCGAGCGCAAGCTGCTCAAGAGAGGCTTCCAATTCAACGTCATCTGCGTTGGCCAGACC
GGTCTCGGCAAGTCGACCCTGATCAACACCATCTTCGCCTCCCACTTGATCGATTCAAAG
GGTCGCATGCTGCCTGACGAGCAGATTCGCAGCACCACCGAGATTCACCCCGTCTCCCAC
ATCATCGAGGAGAACGGTGTCCGGCTGAGGCTCAACATTGTCGATACCCCCGGCTACGGA
GATCTCGTCAACAACGACCGCTGCTGGGACCCTATCGTCAAGTACATCAAGGACCAGCAC
TCTGCATACCTGCGCAAGGAGCTTACCGCGCAGCGTGAGCGCTACATCCAGGACACGCGC
ATTCACTGCTGCCTGTTCTTCATCCAGCCCTCCGGTCACTCCTTGAAGCCCATCGACATT
GTCGTTCTCAAGAAGCTGTCCGATGTCGTCAACGTGGTCCCTGTCATTGCCAAGGCTGAC
ACGCTGACCCTTGAGGAGCGCCTCGCTTTCAAGGAGCGCATCAAGGAGGAGTTTGCTTTC
CACAACCTCAAGATGTACCCCTATGACAACGACGAGCTCGATGATGAGGAGCGTAACATC
AACACACAGATCAAGGGTCTCGTCCCCTTCGCCGTGGTCGGCTCTGAGAAGTCTATGGTT
GTCAACGGCAAGCAGGTTCGCGCCCGTGCGAACCGCTGGGGTATCATCAACGTCGAGGAT
GAGCAGCACTGCGAATTCGTCTACCTCCGAAACTTCCTCCTTCGCACACATCTGCAGGAT
CTTATCGAGACCACCTCGCAAATCCACTACGAGACCTTCCGCGCCAAGCAGCTGTTGGCC
CTGAAGGAGAGCAGCGCTCAGGGTCACGGCAGTCGGCCAATCAGCCCTTCTGCCGACCGG
GAGATCAGCAGGAGCTCTCAGCGCATGACCATGAACGGCTACTAA
>g3448.t1
ATGTTGCTGCTTCCCGCGGTCCGGTCCTCACAGCGTATCGTCACCCACTCGACCATCCCA
AGAACGAGCGTCCTCGGCCTAAACAGCCTCTACAAGTCTTATACCATCGCCATCAACCCC
CAACCGCTCACCACCCTCCCCACCCCTCAGGCACCGACAGCCCGCCCCCGGCTCTTCAAC
ACCACAACCACCCGCAGCTACACCATCACCAACCCGTCAAAGATGCCTCTCATCCCGCCC
TCCACGACCCGCTCGGGCCCCCCATCGGACAAGCGACCCGTCGTGATCTCCGGCCCGAGC
GGTGTGGGCAAGGGAACCCTCTTCAAGATGCTCTTCGCCGCACACCCAGACACCTTCACC
CTCTCCGTGTCCCACACCACCCGCGCGCCCCGCGGGGGCGAGGCGGACGGCGTCGACTAC
CACTTCACCACCATGGAGAACTTTGAGCAACTCATCGCCCAGGACGCCTTTGTCGAGCAC
GCAAAGTTCGGGTCGAACCGGTACGGCACCTCGAAACAGACCATCCAGGAGCAGACTGCC
AAGGGCAGAGTGGTCGTGCTCGACATTGAGATGGAGGGCGTCAAGCAGATCAAGAACTCC
GGCATGGACTGCAGGTTCGTCTTCATTGCCCCGCCCGCGTTTGAGGATCTCGAGAAGAGA
CTGAGGGGGAGAGGCACCGAGACGGACGAGAGTATAGAAAAGAGACTTGCCCAGGCCAAG
AAGGAGCTCGAGTATGCCCAGGAGCCCGGTGTGCATGATCAGATCATCGTCAATGATGAT
CTGGGCAAGGCATACCAAGAGCTTGAGGACTATGTTTATGCTTCGGTCGAGTAG
>g3449.t1
ATGCTGTTCAACGCCGCCCTCGTCGCCCTCGGCGCGACCGTCGTTGCCGCTGTCCCATCT
CTCGAGATCCAGGGCCACCAATTTGTCAACCCCAGCACCGGCAAGGTCTTCCAGATCGCC
GGTGCCGCCTACCAGCCCGGTGGTAGCGCTGGCTACGATCCTTCCCACGGCAGGGATCCG
CTGTCCGATGGCGCTGTCTGCATGCGTGACGCTGCTCTCATGCAGTCGCTTGGTTTCAAC
ACGATCCGTGTCTACAACCTTGATCCCAACTTGAACCACGACGAGTGCGCCAGTATCTTC
AACGCGGCCGGTATCTACATGCTGCTCGACGTGAACTCTCCCCTGGCTGGAGAGTCGCTC
ACCAACGTCAACCCGTGGGAATCGTACTATATGGAGTACCTCAACCGGACCTTTGCCGTT
GTCGAGGCCTTCAAGAGCTACCCCAACACTCTTGCTTTCTTCTCTGGAAACGAGGTCATC
TACACCGAGAAGAACGCCGAGACCGTTCCGCCTTACGTGCGCGCCGTCACTCGTGATCTC
AAGAACTACATCAAGAACAACTCCGCTCGCAAGATCCCCGTCGGCTACTCGGCTGCTGAT
GTCCGCGAGGTCCTCGAGGACAGCTGGAACTACTTCCAGTGCCACATCGACGGCGAGACC
GACGACGCGTCCCGCGCTGATCTGTTCGCTCTCAACAGCTACTCGTGGTGCGGTGATGCG
ACTTTCAAGTCGTCCACCTACGAGGCCCTTGTCGACATGCTCACCACCACCTCTGTTCCA
GTCTTCTTCTCCGAATTTGGTTGCAACGAGGTCACTCCCCGTATCTTTACCGAGATCCAG
GCTATGTACAGCGATCAGATGACCGGCGTCTTCTGCGGTGGTGTCGTCTACGAGTATACC
CAAGAGCCCAACAACTACGGTCTGGTCAACATCAGCTCGGACAACACTATCCAGCTTCGC
GCCGACTACCACGCCCTGCAGAAGCAGTACGCTGCTGTCAACTTCCAGCAGGTCCAGAAT
GTTGCCCCTGCCAATGCCCAGGCTGTCACGCCCAAGTGCAGCAAGAGCCTCATCAAGCAG
TCCGAATTCAACAAGAACTTCACCCTGCCTGCCGTACCCCCCAAGACTCAGCCTCTGATC
GACAACGGTATCAACCCCAAGCCGGTCGGCAAGCTCGTGGACATCTCCAGCTGGGACGTC
ACCTACCAAGTCACGGACGTCAACGGCAACGTCCTCAAGAACCTCAAGGTCGTTCCCCTC
AAGGATGACGCCTACAACATGCCCGGCTCTAACAATGCTGTCAGCGTTGATGGCTCTGGC
AGCTCTAACGGTACCTCCAGCTCCAGCTCGCAGGAGGGTGCCGCTGGTCGTCTTGCTCCC
ATGGGCGTTGCCTCGTCTGCCATCGCCATCCCTATGGTTATCATGGCTGCTTTCATGGCT
GGTGCTCAGCTGATCTAG
>g3450.t1
ATGCCAACGACAAGACGCTCCGCGAGCGGTGCCGCGGCCGCGGGGAAGCAGTCCACCCTG
TCCTTCAACCACCGCGTCACCAAGGCCAACACTCCTGTGGGCAAGCAAGCCGCCAAAGCT
GCGGGCATCGTCACCTCGTCTACCCCGGCGAAGCAGAGTCCCCTGGCCAAACACGTCTCC
TCTGCCGTCGACCCCGCCGCTGAGGAATATGAGGACGAGGAAGTCCCCGTCGCCGAGATT
AAGCCggaggatgaggaggcggacgtcaaggatgtagaggccgcggatgaagaggagacg
aaggtggcagtggaggtggaggaggagaagtcggagatggagAAAAAAGCGCTCAAGATG
ACCGACAGGCAGATTGAGACGTACTGGCGCGGTGTCGAGGCTGAGCGGATCGCGAAGAGG
GTGCATCAGGAGGAGCTGGGCACTCCGGAGAAAGTGCTCAGGTACTTTGACGTTAGTTCG
CAGTATGGGCCATGTATCGGAATCACACGCCTCAAGCGCTGGCAGCGCGCCGAGAGGCTG
GGGCTGAATCCGCCCGTGGAAGTCCTGGCCGTGCTGCTCAAGGAGGAAGAGAAACTCAAC
GGCGCCAACAACACCGGCAAGAAGTCCGCCAGCGGCAAGGGAAGCAAGGCCGCGAGCACC
AGCACAGAGCCGTCGAGGGAAGGTGTACGGCTGCAGACTGCGCATATCGACGAGATTCTG
AACTCTACTGCCGTTGGCGCGTGA
>g3451.t1
ATGTCCGACGACGAAGCCGACCCAGAGCTTCTCGAGCTCCTCCGGCAACACCTCCACGGC
AAACCTGCTTCCCGTGACGCAGACCCAGAGACCGGCGTCCTCAAAGACGTAGAGTGGCTC
TACGACAACTCCATCGACGTCTCACTCAACATGCGCGCCACAAAGGACGCCGCAGCCCGG
ATCTACTCCCAGATGCAGACAAAGTCCTACTCCACACACAACTGGGCCGACCACCCTTTC
CACCCCCGGACCCGCGACGACGATGCCGTGGCCTTCATCTTCACCATGGACCTGCTCAAC
TTCTGCTTCTGGTCCGACAGGGAAGACCCGGATGAGCGCTTCGCCATCGAGCACGAGGGC
AAGAAGTGGACGGGCTACGCGAGTCTGCTGGCCGGCATGCGGCGCGCCTTGGAAGAGGGC
GTCCCCATCACCGACCCGCACTGGTGGCAGAGCGAGGACGAGTGCACGCTGGAGAGCCTC
AGGCACGTTTTTCGTTCCTGCACGGAGGAGGAGATGCCGCTGTTGGAGGAGAGGCTGCAG
TGTTTGAGGGAGGCTGGGCAGGTTCTGTACGAGAGATACGACTGCTCCATTCCCAACCTC
ATTCAGTCCGCTTCGGGCTCTGCTGCGGGCCTGGTAAACACCCTAGCCGCTGACTTCACC
TGCTTCAACGACTCCTTCCCGCCTCCTCAGGGGATCCAGGACCGGTCCCGGAAACAGTCC
ATTCGGTTTCTCAAGCGCGCCCAGATCCTGGTGGCCGACATTTGGGCGTGCTTTGACGGC
CAAGGCATCGGCGCGTTCCGCGACATCGACAAGATCACCATGTTCGCCGACTACCGCATC
CCGCAGAGCCTGTCGAGTTTGGGTTGTATAGAGTACAGTCCTCCTTTACTGGGCAAGATT
GCGAGGAAGGAGGAGCTGGAGAGCGGGGGCAGCTTCGAGATGCAGATTCGAGCGGCGAGT
ATATGGAGCGTCGATGCCATAAGGCGAGAAATCAAACGGCAGCATCCCGAGACGCACGTC
AACGCCATTCTCATCGACTTTTTTCTATACGACACGATGAAGCAGCTCGAGGCCGAGGGC
AAGGAGACGATGCCTCATCATCGGACGAGGAGTATATGGTACTAG
>g3452.t1
ATGGCCCTCACACGGGATGCCTGTAACACTCGTTCTCTCGGCCCGTCCCTCAATGCCGCC
GTCAAAGTGGCTCGCGTCTTGATGGTCGGCGCTGGCGGTATCGGCTGTGAGTTGCTCAAG
AACCTCGTCCTCACCGGCTACCACGAGATCCACGTTATCGACCTCGACACAATCGACCTC
AGCAACCTCAATCGCCAGTTCCTTTTCCGTCACGAGCACATCAAGAAGTCAAAAGCGTTG
GTTGCAAAAGAGGTCGCGGGAAAGTTCAACCCAAGCGTCAAGATTGTCGCGCACCATGCC
AACATCAAGGATTCGCTTTTCAATGTCGAGTGGTTCCGGGGCTTCAAGATCGTCTTCAAT
GCGCTTGACAACCTCGACGCGCGGCGGCATGTCAACCGTCTATGCCTCGCTGCAGACGTC
CCCCTGATCGAGAGCGGCACAACGGGCTTCAACGGTCAGGTCCAGGTCATCAAGAAGGGC
GTCACTGCTTGCTACGACTGCACGGCCAAAGAGACACCAAAGTCATTCCCCGTTTGCACA
ATCCGAAGCACACCCAGTCAACCGATACACTGCATAGTCTGGGGCAAGAGCTATCTCCTC
AACGAGATCTTTGGCACAAGCGAGGACCAGAGCGCGCTGGACGTATCAGAAGATGCCGAC
AACGCCGCTGAGATTGCCGAGCTCAAGAAGGAGGCCGAGGCACTGAGGAAGATCCGCGAC
TCAGTTGGCACGCCAGAGTTCCCACAGATGCTGTTTGACAAGGTCTTCAACACGGACATT
GAGAGGCTGCGTTCCATGGACGACATGTGGAAGTCACGCGCCCCACCTACGGCGCTCAAA
TACGAGGAGCTGCTCGCCAAGTCATCAGACTCAATCGCGAACAAGAGCAACGTGCTTGCG
GATGCTCAAAAGGTCTGGACTTTGGAGGAGAACCTGGCTGTCTTCAACGATAGCCTGGAG
CGTTTGAGCAGGAGGATGGTCAATCTGAAAAAGGCCTACGAGACAACCTCCGCCGACCCG
AAGCCAACGATAACATTTGACAAGGACGACCAGGACACTCTGGATTTTGTTGCTGCCAGT
GCCAATATTCGCTCTCACATCTTTGGCATTGACAAGAAGTCATGTTTCGACATCAAGCAA
ATGGCTGGCAACATTATTCCTGCTATCGCCACGACAAATGCGATCGTGGCGGGCCTTTGT
GTGCTCGAGTCATTCAAGGTCATGAGGGGCGAGTACGACAAAGCTGGTGAGGTCTTCTTG
TCACCATTCAACAGCCAAAGACTGCTGGCGCCTGATCGGCCGCGCCCTCCGAATCCTGAC
TGCCCGATCTGCAGTCCCTTCCAGACGAGCATATATGTTGACTTCTCGAAGACAACGCTG
AAGGACATAGTCGAAGACTTTATACAAGTTCAGCTAGGCTTTGGCCAAAGAGAGTTCGCG
GTGAATACTGAAGCTGGCCTCGTTTACGATCCAGATGAGACCGACAACCTTGACAAGAAG
CTGAGCGATCTGAACATCAAGCAAGACAGCTTCATTACCATCGTAGACGATTCGGACGAT
GACACATTCGTCAACATCGTTCTGAATGTGCTGGAAGCCAAAAAACCTCTGGGTGACAAG
AGTATAGAAAGCATTCTTGAGGGAGTGCCTGATATTCCTCGGAGACCCAAAAAGCAGCCG
GCACCAGAGCCAAGCTCGACCAACGGCACCAATGGCACCAACGGCGTAAATCATGCCGCC
GAGACTGAGGCCACCAGCAACGCTCTCAAGCGGGCGCGCATCGACGACGGCGACGCGCCA
CCGGCCAAGAAGAACAAGACTACCATTTCTGATGGTGACGATGACATCGTGGTGGTTGAT
GATGGCGCTGACGGTGGTGCGATCCTCATTGACGACTAG
>g3453.t1
ATGTACTCCCTCGCCGGTAAGCGCTGCCTAGTGACCGGTGGCAGTAGAGGCATCGGCCTC
GCCATAGCCCAGCACTTTGCGCGCGAGGGCGCCGTCATAACCCTCGTCGGCCGCAACTCA
GACTCCCTCGCAAAGGCCCTGGGCACCTTGCGGCCCTCCCCGAATAAAGACCTCTCAAGT
GGCACAGTAGCGGTGGCACCAGGCGCAAAACACTCGTTCCTAAACTTTGACGTCTCGTCC
TCGTCGTCGTGGCTGCGTGCAATTCGCGAGCAACAGCCAGAAAAAGAAGGAGACTACTCG
CccaccacatcaccaccaccaccaccaccCGCAGGAAAATCGCCAACGCCATATGGCTAT
GATATTCTTGTTAATGCAGCAGGCATATCGCAGAACTCCCTACTCTCGTCAACAAAGCCC
GAAGATGTAGAGACGCTGCTGGACATCAACCTCCAAGGCACAATCTTCGGCTGCCAGGCC
GTCGTGCCGCGCATGATGAAGCGCAGGTCAGGCGTCATCATCAACGTATCTAGCCTGCTG
GGCAGCAAAGGTGGGAGAGGCGCGAGTGTGTATGCTGCAAGCAAGGCAGGGATTATCGGT
CTAACTCGAGCCCTGTCCGGCGAGCTCGGTCGATTCGGTATTCGTGTAAACGTCCTTGTG
CCAGGCTATATCGACACAGAAATGACGAAAGGTATGGACAAGAACGACCTAATCAGCAGT
CAAATTCCGCTGGGACGGTTGGGCTCGGTGGAGGAGGTCGCAGACGCCGCCGCCTTCCTC
GCCAAGAATCCTTACGCACATAACTGCGTACTGAACATCGATGGCGGCTTGAGTGGTGTA
TAA
>g3454.t1
ATGAGCGCTCACCCACCGAGGGCTGCCAATGGCGCCCCTCCGAAGGCCCCCTCTGGCTCT
GGCCAACCTAAGATTACCCTCAAGACTGTCGACGAGTCCGTCATAGACGCTGGTACCCAA
GGCCATGATCACTACAAATATGCGCTGCCGCCATGGAGATATCGCCTTCGCCAGCTTGCG
CTGCCCTTGATCCGATGGGAGACTCCCTATCTCGCCTGGCTCCAGGCCACTCTCCGCACG
CCGGCGCTTGACAGCTACTTCGCAATTACTGCCAATCTCGGCACGCACACGTTCTTCATG
ATAGGCCTGCCGATTCTCTTCTGGTGCGGCTATCCAGGCTTCGGACAAGGACTTGTTCAC
ATCCTCTGCTTCGGGGTCTACTGGTCCGGCTTTGTCAAAGATTTCTTCTCACTACCGAGG
CCACTCTCGCCGCCGCTCCATCGGATCACCATGTCAGGCTCGGTAGCACTCGAGTACGGC
TTCCCATCGACGCACTCGGCCAATGCCGTCTCCGTAGTGGTCTATGCCGTGCTGTGCCTC
CACTCTCCATCTAATGACTTCAGTCCGCCTGTCAAGAATACTCTACAAGGTCTCGCGTAC
TTTTATGCTGTCAGCATCGTCTTTGGACGTCTGTACTGTGGCATGCACGGCTTCCTCGAT
GTCATTGTCGGCTCAATCATGGGAGCCATCATCTCCTTCATCGAGTATTACTACCAGCCC
GTCTTGGCCGCCTATCTTGCTGCGAACGGCTGGGGCCCCGTGTTGACACTTCTTGCATTA
ATTCTGGTCTTTGTTCGCATACACCCTGAACCAGCAGATGACTGCCCTTGTTTCGATGAC
ACGGTCGCCTTTTGTGGAGTTCTGCTTGGACTCGAGCCTGCTTGCTGGCACTATGGACAG
TCAGTATATGCCGCTCTTCCATTCGAGCTGAGTGTACTGGGCTGGCCTGCTGTCATTGCT
CGGGTGGTCTTTGGTGTGCTCTGTATCTTCGCGTGGCGCGAAGTGGCCAAGCCGTTCCTC
CTCAAGGGGCTGCCGCACGTCTTCCGCCTGCTCGAAAAGACCCGGTTCAGCCTCCCTCGA
CGGTTCTTCACGCCCGCGTCCGAGTACAAGAACATTCCAGCTAGACTCAAGGTCGACAAC
GTCCTGCCAAATGTTAGCGACGTCTCAAACTTTGTGCAGTCGATTCGCCATCCTGCACGC
GGTAGATCCGTGTCCATTGGTCCGCAAAGTGCAGCTGACGCGTACGAGGCACTTGCATAT
CGCGAGCGCAGACGGCGTGAAAGCATTGGTAGCAACGGAAGTCTGCGCAGCAAGAAGAGC
ATACAGGAGCTCAAGAAAGATGGCGATGGAGGTAGGAGCTCAGGAGTTCCGGGCAACCTG
AACACTTACGAAAGCCTGATGGGTGACGGCACAGTATTGGCATCGCCGGCGCAAGAATTT
TCAGAGCAGGACCTCTTCGTTGCACAGCAAGACGAGCTCAGTGACAAGGAAGTATTCTTG
AAGCTTGTCAAGACTCGTGTGCGTTACGATGTCGAGGTCATTACCAAGCTCGTCGTCTAT
GCAGGCATAGGCTATCTTGCTGCTGAAGGCATCCCAGTCATGTTTGAACTAATTCCGGGG
TTGGGGGCAAGTCGGTATTATCAGTAA
>g3455.t1
ATGGCTGTCTTCGATACTATCCCTGGACTCGAGGTGACCGTCCTCGTCGCCGGCGCACCG
CTTCCTGAATACAAGGACACTGCCACAGACATCACTTCATCAGGCCGTCAAGGTTGCTGC
ATTCACACCACATACATTGAGAGTCGTGACGATACTGTGTTCTGGGTCAAGGTCGCTGCT
GGCGAAGATTATGCGTGGGATCACAAGAACCATGCTCTGCAGGCCAACCTTTTTCTCGAT
GGCCGGTATGTTGACAACCTCTTGCTTGGCAACGGAGAAGGTGCCGCCACCTTTAAAGAG
GTCACTTGTGGCCAGCGCCTCGATCGTGGTTACATGGGCCGAGAGATGAGATTCTCAGCT
ATGAAGATTGTGGAAGATGAAGACGACCTTACACTACCTAGTGCCTCTCCCGTTCATCCA
TTCTTCGCACCGAGGAGCAAAGTTGTCTGTGCCAACAAGGCTGCGCTAGGTAGCATCAAA
GTCGAGATTATTCGCGTCAAAGTGTGTGAACGTGCCGATTGCCGTATCCTTCCGTACCTA
GACGGAGTCCGATCGACCGCACCATCCCCTACCCACGTCGAGGACAGTAGCACCGTGCCC
ATCGCTACAGCGTATGGCGGAGCCCTTGAGGTATGCGAGAAGACGCTGAAGGGCAGAATT
CTCACCCACGCCACCACATTTTCCGCCTCGCGAGCCATACCCAGAATCACGACTGTAGAG
TGTAAGAGACTTCCTGATGACCCAGGCCCCATTGCCATCGTGCGCTTCTTGTACAGATCT
GAAGATCTTCTCGTCAGGAAAGCGATCAAGCCAGCACACCTGTACGGGAACACATCGTCT
TCCACCAGAGGCCCTTCAAGCCTCGCCGTCGTCAAGAGGGAGAAGACGACCACATGGGCT
CGCGACATGGCTTCTCCATTCGCGACCTCAACCAAACCAATGGCGGCAGGCAAGAGCAGC
AGACAGAGCCGCCTACCAGGTGTCACGGGAGCTGCTGTACCACCTTCTGCGATGATGAAC
AACATCACGCTCGGTACCGCCAGCGACAAAGCTCAAGACCAATCGGGGCAGGAGAACACG
GCCACCGCGGCTCTCACCTCAGCACAAACCTCCAGACGAAGTGTCAGGGTCAGAGCGCCA
ACCACATCAGCAGCTCGTAAGCCGCGCAGCGCAGCAAAGAGTATCAGATCTAGCCTTCCC
GGCGCCTCCTTCCTTGCCATCTGCATCATCCTCACCTCCAAGCTCGGCCTCGGGACTAGC
AGCCCTGGCCGCGGCAGCGACATCCATCCGTTCTTCACTGTCGTCCTCGTCTCCAATGCC
ACAGTCCGTACCATCGTCGTCACCGCCGCCGCCGCCGATGCTGCCAACCTCGATCCGAGC
TCCCATGCCACAGCCGATGGTTGGCGTGGAACCGGCGCTGTCGTTCTCTCGCTCGTCGAC
ATCCTCCCCTTCGCCCTCGTCTTCTCCCGGCTTGCCCTCTTCGCCACTGGGTTGCAGCAG
CAACGTGGTGTAGTTTTTTGCGCACGCGCGCGCACACACACACACCCTCTCTGCCGTTGA
>g3455.t2
ATGGCTGTCTTCGATACTATCCCTGGACTCGAGGTGACCGTCCTCGTCGCCGGCGCACCG
CTTCCTGAATACAAGGACACTGCCACAGACATCACTTCATCAGGCCGTCAAGGTTGCTGC
ATTCACACCACATACATTGAGAGTCGTGACGATACTGTGTTCTGGGTCAAGGTCGCTGCT
GGCGAAGATTATGCGTGGGATCACAAGAACCATGCTCTGCAGGCCAACCTTTTTCTCGAT
GGCCGGTATGTTGACAACCTCTTGCTTGGCAACGGAGAAGGTGCCGCCACCTTTAAAGAG
GTCACTTGTGGCCAGCGCCTCGATCGTGGTTACATGGGCCGAGAGATGAGATTCTCAGCT
ATGAAGATTGTGGAAGATGAAGACGACCTTACACTACCTAGTGCCTCTCCCGTTCATCCA
TTCTTCGCACCGAGGAGCAAAGTTGTCTGTGCCAACAAGGCTGCGCTAGGTAGCATCAAA
GTCGAGATTATTCGCGTCAAAGTGTGTGAACGTGCCGATTGCCGTATCCTTCCGTACCTA
GACGGAGTCCGATCGACCGCACCATCCCCTACCCACGTCGAGGACAGTAGCACCGTGCCC
ATCGCTACAGCGTATGGCGGAGCCCTTGAGGTATGCGAGAAGACGCTGAAGGGCAGAATT
CTCACCCACGCCACCACATTTTCCGCCTCGCGAGCCATACCCAGAATCACGACTGTAGAG
TGTAAGAGACTTCCTGATGACCCAGGCCCCATTGCCATCGTGCGCTTCTTGTACAGATCT
GAAGATCTTCTCGTCAGGAAAGCGATCAAGCCAGCACACCTGTACGGGAACACATCGTCT
TCCACCAGAGGCCCTTCAAGCCTCGCCGTCGTCAAGAGGGAGAAGACGACCACATGGGCT
CGCGACATGGCTTCTCCATTCGCGACCTCAACCAAACCAATGGCGGCAGGCAAGAGCAGC
AGACAGAGCCGCCTACCAGGTGTCACGGGAGCTGCTGTACCACCTTCTGCGATGATGAAC
AACATCACGCTCGGTACCGCCAGCGACAAAGCTCAAGACCAATCGGGGCAGGAGAACACG
GCCACCGCGGCTCTCACCTCAGCACAAACCTCCAGACGAAGTGTCAGGGTCAGAGCGCCA
ACCACATCAGCAGCTCCTCGGCCTCGGGACTAG
>g3456.t1
ATGGCGGTCCTCGATAGCGTCCCGGGCATTGAAGTCACTGTCGAGGTCGACGGCACAACG
GCCACCGAGTACGACGACCCAGAGGGCAATGACTCCCGCGGACCAGGTACTGTCACCAAG
TACATTGAGAGTGTCGACGAAGCTCACTTTTCAATTGCTGCGAAAGTCAGCGATGACTAC
AACTGGGGTTATCGGGGTCATGAACTCGGCGTCACGATCGCTGTGGATGGTAAACCTCTC
GAGGCAGCCCGACGTATTCTGGAGATAGACACACCAGTGGTAACCCGGATCAATGGGGTG
CGCGAGCAAAAGCGAGACTCGCGACAATGGATACTGCGGAAGCTTCGCTTTGCTGCAGTG
ACAACAGTCGAACTCGCTGCGCCAGGGCAGTCATCTTTGGAGAGAGAAGCAGTGGGCGAA
CTGGGCACCATAACTGTTAAGGTCCATCGAAAAGTCCGTGGCGAGGAGCGCAAACGATCG
CACGTGCACAAAGAGCATGAGGCCTCCCCTCTGCATATCTCCGAAAAAGCCTTGAAGGGC
AGATCTGTCTCACATGGCACACGTTTCACTGACGGCGAACCTATAGAGGCGCCCAGGTAC
ACCACCACAAAAAGCATTTATATCGACCAGCGCCCGCTTGCTATATTTCACTTCTTTTAC
CGTTCTCGCGAGGCTCTCATGAACGAACTGGTCATTCCACGTGAGCTATCCCCGGACCCG
GCGGACAACCTATCTGCTACTGAAGTACGAAGACTGGCCAGAGGGCAATCAGATACGAAG
GTGAAATTTGAGAACAAGCCTCAAGCATCGATCAAGAGAGAGCATGGAGAGACGGTAGAC
CTCACTGGGGAAGGCTCGGAAGAGCCAGATATCAAGAGAAAGCGACGTCTTTCACCCATC
GATCTAACAGGATGCTGA
>g3457.t1
ATGGCTGTCCATCCCAATCTGCCCGGCGTATCTGTCACCGTCAACGTCAACGGGCATCAA
ACGCATGAGCTTGATGACCCGATCCAAGACAACGAGTTCCCCCCAACCGTGAGGAAATAC
ATCATGTACGCCAATAACAGATCCTTTGCGATCCGACTCTCGGTGCAGGCCCCATACGAC
CGAAGTTACAAGAACCACATCCTCCGCTTGGAGATCTATCGTGATGGGAAATATGCCGTG
GGCGTATGGCTGCACCCATCAGAGAGCGAGCTGGTCGTGCCAGACAAAGATCTGTCGGAA
GTGATGAAAGAGACGCGCTACTGTTGCTTCTTCTTCAGCTCCACGTCGCAGGAGTCTGCC
AAAGAACCCCAACACATCCAGCAGAGAGATCCATATTTGGGAACCATAGGCGTTCATCTC
TTCAGAATCGATCCCACGAAGCTCGACCCCTCTGTTGTACAGTTCACAGATGGGCAGTCA
GACCCTGGGTCATCATTCAAGTTTACTCGGCCCCGCGCTTCGACTTCTCTCGCAAACTTA
TACCAGAGAGCTGTGCTTGACGAGGACAACCGCGCACCCATCGCTGTCTACAAGTTCTTC
TACCGATCAGAACGTGCCCTCCAGCAGGAATTGCGAATGACCTTGCAGATGAGCCTGCCG
GTCTTGTATGAAGAAGTCGAGTCGCTCTCCGGGAGCACGCGAGTCTCTTTCGATAACGAC
GATGAGAGCATGTGTGACATCGACCAAATCGGGAACGTAAATGCAACGAAACGAAGAGCT
CACGAATTCGTAGTTGAAGATCTTGGAGATGAAGGTGACGGCATCCGGCAGACAAAGCGA
ATGCGGTGGAAGTAA
>g3458.t1
ATGTCCGTCACGTTACATACGACAAAGGGCGATATCAAGCTCGAGATATTCTGCGAGAGT
GTGCCCAAGACAGCAGAGAACTTCCTCGCTCTCTGCGCCTCTGGCTACTACGACCGCTCC
CCCTTCCACCGCCTTATCCCGGGTTTCATGACACAAGCTGGCGCGCCCGCCGAGCCGAAC
CCGCCTGAAAACCCTAAGGGTGGCAGATCCATCTGGGGTGGCACTTTTGAGGACGAGCTG
CGACCGACACTCAAGCACAACGCGAGGGGCATCGTCTCCATGGCGAACAAGGGCCCTGCC
ACCAATGGCTCGCAGTTCTTCATACTATTTGACAAGGCGCCGCATTTGGACGGGCTGAAT
ACAGTGTTTGGCAAATTGATTGGTGACGAAAGCCTAGCAACGCTGCACAAGATCGAGACT
ACGGAGGTGGATAAGAAGAGCAGGCCGAAGGAGAAAATTGTTATTGAGAAGGTCACGATG
CATGCGAACCCTCTGGCTGGGTGA
>g3459.t1
ATGGCAGACAGAGTGCAGGCCTCTGTTCGCGTCTCAGGACCACCCAATAGCCATTTTCTT
GTCGGCTATCCTGGTATTTCAGCAACTTTGCCCCGCATAGAAGGCAAAGTCGAGATCCGG
CCCGACGCTGGTTTCAGTGCGCCTGTCGCCATTTCTCTCGTACGAATATGTCTGCAAAGG
CGCGAGACCATCCACCCCGCTGCGGAGAACATGGCCAAACGCCATCTCGGAGCCCCCCGC
CGAGATACGACTGACGTGGTGGGGAAAGAACTGCTCCTATATCGATGTTCGACCGGCAAG
GAGGCGGAGCATGTCGTTGCTATGGATCTGCCGTTTGTCCTGTTCATACCATTCGGCCGA
GGAGGCGAAGAAACCAATCGGAGGATACCACCAGCCTCGTTACAATTACCGAGTCGAACA
GCAGAGACATTTTACGAGCTCGTCGTCACATTACAGCAGGGTCAGGCGGTCCGACGATTC
GCTTTCCCAGTTCCCCTACAAAGATATGACACGCTGTCGACCTTTGGCATGTATAATCGT
CCAGAGACCAAGATAGCAACGACAGACAGCATCGTCACATTAGGCGTCACGTTACCGCGA
TGGAGCTACGGGCCCATGGATCCGATTACCGTCTACATCAAGGTTGCGCCCAACCTCGAC
TGGATGAGCAAGGCGAGGAAGGTGACGATACAGAAGATTACACTGGCGATCGAGGAAGAG
ATCACGTATAATCCTGAGGGCGACGAGCCGACGAAAAAGATCAATAAGCTCCAGAAGCAT
GTGCAAGTGGTCGGTACAAAATTGCCTGAAGCTGGATACGTCACGAACATGGGCATCATC
TTCCCTCACAAAGACCTGCGGGATGCCAACGGGATCATGAGGAGGCCACAGCCTGGGTTC
CCAAATTACGAGGTCGCGTCTTTCACCACGTCTTCGACGCTGTACAAGATTGAGTTCTTC
CTCAATATCAAGGCACATCTCACGTCAGCACGCAACATTGAACTGAGGCAGCCCATTGTG
ATCTGTCCCATGGATCACCAAGCATGCAAGGAAGAAATGGCTGCAATCGAGCAGGCAGCT
AAAGACGCCTCATCAGTCGATCAGAACAATCCGATGCTACCAGCAAGATCGATAATAACA
GCAAACGACCATAACGCCCTAGCGACTCTTGGGCTATGCATGGTAGGTGGTCAGAAAAAG
CCACTCATAGAATGA
>g3460.t1
ATGCCCTTTGACGATGACGACGATGGCGGGGCAACCGCGAACGGTGCAGCCCAGCTACCA
CAGCACCTTACCACGAGAGGAAATCTAGACGACGAAGACAGCCCTGCAAATCCAGCATCC
CATCTCGCCCGCGCTGGCGGTGCCGGGCCCAACAATGACAACGAGGACATGGGCTCTGAC
GAGGAAGGCGACGACAAGCAAGCTGATTTTTTGAAATTCGCGGCCTCTCTGCCCGGCGGC
GCAAACTCCAAAAAGGGCGGCGGCGGCGGCAAGTTGCAGACGAAGAAACAGGCGGGCACG
TCGGGTAAGAAAGCGCTGCGTCGTGGCGAAAAGGACTTTGAGTCGCACGGCACGCGGGCG
CAGGTCAATGTCCTCGAGGATAGTCGGGATGCCATGAGCCAGGTCCTGGGGTTTACCCGC
ACGCACAAGGCACCGGGACATAAGGATTTCTTGAGGGGTTGGTTTTTCCCGGAGTGGTGG
GCTGATGCGAAggatgaggaggcggaggtggaggcggaaggggacggaggTATTGACGTT
GAGCAAAAGGATGAACGCAGAACAGTCAGGGATACTGGCATGTTTCCAAGGGATAGGGTC
GTGGTGCTCGAGTCTGATGGCGGTTCTACGCTGTTTCGCAATACGGGGAGGGTGTTTCGA
GGGTTAAGCAAGAATGCGCCTGCCCGGTCGAGGATGTGGTTACTTCCGGAGGAGGCGCTG
TATCTTGTGGAGAGAGGTGACCTGGATCTATGGTGGCCGTACCGGTCGCTGCCGGAGATG
TTTCCTCCAGAGATTGGGAATGGAGAGCAAGCTGAAGTGCTTGGTGCAGGAAAAGCAGAC
TACAGCCTAGGATTGCCGCTCAGTCTGCAAGCTGCATACTCGTTGCTGCTCGGTAAGGAT
GGCGAGCGAGGGAAGGTCAGTCTGGAGAAGTACCAGGTCTACACGAACCTGCGAAGGACG
GGATACACGGTGTTGCGAGCAACATCGATACCACTGCCGCCAAAGCCTCCAGCGGTGGTG
CATTCGTCAGTATGGCAGTGGTTGTTCAGCATGTTCCCCTCCCCACCAAAATCATATCAC
GATGGCGACGGCCCACTTGTCAAGCCTGGCCTGTATCGGTCATATCGGCAAGTGTTCGAG
CAGCAGGCTATTGTTCAGCGTCACAAGCCAACATACGAGACGAGTACATCCGTGTCGCCA
GCAAACCCTTTCCGTATACACTACCATGTCTGGAAGAGCAGTAGCACGTTCACGAAGGCC
CGTCCACCGCCGCCAAACTTTCAAATTGCTGTCGCGGACACTCGGACATCTTCGGTGCCG
ACACTGGAAGAGCTCACTGCTTTGCTCGAGTCCACGCCATGGGATCCGCCAGAACCCGCA
CAACCGGCCAAGAATGGAGGTGGCCCGAACGTCGGATTCATGTACAAGAGGTTGAAACAC
GGCTGGCGCAATACAATCATCGCTGTAGTTGACCGTGGTCTCACTAGCTATATAAGACTC
GCTGAGATGGCGTTCGGAGAGGAATTATTGTACGAGGGTTTCGACAACAAGAACAAAGGA
GGCGGTGGAAAGAAGGGAGGTCGTGGAGGCGGAGGGGGTAGAGGTGGACGAGGCGGCCGA
GGTGGTAGAGGAGGCAAGAGAGGCGGCTAA
>g3461.t1
ATGCTTGGCGAGATAGTAGTAGGCACACGTCACAACGGAGATCGACCCTCACCACATCGC
GCGTCTGCAGAACTAGCCGATGAGCGCATGACAGACGCAGAACACGGAGCCTCGCCCGGC
GGCACGCCACCTTCACACTACCCCAAGCGCAAGCGCTCGGCCGTCTACGCCGACCTCAGC
GAGGACAAGATGGAGACGAGTTCGCTCAAGCCTGAAGAAGGCGAAGGTGCAGCGAAGCCT
GCGCGCCACCCTCTACCCAAGCGACAAGGTAATACTAACGTCAAGGGTGTCATTGTCGGT
TACTGGCGCGACTCGACGGTGCCAAACGATGAGAACAAACATGCAGTCATCGGCTTCATG
GATGTTCGTGACCGGCTCCGAACTCGTGTGCATATGCAGACTGTCTCTGGCGCCTCGATC
AACGCCCGACTCTTTCCTATCCCGCCTGGACCTGGAGGAAGCTGGGTCACCTTTGAACGC
ATCGTCTTCTCCGATCACCTTGTCGGGCAAGATCACAACGTTGTAAAGGAGTATGTCAAA
CTCAGAGGCAACGCGGAGCCCGGCAAGAACGGCGACATCCAGGCAGTTGAGATGGCCCAT
GCCTACCTCGAGAAAAACCCCCCACACGAAACCGCACAACCATTACAGATTGCCTGGGGC
AAGGATATTCCGGATCACATCCAGAGCACGCGCGATCCGCAATTCAAGCGCCGTCGCACG
GGCGACGGCATCACCACCATCGCTGCTGGCACTAGCCCTGCCCCGGCGACGCCGCAACAA
GCGGCGCAACAACTGCCTGCACCGCAGTCTTATCCTCGGTCATCAGCACCACTTCCTCAG
CCTGAGCCGATCCAGTTCCACGGACTACCACCTCCGGCCCCGGGgcaaccgcagcagcaa
cagcagcagcCTGCTGCTCAACAGAGTCAGCAATTGTCGCAGGCTCCAACCCCTCCCCAA
CGTCTTCCGCATGCGCCCGCTCTTGAGTCTCTGCCCGGCACGAGGCCCACTCGCATTCTT
GTTGGCTGCTGGGCCAAATCGGATGCTCTTCAGGAGAAAGACAAGCATGCCGTCTATGGA
ATCCTCGGCGCCAACGACATGTTCCGAGTCAAGCTTGTACGCGAAACCATGGATGGGCGG
TTCGTGGAAGGCAACTTCCCGCAAGGTGCTGGTGCTTTATGGATCGCATACGAGGAAGTG
ACTTTCCTGCCTCATCTTCGTGGTCTGACACGACCTGAGACCAAGGAGTACGTTCGAGTT
CGTCAAGCGCAGCTCGACGCTGGAGAGACGGATGCCGAGAAGGCGGCAAACGAGACCAAG
GCCGTCCATGAGGCTCAAGCGCGCGTTGCTGCTTACCCTGCCAAGACAACCTCCTCGCAG
CTCATTGTGCCGCGTCACGCCGCTGATGGCGATCAGCAAATGATGGACGCTGGCGACGTG
CCACCGCCTCCCCCACCAAAGATCGACGGCAGAAGCTCGGAAGCTCGCCAAGCCCGTCGT
GAGGCACAGCTCGCCGCGCAGCTTGCCCAGCAACAAGCGGCGCAGCAGGCGGTTCACCAG
CAGGCTCAGGCGCAGCAACACTCTAGGTACTCTCTACCCGAGGCAGAAATCCGCGAGATG
GGCCGCCCGCATGAGCAGTTTGAGCGCCAGCGCAACATTGTCGACCGCGCTATGGCTCGC
ATGGAGAACAACCAGGAGCGGGAGGACCGTTATGCTGCCAGTCGTGCCGCCATGTCGACC
CCGCCGATGCAGAACCCGGAAGCTCGCCGTGATTTCCAGGATAACATCCAGCGGATGCAG
AAGGTATGGGTTGCGCAGGAGAATGGCCGAATGAGACAAGTCCAGGAAGACGAGGGCAAG
ACGCATGCTGGCGTTAGGTACGAGCGTCGCGCCAATGGCCCCTTTGCTGGCAAGCTCGTC
AGTCAGGGCACAATAATCAGTATCGATGGAGAGGATTACGTTGAGTACCGCGTGCTCACC
AAGCCGACGTTCTTCTAA
>g3462.t1
ATGGCTATAACGACAACTACAACGACCGCAAAGACGATATCTGCCAGACCCTTGACAAAG
GCGCGGCCGTCTCCAGCAGCACCCAAATCGTCCATGCCACGCGCGCCCGCAGCCCCAAGA
AGACCACCAACCATCACCAGCACAAAGACCAAACAACAACAGCGCCAGGCTACAGCAGAC
TCGGAGATAGCAACCCAGCTAGCCCGGATATCCTCCTCGGCCCGCACCCCTTACGAGAAG
CGCGTGTGGTCGCTGCTCCTGCAGATCCCACCGGGACAGGTATCGACGTACGCCATCCTG
TCCGCGCACTTGTCCTCCTCCCCTCGGGCGGTGGGGAATGCGCTGCGGCGGAACCCCTTC
GCGCCAGAGGTGCCCTGTCACAGAGTCGTTGCCACGGGTGGGCTGCTGGGCGGATTCAAG
GGCAAGTGGCCCAAGGATGGCGAGGGGATCACTATTGATGAGAAGAAGAGGTTGCTGAGG
GGTGAGGGGGTCAAGATTGATGATAAAGGTAGAGTGCTCGGGACGCCTTGGTCGGGGTTT
GTTTAA
>g3463.t1
ATGAGGGATGACGACCGCCGCGAGAGGCCGAGAGACGGCGATGGTGGTCGAGGAGGAGGC
GCCGGCGACAGCAGCGGCCCCCCAGAGCCTCTGTCCTCGCGGACTGCGAAGAAGAACTTT
GGCGGTGGCTTCAAGTTCAAGGACAAGAGCCGTCCTGAAGGCGGCGACGACGGGGACGAT
CGCCGCGGCGGATCATATCGCGgataccgagaccggtcacctcgtcgagatcgcgaccgg
gacaggcgcgaccgagatcgggaccgggacggcaAACCACGCGACGGAGGCGGGAAATCC
AGCAAACCCAGCCGCCGCGCCGAGAATGACACCAGCAAGCCCCCAGTCCGCGCACCAGCC
CCATCAGCATCATCGGGAGGCGGCGGCGGCGAGGAAATGATCATAGTGCACGTCAACGAC
CGGCTCGGCACGAAAGCCGCGATCCCATGCCTGGCCTCCGACTCGATCAAGAACTTCAAA
ATCATGGTCGCCGCGCGCATCGGGCGTGAGCCGCACGAGATTATGCTGCGGAGGCAAGGG
ATGCGGCCGTTCAAGGACATGCTTACCCTGGCAGATTACGAGATTAGCAACGGCGTGCAG
CTTGACTTGGAGGTCGACACTGGGGATTGA
>g3464.t1
ATGCCTCTCTTCGTCCTGGCCGAGACGCCTGCGGGCTACGGTCTGTTCAAGGCCAAGGAC
AAGAAGCTCTTGTCTCGCGATGACATTACCAAGTCCCTTGATGGCGCTGATGCCATCAAC
TCAGCCCTGTCGCTGAAGAAGATGGTCAAGTTCGAAGATTCTGCCCAGGCTCTCGGCGAG
TACAGCTCTCTCTGCGAGGGCAAGGTCACTCCCATGCTGCAGCAGCTGCTCGACGACATC
AAGGAGGAGCGCAAGGCGTCACTCGCTGTTGCTGACCCCAAGCTCGGTGCTGCTATCAAC
GTCCTTCCCCAATTCAACATCACCCCCGTTTCCGACTCGTCGACGCAGGAGCTCTTCCGT
GCCATCAAGACCTACCTGCCCGAACTCTTCCCCGATCTCGAGAGCGACTACCTCGGAAAC
ATGGCCCTAGCCCTATCCCACTCGATCTCCCGCCACAAGCTCAAGTTTTCTCCCGATAAG
GTCGATGTCATGATCGTGCAAGCGATTAAGCTGCTTGATGATCTCGACAAGGAGCTCAAC
AACTACGCCATGCGTGTCAAGGAGTGGTACGGATGGCACTTCCCTGAGATGGACCGCATC
GTCAATGACAACCTTGCGTACGCCCGCATTATCCTTGTTATGGGAATGCGCGAGAACGCT
CCCAACACTGACCTCTCTGAGGTCCTCCCCGAGGATATTGAGGCCCGTCTCAAGGCCGGT
GCCGAGGTTTCCATGGGTACAGAGATCTCTGACATCGATCTCGAGAACATCAAGCTCCTT
GCCGAACAGGTTATTGGCTTCACCGAGTACCGCCAGCAGCTCTCGCAGTACCTGTCATCG
AGAATGAAGGCCATTGCCCCCAACTTGACCGAGATCCTCGGCGAGCTCGTCGGTGCTCGT
CTGATCGCACACACCGGCTCTCTTCTCAAGCTCGCCAAGAGCCCTGGTAGTACCATCCAG
ATCCTTGGTGCCGAGAAGGCGCTCTTCAGAGCCCTCAAGACTAAGCACGATACACCTAAG
TACGGTCTCATCTACCACTCATCTCTGGTTGGCCAGGCTACCGGCAAGAACAAGGGTAAG
ATCGCCCGCATGCTCTCTGCCAAGGCTGCTTTGTGTCTTCGTGTCGACGCTCTTTCTGAG
CTGAACACCGAGGGTGTGGACGGTGTTGAGCTGGACGTTGAGGATGAGGAGCGCTCGGAG
ATGGGTGTCAGGCTTCGCGTTGGCCTTGAGGACAAGCTCCGCAAGCTCGAGGGCCGTCCC
ATCATCTCCAAGGGTACCAAGGTCGCGCCCAACGGCGCGACACCTTCCAAGTTCGAGGTC
AAGGCTTCCCGCAACTACAACGCCGATGCCGACGGGCTTGCCTCCAATGGTATCCCCAGG
AGACCCTTAATACAGGAGGTTGAGGACACTCCTATGGCCGATGGCGACAGCTCTGAGGAT
GAGGACGAGTCAGACAAGAAAGCGAAGAAGGCCGCAAAGAAGGCCAAGAAGGAGGCCAAG
AAGGCTGCCGCCGAGGCTCCTGCAACCCCCAAGTCTGGCAAGCTGTCTGAAGCCGACTAC
GAGAAGTACGCCGAAGCTGCCGGCATTTCTGTGTCCAAGTTCAAGCGGAAGTTTGAGCGC
GGCGACGTTCAGCTCAACGATGACGGCACCCCCCGTGTACTGAGCAAGAAGGAGCTCAAG
AAGGCCGCCAAGGCCGCTGACGACGATGAGTCATCAGCCAAGAAGCGCAAGGCCGATGGC
GATGAGGAGGTCTCGgaaaagaagagcaagaagaagtccaagaaggagaagGCGTAA
>g3465.t1
ATGGAGGGCCTTTTCTTCAACGTCGAAAATGGCTTCATCGAAGGCATCGTTCGTGGGTAT
CGCAACGGCCTTCTCACGAGCGCCAACTACAACAACTTGACGCAGTGCGAGACCATCGAT
GATCTCAAGCTCCAGCTCGCTCCCGCGTATGGTGACTTCCTCGGATCGCTGCCGCCCAAC
CCATCAACATCTGCCCTGGCTTCAAAGACGACAGACAAGCTCGTTTCGGAGTTCCGCTAT
GTGCGAGCCAACGCTACAGGAACCCTGGCCAAGTTCATGGACTATCTCACGTACGGCTAC
ATGATCGACAATGTCGCTCTGCTCATTACCGGCACCCTCCACGAGCGTGACACTCGCGAT
CTGCTCGAGCGCTGTCACCCTCTTGGCTGGTTCGAGGCGATGCCCGTGCTCTGCGTGGCA
ACCAACATTGAGGAGCTCTACAACAGTGTTCTTATCGAGACACCACTTGCGCCATACTTT
AAGGGAACACTGACGCACCAAGATCTCGACGAGCTCAACATCGAAATCGTTCGCAACACC
CTCTTCAAGAACTACCTCGAAGACTTCTACAACTTTGTCAACACCCACCCAGATATAGCC
GGCACACCAACAGCGGAAGTCATGAGTAACCTTTTGGGGTTCGAGGCCGACCGCCGCGCC
ATCAACATCACACTCAACAGCTTTGGCACCGAGCTTACCAAGGCTGATCGTAAGAAGCTG
TACCCGCAGATCGGTAGGCTGTATCCTACAGGAACCTTCCTGCTCGAAAAAGCAGACGAT
TTCGAGGGCGTGCGATTGGCGGTGGACGGCGTCGGCACCTACAAAGCATTCTTCGATGCT
GCTGGTCTCGGTGGAGGTCCGTCTGGCCCCGGCAACATGAGCGGCGGTGCTGGTGGCAAC
GAGCGCAGCCTGGAAGACATGTTCTACGAGCAGGAAATGCAGATCTCGAAACTGGCCTTC
ACCAGGCAGTTCAGTCTCGCAATCGTCTATGCGTGGGTGAGACTCAGAGAGCAGGAGATC
CGCAACATCACCTGGATTGCTGAGTGTATAGCGCAGAACCAGAAGGAGCGTATCGGCAAC
TACATCAGTGTCCTTTGA
>g3466.t1
ATGCCGCCTCGGATAAATGGCGTTCAGCGCCTGCCATCTTTACAATTATGTCTTCGTCCA
GTCCTCACACCGACCGCGACACCATCACGAACCCAATCGGCGACCTTAACCACAGAGGAG
AAGCGACGGATAAGAAAGCAGGAGCCGCATAAGTGGGCACAGATGCAGGAGCGCAAGCAA
GCACACAACGAGATCAAGGAGAAGATCGCCGCCGCGCGGAGGGCAGCCTGGGGCGACCCG
ATCCGCGGCATCACGACACCTTTCATCGAGTCTCTACCCAGCGCCGGTCAGGTTGTGACA
TCGACATCCGGGACAGATGGCCAGAGCAGCGCTCAGGAGCTACCAACGAGCCCGCATATC
CTCAACAACATGCTTTTCAAATCTGAAGTTGAGACCGCAATACAAAACGCATACGCCCTT
TCGAAGCCCGTCGATTCTATCCTTGGTTCGGCAGTGGACCCGGCCAAGGTCGAGCAGGAC
CAAAAGAACCACGAAGAGAACCACGCGCGGGCTGCTGAAGCTGTGCGCCGCATCACCAGC
CTCGAGCATGCAAGCGCCAAGGACAGGAGGCATGCCAATATTCGCCGTTGTATTGAGACA
TTTGGTCGCCACAACACAGATCTATCGCTGCGGCCAAGACCTCTCTCAAGAGGGCAGCCG
GACGTAGAAAAGCCCGTCCGGGGAGGCCTGGACACCGGTAGCAGCGAGGTCCAGATTGCC
ATTTTGACGACAAAGATTCAGGCGCTTGCCACCGAGCTGGAGCGAAACAGGGGATATAAA
GACAAGATGAACAAGCGAAATCTTCGTCTCCTCGCACACAGACGCCAGAGGCTTTTGAGG
TATATGGAGAAGAAAGAGCGGGGCAGCGACCGATGGCATCACATGCTTCAGACTCTGGGT
CTGACGCCGGCATCGTGGAAGGAGCAGATCACCCCGTAA
>g3467.t1
ATGGCGCCCTCCAACCTTCCCGCCTGCATGAACGCCACGAGCCAGGACATTGAGATGCTC
CTGGCCGCCCAGGCCCACCTCGGTTCCAAGAACTTGCAGGTGCACATGGAGCCCTACCTC
TGGAAGACCAGGGCTGACGGTGTCAACGTTATCAACATTGGCAAGACCTGGGAGAAGATT
GTCCTGGCTGCCCGCATCATCGCCGCCATTGACAACCCGGCCGACATCTGTGTCATCTCT
GCCCGTCCCTACGGTCAGCGTGCCGTCCTCAAGTTCGCCGCCCACACTGGCGCTGTCGCC
ATTGCCGGTCGCTTCACCCCCGGTTCCTTCACCAACTACATCACCCGTTCGTTCAAGGAG
CCCCGCCTGATCATCGTCACCGACCCTCGCACCGACGCCCAGGCCATCAAGGAGGCTTCC
TACGTCAACATCCCCGTCATTGCCCTTTGCGACACTGACTCCCCGACTGAGTTTGTCGAC
GTTGCCATCCCCACCAACAACAAGGGTCGCAACGCCATTGGTGCCGTCTGGTGGATGCTT
GCCCGTGAGGTCCTCCGCATCCGTGGCACCATTGCCAGCCGTGAGGTTCCCTGGGACGTC
ATGGTCGATCTCTACTTCTACCGCGACCCTgaggccgaggccgaggagaaggtcgaggag
gagAAGGTCCCCGGCGCTGACGAGGTCGGCCCCGCTGCCATTGAGTCTGGCTTCGCCGGT
GCCGCTGGCGGTGACTGGGAGGCTGCTGCGCCCGGCTTCGCCGGTGCCCAGCCCGGCAAC
TGGGACGGCCAGGCCACCGATGAGTGGgctggtgccgccggtgctgctggtactgctgct
cctactgctgagtggggtgctgccgatgcCAAGGAGAGCCAGTGGTAG
>g3468.t1
ATGTCGATTGTGCTGGACAAGCTCGTGCTCCGGGCACAGGAACTGCCGGCCAGCCTGTGG
CTGCTTCTGGCAACAGCTTCGACCGCCGGCCTCATCAAGGTCTTCTGGCGACCCAGCTTT
CCCAAGAACGCCCCGAAATGGTGGAAAGGTGACGACTGGCCCTTGCTTGGGGCTCTCCGC
TTCTACTCAGCCCGGGCAGACTACATGAGGGAAGCCGCCAAGCACACACCGGGCGGCAAC
TTCAGCTTCTATGTTGGCAAGAAGCAGATTGTGGCCCTCACTGGCGAAGATGCACGCAGA
TCATACTTTGACGACCGGGAGCTGGGCTTTTCCGAGGGCTTCGCCGAACTGCTGACTGGA
ACGCCGTCTGCCCCCGCCGAAATGGACCACTTTGGAAGGTGGTTTGCCAAAGTTCTCACG
CATATGATCAAGAGAGACGCCCTGTACAACAACCTTCCCTCTCTCACAAATGACACCAAG
ACGATGTTCGAGTCTCTCGGCGAGGCTCAACCCTGCACAGCAAACCCCGAGTGGCGCACA
TTCGACCCGTTCAACCAGCTTTTCCGCACCATCTACCAGTTGACGATGCGCACCGTCGGC
GCTGAGGAGATTGCCGAAGACCCTCAAGTGCTTGACGATACTCTCAAGCACTTTACGGAA
TTCGAGAGCCTCAGCTCCACGGCTCACGTCGTGTTCCCCTGGCTGCCCACGCCCAGGCAT
ATTCTCCGGATGTACAAGGGTGCTCGCCTAGCCATGGTGTTTCGACGCATTATCGAAAAG
CGAAAGGCAACGGGCAAACGACGGGAAGATGCTGTCCAGTACCTTCTGGATCAGGACACG
AGCTTCCGCAACATCATTGCTTTCGTCATCGGTGCCCTCTTCGCGGGCATCCTGAACAGT
GGAGTCAACGCAGGCTGGCTACCTATATTCCTCGCCCAGAACAAAGAATGGTACAATCGC
GTACGGGACGAAGTTGACGCCGTCGTCGCCAAGAAGCGCACATCGCCCTTGCAGTCTCCA
GCTGAAGTACTCGACACGCTGACTATTGATGAGTGGGAGTCCGAGTTTCCCCTTGCCGAC
TTGTGCCTGCGCGAGTGCATCCGCTTCACTGTGCCCGGGGCCTCATTCCGCAAGAACATC
TCCGGCCATGATATTGAGATTGGTGGGGCCAAGGGCGAGGTCATTCCTAATGGTGCCTTT
GCTGCATACCTGTTGGAGGACACGCACTTTGATCCGACGATTTATACTGATATGCACACC
TATGACCCTGGACGGTACCTCGAGGGACGAGCGGAGGACAAGAAGGCGGCGCATGCGTTT
TTGGGCTGGGGCGCGGGAAGACATCCTTGCTTGGGAATGCGCTTCGCCAAGCTCGAGAAC
TCGCTCCTGCTCTCCTACATGGTGGCAATGTACGACTTTGAGCTCGCGGCCGACCAAGAA
GGAAACCCAGCCACCGGGCCTGCTCCTTTGCCGAGCCGGTTATATAACGCTGCGCAAAAG
CCTGCCGAGACTGTCTGGCTGCGGTATAAGCCTAGGACGGACATTGTCGGTGCCCGATAG
>g3469.t1
ATGAACAACAACCCCTCGCGCGGTGAGACCCCGAACGGCGGGCCCAAGACGTTCCATCTG
CCGCCGTCTGGGCCCAAGCTCATAGGCTCGATACCACGGATTCTGCCGCATGAGCGTGTC
TTTCCGATACAGATTGGCTGCGACCTGTTCAAGCTCTCAGGGGCGTCGCTATCTTCTGAT
GCACCATCCTACTTTTCACAGTACTTCCTCAGCCAGATCAAGCAGGCCGAGGAGCAGGGA
CACAATGTCTCTTCGTCGATCCGCACGCTCTACATCGACCGCGACCCGGTCACATTCAAG
GACATATCATTGCACCTCCAGGGCTACCACATCCGCCCCCGCGATGGCCAGCACTTTGTC
AGGCTCTTCGCCGACGCGCAGTTCTACACCTTGCCAAAACTAATGTCCCAGCTCTACGAG
GAGTCCATATTCGTCGCCATCGGCGGCCGGGAATTCCAGCTCGACCGTGAGCTCTTCCAG
GATGCCGGCAACTCGCCAAACTTCTTCTCGCTAGGCTTCGCGGCATTCTTCTCAACACCA
GGAAAGATATTTCCTGGTCTCGAACGCGAGAATCTGATACGCCCACCATCCATCGCGCCA
CCAGTGGTGTCGAATCGATCCGCCGAGGTATTTGGCGAGATCATGCAGCTCCTGAGGGGG
TACCCCGTGCACATCCGCAACGAGGAGCACCGCGCCTCACTCCTGCGCGACTGTCGGTAC
TTCAACTTCAAGAAGATCGAGCAGAAGCTCATCCCGCACAGCATCAGTTACAACCAAGCC
CGGCGGCGCGAGGAGATTGTGCTTCGGATAGAGGACCTTCTGAAGTCGGGCATTTCCATC
TTCCACGAAGGCTTCTCGGCCGTCACGCTTGCGACCGCGGGTCACTCACGGTCGTCGACA
CCCACGCAGACAACGCCCATCACGGGTCCCGCGCCAGGGAGCTCGATACCGAATAACAAC
GCCTCGTCATCCTTCTCGGATCCGGGACTAGTAGCGTGGGTGCACTACGCGCGGCCCTTT
GAAGACGACAAGCCTTACGAACTAGTTCTTGAGATTAGCGGGGAGTCGACGAAACTACAT
ACCAGCCTCGTCACTCCCACTACTCCCAgcggcggtggcggcggcggcggcggcgtacgc
ggcgTCACACCGCAGATACGCGCCGAGTTCTTTGGTAGCGTGAAAGCTCGCATAGCGAAA
TTATTCGAGGTGGTCGCTACCAAACTCAACTTACCACCAACGACGCAACCCTTAGGTCTA
CTGATGGCCTCGGGGGGCGCGAGCAGTCAGCCCGCTACTCCTGGGAACACACCGCTCAGT
GAGGATCTGGTTAGAGTAGTGATCGATCCCGATGCACATGTCATTCTTGACGGGCGGGTT
CTAGAGGGGTTCTCATCCGCCGCTCTAGGTAGTACTAGTGGTGGAGGCGTGGACGTAGAC
GAGATGACGCACGCCATGTCCATGTCCTCGTCAATAGGGAGGGAGGACACACCAATGTCC
TCATCCAGTGCTACCGGGTTTGAGGGCGGCGCAAATCAGTCGACATCGAGGAAACGGAAG
AGGCTGGACGCGGGGAGTACATGGATGACCCCCGGTGGTGGGAGTGTACCTGTGCCGGAT
GAGTGGATTGTGCGGACCGGACAATGGCGGTTACGCATCCAAGGGACGAAAGGAGGCAAG
AGCGCTGTCGAATGTGTGCTTGTCGCGGTCAAGCTTGATGCGTATAGTTGTGAGAGGGCG
CGGAATGCCTCGAGGGGCTTCCTCGCCGCGCGGTATGGTTGA
>g3470.t1
ATGACGCCCGAGCGCTTCAACCAGCAGCAAACACCCCAGCAGCCAGAGTCACCGCTCTTC
GCCTCCATCATCCGCTCCCCCGAGAACCAGTATCacaataacaataacagcaacaaaaac
aacaacaacaGAGACAGAGACAGCATTCGCAGCAGTCATCGCGATAGCGAGGTCACCGAT
AAGATCCGGCAGTTCAACAACCTCGCCACGGGGACGGCGGGACACATGGCCATGTCGAAG
CAGCTGGAGCGCAAGACCGCCGATGCCGCGCTGCGTCGCGCCATGCTCGGCCGCGAGGAG
GCCGAGACCGAGATGCGGCGGTATCGCGAGGAGGCACGCACGCTGAGGAGTGTGGTTGAG
GAGGGCAGAGAGAGGGAGCGCAAGGTTGGGGAGAGATTGGAGACTGTTATGGAGAACTAC
GGCCGAGCCAAGGAGACATTCTCTCACACACAAGCACTATGGGAGAAGGAGATCCGACGA
GCACGCAAAGAGACTTTCAAATCACAATCATCAATAGTGAAGCTCCAGGAGGAGCTTAAA
TCAGCCCGCGCCGCAATCAAGGCCTCCGAGGAGGTCTTGGAGCGGGAAAAAGAGCGCAGC
AAAGCCCGAGAGCAGGAGGCATTTTCGGCGAGATATCAGATCGTCGGAGTCCAGGAGCAG
CTCGACCAAGCCCTTGAGCGGATCAAGGTCGTCGAGCAGGAGCGCGATGCCTTCAAGACC
CTAGCTGAGAGCGAAGAAGTCGCGCGTATCGCCGCCGAGGGACGCCTGCCGCTGCCCGAG
CCCGCCGACGAGGAGGACGAGTTTGCTTCGCCAAAGCGCCGCAGCAACTCTGCACGTGTC
TCGCTGTCTACCGCGGATATTGTCTCCTCGGCTGCCAGCGAGGCTGAGATCGAGGAGCTC
ACCCGCATGTGGCAGTGGGAGAAGAAACGCGCTGATCGCGCCATCGAGCAGATCGAGTTC
CTCGAGGCCGAGTGTCAGCTCAATGTCTGCTCGTGTGCGTCTGCGCGCAAGCGGAGGAGC
CTGCCTGGCTCTGTACGCAAGGAGCGGACCGGGTCTGTTGCCATTGTCGATCCTGCTGAT
CATGTGATTCTTGGAAGGAGGAAGGCGTCTACGACACAGTCCCCTAGTCCGGCGCGACAG
GTCGAGGTTCTGACTGCTCCCACTCCTATTATCGAAGCTCCTCGCTCCCCCACACCAGAG
AAGCAGCCAAGCCCAGTGCAGCAGAAGCAACCTAAAGGACCGAGACGTAGCACGATCTTT
GTGCCGTCGGAGGGTATTTTCCGCACGCTCTCACAGCAGGACCTTGCGGCTTTGAACAAA
GAGCACGAGGAGCAAGCAGAGGCGCGCATCGAGGAGATGCAGCAGGCTTCGGAATCCGTG
CCGACATTCCCAGCACCGGATGTTGAGGGCGAAGACGTCCGGCAATATGCCCGAACCCCG
TCAGTCGAGCCCCCTTCATTTGCGATGATGGTCAAGGACCGGACGTCTCTGATGTCTTTG
CTCAACGCGCCCCGCGAGAGTGATGCCCATTGCGAGGACATGGACGTCCACATCCCCACC
ACTTCGGGGGACGCACCGATGACAGACGCAGAGGCGGAGGGCCTATCCGATGCCGAGACC
GTATTGCCTGGCTCCCCAGCCAAGGTCAAGGCGGAGGAGGAGGAGCAGCAAGTCATCGAT
GAAGCAGCCGACCTCGAGGAGCGTCCTCACACATCCGCAGCCTTCTACACTGTCACAACC
ACCACCACCGTTGCAGTACGGGAGGAGGAGAAACAGCGCGCAGGTCCACGAAACGTCCTC
AAGTTTGCGCGCGCAGAGCCGTCGTTTGATGTGAATAACCCGGCCCTCACGCCGACCATG
ACGCGCGAGGAGGCGCTTGCTCAGATCAAGGCCCGTCGTGTGCGGGCTAGGAGCGCAATG
CAGGGCGCCACGACGCCGCGCAAGCAGATGATTACTGGACTCGGCGAGCGGCGGGACATC
AGCGCGCCCGCTGGTCGTGTCACCAAGGCGAGGTCCTGA
>g3471.t1
ATGGAAGTTGATCCTTCCGCGGCCAAACCGCCGGGAACAGCGCGGTTGACTGTCAATCTC
GGCCGCACTCCCAAGAGAAATATATCCGTCAAGAGCCAGCGCGCACAAAAGACCGTCGCC
CGCGAGGCCATGCGAAATCGCTCTCCGCCACGCCCGACGACAAAGGATGCACTCAAAGTG
CCGATGACCAAGACAAAACTGTTCCCAGTCACCACGACCAAGCCGCTGGTCCCTGCTTCG
GAAAGACACAGACCGGGCACTGTTTCGAAATCTGGCAAAAAAGATAGCGAAGCGGACAAG
AGCACTATCGTCCCCGATGGCGCATCCGCCAGTCGCGAGGGCCGCAACTTTACTGTCGCT
AATGTTGGGAACAATGGCCGCATCTTTCTCCGGCCAACCGTTCGACCAGCGAACCAGCGA
TATCCTCAACCAAATTTTGTGTTTCCAATATCACCACCCGGCACGGCAGGTCTAGAACAG
CCTTCACTCCCGAAGAACGCGGGAGACGAGACAAGTGGAGTCGACGGCAGTCAACTCACT
ACGTTCTCGGAAACGCCTTCGCCCGGAGTGCCTTTGCGGAAAACATACTTTGAACACCGC
TCATCCTTACGGCCAGGCCACCGGAGGGCCATGTCTGATTCTACCATCCAAGAGTCAAGT
ATGGCTCACGAGGGCGATACTGGTGCCTTTAGGGTGATTATTTCGAAGCCCCAGGAAGAT
CTGAAGGCAAAAACTGTGGAGGATATCGATGCCAATGGCTTTTTGCAAGTTTCGATCCCC
TCCTGGAAGCTTGGAACCCCGCGCTTTAGCGTGAGGGGAACGCCTTTTATTCGCGGTTCT
TCATACGCCCCAACCGATGAATACCGATTGAGCAGTAACTCCTTCTTTCGGCGGACTCCA
TTGGACCGCAATTCGCTGCATCCTGACTCCATATCGCCGAGCATAGTATCACTTTCCGAA
TCGGCGGGGCAATTTCAGGCCTCAACTCTGCTAAGCCCATTCTCGGCATCATTTCAACAG
TCTCGCCTGCCAGCACCGTCCAGGACGACATTTGTACCCACCAGCGTAGAGATCAGCCCC
TCCATGTTCGATCAGCTTACGTTTCGACCCGCTTGCAATGATCGCTCGATCGTGCGATTG
TCCCCGACGAATGGTGCCGTGACTGCAGCCACACCGGCACGCCTGGTCGCCGAAATAACC
TCGCCGACCTTTTTGGACTACGAGCTCATCTCGGACTTCTTTTTGTCGTTCCGATCTTTT
CTGGACCCATCAGTCTTGTTGCGGATGCTAGTTGCACGGTTTCGATGGGCATTAGCCAGA
GTAGATGAAGTCGGAACGGTGGTCAGAGTTCGCACGTTCGTCGCTATGCGCCATTGGCTG
CTCAACTACTTTATTGACGACTTTGTGGTCGACTATCAGCTGCGAGTATCATTTTGCCTC
TTGGTCAATACGTTCGTTGAGGACCTACTCGAGGAAGGTCTCCAGAACCAGCCGCAGTTG
AAGATCGTGGGGGAGCTGAAGAAGTGCTGGAGGCGTATCTGCGCGCAGTACTGGGACGGT
GATGAATTCGATGCTACGCAGGGACCGGAAGTGCCTCTTACGCCTGGGGGCATAGCGGGA
CATCGGGATCCGAAGTTAGATCCCTCCTTTTGGGAGTCAGGTAACGAAAAGCCACCACAA
CTGCAGGAACTCGCTCTTTCGGAAGTTCAGCGCGATCCTACCACGAGCCTCTACTCCCGT
GTAGCCAAGGCTGGTCACATTGACTCAATCATCCTGGAAGATCGAAGACCAGCCACGCCA
GAACAAAGACCTACCGATTATCTAGAGCGCCAAGAGACATCCCCCAATAGCATTGCGAGC
CTCGACGTCAAGTCGTGCTCTATTCCACTTCGAGTCACAAAGACACCGAACAAGCCACCC
ACATCTTGCAACCCGCTGGGCGCACATCCTGTCGACCCAAGTTCCTTCTACTCGTCGTCC
GACCCTGTCGCGCCAACCCCTCGTGCCCTGACCGGAAAGCGAGTCCGTCCACACCCACAT
CGCCGCAATGCCAGTCACAGTGACTCTGTATATGACCATGGAAGCAAGGAAGACAAATTC
GTCTACAAGAACTCCGAGTTCGTGGTCGCAATGCCATACGCCGGCAGCCTTGTTCGGGGC
AACTTCCTTCCTCCTGGACAAGCGTTCGTCGATATAGGAGCTCCAAGTACCATTCCTGAC
AGTCGCCAGAGTATCTATCAAGCGTCATCACATGGCGCTGCCAGGGACAAGACGGCTGGC
GCGGCCATGTCGGGCCAGGGAATGCGGCGACTTATGGGCAGCGTGCGCAGAGCTCTGCGA
GCACGAGGACCAAATACAGCCCCTCGGCAGTCGGACTTCATTCTGCTCAACTCCAACACT
TCGCAACGCGTGACCACGAACAGAGTCCCGGCCACAGCTATCGTTCCTCGCGCGTACGAT
CGCATCACTGGTCTACAGCATCCGATTCGTGTGGATTTGCTGGGAGCGACCGCGGCTGAC
CATTTCAAAGAGGCTGTCAAGGAGGAGAACTCTACTCTCTCTCGTGAGTCTCGAGGGGCG
GCTCCGGCTCCGGCACCACTGGAGGACCCGACCGATGTAGACCTCAGACCATTCAGCGAT
GCTGAAATTACCCTGGGCAGCAAGTCTATCGTCATTGTTGACGGAACCATGCCGGCGGAC
TTCTCTACCATGGCCGGTGCTCTGCCGGCGACCGTTCCAGATTACGACAACTCCATGGAT
GGCTTCACAGACGGCCTCGCGGGCGCCAGCGAGATGGACATCACGCCACCTATGACACCT
CCCGGCAATGAAGCAAGAGGCGATATTCCCCGACGCTCCTCCTTCATACTCAGCCAACAT
GTCCACCAACCATCGCTCGAGACGGATCCTCTTCCACCCTTCATACCCGATCTGGCAACA
TTGGATCAGCGAGCCGTGTCAGGTATCGCCATGGACATCACGCCGCCAGCTACCTCTGCC
CACACCACGGAAACTCAGCTGAGACCTGTTACCTCAGGCACCCGACAGTCTACGAGGAAA
CCCCCTTCAAGTTATGTCAGGCATCATAGACGACAGATGTCCAGCCGGAGCTATCGTTCA
AAGGCCTCTCTGGCTCATCGACGCTTTGCCTCTATTCAAAGTGCACTCGGTGCTGAATCC
GTCAAGAGTTTCGATGCCACCACATACTCTGGCGCTTCAATTACCTCTGAAGTCATGCCA
CCGCCCCTTCGAGTATTGCGTCGACGTCCGGGTGGTGATCTTCGCGGGGCCGCTCATGTT
GCTGACTTGGATGGCCCAGCCGTGCATCGTTCTCGATCAGATGGCTCGCTCACGACTTAT
TCGGAATCTTGTCGCAGTCCAAGCTTACGGATGCCAAGACGCAACTCGAGTGGTTTCGTT
GACATTATTAGTGGCGATTATTCGCACTATCGCAGCGATGTGCTTTCGCTCGGGGCTATG
GCCGATCAGGGGCGCCAGAAAGGCAACACGCATTTCAGCACACACTCCTCGAAACCCATC
ATGCGTCCATCGTTTGAGGCCGAAGCGCAAAAGCTAGCACAGATCCCCGATGATATTGAC
GATGATGGAGGTGTAGAGTCGGCACTGCTGAAACTGGAAGGCCGGTATGAGAAGAGGCCG
CCTCGCCTGTCTATTGACCAGACAGCAGCAAGGGCAGTGGCCTACTCGGATTCCGATGTG
GGGGCTGCCATCTACACAGGAATAGCGTTCGGCGAGCCTGCGACGGATAAACAGCAGCAC
CGGAATCAACACATTGGTGGAGACGTCGATGGTATGTCGCACACAACAAGAGGGGCGACT
GCTCGATCTAGTCTGCTCGTACCCAGCAGGAGTGAAATTGTGTCATTCCTGTCAGAGGCG
TCCAGAGACTCGTACAACTCGATACCGTTACTGGAGCGGGATTTTCCTCCAGAGCAACGA
CGCCTTCACAGGTCTCGCGAGTGGACCGATCAGTCCATCTTGATTCCCGACACACCACAG
GAAGAGCACCGAGATACCTTTGAGTTGTTTCCAAAACCGGCCATAGCACAACCGAGCCAC
CTGGCTCCCAATGACCTGAAGGGACGCCAAGTGCACTCATTCCTTGATTGCGAAAGTGAC
CGCGCTTCAGATATCTCCTCTGAGCTCTCCGCTGAAGAATCTTTGAACCACGAAGAACGC
GAGATCAAGCCAAGTACGATGCAATTCTCCCTGAGCAAAGACATGCCCACGGAAAATGAG
TATCATGTTGAGTCTTCTACGATGGGTCTTGGGGAGCCTCCGTCACCGCCAATCAGTCTG
CGGGAGGCTTTAGCTCTTGATCCTGAAGAGGTGCTCGTGCCTGCGCTACAAGATCATCAG
ATATGGAATCGGAAACGAGGCACGGCTTCTGCCAACAACGTCTCGGAGTTGGCCATGTAT
CACGATTCACTTGAGAGAGGTCAGCTCAGTGTTCGAGATGACCTGCATGATGCGTTGCCG
CTGCCTCCGACATCGACGCAGAGGCTCTCTATCCATCTGCCTTTCATCCTTGCATTCGAC
TCAGAGATTCTGGCGCAACAATTCACTCTCATCGAGAAGGATGCGCTGAATGAAATTGAC
TGGCGAGAGCTCATCGACATGCGTTGGAAGAATGATAATACCGACCCTCGCTCGTGGGTC
GAGTTCCTGCGTAATCCCGATACTCACGGCGTCGAGGTTGTCATCGCTCGCTTCAACATC
ATGGTGAAGTGGGTCATCTCAGAGATCGTTCTGACGCAAAATTTGGAAGAACGGTCACGC
TGTATCCAAAAGTGTCTGCACATTGCATCGCACTGCCGCAAGTACCGCAATTTTGCAACC
ATGAGCCAGATCGCAATCGCACTAACTTCGAACGAAGTCGCAAGGCTGTGTAAGACTTGG
AGCATGATTCCCCAGGCTGATCTCCGAATCATGGCCGAGCTCGAGATGTTGGTATCACCG
ACCAAGAACTTCCACAACTTGCGTGCCGAGATGGAGGGAGGCAGCAATACTCCTGAGCTC
GGCTGCATCCCATTCGTGGGGATCTACACTCATGACCTGCTTTTCAACGCTCAAAGACCA
TCCGAAGTCGCCAGCTCTCCCACCACACCGCCACTGGTCAACTTTGAGAGATGCCGCATC
GCTGCTTCAATTGTCAAGACTTTGCTGCGCCTCCTGGAAGCAAGCACACAATACCATTTC
CAGCCGGTGGAAGGTATCATCGAGCGCTGTCTCTGGATGAGTGCGCTAAGCGATGAGCAG
ATTCGCAAAAATTCAGAGCTCTTGGAATGA
>g3472.t1
ATGTCGAACCACCAGGTCAACGGCGAGGCTCACCCTTCCTCTGCCACCATCTCTCACATC
ACTGGCTACCCCCTCGTCAGCGATGGTCTGATTTACATCCAGAAGAACCCATACGGTCAG
CGCTCAATCGAGCTCGGCGGCTCAGCCTACAAGAAGTTTGCCGAGCCAGTCCTGCCTTGG
TTCGCCCGCCCCATTGAAATCATCTCGCCCTACGTCAAGAAGGCCGACGACCTTGGTGAT
CAGACCCTCTGCAAGATTGACGAGCGCATCCCCGCTCTCAAGAAGCCCACCGACGAGCTC
TGGGCTGACACCCAGAGTCTTATCCAACTGCCCGTCCGCAAGGGCTCCGAGACCCGCGAC
CACGTCCTCAGCATCTACAGTTCCGAGCTCAAGAAGATTGGCGGCGAGGGTGTCGTCGTC
CAAGGCAAGGCCATCTTCTCAACAGGTCTTGTTATCACTACCGAGGCGCTTACCTGGTTC
GGCGACCTCCTCCGCGCTGGCGAGGCCAAGTCCAAGGAGGCCGGCAACAATGCTGCCCAG
GCTCTCAACTAA
>g3473.t1
ATGGCGCCTTCTCTCACAACACACACCTCCTTCACGAGGCCACGGACCAGTGACCGCGAT
GCTCGGCCCGTCACCCGCGACCACAATGACACAAACCTCATCATTCCCAGCCGCACATCT
TCGCTGCACTCGCGCATCACCCAGCCAATCCCATCGACACTTGGCGGCAAGCCTCAGCAG
CGAACCCCCAAGACCCTCACCCATGCCTACATGGTCTGTGGTGTTGGTCGTGAGCCCTCT
CAATGGGTCAAGGCGCCGACTCCCGCTCAGGGCAAGATCGGCCACATGAAAGGTGCTGTT
GGCCAGTTCTGGCTACCTGAGATTCTCGGTAGCAGCCCTCGCCTCGAGCAGGATAATGAT
ATCGCGCGGTCTCTCCACGCTGCTATGCGGGCGTGCTTTCCCCACGATGTCGAGATCTGC
ACTGGCCGGAGCCAGCCTCACTGCGTTCACCACTCTTTCGTTCTCCAGCAAGACTCATCG
CACACTTTGTACGGAATTTGCCTGCGTGTTTGGTCCAGGGCCGACGACAAGCGCGCCGAG
ACGATCCGCGATCTTCGCAAGAGGACCGAATCCGATTTCTACGACAACCCCGACGAGATA
TATTGGATTCCATACTGTCTATCTTTCCTATCACGATACCCGCTCTACAATCTGCTGGGA
GACTACCTTCGCGGCATGTGGATTCACTGGAACAAAGCGACCAACCTCTTTCACGCCGAA
GAGGTTTCCAGAATCTTGAGCTTTCCGGCACCGCGTCTGAACGATCTTGTGCGGATTGAC
ATGAAGGACTATGCTCTGTGCTACCAGTTTCCTTCTTCGCCAACCGGCTTCCAGAATTTC
GCCATGTGGCCATTGTGGTCCTGTCTTTCTATCCCTAATATTGTTGGAGTGATTGAGGCC
GCCATGTCACCAACACGCCGAATCATCTTCACAAGCCACTACCCTGCCATGCTTACAATG
GCCGCCGAGACGATTCGCTTCTGCGTGCGCGTCTATGAGTGGAGTGGACTATATGTTCCA
GTCGTCCATGCTCGTCACGCCAAGGAGCTCGTCCAGGAGCCTGGTCCGTATATTCTTGGT
GTGACTGCCGAATGCCGCTCGCTCTTCACGGCACCTACCGATGCTCTCGTTGTTGACCTG
GACCGCAACTTTGTGCTAACCTCCGACCCGCCCACCGCGCTATCTCCTGGCCAGCGGAAC
AAGTTCGTCAACCGCCTGACGCAGGCTCTCAACGGCGATGTCACGCCCTCCGGTGTTCCT
GCGCACCTGCGCTCCGCATATGGTGGAGGCAAACTTGTACCGGCTGGTCAAATCATCGTC
ATGCGTGGTGAAGTTGAATCTATTCAAGATCCCGAGTGGTGGGACCAGGATGCCATCATG
GCTGTTATGGACCACGTTTGTGAGAAGATGGGCCGCAACTCGGGCATCAAGGCTGTCTTT
GGCGGCTCGGTCAAGAAGCCATTGATGACCAAGGTATCAATGCGTCACCTGAACGAGATT
GTCAGGGAGCGAAACCAGTATTCGCGTGATGCAATGGAAGCCTGGCAAGATTTCATCAAC
CTTAAGGGCCGCATGGACACAGAACTGCAGAAGGTTACCAAGCGCAACAACTATCTTGTT
GAGGAGCTTGAGAACTGGAAGCAGCAGTTCCTCAAGTTCCAGGCCTTTGCTGAGCAGCTC
ACCAAAGAGACCTCCGATCTCAAAGTCAAGATTGAGAACCACAAGCGCGAGAACCGCAGA
CTGGCTGGTCTCATTGACCAACAGAAGGATGACAATGCTCGCCTGTCTATGCGCCTCACC
GGCACCGAGAAGCAGCGTGATGATGCTTTGGAGGCTCTGGTACTCCAGCAAGAGATTGCT
GAAGAGCTTGAGCGTGAGCGCAAGCGCAACAAGAAGGAGCTTGCCTCTCTCCAAAACACC
AACAGCACCATCTTGAGGCAGCGCGACGAGGCTCGCCGTGTTGTGCTGCACCTTCGCAGC
TTAATTGGTGGCCAGGCTCATCACATGGAGCACCTCGTCCAGTCTCTCACCAAGCCAGAC
GACTTCGAAATGGAGGGTGCTTACGAAGATGAGGACGAATCGTCCGATCGCCTGAGCCCA
ACTCGCTCTAGCAAGCGTCACTCTACCAGCAGTTTCAATGATGTGGCCGACCGTCACCTT
AAGGACAAGACGGATGCGATTGCTCATATCGTCCGCAACATTGCTGAGCAGTGCCAGGCT
GCTGTCGAAGGCCTGCAGTTGGCGCACGACGCCGAGCTGACGCGCTCGCCTCGCCGCGAC
AGTGCTCTTTCAGCCGCCCACAGCGAGGATAGCCACGACCGCTCTGAAGCTGGTGACGAA
AGCCACCTACGCCCATCAGGCCGCTTCTCGAGCATCCCGCCAACACCGGACTTGATCCCC
AACCGAAGCAGCACTTCTATGTCGCTCGCTTCGACGATGACGACTCCCGAGCGGGCTAGC
CAGCAGTACAACGTACACAGCGACATCCCCACCAAGATTGTCGAGGACGACGAGGACAAC
TATGCCGACCGCAGCGAGACCGAGACCCTCGCTCACCACGAGCCTGGCCTTGTCGGCAAG
CACGCCAGCTTGATGCATCGCCCGTCGGGTGCTCGCATCAGCGCCCTCGGCGGTTCCCGA
TAA
>g3474.t1
ATGGCAGGGCGTTACGAGTACAGCACCCTCGAGGTCAACCACTCACATCAAGCCCCCGAA
GTCGTCCACGACCCAGATCAGCACCAAAAAGAGGCACTGGCTACAGGCCACGGACTCCCA
GGCGAGCAATATCCCGAAGTCGCCCACGGTTACTATGGACCACAGCATGGCGGCCACCTG
TACGGTACCCCTTCGACAGCATACAACTCGACATCGCCTGGCACGATAGGCCAGAGCTCG
TTGGCCAAGGACGGCGGTGCTTATCAGCCTTATGGAGATGCGCCCGAGGTAGCTTCAGGG
CAGAACGGCACGCCGCCTGGGAAGAGGATATGTGGTCTCGCAGCTCGCACCTTCTACATT
GTACTTGCCATCGCCATCGTTGTTGTCCTTGCTGCGGTAGGCGGTGGTGTCGGCGGTGCG
CTGGCATCAAAGAAAAGCGATTCCTCAGCATCTGGAGTCGGGTCAGGGAATACAGGAGCC
GGCAACAGTACTGGCAATGGTACTTCCACGACGTCAACAGGACCAAAGCCGCTTGGGATC
ACAAAGATCACCGCCACAAACTGGACCGACGGgaacaatatcggtcaccgcaatgtgtat
ttccaggacgagtataattccatcattgagCGCCGGTGGAATTCGAGCAGCAACGAGTGG
ACCACTAGCAACATCACCAAGCTCTTCGAAGCGTCAACCACATTCGCACCTCAATACGGA
ACCTCTTTGACTGTGGCGTCGATGGACAAGGGCGGCTCAGATGGATACGAGATCCAGCTT
TACTTCCTCGACGATTGGAATTTCATTCGTTCGGTGCATGCAGTCGCGCCCGATACACAG
CCCGATTCCTGGTCCAACAATACCCTGGACGGTGCGTATTTGGAAGTTCGCCAAGGCTCC
CAGTTGTCCGCCATGTATCAGGACTGCTGGAATAATAGCTGTCCCGGAAGTTGGTGTGTA
GCCTACCAGCGACCTTCGGATGCATCGATAAAGACAGCCAACTCGAGTCACTGGGTGACG
TCTGACGTCGCCGTCATCGGCGCCGATCTGTCCAACAACTCGAGCTTGGCGTTGATCCCG
CGGCTGGTGGGACAAGGGCTATCCGGCGCCAGGCTTGCTTCTTCGGGGATTGCCACGACG
TCGTCGGCTCCTCTGCAGATATCGCTCTTTACAGATGCATGGGTGGATGACACATTCACT
GTCGGCATAGAATCTGCTACACTGCCGTCAGAGCAGAACAACTACGCCGGGACACAATAC
AACAACTGGAAGGATGCATTGTTCCTGTCTCTTGCCGACGACGGGTCATTACAGGGTGTA
TGGACCAATAATAATTCTACCAAAATGAGTCTGGTTGGCGGTCCCGACGGCGTCAATTTC
ACGGCTATCGCCTTCACACTTGATGGCCGATTTTATGGTATTTCTGGCGACGAGATCCAA
GAGTGGCAGCTGGATGGAACGGATCCTTCGGTACTGCACTATGTTGGAAATATCTGGCCT
GCCGAGTAG
>g3475.t1
ATGAAGCTTCTCACAATCATAATCTCCATCGCCGTGGCCGTCATCTCGACACTCGTCTAC
AAGGAGCAAATCTCACAGCACCTGGCGGCGCATATTACCACTTTGGAACTACTCATCACC
AAATTCACAAACATTTACTTGACTCCTACCGCCATCACCACCAACAATAATAAGGACGGC
AACCTGCAAGAGCAGGACACAGATCcatccacatcctcatcccccttctacaacccatcc
gcaATGTCCTCCACCACAAGCAACACCACGCCCCGCGGCATCGCAAAGGTAGTCTACGCC
CACGAGCAAGCCGAGGGCGCAGGCGCGACAGTCCGGCGCAGCATCGGCTCCCCGGCGCTC
CGCAACCTCACACCGTTCCTGATGCTCGACCACGCCTCCGTGGGGCCGGGTGCCGGGTTC
CCCGACCACCCGCACCGCGGGATGGAGACCATCACGTACGTGCTCTCGGGCGCCGTCGAC
CACGAGGACTTTGCGGGCAACCGCGGCACCATCGAGGAGGGCGACCTGCAGTTTATGACG
GCCGGGAAGGGCATCGTGCACGCCGAGATGCCCAGGGCCAACGAGGACGGGAGCCCCAGC
GTCGCCATGCAGCTCTGGGTCGACCTGCCCCGGCACCTCAAGGACTGCGAGGCGAGGTAC
CGAGACCTGCGGGCCGCCGAGATCCCCAGGGTCGAGCTCGACAGCGGCAGGGTCGTGATC
AAGGTCATCTCCGGCCAGGCGGGCGGCGTCGAGAGCGTCAAAGATCTCGCGTACACCCCC
GTCTGGTGGCTCGACGTCACCGTCAAGCCGGGGGGCAAGCTGGCGCAGCCGGTCCCGCTC
GGGTGGAACGCGTTTGCGTACGTCGTCAGCGGCAAGGGCGTGTTTGGAGAGGGCGTGCAG
AGGAGGGAGGTGGCGCAGTTCAACAATGTCGTCTTCGAGAGGGAGGGGGCCGTCGTCAAT
GTCGCGGTCCCCGAGGAGGATGCCGAAGGCGTCAGGTTCGTGCTGATTGCCGGGCAGGTG
CTCGACCAGCCCGTCGTGCAGTACGGGCCGTTTGTCGTGTCGAGTCAGGAGGAGGTCCGG
CAGGCGTTTTTCGACTACCAGACGCATAGCAATGGGTTTGAGAGGGCGAGGGGCTGGGAG
AGTGAGATAGGCAAGTCGATGATGGCTTGA
>g3476.t1
ATGGCAGCTTCTGACAGCAACACCACCTCGGCCCTCCAGCCCGAAGCCAACCCACAAGAA
CAAGAACAGCAACCCCAGCAAAAGCACCACATACCCGCGGCCCTCTGCACCTCGTACATA
ACCCGCGTGCTCCAGGCCGCGGGCGTGTCCGAGACCAACGCCTCCATCGTAGCGCACGCC
CTGGTCTCGGCAGACCTGCGCGGGGTCGACACGCACGGCATCAACCGGATGCCGTCGTAC
ATGACGCGCGTGGCGCAGGGCGTCCTCGACCCGCTCGCCAGCCCCGTGCTGGAAGTGATC
ACGCCCGCGGTGGCGAGCGTCGACGGGAGGAACGGCTTCGGCGCGCTGGCGGCCGACATG
GCCATCACCAAGGCCGTCGAGATGGCGAGGGTGCTGGGGATAGGCATGGTGGGCGTCAAG
GGGAGCAATCACTTTGGCATGAGCGCGTGGATTGTGCAGAAGGGTATTGATGCGGGGATG
ATGAgcttGGTCTTTACAAACTCCTCCCCCGCCCTGCCCGCGTACGGCGGAAAGAGCCAA
ATCATAGGCGTGTCCCCGATCGCCTGCGGCGCGCCGGCGGGCAAAGAGAAGCCTTTTATC
CTGGACATGGCACCGAGCGTGGCGGCGCGGGGCAAGATATATAAAGCTAAGCGGAGGGGG
GAGAAGATTCCTATGGACTGGGCTCTGGATGGGGAAGGCAAACCCACGGATGACCCGAGC
AAGGCCTTAGAGGGCGTGATGCTACCCATGGGAGGACCCAAGGGGTCCGGCTTGGCCATT
ATGATGGACGTCTTCTCCGGCGCGCTCACAGGATCCGCCTTTGCAGGCCACGTAGCAGGC
CCCTACGACCCCTCCAGGCCCGCAGACGTAGGTCACTTCATTGTCGCCATCAAGCCGGAC
TTGTTCATGTCCCTCGAGGACTTCAAGGCGCGGATGGACTACCTCTATCAGCGGGTGGTC
GGGTCCGAGAAGGCCGCTGGTGTAGAGCGGATCTACTTCCCCGGCGAGATTGAGCAGCTT
ACACGACAGGAGCGGGAGAAGACGGGTATCCCGCTTGTCAGGGCCGAGATCGACGCGCTT
AATGAGCTTGCTAGTAAGTTTGGTGTCGAGAGCATTGATGCTGGGCAGGGTCTGTAG
>g3477.t1
ATGGTCAACATTGCTTTGCGACGTTCAGGGACGAGGGCTCCGGCCAAAATCCAAGTCCTC
CCAAAGCGGCAGATGCGACATCGCATCCGGGacgacaagtctgacgacggtgtcgatggt
gactcggacagcgacgatgacgacgatgatcaaagagagctcagcactccttcGCCTAAA
ACCGAGTCTCCATCACCGTTGAGCTCAACCTTTCCCCCAACTCTGCCGCCGACTACCTCG
CTCAATATCCCGCCACCTCCGGCTGCCACCACCATTCAGCCCCCTCCGCCACCGGTGGTA
ACGACCGAGCCAGCGGCGACGACTGCTGTTCAGTCTCTCCCTCTGCCGCCAGTCCAGACA
AAGCCGGAGCCTGTCACAACCGCCCCGACACCTCCTATCACCAGTGTCCCAACACCAACT
CCGACACTCTCGGTAAAGACTCCAACGCCTCCACCGCCGCCAGTGACGACCTCCCGCTCG
GTACCTGCAATAGTTAAAGACCCTGCAAGGGACGACAACGAGACTAGCTCGGAACTGCCG
TCACCAACTTCACCAGTCACCTCCCTAACATCAGTTCCCACGACAGCTGTCGCTTCTCCC
TTCACAACTTTGACGCCTATTGCGCCGCCGCGAACCACAATCAGCACGAGCAGTACCACC
ACAACGCAATCAGAACGACAGTCCACCACAGAGTTTACTCGGCCAACCAGCACGCCAGGT
GACACCTTGACGCTATCGACTACGGATTTCGTCTTCTCTTCGACATCCATCGTCAATGGA
GTGCCTACTACGTTCCTAGTTACACGTCCATCGGCGCCTGCGACCACTCTGTCGACCCGA
ACAAGCTCGTCAACCTTTACGACTGGCAAAGAGGCCAGCACGACAGGAGCTACAGTCACG
CCGATGGAGAGTGCTGCTCCTGTCGCTTTCCCATCGAATGGAACAGCTGTTCCCAGTGAA
GCCATTGAGAATAGCCTTTCGGGTCAAGGACGAAGTGTTCTTAGCCCTGGAGGTGTGGCA
GCTCTCAGCATCGTCATCGCTTTGGCATCCATGGCCACCATTGCATTTACCTTCTACAAG
TGCTGCTGGCCACGGTACCGCCAGAGTCGTCCCTCCTCGTCGGCCTTACCAGCCTGGATG
CCGGGTCGCAGGTTCATGGACAGGCCCAGCTCAGCCGTCCGCGGCAACGAGCCTGCGCCA
CCTGGCATGGTCTACGTGCGTCCAGGCGAGAGGATCATGGACCAGGTCATGGCAGCAGCC
TACGAGGCTGAGCAGGGCAACGCTGGAGTATACGGCAGATACGCGGCTGAGCGTCGTGGC
TCATGGCACACTGACAATTCGTCGATCCTCGAGGAGAAGCAGCGGCAGTACGAGAGAGCC
GTAGCAGCGAGTGCGATCACGGGCACGTTGCCGCCAGACGGACGCAAGAGTAAAGCCTTG
CAGCTAGGACAGATGATGAATGCGTTCCTGAATGACAGGCGCAACAAACCAGCGGCGCCC
GAGCAAGAGGTAGAGATGCCTCACTCACCTCCCGGCACTACCTCTGGCCCCACGGCGTTC
ATGCCTAAGGACCATCGAGTCGAGTGGTCGTGGCGTGTGTCGGTTCGGCGCGCTTCTCAG
AACCTGCGTAGTGGCGAAGGAGGAGACGGGTGGTTCTCCAAGATAGCGCGGATGGGTGGT
TCCAAGTCTTGA
>g3478.t1
ATGGTTCACACCTTCCCCATCATCTACGCTAGCCAGCGGATGTTCGTAGCCCTCTGCGTC
GTCTTCGCAGTTTTGCCAGTTATCGCAGTGTTCCTGCGAGTTCTTGCTCGACGGAAATCG
AACAGAAAGTTAGATCTCAGTGACAAGATCATGATCGGCGCATGTACCGTCCTGATTTTC
TACCAAGGTATCAACATATCCGCTGTACTTGTTGGTGGTCTAGGTATCCCAGGAGAACAA
ATCGAGAATGAGTTTGGCATCAGTCCGAGCCAAGAGATGTTCATCAAGCATCTACTTGCG
ATGCAAGTCATGTGGACGGTGGACATCACGATTGTCAAGGTTTCCATCCTGACCTTATAT
CTTCGCATCTTCACGATGCGTGCCTTCATCATTGCAGCCAAGATCACCATGGCGGCTGTT
GTTTCATGGATGATCATCATGGGCGTTGGATCGGTCTTTATCTGCCGGCCATTCGCTCTT
TACTGGAACCCGGCGCTTCCCGGGCATTGCGGCGACCTTCTCGCGTTTTGGATTTTCACG
GGAGCGTTCAACATCGTGACAGATCTCGCCATCCTCATCTTGCCAATGCCGTACCTGTAC
GGCTTGGAGATTGCGCTTTACAGGAAAGTGGTCTTGATCGCCACTTTCGGTATTGGTTTC
ATTGTCTGCATTGTCAGCTCGCTTCGTCTCAAGGCGTTGGTCGGATACGAGCAGTCTGAC
TCGACTGGCACGACCATTCCGACGGCGTTGCTGAGTGTGATGGAACCGGCACTCGGAATC
ATGCTCGGCTGCGTGCCGCTGTTGCGACCTTTGTTCGGCGGTAGATACTCGGCGACTGGC
ACCGCGAAGCTGGGTCCACGCTCCACAACCGACAACAAGAGCTCGGAAAAGTCAAAGGGA
TCTGAGAGGAGCAAGCGGTCATTCAATCGGATCAAGGACGACACTTGCTCCGAGACCCAG
CTACGGCCGGATGGTGCCGACTACGAGGTCACAGCTGGTAGGATTACGCCTCACGCTGCG
TCTCAGAGAACGGCGTCCGTCGAGCTGGGGCGCATCTCGATGAAGAAGACGTGGGCGGTG
GACGAGGAGATGGCACTGGGCGACGACAGCCACGGGAGCACGACCGAAGACTCTGGTGTC
GGATCCGACACGCTGTCAGACCAGGATCCCGGATCGCCACGAGTCACTGGGCAAGGCTGT
CCGTATTGCCAACCACAGCCGTTTGTGCCGACTCGGACGAGTACTCTGATCGAAGGAGGC
AAGAGGTGA
>g3479.t1
ATGGGTCAATTCGACACAATCATAGACAAGCTCCAGTCGCTCTCAGGCCGCCTCGAGCAA
CCCCTCAAGACCATCATGGACGAGCTCCAGAAATTGCACTGGCCGCGCAAGACTGCCCTG
TTGGCGGTAATCGGTCTTCTATTCGGCCTGGTCTCGTTTCGGCGCCGGTACCTGTCCCCA
ATCAGTCATGTGCCAGGTCCTTTCTGGGCCTCCATCACTCGTCTGTGGCATGTGACCAAG
ATTATTGGCGGCAAGCAAAACTACAAGTTGCTTGAGCTGCACGAGAAGCATGGCCATTTT
GTGCGAGTTGCGCACAATGAGGTCAGCGTCTGTCACCCAGATGCTGTCAAGGCTTTGTAC
CTGGCGCCCACCAGGAAGGGTGACTGGTACAAAATCTTTGTCTTTCCAGACTGGCGGTAC
CCTGCTGCCATATCTGTCCTAGACCCTAGGGAGAAGGCAGAGTTCATGAAGTACATGTCC
AATGCAGGCTTTCTGCTCCACAATGTCTTGCAGTATGAAGGCACGATTGATCAAAACATT
GGCAAGCTCACACGATGGATGGACAGGCATGCCGTCGAAGGCCGCCAGATGGACTTGGAC
AAGTTCTTCACCTACATGGCCTTTGACATCACGGGCGAGGTCACCTTCTCCAAGCCCTTC
GGCTTCCTCGACGAAGGCCGCGATGTGGGCGGTGCGATTGCCACCAACGTCAATCTGCAG
ATCTTTCTTTGCACGCTTGGTTTCTATCGCTGGGCTTCTTACGCGCTGTGCAACCCGTTC
GTTACCTGGACGCAGCTTGCACCGGTCGGCCACATTGTCAACACCTCGATGACGGCCATC
GCTGAGCGCCGCAAGAACCCGGATGCCAAGTTCGACATGTGTAGCCACTGGTTCCGCGGC
ATCAGGAAGGCCGAGAAAGAAGGGTTTACCAACTTTGATGAGAGACATCTCATTGCTGCT
ACCGTGTCCAACCTCGGCGCTGGTTCAGACACGGTATCCTGCGCCCTGCAGACCTTTGTG
TACCAATGCATGCACAAGCCCGAGGTCTGGCAGAAAGTGCGCAACGAGATCGACGCCGCA
CGCAAGCAGGGCCGCTGCGAGAGCGACGTCGTCAGCTGGGAGGATGTGCAGCAACTGCCG
TACCTGGATGCCGCGTGTAAGGAGGCTCTGCGTTTGCTCGCGCCCGTTTCGAAAGGGTTG
CCGCGTATACTCGGCAAGGGCGGTGCGACCATTGCTGGCCAGCACTTTCCTGAAGGCACA
CAGATGTCAATCAATCCCGGTGTCATTCAACTCTCCAAGGAGATCTGGGGTCCTGATGCG
AAGGAGTTTATCCCCGAGCGCTGGTTCGGCCCAGACATTGAGCGGCAGTCGAAGTGTTTC
ATGCCTTGGGGTCTAGGCTGGGGATCCTGCCCAGGACAGAATCTGGCCAAAGTGCAAATT
TATAAGACGGTCGCGACTATCGTGCGCGACTACGACATCAAGCTCGTCGACCCGAGCAAA
GAGTGGCAGTGGGCAGCGTACTTTACGCTGAACCCACGTGACTGGCCCGTCTACATAAGC
CAAAGGAGTCAGTAA
>g3480.t1
ATGAGCTCTCAGGCCACCACCTACCCGGACAGCACCGCGCCTCTGGCCAGCAAGGCCGCT
CCCACCGATGGCCCCAGCACCATCAACGGCTCTCACAACAGCAGCGAGCGCCCTGTCGGC
TTCCAGCGCCACGGCGAGATGCGTGTCGAGCCTCCCCGCAAGCAGGATCTCCAGCAGAGC
TACGCCTCCATCGTCGGCGACGATGCCAACCCCAAGGGCTGGTACGGCGGCATGATCAAC
GCCCTCGGCTCCATCGTGGGAACCATGGGCGCTGTTCCTTGCTGCATCTGCTGCCCCAAC
CCTTACAAGCAGGTTCACCAGGGCAACGTCGGCCTCGTCACCAAGTTCGGCAAGTTCTAC
AAGGCCGTCGACCCCGGCCTCGTCAAGATCAACCCCCTCAGCGAGCGTCTCCTCCAGGTC
GACGTCAAGATTCAGATTGTCGAGGTGCCCCGCCAGACCTGCATGACCAAGGACAACGTC
ACCCTTGACCTCACCTCCGTCATCTACTACCAGATCACCTCGCCGCACAAGGCCGCCTTT
GGCATTTCCAACGTACGCCAGGCCCTCATTGAGCGCACCCAGACCACTCTCCGCCACGTC
GTCGGTGCCCGTGTTCTCCAGGACGTCATCGAGCGCCGCGAGGAGATTGCCCAGAGCATC
GGAGAGATCATTGAGGATGTCGCCACCGGCTGGGGTGTCCAGGTCGAGAGCATGCTCGTC
AAGGATATCGTCTTCAGCCAGGAGCTCCAGGGCTCTCTCTCCATGGCCGCCCAGAGCAAG
CGTATCGGAGAGTCCAAGATCATTGCGGCCAAGGCCGAGGTCGAGAGTGCCAAGCTCATG
CGCCAGGCGGCCGACATTCTGTCGTCTGCTCCTGCCATGCAGATCCGTTACCTCGAGGCC
ATGCAAGCAATGGCCAAGTCGGCCAACAGCAAGGTCATCTTCCTGCCGGGTGCCAGCTCG
TCCATGGCGGCCTCCGGCTCCGGCAACGGCGACTTTAACAGCGCGCTCAACAAGATGGTG
AGCGAGGAGGGTGGTGACGGTACCAACGTTTTCACCGGCGACCACGGCTTTGGCCAGGCC
ATGAACGCTCGCAACATTGAGAATATCTAA
>g3481.t1
ATGGCCCCCGACTCGAAACCACCCAAAAAGGACCCTCGAGCCTGGGACGCCCTCACCCCC
GCCCTCTCGCCCTGGATCCTCGACGCCCTCTCATCCTGGGGTTTCGCGCGGGCGACCCCA
GTACAAGCCTCAGTGATCAACATCTTTAGCTCGCACAAAGACGTCGTGGTCGAGGCGGTA
ACAGGCAGCGGCAAGACGCTCGCCTTCCTGATCCCGCTGGTCCAGCGCATCCTCCGCGCC
GAGGCGGCGACGAAGCGGCACCACATCGCCGTCATCGTCGTCAGCCCGACGCGGGAGCTC
GCGACGCAGATCCACGCGGTGCTCACGTCCCTCCTGAGATTCCACCAGCCGTCCGCCGAG
ATCCTCCCGCTCCTCGCGGCCGCCGACGATGGCGAGAAGCGCACCCTCACGACCGACCCG
GTCGTCGTCCCGCAGCTGCTAGTGGGCGGCTCCCACACGGTCCAGCAAGATCTGTCCTTC
TTCCTGCGGCAGTCGCCAAACTTCATCGTCGCGACCCCGGGCCGGCTAGTCGAGCTCCTG
TCCTCACCACACGTGCACACCCCGTCATCGACCTTTGAAGCCCTCGTCCTCGACGAAGCC
GACCGTCTGCTGGACCTCGGCTTCAAGCCCGACCTACAGAAGATCCTCTCGGCCCTGCCC
AAGCAGCGTCGCACGGGTTTATTCTCGGCGAGCGTCTCCGAGGCCGTGGGCGAGATAATC
CGCGTCGGGCTCCGCAACCCAGTCAAGATTGCGGTAAAAGTCAAGACGCTCAACGGCGAC
ACAATCGAGGAGCGCAAGACCCCGGCGTCCTTGAAAATGACATACCTCATCACAAGACCG
GACGAGAAGATCCCCGCGCTGGTGCAGCTCCTCGACAAGCTCTCCCCGCAGCCACAAAAG
ACGATAATATTCCTCTCGACCTGCTCGGCGGTGGACTACTTCCAGCACGTCCTCCCGGCG
GTCCTGCCCGACGGCTACTCCCTGGTCCCCTTACACGGGAAGCACGCCTCGCACATCCGC
GAGAAGAACACGGCGAGGTTCATGAAGTCGACCTCCCCGACCATCCTCCTCACGACGGAC
GTGGCCTCGCGCGGGCTCGACTTCCCGCAGGTCGACCTCGTCGTGCAGCTCGACCCGCCC
TCCGACCCAAAGGCGTTCATCCACCGCGCCGGCCGCGCCGGCAGGGCCGGCAGGAAAGGC
CTGTCGGTGATTTTCCTCCACCCGGGCAGGGAGGAGGACTACATCCCGTTTCTCGAAGTC
CGCAAGACCCCTGTCGTCCCATTGACAGCACCAGAAATCATCCTCCCTtcctcctcctcc
tcctcctcctcctcTTCCACATCCACGTCCGCGTCCCCGATAGAAATAAAATACACCCCG
GCGCAGATAACCTCGCAGATCCGGCGGACCGTCAAGACCGACCGCGCCCTCCACGACAAG
GCGCAAAAGGGCTTCGTGTCCTGGCTGCGCGCCTACAGCAAGCACACGGCGACGTCCATC
TTCCGCGTCTCGGACCTGGACTGGACCTCGCTGGGCCACGGGTGGGGTCTTCTCCGACTC
CCCAAGATGCCGGAGCTGAAGCGCCACAATTTCACGGGAGACAAGTTCCTCGGTCTCGGC
AAGGGCGACGGCAACGGCAACGAGGACGACGCGGTGCTGGACTGGGAGGCGTACGCGTAC
GCGTCGAAGCAGCAGGAAGCCCAGCGGCAGGAGTCGCTGCGCCTGGCTAAAGATCCGGAG
CACGTCGCCGCGCGGGAGGAGAAACTCGCCCAGGAGAGGGCCAAGAGGAAGCGCAACAGC
GAGGCGTGGAGCGGCAAGCACGCCGCCGAGGACGTGCGGACGGGGCGGAGGGACAAGAAG
CAGAAGCGCCGCGAGGCCGAGAGGAAGGAGCACATGACCGAGGAGGAGAAAGTCGAGGAG
ATGGACCTGCAGCGCCTGCTGGCGCAGGTGCGGGCCAAGAACGCCGAGAAGATGGCGAGG
GAGAGGGCGGAGGCCAGGGCCGCGAGGGTTGCGGCTGGGGCAGGCGGAGGTAGTGGGAGG
AGGGATGACGACGACGGTTTTGAAGGGTTCGATTAA
>g3481.t2
ATGGCCCCCGACTCGAAACCACCCAAAAAGGACCCTCGAGCCTGGGACGCCCTCACCCCC
GCCCTCTCGCCCTGGATCCTCGACGCCCTCTCATCCTGGGGTTTCGCGCGGGCGACCCCA
GTACAAGCCTCAGTGATCAACATCTTTAGCTCGCACAAAGACGTCGTGGTCGAGGCGGTA
ACAGGCAGCGGCAAGACGCTCGCCTTCCTGATCCCGCTGGTCCAGCGCATCCTCCGCGCC
GAGGCGGCGACGAAGCGGCACCACATCGCCGTCATCGTCGTCAGCCCGACGCGGGAGCTC
GCGACGCAGATCCACGCGGTGCTCACGTCCCTCCTGAGATTCCACCAGCCGTCCGCCGAG
ATCCTCCCGCTCCTCGCGGCCGCCGACGATGGCGAGAAGCGCACCCTCACGACCGACCCG
GTCGTCGTCCCGCAGCTGCTAGTGGGCGGCTCCCACACGGTCCAGCAAGATCTGTCCTTC
TTCCTGCGGCAGTCGCCAAACTTCATCGTCGCGACCCCGGGCCGGCTAGTCGAGCTCCTG
TCCTCACCACACGTGCACACCCCGTCATCGACCTTTGAAGCCCTCGTCCTCGACGAAGCC
GACCGTCTGCTGGACCTCGGCTTCAAGCCCGACCTACAGAAGATCCTCTCGGCCCTGCCC
AAGCAGCGTCGCACGGGTTTATTCTCGGCGAGCGTCTCCGAGGCCGTGGGCGAGATAATC
CGCGTCGGGCTCCGCAACCCAGTCAAGATTGCGGTAAAAGTCAAGACGCTCAACGGCGAC
ACAATCGAGGAGCGCAAGACCCCGGCGTCCTTGAAAATGACATACCTCATCACAAGACCG
GACGAGAAGATCCCCGCGCTGGTGCAGCTCCTCGACAAGCTCTCCCCGCAGCCACAAAAG
ACGATAATATTCCTCTCGACCTGCTCGGCGGTGGACTACTTCCAGCACGTCCTCCCGGCG
GTCCTGCCCGACGGCTACTCCCTGGTCCCCTTACACGGGAAGCACGCCTCGCACATCCGC
GAGAAGAACACGGCGAGGTTCATGAAGTCGACCTCCCCGACCATCCTCCTCACGACGGAC
GTGGCCTCGCGCGGGCTCGACTTCCCGCAGGTCGACCTCGTCGTGCAGCTCGACCCGCCC
TCCGACCCAAAGGCGTTCATCCACCGCGCCGGCCGCGCCGGCAGGGCCGGCAGGAAAGGC
CTGTCGGTGATTTTCCTCCACCCGGGCAGGGAGGAGGACTACATCCCGTTTCTCGAAGTC
CGCAAGACCCCTGTCGTCCCATTGACAGCACCAGAAATCATCCTCCCTtcctcctcctcc
tcctcctcctcctcTTCCACATCCACGTCCGCGTCCCCGATAGAAATAAAATACACCCCG
GCGCAGATAACCTCGCAGATCCGGCGGACCGTCAAGACCGACCGCGCCCTCCACGACAAG
GCGCAAAAGGGCTTCGTGTCCTGGCTGCGCGCCTACAGCAAGCACACGGCGACATGCCGG
AGCTGA
>g3482.t1
ATGGCCTCCGCCGACCCCCACGCCCACTCCATGTACTCCTGGGAGGCCAACGCGGCCCAC
TGGGACGAGAGCATCGGCCACGACGGCAACGTCTACTGGCAGCAGCTCCAACGGCCCGCG
CTCGAGCGCATGATCCCGCAGGCCCAAGAGAATGTCGGACGACGACGACGGATCCTCGAC
CTCGCGGCCGGGAATGGCCTGATCTCGCGCTGGCTTGCGACGCGCGGGGCCATCGAGCTG
GTTGTGTGCACGGACGGGAGCGAGGGGATGGTGAAGATTGCCCAGGGGAGGTGGGAGAGT
GTCGTTAgtggtggtggtggtggtggtgAGCCTGCAAGTGCTGTCAAGATGGAATTTCGC
AGGGTCGATGTCACCAGTGACGAGGCGTTTGCTGAGCTCGTGGCCGATTATGGTGCGAAG
GAGGATGATCCGAACGCCGGTTTTGACTTCATCATCTGCAACATGGCGATCATGGACATC
TCAGACATTGAGCCAATGGCGAGAGCATTGCCCAAGCTGCTCAAGAAGGGAGGGTCTTTC
GTAGCAACTCTCCTGCACCCAGTGTTCTTCACGTCCGGTGCGAGCCGGAACATGCAGATC
ATCGAAGAGGACGAACACCAGTCCGACTCGGTGAATGTGATCCACTCAAAGATCATCACC
AAGTACCTGCACGTCCCACCGTGGAGGGGCGTGTTCGCATATGACCAGCCCGAGCAGCAG
TATTACTTCCACCGCCCCCTCCACGAGCTGTTTGCGACATACTTCCGTGCGGGTCTGGTC
ATGGACGCCCTCGAGGAGCCCGCGTTCTCCAAGGACCAGGGGAATCCAGACATGCTCCAG
TCTCACCGCAACTTTTGGCAGCTACCTGCCGTCCTGGCTTTCAGGATGACGAGGGTCGTG
TAA
>g3483.t1
ATGGAGGCATCTCCCCTCACGCAGCAGGCCCGCCCTGATCACTTTCAGCCCAAGATCGTC
CAGCTCTACGATGCGCTCTTCAAGGAAGATGGCGAGGAGGACATCGAGCACTCGGAGGGC
TTCTGGCGCGAGTTCTTCCTGCTGCGGCCAGACCGGCTCAGTCTCCAGGGCATTCTCAGT
GATCTGAGCCCCGACGACCTCATTGCATTACAGCCGCAGACACGCCAGATCTTTGCTCGT
GCAGTGATCGCACTCAAGCAGGGCGGGGGCATCATCGACTTGCACGCACTCGAGACCTTG
ACGACATTCTTCGCCGCTATTCTACCCAAGAAATACACAAACCCTAGCTCCGACATAATA
GCGGTTTTAGCTGGCCTGGACCATATCGACGCTGTCTTCACAGAATTCGTTGCTGCGCTG
GACACAGTAATTCGCAATGGAAAATCTCTGGATGTTCGACAAAGAGCCATTGATGTGGTC
CTGTCGATCACGTCGGGTGCCTACCAGACAAGTCTCTTGACCTATTTCATACAACGGGAT
TTGTTCCCAGCGATAATGAAGTTCATACAAGACTCTGATGAACCTGCACGCGTGACAAAT
CCTTTCATTCTGCTTGGCCTTCTGGCCAACTACAACAAGTTCGAGTTCCAGAACCCTTAC
CAGCAGCGGCTAAACGACTTTGTCAACGAAGCAGTCATTCAAAAGATCATTCGTGCTGTC
GGTGCAACTTGCAAGAAGCTCAGAACACAGTACATTGACATTATGGAGGACTTACCGGAA
GGTTGGACGATCGCAAGCACGCTCAGCATGATTGGTCTAGGGGTTATCTCACCAGGACCC
AAGCAGCAACCAAGAAAGGCCGCCTACGATCCCGAGACAGCCAAACAGATGTTCACCAAG
CTTCCTGGCGAGGAGGCGTCCCTACTGCTGAGCACCTACGACTTCAGCCACGCCAACAAA
CTCTTCTGCTTCAATCTGGCATCCTATCCTGGTGACAAGGGCGAAGAACAACCCATATCT
AGCGTACTGTCGCTGACCTCATATCTGCTTCAACACGCCTTTCTCTCGAACAGAGCAACT
CACTATGCGCATTTGAGTTTGATGGTATTCAGACTCCTTGTTGAGGACCAGGTGCTCTGC
AAAAGAATATGCAGTGAGGACAGTAAAGTGTCTGTACGACTATGTCGCCAAAGACAGCCG
TACCTCCCCTTGGTCAAGGGGGACCGGGTTCTTGCGACTAGTGTCTTGGACACGATGATC
GACGGCATCAACCACAATCTGCGGAAACGTCTCGATGTTAGCTTATATACGCAGTGTGTT
GGGATCATGCTACGCATTGTCTCCTATTTGTCCAGATCGCGAACACGTCTGCAGTACCAC
TGGTCGGAGCTCTTCCGATCTTTGCTGGCCTTGATCCGTTTCCTCACTACATATGCCTCG
GACCTCAAGGATTTGACCCACATCGAAACCCTACTCGACCTTGTTGTCAACCTCTTGGCG
CTAGCGCTATCATCAGGCGAAGGTTTCCTGCCAACACCAGCAGCGTATGATGACCTTTTC
TACAAGATCGTGGAGAGCGGCGACGTACTTGTCAAGTTCAGAGACACTTGGAAGCTTTCG
AGCCGGCCGTCGAACTCCATCGAGACGCTCATCAGTGTGAACACGCACTACAAGTCTATT
CTAGACTCGGGTGGAGCGTCCAAACGACATCTCACAAGCATGCAGGTTGCCGAAGTCATT
AAGCAAGGCTACGAGTCGCTGAGCATCCAGGCGAAAGAGGGCCTGGACGGGTGGGAAAGG
TATCGCGAGGCAGATGAGCGGACACTGCTCAAGAAGATGGCGCGTGCGACAGTCATGGAT
GCCAAGGTCATTGTTGAAGTATGA
>g3483.t2
ATGGAGGCATCTCCCCTCACGCAGCAGGCCCGCCCTGATCACTTTCAGCCCAAGATCGTC
CAGCTCTACGATGCGCTCTTCAAGGTCCGTCTCCTCCATTCGAACGTGGAAGATGGCGAG
GAGGACATCGAGCACTCGGAGGGCTTCTGGCGCGAGTTCTTCCTGCTGCGGCCAGACCGG
CTCAGTCTCCAGGGCATTCTCAGTGATCTGAGCCCCGACGACCTCATTGCATTACAGCCG
CAGACACGCCAGATCTTTGCTCGTGCAGTGATCGCACTCAAGCAGGGCGGGGGCATCATC
GACTTGCACGCACTCGAGACCTTGACGACATTCTTCGCCGCTATTCTACCCAAGAAATAC
ACAAACCCTAGCTCCGACATAATAGCGGTTTTAGCTGGCCTGGACCATATCGACGCTGTC
TTCACAGAATTCGTTGCTGCGCTGGACACAGTAATTCGCAATGGAAAATCTCTGGATGTT
CGACAAAGAGCCATTGATGTGGTCCTGTCGATCACGTCGGGTGCCTACCAGACAAGTCTC
TTGACCTATTTCATACAACGGGATTTGTTCCCAGCGATAATGAAGTTCATACAAGACTCT
GATGAACCTGCACGCGTGACAAATCCTTTCATTCTGCTTGGCCTTCTGGCCAACTACAAC
AAGTTCGAGTTCCAGAACCCTTACCAGCAGCGGCTAAACGACTTTGTCAACGAAGCAGTC
ATTCAAAAGATCATTCGTGCTGTCGGTGCAACTTGCAAGAAGCTCAGAACACAGTACATT
GACATTATGGAGGACTTACCGGAAGGTTGGACGATCGCAAGCACGCTCAGCATGATTGGT
CTAGGGGTTATCTCACCAGGACCCAAGCAGCAACCAAGAAAGGCCGCCTACGATCCCGAG
ACAGCCAAACAGATGTTCACCAAGCTTCCTGGCGAGGAGGCGTCCCTACTGCTGAGCACC
TACGACTTCAGCCACGCCAACAAACTCTTCTGCTTCAATCTGGCATCCTATCCTGGTGAC
AAGGGCGAAGAACAACCCATATCTAGCGTACTGTCGCTGACCTCATATCTGCTTCAACAC
GCCTTTCTCTCGAACAGAGCAACTCACTATGCGCATTTGAGTTTGATGGTATTCAGACTC
CTTGTTGAGGACCAGGTGCTCTGCAAAAGAATATGCAGTGAGGACAGTAAAGTGTCTGTA
CGACTATGTCGCCAAAGACAGCCGTACCTCCCCTTGGTCAAGGGGGACCGGGTTCTTGCG
ACTAGTGTCTTGGACACGATGATCGACGGCATCAACCACAATCTGCGGAAACGTCTCGAT
GTTAGCTTATATACGCAGTGTGTTGGGATCATGCTACGCATTGTCTCCTATTTGTCCAGA
TCGCGAACACGTCTGCAGTACCACTGGTCGGAGCTCTTCCGATCTTTGCTGGCCTTGATC
CGTTTCCTCACTACATATGCCTCGGACCTCAAGGATTTGACCCACATCGAAACCCTACTC
GACCTTGTTGTCAACCTCTTGGCGCTAGCGCTATCATCAGGCGAAGGTTTCCTGCCAACA
CCAGCAGCGTATGATGACCTTTTCTACAAGATCGTGGAGAGCGGCGACGTACTTGTCAAG
TTCAGAGACACTTGGAAGCTTTCGAGCCGGCCGTCGAACTCCATCGAGACGCTCATCAGT
GTGAACACGCACTACAAGTCTATTCTAGACTCGGGTGGAGCGTCCAAACGACATCTCACA
AGCATGCAGGTTGCCGAAGTCATTAAGCAAGGCTACGAGTCGCTGAGCATCCAGGCGAAA
GAGGGCCTGGACGGGTGGGAAAGGTATCGCGAGGCAGATGAGCGGACACTGCTCAAGAAG
ATGGCGCGTGCGACAGTCATGGATGCCAAGGTCATTGTTGAAGTATGA
>g3484.t1
ATGAGCACTCCCCGCGCAGCGCGAGCTGCGCTACAGCGTCTCGTCACAGTACACACCAGC
TGTACAGCCCGACCATGCCAGCAGACGCTCCGACGGTTCTCCCACGCCACATCTCGCCTC
GCCGCGCCTGAAAAGGTCCATACTACGTCATCCTTCCAATCATACCCTCTACCAGCGAAA
CTGCCATCACAACCACGAAACGAGCCTATGTCTGAGACATCCATCGCGGGCCCCAAGCCG
AGCGCGCCGAAGGCCGAGTCAGAGGCGAGCACATCAGGCACATCACAACGACCAACGGCA
TCGACGTTAGCGCAAGGCCCAGTAGCGATACCAGAGAGGGAAGCGCAAAAGACGAAGCCT
GTACCTCCACCAAAGCGCAAGCTCAAGCCGCGGAAAGCTGCGATCAAGCTGACGCCAACC
GCCGTCGAGCATTTGCGTGCCCTACTCGACCAGCCCGAGCCACAACTGATCAAGATTGGT
GTCCGCAATCGAGGTTGCAGTGGACTTGCGTACAACCTGGAATACGTGCAGAAACCAGGC
CCGTTCGATGAGGAGGTCGAGCAGGATGGCGTCAAGGTGTTGATTGACAGCAAGGCGCTC
TTCAGTATCATTGGGAGTGAGATGGATTGGGTTGAGGACAAGCTGAATCAGCGCTTTGTT
TTCCACAATCCGAACATCAAAGAAGAATGCGGCTGCGGAGAGTCTTTTATGGTGTAG
>g3485.t1
ATGTCCGCACGCAATATTGCAATACCGGCCAGGGACGCCTCAGACGAAGAGTCCCACGAC
AACCACGATCTCGAGGCAAGCCACCCTCCCAACCTCTCAAAGACCTCCTCCCACGACTCC
CACCACCATCACCATGACAGCGCCTCCACCAGCGACGACGAAGCCACAATCCACGTAGCA
GCCATTCGCTCGGCAGCCGAACGAACCAACAACAATAACAACAACACCGCCCCAAACCCG
CTCTCGACAACCCGCACAAACCAAACCACCCGCTCTCACACCTCCTCCACCCTCCGGCGG
ACAACTTCCAACGCCCTCGCCGCAGCCCTATCCCGCCTAACCACACGAGACTGGCCGGAA
CCACCGCCTCCCCCCGACGGCGGTCTGAAGGCCTGGACCCAAGTAGCCTGCGGATGGCTC
GTCATCTTCACGACGTGGGGTTACGTCAACTCGTTCGGGGCTTTTCAGACGTACTACACG
GCGACTTTTGCTACGCAGGGGATCCCGGCCTCGACGATATCGTGGATCGGGTCGGTGCAG
ATCTGGTTCACCCTGATCGTCGGCGTGTTCTCGGGCAGGCTGCTGGACGCGGGCTGGTTC
GTGCCCACCTTCTTCGCCGGCGCCGTGGTCCAGGTCCTGGGCATGTTCCTCATGAGCCTG
TCCGGGGACAGGTACTGGGCCCTCATGCTCACCCAGGGCGTCATGACCGGCATCGGGGGC
GGCATCTTCTTCACCCCCTGTGTGGCCCTCGTCACGACTTACTTCCAGGCCCGGCGCGGC
TTGGCCGTGGGTCTCGTCACCGTGGGCAACAGCGCGGGGGGTATCATATACCCCGTCGTG
GTGCGCGAGCTGATCCCAAAGGTAGGCTTCGCGTGGACGGCGAGGGTGCTCGCGTTTATC
AACCTGGCTGCCCTAAGTGTCGTGTTTGCCTTCATGAGGCCGAGGCTGCCGCCGAGGAAG
TCTGGCCCCCTAATTGATTGGACTGCGGTCAAGGAGCCGGTCTATGTTGCGTTTGTGTTG
GCCTTTTTCGCGCTCATGTGGGGGAATTACTTTACTTTTTACTATATTGCTTCCTATGGC
CGCGAGGCTCTTGGTCTAGACTACGCCGCCGCCTCGACATTGATCATCATTCTCAACGGC
GTGGGGATGCCGTTCCGAATCTTCTTCCCCTGGCTGAGCGATCGCTACGGGCCCATGAAC
ATCATGCTGCCCGTCGGGGTGGTCTGGGCTGCCGTTGCCTTCTCGTGGCTTGCAGTGCGC
AATGTCACGGGGTACTACATCTTCACCGTCTTTTACGGGATCTGCACTGCCGGATTCCAG
AGCATGTTCCCTACTACGATTGCTAGCATTACCAAAAGGCTCGATATGTCAGGCACGAGG
TTGGGTATGGCGTTTGGTGTGACGAGCTTTGCCTCGCTCACGGGTCCGCCGCTCGGCGGT
GCGATTCTGGCTGCTGGCGGCGGGAAATATACCGGGGCCCAGGCGTGGGCGGCTTGTATG
ACGACGATTGGGCTAGCGTGTGTTGTCTTTGCGAGGTTTAAGGCGGCCGGGGTCAAGGTC
CACGTCAAATGCTAA
>g3486.t1
ATGCTTATATATTATCCATTCCCACTCATCGCATCGGCCCTCGCCCTCTGGCTTCATCTC
CCAAAGGTCCTCGCACAAAATGATGAGACGTTCGAATGGGACCACTGGGAAAACTTCAAC
CCAGACCCAGACGTCTGGGGCTCCGTACCAATCCCCGGACCGCGTCTGGACAAGCCATAC
CCGGGCGCATGGGACAAGAAGCCAGCACCAGACGCAGGATGGCGTCTCGACTTGGGCATC
AAAGGCCAGCTCTACATGGAAGAGCACGACCGCAATATCACGCTTCTCACGATGCAGTTC
CGTCCTCCGCCCACCGGTCGTCCGGGTGCCGTTATGAGCCCGCAGAGCGGGAAATGGAGC
GTACCGAGCAACGTGACCTCTACGTGGAAGGTGAGCCTCGTGTCGCTGATCCGGCGCAAC
GCGCTGGAGAACTTCCGCGAGGTGGGCGAGCCCAACGACGACGTCGACGGGTCCTGCCCG
GAGAGTGTGGTGAGCGCGACGTGCGTCAGCGAGATCCGGGAGAGGATCGCGTCGCGGCGC
AGCGTGCTGGAGGGCAGGTACGTGGAAAACAGTGTGCCCTTCTTCGGCGAGGATGGCGGA
GATACCGATATTATGCCTGTGAGCGGGAGCTGTGATGAGTATTTCGATCTTTATTGGTCC
ACCAGTGTTGAGCTAAACGACGGCTTCAACGAGAGCAGCATCGATGCTTATGTGCCTTGG
GCGACGAGCCTATCGGGTGAGGACCTCGGCGTGTACGACTCCATTGGGCGAAAGACATTT
CTTTCCATGATTGTTTGGGGTCATGGTAACAATACCGAAGTTGGCAAGCCTATCCCGGTG
GAACATGTCACTTTCGCCTGCGTCAAGGCGGATAACGTCAAGGAGGGCATTGAGGGGCCT
AAAGGGGCCGCGAACTCGGTGAGGGGACTGCTTCCTGTTGTTGGTATCTCGGCTGCTGTG
GTAGTGGTTTTGACAGAGATGTTGTTTTAG
>g3487.t1
ATGTCTCAGTCAACACCACATAACCCCAGACGAATTGCCATCATCGGTGCCGGTATCAGT
GGCATCGCCACAGCTGCACATCTCCTCCAGCACAACGCGAAGAAACAATCACCATTATTC
GAAGTCACCATATTCGAGAGGTCCAACTTTGTCGGTGGCGTATGGGAGTATGACGACCGC
AAGCCTATAGAGCCAGCATATCCCAGCGAGATACCGCCAGCTGGTAATCCCTTAGGCACG
GGAGCAAAATCATCACCCAATGCACCTGCGCCTAAATCGCTACCGAATGGCGTGCAAAAA
CACTATGAAAATAAAACGGACCTTAGATCAGAGTTGGCCGGTACAGAAGACTACGAAGCC
GTACGGCTCCTCCATGCGCCTCCTGGTCCAGCATACAAAGGGCTCAAGAACAACGTGCCT
ACATCGCTCATGTACAGCACTTTGCAAGCCTGGCCGGAAGGCACAGAGGAATACGTTAAC
CACTCGCTGATTGCCAAGTACATACACGACCTGGCGGCTAACACCGGGGCGGACAAGTGT
CTTGTCCTAGACACCAGCGTAGAGGGGATCTGGAAGGAGCAGGACAGGGGATACGGAGCC
GACCATGACTCTGGATGGAGTCGTGATGGGACGAGACTGTACAATGGGCAATGGACCGTG
CAGACCAAGACACTTCTGCACCATTCAGCTCACAACACTTCCCGCTCTACAAACGACTCG
CCGCCACTGTCGCGGTCACAAAGAGAGCCATCCTTCGCGCAGGCGACGCACAATTTCGAT
GCGGTCGTGGTAGCAGCCGGCCACTACCACCTCCCGCGTCTGCCTGACATTCCTGGCCTC
GATGTATGGCGGGATGCCTTCCCAGGATCAGTCACTCACGCTAAAAGATACCGCGAACCA
GCCGAATGCCCGGGCAAGAGGGTGCTGATCATCGGCAGCTCCGCATCATCGCACGATATC
TCCAAGGAGCTCACGGCGGCGGGGAAGATAGTATACGTGAGTTCTCGCGGCGGGGAGTGG
GATGTCGGTGCGCCAGAGCCAGCGATTCGCATAGGCGCGATCGAGAAGTTCGAAGTAGTG
GAGGGCGACAATGGGACCATCTCGGATCCTGGCGTCCAGAGGGGTTGTGGTGTTGTGCGA
CTCAAAAGCGGCGACTCTCTGCGAGATATCGACCACGTCATCCTCGCGACGGGATATCTT
ACTTCGTATCCTTTCCTGGGCCCTCGCCTACAGAATCCAGAGGTGGCCGCCGACCAAGCC
GATGAAGAGATCATTGTCACCAAGGACGGCCTCCTCACGCATAACCTCCACAAAGACTTG
TGGTACATCCCTGATCCGTCGCTCGTGTTCGTCGGCGTGGTCTTCCACGTCTCGACGTTC
AGCATGTACGACTTCCAGGCTTCCGTTGTGGCCCGAGTTCTCTCTGGGCAGGCGAGACTT
CCTAGCCGCGAGGAGATGAGGAGCGAGTACAACCAGAGGAAGAAGGCGGCTTTCGCGACG
TCTTCCCTGCGAGCCTTCCACAGTCTCATGGGCCAAGAAACGGAATATATTGCGGGGCTC
TTGGCCTGGGTCAACGCTGACGCTCAAGAACAGGGGATACCTGAAATGACGGCGCTCAGT
GAGAAGTGGTATGCTCGTAGCGCGGAGTTCAAGGAGTGGGTCAGGGCTCGCCGTGCTGAG
CTCAAGAGCGTGCCGACCAGTGCGATTCTGTATGGGCCACGAGGCAGGGTGCAGAGGGAG
GACGAACTTAGGAACGATGCTTTGGAGACCAAGACGGAGGAACAGCTAGTGCCAGAAACC
ACTGGCCAGATTTGGAAAACTGGGCAGGCAGATGATCATCAGGCCAGGATGCACAAGAGG
CTCGAAAGTGAATTTGCAAAGACTGTGGCAGCGCTATAA
>g3488.t1
ATGGCGCTCGAAACAACCGACAACAAGCGAGCAGACTCGCGCGAAAGCGCGGCATCTTCC
GATGGCAATCGCTCAACCCAACACGATGTTGTTGTCACCAAAGAGCCTAAGCGGACATGG
CGGTCCAATTTATGGGATACATGGGACAAACCGCCTGAGGAGCGGCGCTTCCTCTTCAAG
CTTGACGCAGTGGTCCTCACGTTTGCCTCGCTGGGATACTTCATCAAGTACCTTGACCAG
GTGAACGTAGCGAACGCGTATGTGTCGGGCATGAAAGAGGACCTTGGGCTGTATGGCAAC
GAGTACAACATTATGATCGCCGTTTGGACAGTCGGATATGTCCTTGGGGAAATACCCAGC
AATATGTTACTCACGAAAGTCCGCCCGGGCTTGTGGATACCAATCTGCGAAACTGTGTGG
TCCGTCCTGACCATCCTCCTCGCGAAGTGTCAGAACGCTCAGCAAATCTACGTGCTTCGA
TTCTTCATTGGTCTTGCCGAAAGCGCCTTCTATCCCGGCATGCAGTACATTATCGGTTCA
TGGTACCGAAAAGATGAACTCGCAAAACGATCCTGCATCTTCCACGCCTGCGGCAGCATC
GGAACCATGTTCAGCGGCTATCTCATGGCAGCCACGTACAACCTGAACTCTGTCAACAGC
TTCCACGGATGGCAGTGGCTATTCATTATCAACACTGTCATCTCCCTGCCCATCGCCATC
GCAAGCTTCTTCTTCATGCCCGACGTCCCAGAGATCACCAAGATTTGGTGGCTCACTGAG
TCCGAGATCGCGCTAGCTAAGAAGCGAATGGAGCTGGAGGGTCGCGCCAAGCGCGGCAGG
TACACGAAGGCCAAGCTCAAGAAGATCTTTAGCTCGTGGCACATCTACGCCCTGTGCGTG
CTGTACATATTCTTCAACAATGGCTCTGGATATGGCGGGCAGCCCGCATTCGCGCTTTGG
CTCAAGTCAAAAGGCTACAGCATCGCCGCGATCAACAGCTACCCGACCATCGCGGCCGCG
GTGGCCGTCGTTTTCACCCTCATCTACGCGTGGACCTCGGACACCCTGTTCAGAGGCGCA
CGGTGGCCGCCGATGATCTTCGCCGGCACGGTCAACATTGTCCTCTTCTCCAGTCTTGCA
GCGTGGGACGTGCCCGACGGGTGGAAATGGTTCTGCTACTTGTTTGGGAGCATCAGTGGC
GGCATCAGCGGCCTGACGTTCGCCTGGGCGCACGAGATCTGCAGCGATGACAATGAGGAG
CGCGCGCTCGTCACGGGCGCGATGAACGAGATGGCATACGTCTTCCAGGCGTGGCTGCCG
TTGATGGTATGGCAGGCGACCGACGCTCCGTACTACCGCAAGGGTTTCATTACCGTGACG
GTCTTTGCGGCTGGCATGATTGGCACAGCGCTGTTGATCAGATATCTGCATATTCAAGAG
AAGGCCCCAAAGGCGAAGGCCAGTGAGACTGGAGAGGCGTAA
>g3489.t1
ATGGCTCCTGCTCCCATCGATGAGTCCATCAAGGACTACAAAGAGCCTATCAAGGACACT
CTTGGCCTTCCTGACCGCACCATTACCCGGTTCAAGAAGGCCGGTGTTGACCTTTCCAAC
GGCTACCCTTACCGTCCATCCGTGCCGCTATACCTCCAGGATGTCTACAACATTCGCAAC
GAGCCCCACGAGTACCACGATGCTGGTGCCCGTGCAGACAAGTCCAAGAAATCACTTTTT
GAGGCTGCGACCAAGGTCACTGACCTGACCACGCACATTGGCACGGAGATCGAGGGTCTC
CAGCTCAAGGACCTCACCAATCAGCAGAAAGACGAGCTCGCCCTTCTCATCGCTGAGCGC
AGCGTCGTATTCTTCCGCAACCAGGACCTCTCTCCCCAGCAGCAGCTCGAGCTTGGCAAG
TACTATGGCCTGCCTGAAATCCACCCTCAAGTACCGCAAGTTCCTGGCGAGCTTGGTGTA
ACCGTCATCTGGCCGGATCTGCAGAGGACCGAGGTTACCCAATCATTCCGGAAGCCTGGC
GGTGCGTCCAGATGGCACAGCGATCTCGTTCATGAGCTCCAGCCCGCAGGCATCACCCAC
CTGCACAACGACGAAGTCCCGCCCGTCGGTGGCGATACCCTCTGGGCAAGCGGCTACTCG
GCCTACGAGAAGCTCTCACCTGACTTCCGCAAGATCATCGATGGCAAGTATGCCGTATAT
ACATCAGCACACACATACCTCGACCGCGACCACCCGGAGCAAGGACCCAAGCACGTTGAG
CGGGTGCACCCTCTTGTACGCGTGCACCCGGCCACGGGCTGGAAGTCGCTGTTTGTGAAC
CGTGCGATGACGGACCGCATCGTGGGCCTCGACCGGGCCGAGAGCGATGTGATCCTGAAC
TACCTATACGACGTTTACGAGCAGAACGTAGACATTCAGGTGCGGTTCAAATGGACCCCT
GGTACCAGTGCCTTGTGGGATAATAGAATCACCATCCATTACGCAAGCTGGGACTACGGT
GGCAGGTACCCGCGCCACGGAACGCGGGTCACTTCGCTGGCCGAGAAGCCCTTCTTTGAC
CCGTCTGCTCCAACGAGGCGCCAGGCTCTGGGTCTCTTGGACAAGGATGAGCTGTCCGAG
GACGGACCGGCGTGA
>g3490.t1
ATGGCCGACGAGCTGCACAGCGTCGCGGCGCTGCCGAGCCCGTTCATTACGCTTTATGCC
GCGCCGCCGCCGGCGAGAGCAGCCGCGGGGATCCTGGGCAGTGTGACGAGCGGGTTCCAG
TCCGCGGCGAGGAGCAAGTGGTCCATGGAGCCGAGGGCAAACTTCAAGACGAGGTTCGAC
GCGTACATGATTGCTGTTGATCTCGGGGTTGTAGGTGGCATGGCTTCTCCTGGTGGGGGC
AGTGTGATCGTCAGGGAGAAGATGCTCGCCGTGACGACGGGGTCGGGGTGGTATCCCGTC
ACAGTATTCCAGTTCAGCATGGAGATGGGTCAGGGGCCCGACTCGAGCGGTGCTGCTGGT
GTGAGACAGGAGTACGAATGGCGCGGGTCCAGCTGCGCCGAGATCTTGAGACTCGGTGGG
AAGACGACTGGCTGGAGACTCGCCATGGCAGACAACCCCTCAGAGACATTAGCGGTCTGC
GCTCGCAACGGCTCCAGTTTGACCAAGTTCTTCCGCTTTGGGTTTACTGGAATGGGTATC
GCATTGGCGGAGACTGACCATGTGTGGCAGGTCATGGCTGCACTGACTGGTATCGCGGTG
TGGCATCGTGAGGTGGAGATAAAGCATGGGGATTGA
>g3491.t1
ATGGCATCCCGACACAGAGTCGCCCAGCAGCTGCTGCGGTCACGGCCACGGCTACAACCA
TCTACGAGACACATACCGCGCTTCTTCTCGACACACAGCCCCTCGACCAGCTTCTCGCGC
ACATCGCTTCTCTCTGCCATTGCCTTGGGTACTGTGTCCCTTGCCTCAGTCACTGCCTAC
AACATGGCCGTAGCCGATCCCATACAGATGGAGGCCCGCAGCCTCGCAGACCTCGACGAG
CGCCGCAAGCGTGAGCAAGGCGTCGACGACCAGTCCCCGATGCGGTTACGAATGGAGAAG
TTCATCCGCGAGCAACAAGAGCACATCGTCTCCGAGCTCGAGATGATTGACGGCAAGCGC
TTCCAGCGCGACGAGTGGCAACGACCAAACGGCGGCGGCGGGCTTTCGTGCGTCCTCCAG
GAGGGCAATGTCTTCGAGAAGGCCGGCGTCAACATCAGCGTCGTCTACGGTACCCTCAAT
CCGCAGGCCATCAAGTCCATGAGAGCCAACCACAAGACCATGCGGGACGAAGAAGCTCTC
GACTTCTACGCCCTCGGCCTCAGCATGGTCCTCCACCCCAAGAACCCCATGGCGCCGACA
GTACACCTCAACTATCGCTATTTCGAGACGATGAGGCCTGATGGCACTTCCCAGGCATGG
TGGTTCGGCGGCGGCGCGGACCTCACACCTAGCTACCTCTTTGACGAGGATGCAGTGCAC
TTCCACCGGACCCTCAAGGAAGCCTGCGACAAGCACGACAAGGATTACTACCCGCGGTTC
AAGAAGTGGTGCGATCAGTACTTTTGCAACAAGCACCGTGGTGAGACCCGTGGTGTCGGC
GGCATCTTTTTCGACGATCTCGACGCTGAGGAGGCGGACGCTGAGAACACCTTTGCCTTC
ATTCAAGACTGTCTCAAGAGCTTCCTCCCGTCTTACGTGCCCATTATCAACCGGCGAAAG
GATATGCCCTACACGGAGAAGGAGAAGGAGTGGCAACAGGTCCGTCGTGGACGATATGTC
GAGTTCAACCTGGTCCACGACAGGGGCACGGCCTTTGGTCTCAACGTGCCCGGCTCGAGA
GTCGAAAGCATCCTCATGAGTCTGCCATTGACGGCGCAGTGGCGATACATGTACGAGCCC
GAGCCGAAGAGCAGGGAGCACAGACTCCTGGAAGTTCTGAGGGATCCCAAGGAGTGGGTC
TAA
>g3492.t1
ATGCCTCCCGGGCTGACTTGTTTGTACAACTCATTGGGTAATCGACAAGAGACGACTGAG
AATGACGACCTTCCAGACGTCGTCGCCGTTCATGGCCTCAACGAAGACTCGACCACTGCC
TGGACGGATAGAGAGACAGGTGTCAACTGGCTTCGCGACTTGCTTCCAGAGGACCTGCCA
GTTGGTCGGGTCCTGCTCTATGGCTACGACAGCGCCGCGTCCTCTTTTTTGTGTGATGGG
CTCGACACAGTCATACAGAAAGCTGCCGAATGGCTGGTGCAGGAACTGTATGCCGACAGG
GTCATATGTGCACGATTGGGGAAGCCCATCATCTTTATCTGCCACGGCCTTGGCGGCACA
ATTGTAAAGAAAAGCTTGGCGTATGGCTCTACACGAACAGCAGCCAAAGTAGCACATCTC
CAGGACCACTACTTGGCCACGCACGCGATATTATTCTTCGGCACGCCCCATGACAGTACC
TCAAAGGCCCAGTGGGTTTCATACCAGAGGCGCCACGAGCCAAAGTCGTTCCGTAGGCGC
ATCAAAGGAGACAGGAGTTTCCGTCTGCACAAGCAAGATCATATCGACTTGCGTCAGATG
ACCGCCGACTTCCAACCTCTTGTTGGAGCGTTCCCGCTGTTCTGCTATTGGGAAGAACTG
CCTACTCTCCGTGGCGAGCAAGGCACGTACCTTGTGCCGCGTGCTTCTGCCGTTCTGGAG
GTGGACGGTGTCGAGGCCGCTGGCATACACGCTAATCACTATGATATGACCAAGTTCAAC
TCGCGCTCTTCTTCTAGCTATCGAACGGTCATCGTGGCTCTCGCCAGATGTAGCTCAAGC
GACTTTCTCGCAGACCTCGAGGGTCGCAAACGGCTCTCCTCCGTGAACAAGCGCAGTGCT
TCGCAGCTAGACATTGATGAACTTTCGCGACGTCCTAGTGGGGGGAGCCACATCTCAGTT
GTCACCGGGCAGGTTCAACAGCGGGAGCCCGCGATCGTGAATTTCAACTTCTACCCTCCA
GATGAGGCTGCTGTTGACTTTGTGGGGCGTGAGGAGATGCTCGCGCGGCTGCAACGCGCT
TTTTTTCCAGAGGACCAACCCGCCCAGGGCGCCCATCGCAAGTCTTTCGTCATCTATGGG
ATGGGCGGCTCGGGAAAAACTCAGTTGGCTTCCGTCTTTGCCCAGCGCAATAAGCAAAGA
TACTCAAACGTGTTCACGATACATGCCGCGTCGAAGGAAACTATTCTCGAGTCATACTGC
TCCATCGCCACCTTTGGCCAACTAGAAGCAACAGAACAGGCTGGTCGACATTACCTGGCC
CAAATAAGTCAGCCGTGGCTTCTGATCATCGACAATGCGGACGACCCTTCCATCGACCTC
AAATCCCTTTTTCCACAGAACGACTGGGCGCACATCATTGTCACGACCCGGAACCCAGAT
TTTCGCAATGAAGGCACTCTTGGTGCCCTCGAATCCAGCGGGCTGAAGGAGGTCGAAGCT
CTCCAACTTCTGCTCATCAAAGCGGACATCCCAAAGCCATGGGACTCGACGACAATCCAA
TCCGGCAACGCCATTGCAAAGACGCTTGGCTATCTCGCGCTTGCGCTCATACACGCGGGG
AATTGCATCTATCGCAAGATCTGCAATATCGGGGACTATCTGGACCTCCACACCGTGTCG
CGCGGTCATGTGCGGAGTCGAGGCTCAGAGACGGTGCCAATTGCCGAGATCGACACCGTT
GGCAGGGTCTATTCCACCTTCGATGTCTCACTTAGGTACTTGCAGAAGTACCATCCGCTC
TCGTCCCACGACATCGACGCAATCCTGCGAATGGCCAGTTTCTACCATTTCGACCACATC
CCAATCGAAATCTTCACGCGGGCCGTGCAAGCGAAACTTAGGGACCACAAACAAAGCCAC
GCAGAGCCTTGGGATGCAAGACTGGCTCGAGCAGTCACGTCCCGGCTCGAGCCACCAAAA
GTCCTTCCAGACTTCCTCAAAGGCGATCCGCAACGGATCAACCACTACCGAGTCACCCAA
GCTGTCAGTGCGCTGCATTCTTTCTCCCTGGTCTCTTTTGACGGACATCTGTTTTCTCTG
CATCCACTGGTTCATGCGTGGATCAAGGACTCCATGACGGACTCGGAGCAAGCTTACTGG
AGGACAATGGCGACCAATACACTCTTTGAGTCAATACAGCTGCCGCCAGTTGGCGACGCA
GAATTGGATCGGAGGTTTCATCGCTCAGTTCTGCCGCATCTCGACTATTGCTTGAAGCAG
ATCCCCCTGACAGCTGGTATCCACACTCTGAGCAAGGCGCGGATCATGCTGGCAAAGTTC
TTCCAACCTACCTTGATAATGCTCCTGCGAGAACAGATCCTGCATGACGCGAAGAGCGGC
TACGTCTTTGCCACCCTCGGCAATTTCCAGCAGGCTGTTGCGCACCTCCAGATTGTCAAG
GACGCGCTGGTCAACGTCGTTGGCATGCAGCACGACAAGACGTTCGCAGCAATGCTAGCG
CTCGCGGGTGTCCTGTGGGGCCTGGGACGTATAGACGAGGCCATTGTTCTGCAGAAGCAT
GTCGTGGCAGCCCGCACGAAATCACGTGGCATCGGCCACCAGGAGACCCTACAAGCCATG
GACCAGCTCGGCAAGTCGTTCTGGCTGCACGGGCTCTACGGCGAGGCTCTGGAGCTGCAG
CAGACCACAGTCGAGCAGGCGCGCAAGACACTAGGTGACAAGCACACGTTGTACctctcg
gctctggacaacctgggctcgacgctcggctcttggcaccggttcgcggAGAGCGAGGCA
GCCCACCACGAAGTGTGCGAGGCCCGGATGGAGGCTCTGGGCGAGTCCCACCTGGACACT
GTCGCTGCGCTGGGAAACAAGGCCATGGCTGTCATGGACCAGGGCCGCCTGGAAGAGGCC
AGCGAGATGATTGCCAAGGTGCACTACCAACGACAGGAGCAGCTCGGCAAAGAACACCCC
TGGACGCTGTGGTCGCTGTGCAACCTGGCCAAAGTCTATTCCAAGCAGAGCCACTACGAG
GAGGCGGAGAAGATGCTCGTGTGGGGCATCGGCGCCGGGGAACGAAGCTTGGGAAAGGGA
CACGTCGGAGTCCTCATGGGACTGGGAGAGCTCGCGCGTGTGTACTCGCGACAGAACCGG
CCGCAGGAAGCAGTCAGTCTCACCACTTATATCGTGGAGCAGCTCGAGGCGGGACCGGGT
GGACCAACCCATCCAGACTGTGTCTATGCGCTTTACAAGCTCGCTAGGCTTCATGAGATC
CAGCAACGGCCTGCTGACGGGGTACAGGTGTGCAAACTGGCCCTGGAGAGGTCGAAGGAG
AGGTTGCCGCCAGACTTTCCGATCGTGAAGAAGCTAGAACAACTGTTGAGCAGGCTTGAG
CTGTTGGTAGATGTATAA
>g3493.t1
ATGGACCAAGCGATCCCGCCGTTGACCACTTCGCTGGGGCTGGGCATCGGTGTGGTCTGT
GTCGTGCAGAGCATCCTCTTTGCTGCCAGACTGTGTCGTGCCTATTATGCCGACCTACAG
CTTGCCCGCAAGCATCAGTGCCAGCTTCCGCCAGAGCTGGAGAAGCGATGGCCACTTGGC
ATAGACCGTCTCAAGCAGATTTGGGACGCCAACAGCGAAGGTCGCCTGCTCAAGTTCTTC
TGTGACGTCGCGAAGGATTTCGAGCCTCTCAATAACAGCTACCAATTCTTTCTCGTCGGG
CCTCGCACATTCCATATTCTCGACCCCAAGAATGTCGCGACTATACTCTCCACTAACTTC
ACGGACTACGGGTTTGGCGCGCGAGCAAGCGTGTTTGCGCCGCTGATCGGCCAAGGCATC
TTCACGCAAGAAGGCGCTGCCTGGAAGCACTCGCGAGAACTTCTTCGAAAACAATTTGTG
CAAGCACAGTACCGAAACCTCGATCATTTCCAAGAACACCTCGACAACTTGATTGCCCGC
ATCCCGAAGAACGGCACCATCGATCTCCAGCCACTGTTTTTCAGTCTTACATTGGACACG
GCCACGGCACTGCTTTTCGGGCGCTCCGTCCACAGCCTGCGGGAATCTGCAGACCAGGAT
GATGCCAGCAGAAACTTTGCCCAAGACTTCAACACCGCGCAGGCTGGGCTAGCGAAGCGA
TTCCGCCTGACGCCGTTCCACGCGCTATACAACCCTCCAGCATTTCGCAAGGCATGCAAG
AACGTGCATGCTTTCGTCGAGCGATACATTTCGGACCGAGAGAGTGCAATTAAGAGGGGC
GAAACCGACGGGCCAACATGGTTCATGGACCAGATACTACAAGAATCAACCAGCAAGAAT
GCTGCTCGCGACCAGCTGCTTAATGTGCTGCTCGCGGGTCGGGATACAACGGCGTGTTGT
CTTTCTTGGACATTTCGGCTACTTGTAAGACACCCTGACGCAATGTCACGACTCAGACAA
GAGATCGACCTCGTGGTGCCGGATTCAGACCATCCCACGCGCGAGCAGGTCATGCGCATG
CCCTACCTTGCAAGTGTCGTGAAGGAATCTTTGCGACTTTATCCTCCTGTTCCGCTCAAC
ATCCGCGAAGCATCTACTTCAACCTTGCTTCCAAGCGGGGGTGGCGTTGATGGCAAGAGT
CCAATACTAGTCCGAAAAGGCGAGATTACCATCTTCTCGCAGTACATCACTTCAAGACGT
GTCAACATCTTTGGAGATGACGCTGGGCAGTTCAGACCCGAGAGGTGGCTAGCGGGCGAA
GCAGACCAGATAGAGAGTGCGTTTTTTGCGTTCAACAGTGGGCCTCGGAGGTGTCTAGGA
GAAGACTTTGCCTTGACGGAGACATACTACGCAGTCATTCGGCTGCTGAAGGCGTTTCCC
AACATCAGACTGCCGGCCAGCGAGCCTGTAGAAGATGTGGGAACGGAACGGCAGCGACTG
ACACTGGTCCTTGCGAGCGAGGACGGCTGTCGTGTTGAGATGTGCGCACGTGACAGCTGA
>g3494.t1
ATGAGTTCCTCACAGAAAGTATGTGGATTAGTCGAGCTGTACCGTCCAGAGAATGGGGAG
TCCGACATAGACATCGTTGCCGTGCACGGTTTGAACGGTGATGCACATCGGACATGGACC
AACCCCAAAACACAGAAATCCTGGCTGAATGACCCGGATTATCTGCCAGCTCATATCAGG
TCCGCCAGAGTCTTTAGCTGGGGTTACAACTCGAGCTTTAGCTCGATATCGGGCGCCCTC
CCGTCCAACAACCTCATCCACCACCACGCGCAGACACTTGTTGCACAACTAGTCGCGGAC
AGGATACTCGAGGGCCGTACCGAGCATCCTATTATCTTTTTGTGCCACTCACTTGGCGGG
CTGGTTGTAAAAAGAGCTCTGTCATACTCCAAATCTCGCGAGACCACACCAACAACACAC
AGCATATTCCGCCACACCTTTGGCATCCTCTTCTTTGGCACCCCGCACCGCGGCTCGTCC
CACGCCGACCTGCTCCTCACGCTGCAGAAGCTCGCCACGCTCGCGCTGCCCCGGAGGTTC
ATCCACAATGAGTCGGTGCTCGTCAATGCGCTCCGGAAGGAGTCCGAGACACTCCAGAAC
ATCTCGGACTACTTTGACCCGCTCATCCAGTACTTCCACGTGCACTTCTTCTGGGAGGAG
GACAAGACCGACCTGCACTACAAGAGGGAGTACATCGTCACCAAGGACAGCGCCGCGCCC
GAGCACGTAAACACCGAGCGCTCGGGCATCGCAGCGAGCCATTCCAACATGGTGAAGTTT
GGGTCGACGGACGCGCCGGGGTTCAGGACCGTCATGGCCACGTTGAGCAGGTACTACCAG
CTCGCTGTGGCGGGCAAGGAGAAGAGGCGGAACCCTGGTTAG
>g3495.t1
ATGTCCCCTACACTCGTGCAGGACGCAGACACGAGCATGCTGCTATCCAAACTGCTCGAG
CCTCTCGATTCACATCCTGCTGTGCCGCCGCCCCTCTCAGAGCATGACCTCGAGCTCAAA
CGCCTCTTGTCTGTCCGCACTATCGTCTCTACCTCTTTATTCAGGACCCAGCGACAGACC
AAGACTCAGCCAGAGAGAGCCAATGCATACATAAAGATTGGAGCCGGCTCTTGCGGCGCC
ATCTTCAGCCGCGAAGGCCAGTCTGTGGTTTTCAAACTCGCTAAGAACGCCGAGCACAAC
CTTTGGAACGACTACAAGAAACACATCCGCATCTTGGAGAAAATGAAGGAACATCAGGTT
AGCATCAATATGACAGAGTGCTACTACTTCATCTCAGACAAGGAGGGATCCTCCTACTTT
GATGTCAACCAAGACCTCGCGGAAGCCGCGAAGGACATCGTCAATCTCCCCACTGACGTG
CTGGTTACACAACGCATCAACGCCCTTCCGGAGACTACGCGCGCTCACCTCATCGACAAG
TTCTGCGCCCCGCGAATCAGGGACAAAGCGCTGGCTGACCCAGCGAACAAAGATTGCCTC
GTTCGCGTATACCTTGGATCACTTGCGGGCAAGGCTGGCGGAATGTTCTTCTCGCTCAGA
AACTTCAAGCTTCATCTCAACCAGATCATCGACCTTCAATTGGATGTCGACCACATGACC
ACCGCGATGGCCAGATCTCTCGCGGTGATGCACTGGGCGGCTTTGACTGATGCTCGCGAT
GTTGAGTTTGTCCTAGGCAGCTCTCCGGAGATCACTCCCCGGTCACCAACATTGACCTCG
GCCCTGGTCGAGTCGTTCCATGGGAAGGTCACCACTGGCCCTGTCCACACAGTCAACGAA
GATTTCTTTCACCGCACGACTGAGCTCTTCTTGCTTGACTTCAACCTGGTTCGAGACGTC
AAGCTGGACGAGCACTGCATTGAGATGCTTGTCAACGCTCACAACGCTAATGATCCCTAC
TACCCTAAACCATGCCAGGAGCACCCAATAGCCAAGAGGCTTTGGAACGAGTTTGCCAGA
GCATATCTGGACACTGCGGCTGTTGCTCTTCATAAGGAGAGCGCGGGGATTCGCATGCTA
CCAGGCATATTCCTGTCGGCACTGGTTTCTCAAGAACGGGCAAAGCAGCAGGAACGGAGA
GAATCCTAG
>g3496.t1
ATGAGCGCAATGCCGAAGGAGCTCAGACGCTCCATACTCACGGGCCCGCCGTGTCCCGAT
AACCTTCAGTCAATCACTCAATCGTTTCTGACCACGGTCCGTAGGTCACCAACAAACCTC
GCCTTGTCAAGCCCGAGCCAACCTCACGACCTGTACAACTTCCCAAGCCAACCCCTCAAA
GCACGACGGAAACAGCAGGATGCTGTCCATGACGCCATCGAAGATGATGTCCTGGACCAT
GAATATCAACGTCGTCCTTGGCTGCGATGGTCATACACCACCCTCTTCGACGCGGCGGAC
CTGTTCGGCTCCGCCCTCGCGCGTCGTGGAGCTACTCCAGGAAGAACTCCGGTCTTTACA
CTGCTGCACAGCGGCGTCGAGTCGTGGATGTGTCTCTGGGCCAGCCACCTCGGCCGGTAC
ACCTGGGCGCCCTTGCACCCGGGAAATCTGCGTAACGCGCCCGAGCTGACCTATATGGTG
CAAACTGTGCTGGAGAATTGTCCTGGATCTGATGCCAAGGATGAAGATGAGGCGGAAACA
GCTGTTGTGGTTGTTGTGGTCGACAGCGCCGAGATTGCGGATAGTGTCGATGCTGTCCTG
GGCGCGGTGCTGGGCGAGAGGAGTGTGGTGAAGATTATCGCTGGGGACAATGACAGTGAT
AGTCCCACCGATGGATGGACATCAATGGGTGTGTTGCTCAACGACGAGAGGGCGAGACGT
GTTCACCAATCGGCAGGAGCCGCGGAGACAGCATCCTGTCGTGGCGTCAACTCCGATACG
CATCCAGAAGACAGGCTCATCTTCTTCACCAGCGGATCGACAGCGCTGCCAAAGGGCTGC
GCATGGCAGCATCCCCAGAGTGCCATCAGGTTGGCCCCCTCGCAGGCCATGTCAGAGTAC
ACCCAGAGTGCGTCCTCTTCGAATGGTTCCAACGCGCGGATGTATATTCCTCTGCCCACC
AGCCACGCAGCAGCATATATCTGCGTCATGCCGTGGATCCTCCTTGGTGGTGCGGTCGTT
TTGCCAACCCGGCGACGCAGTACAACGATATCGCCACCATCAACGCCGACACCGACAGCA
TCCATCGAACCAGAAGCCATGCTTTCAGATATCAAGCTGGAGTCATGCACAGACTTCCTA
ACGGTCCCAACGATGGTGGGCGCGCTGGCTGCGGCTAATGAAACGGCCCGAGTAGATCTG
AGCGGCGTCTCGATAATCATGGCTGGTGCATCCGCCACAGACACGCACCTCCGGAGCTGC
TTCGACCATCTTGGTGTTATGAGGGTGGTCAACTACTGGGGCATGTCGGAGTCCATCAAC
CTCTGTCCGGCATTCATCACACGCAACGAGTATGCTGAGTATCAACGCGGTCCCGAGAAC
ACTGCGTGGTTTCTACACAACGGGTCAGACGTAAGCATAGGCGTCGTCCCGCACGCAACA
TCGATCAAAGTCTGCGGGGCCGACGACAGTACGGATCCAGCCCCTCTGTCCAGCCCGGGA
GAGCTGCACGTCAGTTCGCCCACCCTGATCCAGCGCTACCTCGGTGCGCAGGCGTCCAAC
AGCGGGTTCTACACGGACGAAGCTGGGATGCAGTGGTATAACACCGGCGACGAGGCTATG
ATTAACGAGGCCGGCCAGGTCTTTCTCACTGGGAGGCATAAGGAAGTCATTGTCCGGGGT
GGCGAGAAGATATCCCCTGTGGCTATGGAGACTGCTATAGCACGCAACCCTCGACTTGCG
AAGCTGGATATTCTTGTTGTAGGCACGCCCGATGCGATCGCCGGACATCTCCCTGTGGCT
GTCATCCGGCAGCAGCCTGGTCTCGAGTTGGATCCAGAGACGGTTGCGATGCTGCACCAG
ACTATTCTGAGCGAGATGGGTCCCATCTTTGTCCCTGCTGCCGTGCTGACACTCGATGCG
CTTGGCTTGGAGGACTGGCCAAAGACCACCATCGGAAAGCTACAGCGCGGCAAGGTTGCG
AGCCGGGTTGAGGAATTCTTGAAACAAAAACGGGCCACCAGCACAACACAAAGTCTTTCG
GTAACGACCGATGCTGGCAAGCCAAAAGGAACAATCTGCACCAAGTCACTTCTAAGTGAG
CAGGCCCAGCGGGTTTGGGCAGACGCTATTGGCATAGCCGACCTAGGACAACTGCCGATG
GATAAGCCAATTAGGTCGTTCTCGGATAGCATCACACTGATGCGCGTGCGGGCTGGTATT
CTCAAGGAAACGGGCATTGCCTTGTCTCTTGCCGAGATGATAGAGGCGGATACCATTGAT
AACCTCCTTGAGGTTTTGCTCGCTAGGAAAAATGCCGCATCGTCATTACCGCCTACACCT
GCCACCTCAGAGGAAGGAGAGGATCGAGATGATAGAGACGCGTTCAGATCAATCAAGAAA
GAAGGAAAGCTCGCCGTGAATCACGACCAGCAAAGCGCCATAACGACGTCCCTGCGCGCA
TGTGGACTTGGCTGGGAGGATTGCACAACCCTGATAGTCCCACCGGACATGAACGAGATA
CTATCCAGGCACGCCGCCTTCAATGGCTGGTCACCATCTTTTGTCTTGCGTTTTTCTGGA
CAACACGATATCCGGGCCGTCCAGCAAGTGCTGGGACGTCTCTTCAAGTTACATCCTCTG
CTGCTATCGCACTACGTCCGGACGGATAGTCATGAAGCCTTCCATGCCCTCCTCAGGCAC
GAACCCCATGTCCTGGAGAAGTTCATCAAAGTACGCCACGACCGTAAGATCAGGTCTGTG
TCAGACCTGCTCGCGGTACCGCGTGGATACTCCGCCTTACAAGGACCTGCATCGGTCCCG
GGCCTTGTCGCACACGCGGAGATCTTCAAGGTCCAGGAACCCGAGCCCTGTACGGGCCTG
GTACTAACAGTCAATCATGTCATTGTCGATGCCACATACGCAGAGATGATCCTGTCGGAT
CTCGAAGCTATCTTGAGCAATGATATCAGTAATTCAGGTCGATACACCGGCTATGATGTA
TGGGCAGAAGCTTATCATAGTCGCCGCACCTCGCCTGAGGCCAAAGCCGTGACGGACTGG
CACATCTCCCAACTTCACGACCTTCATCTACACGAGTCGAATATATGGCCCTTGCCCCGC
GCTGAGGAGAATGACGGACAGCACCAACATGAATTCAAACACGACTTCAGCCTATCAAAA
ACCGATGCTTTCAGAGACGCGCATCCCGAGATTCAGCCTTCGACGATATTCAAGACCGCT
ATGATCTTGGCGGTGGCAGCCACGACCAATCAGAAATACGTCGCCATCTCGAGCTGCGAG
GCCGCACGCAGTCGCATGCCTTTCACAACCACCTCCAACGCCACAGAAGAAGCTGTAGAC
GTAGCAGGTCCGACATACAGCTTAGTCTTTGAGCAGACCTCTCTTTCAGACACGCTGGAA
GTCTCTGAACTCCTGCAGCAGCTCGAAAAACGACAGCACAAACTCACAATGAACGCGACG
GCGTGCTGGCACGACATTTACGCACGTCTGACAAGCGAGAGCGGGAGCGACATCGTGCGA
GCTTTGGAAAAGCTGACTTTTGCGCTGGCGTTCAATTGGGTTCCTCCTGATGCGCTAGCC
GCCCACCGCAATGAACAAATGCAGCTTCTCGAGACATATTTTCCTTCTGTTGGGGGTTTA
GAGGTGCAGTGCGGCCTCGGCGGCGACCCTCTAGGCCAGCAGATTGCTTCGATCCAGCTG
AGTGGCACGGGCCTCGACGTGGATGAGATGAAGAGGTTTGCACTGATGATGGAGAAGGCC
TTAAAAATGATCATGTGCTGCAAGGGGCAGGATCGTGATGCACCGCTGCTGGTGACTGAC
GTTCTCGACCTTCTTAAGGTGCCCGAGGACCATCCCGTGGCTCAGCCTGTCGTCTAG
>g3497.t1
ATGACACAACCAAAGACCAAGGTCAAGACAGGGTGCCAAACCTGCAAAGCACGCAAAGTC
AAATGTGACGAGTCGTTTCCCGAGTGCAATCGCTGTATCTCGGCTAGCCGCGTTTGCGGC
GGTTACGGGGTATGGGGAGGCGGCAGCCGAGCCCGACCCCGGGTCCTAGATAATCAGTCC
ACATTGACAGCTTCTAGCTATAAAGGGTCCGCAACCAACCGTGCCGGCCCTTTGCAGCTT
CGGAACGCTCAAAGTATTGCTTCACCGCCCTCTTTCATCTCATCAGCCATAAGCTCTGCC
CAGGACCGCGAGATCTTCGACTGGTATCTCTCGCGAGCATCGACTATGCTCCCAGGCTCG
TTCAGCCACGATTTCTGGTCCCATGTCGTTGTCCCCTCTACACTATCCGAGCCCGCAGTC
CTCCACGCCGTGCTGGCGCTGAGCTGTACGCACAAGTGCGGTGTGCTGACGGCGCAGCAG
TCCCGTGGTGGTATAGTGGCGAGAATTGACGACACGACTGGCAGACTGAGTACCATGTCT
TTGCGGCATTATGCCAAGGCTATTGGGCATATGAAGCCTCATTTCTCTGCTATGGACGAA
ACTTCGATCAAGGTCGCGCTCGTCGCCTGCGTGGTGTTTATGGCGTTTGATTTGTTGCGA
GGGCAATGCGAGAGTGCCAAAATTCACCTTGAGAATGGCCTGAAGCTCATGGTACAGAGA
TATGGTATTCCCGAGAGCAATGGGACTAAGCAGAATCGATGCTGGCCGCGGCTGGTAGTC
TTGCTTCCTCCGCAAACATTGGTCGATAATTGGTTGATCGATGTCTTCACGAGTTTGCAG
ATTCAGTTCGCGCTGTTCACACCTCGAGTTGGAATGTTCTTGGTCTCCGGTGAGACTCTG
GAGGGCCTGTCGATTTTCGGGTCGATTAAGGAAGCGTGGCGTGCTTTACAGCTTCTACTA
GTTCGGGCACTATATTTAACGGCGACATCGTCAGCAATGGCAACAACAAAGAGCGCCCTT
GAACTGGGAGAACTGAGAAGAATCAAAATGAAGCAGAGCCTTCTGATTCACGATGTCGAG
CGATGGTGGACGATATTCGAAGCGTCACAAGGCGTGCTTGGGGAGAAGTACAACAAGTCG
TTCGAGACGCGCAAGGCATCCTGCGTGGTGATGGCGTATTCCTGTATGGTTGCGATCGAG
GCGGCGACGTGTCTGCGACATGTCCAGGGAGGTTCAGGTCAGCACCAAACCTTGTTTAGT
TCCAGGAGTCACGACGAGTCACAAGTCGTCGAAGGGAGCGACGATAGCGAGATGCTGTAC
GACGACTACACACCACGTTTCAGGGAGATGTTGACTCACCTTGTCCAGCTGCGACGCATT
GCCCAGCCCCCACCAAACGTATTTATACCACAGGGGAACTTGCAAGTCATCGACATGGCG
CACTCAATGATGGACTTTGGCTGGCTGCCATTATTGTTCTTCCTTGCGAGCAAGTGCCGG
TTAGGCAGGATACGGTGGCACGCAGTGCGGTTTATGGAAAAGAGTTTCCACAGAGAGGGG
ATCTGGGACTCCCGGCTCGTGGCTAGGGCGGCAAGGAGGATTATTGCAATCGAGGACGGG
GAGATCAATAACGGGACCTGCGATGACAGGGAGAGGGGGTTGGACTTCCAGCTGAGTGAT
CTTCCGCAGCTGGAGAAACCTACGATGCGTCCAACTGTGCCTGTGTCGAGGAGGCTGCGA
GACGTGGAAATGGTGCTCTACGGTGAGCCCGTGGAGAAGATGGTCCTGACGGCTTCATTC
ATGACTCCAGACCACTCAAGAGGAAGGTTTGCCATTGCTGAGTACAGCTTGCAGACTCAA
GAGTGGTCAGACTTCTGA
>g3498.t1
ATGGTTCGTACCGTCATCCCAGCCGGTGATCTGTATCTCGACATCGGCGGCCCGCCCGAG
ACATCTGGCTTGCCAGTCACCCGAATGCTCGTCAACTCTAGCAAGCTCGTGGCAGCTTCG
ACGGTCCTGGCCACCGCGATCGCCGAGACTTCGCGTTTCAATGCAGGTGCACCCAGACAG
ATCCCTATCATCTCTCTGTCTGACAAGAAGCCTGCGGCCATCGCGTTCCTGGTGCGTGTT
CTTCATACAAGCCCAGGTGCTACGGAGATGTACGAGGTCCTCGACAAGAAACCAGTTGAC
GAGGTGTACGACTTCGTGGTGGCTTTGAACAAGTACGGCTGCATGGGCGTCATCCACATG
CTCCAGCAACACCCTCGCGCCCTGCCACCTAGTTCGGGCCAGGTTCTCAACACCGCGCTG
TCGAAGATGCAGCTTTCATGCATCGCACACCGACTTGGCTACGCGGGAACTTATGAGGCG
ATGGTACGCGATCTCACGCTCACCTACAACAAGTCGGCGTTGATCGATGCCTTTGCCTGT
GTTAACTCTCACCTACTCCCTCATGACTTCATCAGTAACATCGCAGCTGAGCAGTACTTC
CTTGTGGACGAGGTCATAGCCATGCTCAAGAAGATCATGGGCACGCTGGGGAATGAAGGG
GAGCCAGTGATCCCGTCCGATTACAGAATTACACACTTCTGCAACACTGATGACGAGCGC
TATGACTGCGCGCAAGAGCATCACGATATCTTCACCGCCCGGCTCAGCAAGGTCTCGCTG
TACCCAATTCCGGAACCCAAGGACATCGAAATTCCGGTCAAGGAGCTTTATAGCCACGTT
CGTTCGGCCTTGCGTGATGAGGCTACCAAAAATGGCGGACAGGCGTGCGCAAGCTACGGT
ACTGACGGAGATAGCTGGATCGATTTCGAGTGGGAGAACAACTACTTCCCCATGCCATGG
GACCCAGCATATTGCGTCTTCATCACGAAGAGCAAGCTCCTTCCCCTGCAGGCCGGAGAG
ATCCCTGAGGGCTACACCACGGAGCTTTGA
>g3499.t1
ATGAAGTTCCATAATCTTTTCGGCCAGGTGCTTTCATTGGCAGTGTTTGTCTCGGCAGCT
CCTCATGTCGCCAGACAAACAGTAACCGAGCCCGTGCCCATGCCGCCTCCCGTGCTTCAC
CCACCAACACTATCGGCTGAAGAACTTGCTATTGTGATGCAAGTCAACGAAACGACCAAG
GCCTCTGTAGCAGCCTCGATCGCCGAGGCGAATGAGCTTGTGCACATCCAAGCAGCCTGC
CGCAATACCATCTACCGCCGCTGGGGCACCCTCACTGCTCAGGAACGCACCAACTTCGTC
AACGGTATAAAGTGCCTCATGAGCCGCCCGCCGCGTGGTAACATTTGGTCTTCCGCACGT
TCTCTGTACGATGAGCTCGTGTATATACACGGCGCACAAGTCGGTACAATCCACCAGAAC
GACAGCTTCCTGCCCTGGCACCGGTACTATCTATATGTTTTCCGCAGCCTGATGAGCTCC
GAGTGTGGCTTCAACGGTCCCTGGCCTTGGTGGAAGGAGACCAACAACGCGGGCAACTTC
GCCGCCTCAGACATTTTCAGCAATCAGTGGTTTGGTGCACTACCGCTCCGCCAGGGCGAT
GTCAGCCCATGCGTCAACACGGGCGCCTTTGCTGGGATCAAGGATCCCTTTTACGGAACT
TGCGTAGGCCGCGGCGAGAGGAAGTCCGAGACCAACGAAGTGACCATCGCTCGCGAAGAT
CTCTGTCAAGGGACAAACGGCAATACCTACGAGCAACACAGGGCCTGTGTTGAAGGTAGC
AACCACGCCTGGTTGCATATTGGCTTTGGAAAAACCATGTCCAATGCCATGTCCTCGCCA
TCTGACCCCATCTTCTTCCTCCATCACTCGTACATTGACTGGCAGTGGAAGCGCTGGCAG
AACGTCGCCTCGTGGCGCTGGACAACAATCTCTGGTTGCGCGACAGGAGGTGGCTCGTGC
ACCCCATTGACACGGGACACGGTGCTGAGCTCCCGCGGATTATTCCGGGACATGCGCGTC
AGTGAAGTCCTTGACTCCGAGGGGCCTACGACGTGCTACACGTATGACCTACTGATTTAG
>g3500.t1
ATGAGCCTCAACCCCATCGCCGGCCTGACCGGCAAGGCCCTGAGCACCTTGCAGGTGGCT
CTCATCGTTGCTCCCGCCTTCATCCTCTTCGGATACAACCAGGCCGGCATTGGCGGCCTC
CTGACCCTGAGCGACTGGAACAAGACCTTCCCCGAGATCGACACCACCGACGCCACCGGC
GCCGAGAAGAGTGCCAAGTCGACCCTCCAAGGCTTCGTGGTTGCTACGTTCGTCATTGGC
GCCATCACTGGCGCTCTCCTTTGCTCCTGGGCGGGTGAGCGCTTCGGTCGCCGGAAGTGT
ATCCTCGCCGCGGGCATCTTCTGCTTGATCGGCGAGGCCCTCGAGGCAGCTAGTTTCGGC
CTCGCGCAGTTCATCGTGGGCCGCGTGATTGTCGGTCTCGGCGTCGGCATGCTCAGCTCC
ATCGTCCCCGTGTGGCAGTCAGAGACGGCCGGGTCGAGCAACCGCGGTCGTCACGTCGTG
CTTGACGGCTTGTTCATCTGCCTCGGCTACGTGCTGGAGAGCTGGATCAACTACGGCTTC
TCCGAGGACGCGGCCGGCGGGGCGGTTACCTGGCGGCCCAGCATTGCCATCGGAGTCGTC
TTCTCCGTCATCCTCATCTGCTCTGTCTACATGTTCCCCGAGTCTCCGCGTTGGCTCTTG
ATCAAGAACCGTCAGAGCGAGGCGGCCCACGCCATTTCGATTCTTCGGGGCCTGCCTGAG
GACTCAATGGAGGTCCAGGCCGAGATTGGTGGCATCGAGCTGTCCCTCGAGGAGTCGAGC
CAGTCCGCCATGAAGTTCACCGACATGTTCCGCATGGGCGAGGACAAGCTCCTGTACCGC
TTCGGCCTGTGCATGCTGCTCCAGTTCTACCAGCAGATGAGCGGCAGCAACCTCATCTCG
GTCTACATCCCGATCCTGTTCCAGCAGAACCTGGGCATGTCGCCGCAGATGTCCAAGATC
CTCGCTGCCGGAGCCATGACCTTCAAGTTCCTCTCGTCTTTCATGGCCTTCTTCACCATC
GACCGCTTCGGCCGCCGCGTCCTGTTCATCATCTCCGGCAGTGGCATGTCCGCCTGTATG
ATCGCCCTTGCCGTCACCACCTCGATGCCCAAGAACGACACTGGAGCCCAGATCGCGGGA
GGCGTGTTCCTCTACCTGTTCAATATGTTTGTCCCCATCGGGCTGTTGGGCGCAAACTTC
CTCTACTGCACTGAAGTCGCACCGCTGCGGCTGCGCATGACCATGAGCAGTCTCAGCACT
GCAAACCATTGGCTCTGGAACTTTGTCGTCGTCATGGTCACTCCGGTCGCCCTAAACAAC
ATCGCGTGGCGGTACTACATCGTGTACGCCGTCATCGCAGGCACGTTCCCCATCATGGTC
TACCTGTTCTTCCCGGAGACGATGGGTCGCAACCTCGAGGAGATCGACCTGTTGTTCCGC
GATGCCGACAGCATCTGGTCGGTCGTGCGCCTGGCGAACAAGAGACCCATTGCCATGCCC
CAGGAGGTTGTCCGCGGCGAGGGCAAGGAGAAGACTGTCGAGCACGAGGAGAGTGACGGT
CGGTGA
>g3501.t1
ATGGCAGCCCAATCGAAACTCGCTGTCTCGGATCGTTCCCTCCGGAGCGCTGTCTCCCAG
CTCACGACGCTGTACATCCAGAACCGCACTCACATATCGCGCGGCGTCTACCTTGCCCTC
TTCGTCACTCTTGTCAACCGCGTGCGCCATGCCGTCGCAGAGCAGAAGGCTGCCTCGGCC
CGAGATGAAGCTCGTCGCGCATCCGGAACCACGTCATCCGCCGACGATAGCGCTGATGAT
GCGGCGAAGAAGAAGAAGAAGGTCGAGCTCAACCGCGAATTTTTTCGGTCGCTATTGCGT
CTGCTCAAGATCGTGGTGCCGGGTTGGCGTAGTCAAGAGGCTCGGCTCCTCGTTAGCCAC
AGTTTCTTCCTCGTAGTGCGGACTCTGATCAGTCTGAAGGTCGCCGAGATGGATGGTGCG
ATTGTCAAGGCGCTCGTCAAGGGCAGTGGTCGCGAGTTTCTGATGCGCATTGTTTGGTGG
ATGGTAATCGCTGTACCGGCCACATTCACGAATTCAATGCTTTCCTACCACCAAGCCGAG
CTCTCTCTTAAATACCGCACTCGTCTGACACAACACATTCACGACAAATACTTGTCACAA
CTTACCTTTTACGGGATATCGTCTCTCGATGACAGAATCAAGAATCCAGATCAGCTCATC
GCAGTCGACGTATCCAAATTTTCAAACAGCTTGGCCGAACTTTATAGCAATCTGGCGAAG
CCAATTCTCGATATGACGATATACACGTGGTCGTTGTCAAACAGTGTCGGTGGCGAGGGA
GTTATCTCCATGTCGTTGCTAGTCCAGCTGTCCGCCCACGTCATGCGCGCCTTGACGCCA
CCATTCGGCAAGTTTGTAGCAGACGAGGCCAGACTTGAGGGCGAGTTCAGATTCCAGCAC
TCCAGACTCATTGATCATAGCGAAGAGATCGCGCTCTATCACGGCCACGAAGCCGAGAAG
GACACCCTCGACAAAGGTTACTTTACGTTGATCAAACATGTCAACTACATATTGCGACGC
AGATTCTACCACGGTGTGATGGAGGACTTCGTCATCAAGTACCTTTGGGGAGCTCTGGGC
TTGATGTTGTGCAGTGTCCCGGTCTTCTTCAAGCTCCCTGGCCAGCTTGCTGGCGGCATC
GACGTGGCCAACATGGGTGACAGAACTGAAGCTTTCGTCACCAACAGGCGCATGTTGCTT
AGCGCTTCCGACGCCTTTGGCCGCGTCATGTTCTCATACAGAGAGATCATGGAGCTTGCC
GGATACACTTCACGAGTTGCGTCGCTCTTGGAGGTGATGGATGATATTCAGGCCGGGCAC
TTCGAGAAAAAGCTGGTGTCAAGCTCCGGAACTGAGGGACAGGAGAACGTGCTGAAGGGA
CGCGGTAAAGTCGTCGAAAGCAAGGACATTCAGTTTATCGACGTACCCATCATCTCACCA
AACGGCGATGTGTTGGTCAAGGCACTCTCCTTCTCGTTGAAGCAAGGTGACCATCTGTTG
GTTGTCGGACCGAACGGATGCGGCAAGTCGAGTTTGTTTCGTATCCTCGGTGGTCTCTGG
CCAGTATACGGCGGCACAGTGTACAAGCCACCGTTCACCGACATCTTCTACATTCCCCAG
CGGCCATATCTATCACGGGGAAGCTTGAGACAACAAATCACCTACCCAGACAGCTTGCGA
ACCGTCCGGGCACGTGGTGTTACTGACGCACAGCTCTTTGACATCCTCAAGATCCTCAAC
CTCGAGCACCTGGTGGATCTGTACCCGGAAGGATGGGACGCCGAAGCGGAGTGGAGAGAC
GTGCTGTCGGGTGGTCTGCAGCAGCGTGTCGCAATGGCACGTCTGTTCTACCACAAGCCG
CGGTACGCGATCCTAGACGAGTGCACGAGCAGCGTGACGCTGGAGACGGAGAAGGTCATG
TATGATAACGCCAAGGCATTGGGCATCACGCTGATGACGGTCAGCCATCGCCGCAGTCTG
TGGAAGTACCACAGCCGGATCCTGCAGTTTGACGGACAGGGCCACTATGTTTTCACGAAG
CTAGATGCGGACAAGAGGTTGAAGCTTGAGGACGAGAAGGAGGATCTCGAGGTGTTGCTG
AGGCAGGTTCCCGAGATTGAGCGCAGGATTGGAGAGCTCGAGGCTGCATCTATATAG
>g3502.t1
ATGGCCACCGATGAAGAGATCGCCGTTTATGACGAGGTCGAGATTGAAGACATGACCTAC
GATGAGGACCGACAGATTTACCACTATCCGTGTCCATGTGGCGACAGGTTCGAGATCGCC
CTTCTCGACTTGCAGGACGATTCGAATGACATCGCAGTCTGCCCCAGCTGCAGTTTGATG
ATCCGCATCATTTACGACCAGAACGACTTGCCAAAACCTGAACCCCAGCCTCCAGCAGAA
GGATCAGCACAACCTATTCCAGCAGCAGCTTAA
>g3503.t1
ATGGCAACCACGGACCAAGCACCGCCTCAGAACAAAGCCGCATGGCTCAAGGGCGTCCAA
ATCCGCCCTCTCGAAATCAGCGACGCGCTGTACACGGAGCCAGCAGCAGATGAGATCGTT
GTGCGGGTACACGCCGTCGCCCTGAACCCAGTCGACTACATGACACAGCACCAAGGCGGT
CTCATGTTTCCTTGGATCAAGTATCCATTCATCCTCGGGTCTGACGTCGCGGGTCAAGTC
GTGCAGGTTGGCGCAGATATTGCTTTGGGAGCCGAATCAGGGGTAGCGGTGCCAGGCAAA
TTCAGCATTGGAGACAGAGTTGTTGGATTTGCAGCAAGCACGGACGAGAAGAGGAATCGT
GCAGCAGAGGGAGGGTTCCAGCTTTACGCTGTCCTTGCGGGACGTATGGCGACCAGGATC
CCGGACGACATGGCGTTCGAGCAGGCCGCTGTTATGCCAATGGGCGTTACCACGGGGGCA
GCAGCACTTTTCAAGAAGGATCAGCTTGGCCTGCAGTGGCCTAGTTCCCCTCCAGCCCGA
CCCAATGAAGCAAGCGACAAAGACATTGTACTGATCTGGGGCGGATCGACGAGCGTTGGG
TGCAATGCCATCCAGCTCGCTGCAGCAGCGGGATACGAGGTGCTCACCACGTGCTCGCCC
AAGAACAATGCGTCTGTCCTGGACCTAGGTGCGTCAAAGTGCTTCGACTACCACTCCGCC
ACCGTAGCTAAGGACATCGTGGCCGCATGCCAGGGACGCAATGTCGTCGGGGCCGTTGCT
ATCGGCCACGGTTCAGGCTTCCTCTGCATGGATATCCTGGCACAATGCAAGTCTGGACAA
AAGCCGAATGGCAAAGGCGGGAAGCACGTGGCGATGGTGACTTACCCCATGCCTAACATG
ATCGACCCGAGCATAGTGCGGATGGCTCTGACGTATGTGGTTGGCAGTGCGCGGCTGTGG
CTAAAGGGAAGGATGACGGGTTGCACGTACAAGGCCGTCTTCAGCTCCAATATCATCCAC
GACGAGGTGTCGACCAAGATCTGGAACGAGTTTCTCGGTGCTGCGCTCCCGAAGGGCGAG
TATCAGGCGGTACCACAAGTACAAGTGGTTGGGACAGGACTCGAGAGCATCCAGGCTGGA
CTAGACCAGCTCAAGACGGGCGTATCTTATAAGAAGCTGACTGTCAAGCTGATCTGA
>g3504.t1
ATGGCAGACCGAACCCCACGAACGTATAATATTGCCATGGTGTGCGACTTCTTCTTCCCC
CAGCCAGGAGGAGTCGAAAGCCACATCTACCAGCTCTCGAGCAAGCTCATCGATCGCGGT
CACAAGGTCATCGTCATCACGCATGCCTATGACGATCGCAAGGGTGTGCGATACCTTACC
AATGGCATCAAGGTCTTCCACGTGCCCTTTGCCATCATCCACCGATCAGCTAGCTTCCCG
ACTGTCTTCTCCTTCTTCCCTGTCTTCCGCAATATCGTGACGCAGGCAGTATCTTAA
>g3504.t2
ATGGCAGACCGAACCCCACGAACGTATAATATTGCCATGGTGTGCGACTTCTTCTTCCCC
CAGCCAGGAGGAGTCGAAAGCCACATCTACCAGCTCTCGAGCAAGCTCATCGATCGCGGT
CACAAGGTCATCGTCATCACGCATGCCTATGACGATCGCAAGGGTGTGCGATACCTTACC
AATGGCATCAAGGTCTTCCACGTGCCCTTTGCCATCATCCACCGATCAGCTAGCTTCCCG
ACTGTCTTCTCCTTCTTCCCTGTCTTCCGCAATATCGTGGTACGCGAACGGATTGAGATT
GTCCATGGTCATGCTAGTCTCAGCTGTCTCGGGCAAGAAGCGCTACTGCATGCAAGGACG
ATGGGACTTCGGACAGTCTTCACGGACCATTCTCTGTTCGGTTTTGCAGACGCAGGCAGT
ATCTTAACCAACAAGCTTCTCAAGTTCATTCTCAGCGACGTCGACCATGCCATCTGTGTC
AGCCATACGTCCAAAGAAAACACTGTCCTTCGTGCCGCGCTGGACCCTTTGATGGTCTCA
GTCATCCCCAACGCCGTCGTCTCGGAGAACTTCAAGCCGCTCCCGCGCCCCGATCCAACC
ACGACCAACTACCATTTCCATCAACACCCTTTACCAGCCCATCCCCTTGGACCCCACGAG
CCAGTCACGATCGTCGTCATCAGCCGGCTGTTCTACAACAAGGGCACAGACTTGCTCACA
GCAGCGATTCCCCGGATTCTCGAGGCACACCCCAACACGCGGTTTATTATCGCTGGATCA
GGTCCAAAGGCCATCGATCTAGAGCAGATGATTGAACAGAACGTCCTCCAAGACAAAGTC
GAAATGCTGGGGCCCGTCCGCCACGAAGACGTCCGCGACGTAATGGTCAGGGGCCACATC
TACCTGCACCCATCTCTTACGGAAGCGTTCGGCACCGTCATCGTGGAAGCCGCGAGCTGC
GGCCTCTACGTGGTCTGCACTGCAGTCGGTGGCGTGCCTGAAGTCCTTCCCTCACACATG
ACTGAGTTCGCGAAACCCGAGGAGGACGATCTTGTCCTCGCCGCCGGGCGTGCAATCCAA
ACTATCCGCGCCAACAAAGTCCGCACAGAGCGCTTCCACGAGCAAGTCCAGAGCATGTAC
TCGTGGACTAACGTCGCCGAGCGTACGGAGCGCGTGTACCAGGGTATCATGGGGGATGTC
AGCGACGCCGAGTTCTACGGATACGAGGCTGCGAACAAGGCCCAGTGGAGCGCCACGCGG
GGAAGGAACTTTGCGCTGATCGACCGACTGAAGAGATACTACGGCTGTGGAGAATGGGCC
GGCAAGCTGTTCTGCTTATGTGTGGTCATTGACTACCTAATATTTGTGTTTTGCGAGTGG
TACTGGCCGAGAGACGAGATTCCGATCGCAAGGGACTGGCCACGCAAGATCTTCAAAGGG
GATGACGACGATTGA
>g3505.t1
ATGGCTGCCCCTACATCATACGCCAGATACGTACCTGGTGCCGACGCAGGCTCCAACGAC
ATACAAGGCGCCTCCGACGATATCAACAGTCGACCAGCCAAGAAAGCACGCCTATCGCCA
GAACGGACCAAGCCTGTGAAAACGTCAAGCCAGAGGCGGAAGTCCAAACAACGGACGGGT
GCAATCGACAGCGACACAGACGAGAGTTCTACCACAGGCGATGACGAAGTCGCTCTCAGG
ATTAACCCTGTCAGAGAGATTTCGGAGGAAGAGGAAAGCGTGGAGGTTGCGCTTGAAAAG
GCAGTCGAGGAGTCACCTGCCCTGGCTGAGGTCCCGCCTGTTCCGAAAAAGCCGAAGCGA
GAAAAGAAGTCAAAGAACGCTACGCGCCCTGATGCGCAGTCTGAAAGCGATGATGAGATA
CAGAAGCGACATAAGGCTGTCTTTGAGCGCAAAAGGAAGTCGATAAAGGCACCGGTTGTG
GCCGACAATGATGGCGAGGATGCGACAATGGAGGACGCCCCGTCTCCAGAGGAGGCCCAC
GGCTTGGAGCCTCTTCCACAACCCAAGCCTGTCATAATCCATGACACAGCCCCGACTTTC
GAGACACTACCTCAGTGGCTCGCCGAGCCTATTCGTGTCTCTCCACAAGCAGTAGCCGGC
TTTGACAAACTTGGTATCAGCTCTGAGCTCGGCATATCCGCCGATGTTACGGCAAAGCTG
GCTTCAGTTGGCTACAAGAACGCCTTTGCGATCCAGACGGCCGTGATACCACTGCTGCTA
CCGCACCACTGCAAGTCGCGGCAAGGCGACGTGCTGGTCTCGGCTGCTACAGGTTCGGGC
AAGACACTCTCATATGCACTGCCCATGATCCGGGATCTCAGCCACGGCAACCGCAGATTG
ACACGGCTCCGGGCCCTAATCGTACTTCCCACCCGAGAGCTGGTCAAGCAGGCTCAGCAA
GTATGCGAGGAGATTGCCGGAGTTTTTGCGATGGAGGGAGCAAAGAAGCGGGTGCACGTC
GGTGTGTCGATGGGTAGTCAGAATCTGGAAAAGGAACAATCTGCCTTCATCGCGAGAGAG
GAGACATATGACCCGGAAGCGTATGCGGCACGAAAGAAGCGGTTAGAAGTCGGCGACTAC
GATCAGGATGCCGAGGCGACGGACGATGAAGAAAAGGCTGAGAGATTGCGGCGGGAAGAC
CGAAACTCCACTCTACAAGATCATGTCATCCAGTACAAGTCCAAGATTGATATCTTGATC
TGTACACCTGGTCGTCTAGTGGAGCATATCAAGTACACTCCCGGCTTCACGCTCGACTAC
GTACGGTGGCTAGTTGTGGACGAGGCCGATAAGTTACTTGGCCAAGATTTTCAGCAGTGG
CTGGATGTGGTTATTCCGCCATTACATGAGAAAAGAGGATCGCAGAAGCGAAATCACCAC
CACAGCAACCTCTCTGGTGTACGCAAAGTCATTCTCAGTGCTACGATGACGAGGGACCTG
GACAGGCTAGCAGGGTTGAAGCTGCGCAGGCCCAGCTTGGTCGTGCTCGAAGGCGCAGGA
AGCGCAGAGAACGACGTGGATATGGGGCACGCCGAGCATGCCCTTCCCGAACTCCTAGAA
GAGGCAGCCCTTAAAGTCAGCGACCCTAACGTCAAGCCTGTTTTCTTGGTAGATCTACTC
CGGAGCAAGAAGATACTTGGCAACGCGGCGGGCCAGGCACCCGAAGTACCAAAGGACGAC
GACGACAACACGTCATCATCTGAATCCGGCGCAGACACTTCCTCATCAGAAGACGAAAGC
TCGAGCTCAGAGTCTGAAGCGGAATCCGACTCCTCATCAACACGCGCTGCGCCGCCTGAA
CAAACCTCCACGCCAAGCGTGCTCATTTTCACCAAGTCAAACGAAACAGCACTGCGTCTC
TCCCGTCTTCTCTCACTTATTTCCCCCAAACTCACTTCCCTACTCGGCACACTCACCTCG
ACAACTGCATATTCTTCCCGCCGACAGACCCTGCGCGACTTTACCGCGGGCAAGCTTCGC
GTACTAGTAGCATCCGACCTCGTAGCTCGTGGTATCGACCTCCCCTCGCTCGACCACGTA
ATCAACTACGACATGCCGACCAGCGTGGCGTCATATGTGCATCGCGTCGGACGTACCGCC
AGAGCAGGCAAGGGCGGCAGGGCATGGACACTATTCACGAAGCCTGAGGCAAGGTGGTTC
TGGACCGAAATCGCCGAGTCCAAGACTATCACGAGGGCCAAGGAGGTGCAGAGGATAAGA
GTCACTGAGGAGAAGGAGGCGCTGTTTGACGAGAAGGTTAAGGTGTATGAGGCTGCGCTG
GAGACCTTGGGACAGGAGGCAGGTGAGATGAGGAGACGCGGGCGTGCTTGA
>g3506.t1
ATGGCGGCCCGTATATGCCACCGTGCCCACCATCGCATCTTTCCCCGACGAGCCGCCCTT
GCTCGCCCGGCCTTCATCTCTTACACTGCTACATATCACCGCACGACGAGCACCAGAGCC
ACGATGACGCCTGCTGCTCCAGCCGACAGCGGCAACGGGGACCTCAACAACTCGCAGGCC
ATCCGCGCCAGAGTGCACCTCGATGTCGACCCTGCCTTCAGCCACGCCTCGCTGGCCATG
TCCGAGTCGCAGGACGACGCCCAAGTCCGCGCGCGCTACCGGCCTTTTATCCTCCCCGCC
GCTGACGAACACCATCCCGACTGGGTCGCAGAGCTCGAGCTGGGCACTGTCACCAAGATG
GTGCAGGAGGAGATTATCGACAAGAAGCAGGACAGGCTGCGCATCCTCGTCCTGTATGGG
AGCCTGAGGAGCAGGTCGTTCTCGCGCCTTCTGGCCTACGAGGCGGCGCGCATCTTGTGG
CGGCTCGGATGCGACGTGCGAGTGTACGACCCCGCGGGCCTGCCGCAGAAGGACGACGTC
CAGCACGACCACGCCAAGGTCCAGGAGCTGCGGGAGCTGAGCAAGTGGAGTGACGGCCAC
GTGTGGGTGAGCCCGGAGCAGCATGGCCAGCTTTCGAGCATCTTCAAGCAGCAAATAGAC
TGGATCCCGCTCTCCACGGGCTCCGTGCGCCCAACGCAGGGCCGGACCCTAGCCATCGCC
CAGGTCAGCGGGGGCTCGCAGTCGTTCAACACGGTCAACACGCTGCGCGTGCTGGGCCGG
TGGATGCGCATGTTCGCCATCCCCAACCAGAGCTCCGTCCCCAAGGCGTATACCCAGTTC
ACCGGCACCGAGCAGGGGGGCAGCAGGATGATGCCGAGCTCTAACCGCGACCGGCTGGTC
GATTGCATGGAGGAGCTGGTCAAGTACACCATCGTCATGAGGCCGCATTTCGACCTGTTC
GGGGACCGGTTCAGCGAGAGGGAGGAGAGGAGGGTCAAGGCTGAGGAGGAGGCGAGGATG
CCGGCTATGTGA
>g3507.t1
ATGACAACCGACCTTCACTCTGTGCTCACCCCAGCGCTGTTCCGGGAGATGGCAGATGCC
TCGATTCCCTTCAGCAGCACCGAGCCTATCGACTTCAGCGAGGTGATAGCCTCCTTTTTC
GGCGATATCAGCGGCGAAGAAGACATGTGGGCGGTCCTCGAACCTCGCGTCTGGTCGGCC
CTCCAAGCTCTGAGCAAGTTGGGCGTGGACAAAGCCGACGACTTTGACTTCCAGGAGTAC
CTGCCACCTGCAGAGGATGACAGCTTCCCCCATCACGCTCTTGGCTTCATCTTGCTCCTC
GACCAAGGCCCCCGCCGCCTCTGTCGTGGCGTCGACAACCGGTATATCGACGGATACTTC
GCCATTTACGCGCTCCGTCTGTTCCGCTATCTCCACGAAGACCTCGCCCCTGAGCTCCGC
ATCACGTCGTGGCAGCGGTGGGAGAAGCTCGGCGTGTCGTTCGACTACTTCATCGTCGCG
CGCGATGCGCTGAACGCCGTGCTCGCGCACAACGAGAGCACCGCAGAGTACTGCCTCGGC
TTCACGGATGAGGCGCGCTGTATAGTCGAGAAGCACTGCGGCGTGCGCGACCCGCACCGC
GACGGCGTGGAGCTGCAGGAGAAACGCTGGGGTTTGTATGCCTTCCCCGAGCTCATCGCC
AGTGTGCAGGCGGGCGGTCTGCCTAAGGGTCCGATGGGTGTTGCTGAGGGCTCATTCTGG
ATGGAGAGGTTGATCGATGTGCATTATCCTGTTCTGGAGAGGTTTGGGCGGTACCCCTAT
TGCAATGATGCTTTGGGACGGGAGAGTACTGCTGAGGAGGACGAGTGGATCAACAAGGCC
AAGGTATTTCAAAGAATGCCAGCTGGCATGCGGGAACATATCAAAAATGATGTTGACAAC
GGCGTCTGGTCGCCTTTGGGTGATAAGGATGGGAAACCCAGGGGCTGA
>g3508.t1
ATGCGCCTCCTCAACACAACAACCATAACTTTTGAGGACTTTGAAGTGACAGAGGTTCCT
CCATACGCGATCCTCTCGCACGTCTGGGGAGAAGAGGAAGTACTTTACCACGACATCATT
AACAAGACTGCCGAAAAGAAGAAAGGCTATGGCAAGGTGTTCCACACGTGCCAGCAGGCG
AGGTGGGATGGCTATGAGTGGGCGTGGATCGACTCCTGCTGTATCAACAAGACTGATGGC
GTAGAGTTGTCTGAAGCTATTAACTCCATGTACAAATGGTACCAACGGGCAGATGTCTGC
TACGCCTACCTCGTTGACGTAGATTTTCTAAATCCACTTGCCCTCGAGCCGAATCCCGTC
TGGCTCGGGGCTGCACAGGCCAAACGGAACCAGCCAAGGTGGTCGTTCTACAAGATCAAC
TTCACCTACGCCGCTTGGGAGATAGACGGTGACCCCGTAACCGAGATCGCCCCCCGGTGG
CAATGGACCAGCGCGAGCGGTTCAAGCAACCGAACGCAGGATGCTCACGATTTTCTGGAC
TCACTCTCGCGTAGTACGTGGTTCACGCGAGGCTGGACGCTCCAGGAGCTGATTGCGCCA
CAGCAGGTTGTATTCTACAACAAGTCGTGGGTCGAGATTGGAACTCGGAAGAGCTTGAAG
GAGCACATTGCTGAAATCACCGGCATCGAGGTCAGCGCGTTGCTGGGAGGCGTGCAAGTC
TTGCGGATGCTGCCCGCGGCTCTGAAGATGTCCTGGGCTTCGAACCGGTACACAACAAAG
GTCGAAGACATCGCGTATTGCCTCCTGGGAATCTTTGACATAACGATGCCCTTGCTGTAC
GGAGAGGGTTCAAAGGCGATGATCCGGCTTCAGGAACTCATCTTCCTACAGACCGAGGAT
TACAGCTTATTTCTTTGCGAGAAGGACTATCGCGACCTGCGTTCAAACTTTGCACTGACG
CCGCATTCTTTCCACCGCAACATTCAAGCAAGCATACCAGCATGGGCAGGTTATGGCAAG
CGGACGCACATCATTGACTTCCGCAACATTTACATGCACACCAGGAATTTGGTCAATTTT
GACCCGCCAAGTCTGAGTCAGGCACGCGGAATGAAAGTCACGATCGCCAAGAGCAACAAC
AGCTACGGTAACGAAGGGGATCGTAACTGGGAGCGCAACACAATTGTGTGGACGTACTGG
TGCCTGCGTCATGAGACTGACGAGTACCTGTTGTGCCTCGAACTTTGCACGAAAGGCACT
CTACGTGAGAGATACAACCTCACATTGAGTGAGCATGATCGGACGTGGTATGCAAATACT
CAAGAGCGTCCGGAAAAGCTTGAAGCACATGAAATCGAAGCCATGGCAGCTGCGACAGAC
ACGTGGTCACGAGCATGGTACACGCCAATTCTTCTACCGACAAGATATTTCAAGGATTTC
ACCGATGCAAAGATGTTCATGCGCACTAGGCCGACTGACGAGAGGCGCATTGGTCTCGGC
CCCGACAAGTACGAGCCGGAAAATATTTGGACACTCGTGGTGCACATAACGCCTGGCAAG
CTCCCGCGGAAAGCTGAGCTGCTTGCAAGTAACGTCGAGAAGCCACGAGAGGTTTTGATC
GACTTCTTCTCCGACAAGTTCATCGTTGAGACATCTCAAACCACGGCATACAACTTCATG
GACTGA
>g3509.t1
ATGCAGGCAGGCGAGCAGGGACGGGACGCCTTAGAGGCGCCAGAACATCTGTTGGAACAC
TGCATCCATCCTCTGTCGAAACAAACCCCTGAAGTTCGCACCCGGTTACATCACCCGTTC
CGTCCGCCTAAACTCCAGAATAGTTTCGCGTATCGCTTGTCACAGCCCGCCATGGACGCC
CGCAACGCACTTTTTAGTAGAAGCAACAAGGGCTCGAGTCCTGCCCCAACAGGACTCCCC
GGCCGAACTGTTAGGCGAGATCCCCCTCAGCAACAACAAGGCGGTAATTACGCCCAATCT
CTGCCCCCTCCCCCACAGGACCAGTACCGCCAGGGCGCAGCGTCCCAGAGACAACAACCT
CCACCAAATCAGTGGCAAGAGAATCCTCAGACCGGTTACCAGCAACCTTATCCAGCGCAA
CAACCTAGTAACGCCCGCTACCGTGACGATCCGAGAGAGCCTGGCAGCTTCGACCCTCAG
GGTATGGGCGCGCAATCGCGGATGCAATACACGCAGGAGAAGCCCATTGTCCCTGCCCAG
GGGAGGTCCGGGCAAACTATGCCGTACCAAGCGTCAGCTCAGCAAGTCAAACGAGCACTT
GTTGACAAGGTCGGGGATCCCGAATGGATGTACGCCAACAAAAGCGCTGTGCCCACGTGG
TTATTCCCGGAAGCCGCGTCCAGTTCGGCTGGCCACCAATATAATGCCAGCAGCGGCGAG
TACTACCTATACGTGATCGACAAGTCTCGCATTCTTACTGCCAAGCCGAAACCAAGTTTC
GACGCGGGCGAGCCTGCCTTCACCATCAACAAGTTTCAGAGACCATGGCTCGAATTCCCG
GAGCACCCTCCAAAGGGTGAAATGTGTGAGGTCCAGCCGTACGATGGGCCTCGCCCTATA
CTTGGTAGAATCTCTATCACCATCGACTTTGCATCTCCGAACGCACGGAAAGGAGGCACG
CCAGAATCGAAGGTGATGTATATGCAGAACGAGTTGAGCGAATATCTCATGCAAAGGACA
AAGGGTGACTTTTACGCGCCTAAGCAAGGTGGTCTGCTGCTGTACGGTCAGAACCCCAAG
GAAGACCCGTCGCTCAAATTTGAAGTGGACAGCATCCAATTTCTTGACCCATACACTGGC
AAGCTTGAGGCACCAATCGAAAACAAGGAGGAACGTGGTGTTTTGACCGAGACAACCGAA
ATCGTCTTCCATAAGGCGTCGAGCTCGCCAATCAATGTCCAGCTTGATCACCGTGCGCCA
GCCAAGAATGCAATTATCCGACCAGACTTCAAGTTCGCAGATATGGGCATCGGTGGTTTA
GACGAAGAGTTCAGCACCATATTCAGACGTGCTTTCGCCTCGCGTGTGTTCCCGCCAGGA
CTGGTACAGCAGATGGGAATATCACACGTCAAGGGTTTGCTACTTTATGGCCCTCCAGGC
ACAGGCAAAACTCTCATTGCGCGGCAAATCGGGAAGATGCTGAACGCCAAGCCACCCAAG
ATCATCAACGGTCCTGAGATTCTCAATAAATACGTCGGACAGTCTGAAGAAAACGTTCGC
AAGGTTTTCAAAGATGCTGAGGACGAGTACAAGGAGAAGGGCGACGCCAGTGACTTGCAC
ATCATCATATTCGACGAGCTGGATGCCGTATGCAAACAGCGTGGCAGCACTGGCGGTGGT
ACCGGAGTCGGTGACAGCATTGTCAACCAGCTTCTGACCAAGCTTGATGGTGTAGACTCA
CTGAACAATATCCTCCTGATCGGTATGACCAACCGAAAGGACATGATCGATGAGGCTTTG
TTGCGACCGGGACGTCTGGAGGTTCACATGGAAATTTCACTACCCGATGAAAACGGACGC
ATACAAATCCTCAATATCCACACCGCCAAGGTCCGCGCGATGAACAAGCTTGGGGAAGAC
GTTGATATCAAGGAGCTTGGCAAGATGACCAAGAATTTCTCCGGCGCCGAGCTGAATGGT
CTCGTGAAAGCGGCTTTGTCTTACGCCTTCACACGTCACACAAAGATTGGAGATGTCACA
GGTGTTGAGGGTCGACCCGAAGATGTAATGTTAACACGCGACGACTTCATGCGGGCTCTC
GAAGATGTCAAGCCTGCTTATGGCGTGTCTGAAGAAGAGTTGGAAAGCTCAGCTCCTAAC
GGCATAGTACATTACAGCCCACACATTCGCACCATCTTGTCAAACGGCATGAATTTTGTC
GAACAGCTGCGAGCTGAGCAGAACTCCCCTTTACTATCCGTGTTGATCCACGGCGCTCGA
GGGGCAGGGAAAACAGCTCTTGCTGCGGAAATTGGCCTCAAGTCCCAATTCCCGTTCGTA
AAGCTTGTGCGACCAATTGATGTCGGCACGAACGAGGGTGCTAAGCTCGAGTATCTCCGC
CGTGTCTTCGCTGACGCCTACAAGTCGACGCTGAGCATGGTCATCCTGGATCGCATCGAA
GCCATCATTGACTGGAACCCCATTGGTCAGCGATTCTCCAACGCTGTTGTGCAATACATC
AGTGCTGTGCTCCAGACAAGTCCGCCCAAGGGTCGTCGTCTGCTGATCGTTGCAACCACA
AGCCGACGGAATATGCTCGATATGCACGAGTCTCTCGAATTCGAGCGCGAAATCACTGTA
CCGACAATCCAGAATCTTAGAGAGCTGCAGCAACTTCTCGCGGCGACAGAAAAGCTCGAT
GAGCAAGATATCACCCAAACACTCAACGAGCTTCGCGAAACCCGAGGCGACGAGGACGTC
GGTGTTGGCGTCAAGGCCATCTTCTCCGCGCTCGAGACGGCTATGGTTAGGAAAGATCTG
CCGTTGGCTTCCTGCCTTGCTTCTGAACTTAGCGAGATCATCGACCAGAGGAACCCAAGG
CGTGCCTATAACTAG
>g3510.t1
ATGGAATTCTCCTTGTCAACAGCCATCAAGCTTTGTACCACCGCTTATCAACTCGCTAGC
AAGCAACGCTCCAATCCTATTGGCAACCAAGCGAACCAACAGGAGCTTGACGGAAGCATC
ATACTTCTGGAAGAATTAACAAGCTCCCTTGCAGAGTTAGATCACATCCTGCACGATTCT
GGGCTAGCTTACCGACAGCAAActgcccctggcttgtcctccctctgcctcagcctGCAG
GAGTTCATTGCCATCTTCGACCCAGCCAGTCGATACAGATCATCTGATGACTCACACGAG
ACACACCACTCTGCTCAATCGCTGGATGAAGATCATGCTCGCTTTCATGCTTTAGGGCTA
GTTGTATCCAGCATCAAAAAAGAGCTTGAACAGCTGCGACAATGGCAGAACACAGTACTC
ACTTTAGAGATTGATAACCTTCGAAGCCTCATGTCTAAAGGTATGACTTTCAACACGACC
TCTGACGAGACGTACGAACCTATGGACCTGAGCTCGCCACCTCATCACTTGCTTCAGCGC
CATCGGAGCCACAGCCAGCTTAGCGACATACCCGATCTGCCCTCGCCATCACAGCCAGCC
CAGAATTCCTCCGCAACGCTCGAGGCACTGCGCTTCCCTGTGCCAAGTTTCGACACCCTT
CCAATTGATGACCCCTTCGGCAACTACGAACCTGAAGAATTTCCTCCTATTGCCCAGGCC
CCCGAGCGCCTATCGACACCTGGTCCAATCATGCAGTTGATTCGAAGTCGTAGTAATCAG
AGCCTTCATCGCCGCAGACCTGACAGGTGA
>g3511.t1
ATGCCGTACTCCCCGTCCATAGGCCAGGGCATCGAGACCCTTGACACGCCATCAATGATA
GTCGACCTCGACCTGATGGAGTCCAATATCCAGAAACTCTTCTCCACCTTGCTCCCCACG
GGGCGCAACATCCGGCCGCACCTGAAAACCACCAAATCCGCCGCCCTTGCGAAAAGACTC
GTCGCGGCGGGCGCAAAAGGGTGCTGCGTCGCCAAGATCTCCGAGGCCGAAGCTATCACG
GCCGCTGGGTTCGACGGAGGAGAGGACGGGATTCTGATCACCTGCGAGATTGTTGGCCCT
GTCAAAGTGCGCAGGCTGGTTGAGCTGTTCCGCAAGCATAGGAGTCTCAGGATCGTGGTG
GATAGTGAGGTGGGCGCGTCGGCGATCAATGATGCTATCGCCAAGGACGGTGCGGATATT
GGACAACCTATTACCACGTTGATCGATCTTGATGTGGGTTTGCACAGGACTGGTGTCAAG
CCTGGAGAGCCAGCGATCAAGTTGGCGCAACATATCGCTACGCTGCCGCATTTGAAGTTG
ATTGGCGTGCAAGGATACGAGGGACACCTGCAGCACCTGCACAGCAAGGAGGACAGGAAG
AAGCAGTGTCTTGAGTCGATGCACATTCTGACGTCGACAGCTGACAAGCTGCGCGGAGCT
GGCTTCAAAATTGATGTTGTGACGACGGGTGGCACGGGGACGGCAGAGTTCTGTGCTACA
GTGCCGGGAGTCACTGAACTGCAGCCTGGGTCGTTCATCTTTATGGACACGGATTACCGC
AACGCTGTCGGCACATTCTACTCGAACAGCCTGACTCTCCTTTCCACGGTCATCAGCAAG
CAAGCGCCCAACTCGGTCACCATCGACACTGGCCTGAAGTCGTTAACCACGGATAGTGGG
TTGGCCGAATGCAAAGACACAAGGTACAGCCATGCCAATCTTGGAGATGAGCATGGCTCA
TTGACGTGGGACGAGGGCTCGGATGCGCCAGTTCTGAATGTGGGCGACCGTATTGAAATG
GTTCCCAGCCACATTGACCCGACCATTAATCTGCACGACTGCTATTATGCCTATCGGAAG
GGAATTATCGAGGAGATTTGGAGTGTTGATTCAAGAGGCAGGGTACAATAA
>g3512.t1
ATGCCGCTGTACGAGATCTCTCACGCCACCCCTCTGCGCGACGACCAGAAAGACGCCCTC
GCCCAGGCAATCACCGAAGTGCACACGAAACGCTTCACTACGCCAAGTCTCTTTGTCAAC
GTCAGATTCATCGACGTGCAGAACGAGAGCTACTACGTCGGCGGCAAACGCTGTCGAACG
AATCGCATCAGAGCCCTGGTGCGCTCCGGGGGCGGACGGACACAGGAGAGCTTCGACCAG
CTTGCGCTCGAGATCAAGCAAGGCTGGGACAGAGCCCTCCTCGGCACCGAGCGAGGCGCC
AAAGCGACGAATCACAGCGACGGCGCCAGCGGCACTGCAGGAAGCATCCCTGCAGGCGAT
GAACGGGAACTCAAAGTTGTCTTCATCACAGGGACCATCATTTCGGGTGTCGAGAATGGG
TTCACCCTGCCCCCTGCCGGTGGGGACGTGGAGTGGCTGAAAAACAATCTCCCAGAGTTT
CAGAAACTCGCAGACCAAGGTCACCAGGACTTCGTCGACCTGATTGGCGAGATCCGCCAC
AGAGCCGACTTGAAAGAATTGCTGTAG
>g3513.t1
ATGACGGGCCGCGGGTCTGGCCGAGGCGGCCGAGGCGGCCGTGCCGGACAGCCATATGGT
ACCTGCTGGAAGTTCCGCGAGGGAAAATGCACCTTCGGCTCGAGATGCAGATTCTCTCAC
GAAGGTGTCATGAGCGGCCCACAGGGCAGTGCAGGAGTGACCACCACTTTTCCTACACCA
AGACCTGCAGAGACGAGGAAGAACCAAGACGACCTACATCGCTTCAGGCAGTTACTGCAA
CGTGCTCCCGCCCCCCATGGTCGACTCCCTTCCGACGTCGGCCCAGCCTTCTTCCAGTCA
GCCCGCAAGCTTCTGGACGGCGATCTTGGCGCTGCCCAGGAGACTATCAAACTTCTTGCG
AATGATGATGGTCTCGCCTTTGTTCGACATCTCGCCGAGCGCACTATCCCTGACGCTCAA
GCGCAAGGCTTGCAAGTCCACTTATGGCAGACCCAGGTCAAACCATTCTTTGAGGCTGTC
ACGCACGATCGCATTGTCGACTCCGCAGTATTAGAACAGCATTTAGCCAGCATCTACAAC
TTCATGATAGGCGTGGGTGGCGACCGTGTTCGAACCCTCCTGGGGTTCGCCATTTGTTTA
TTGCCCGTTTCCTCAGCCGCGCAAAAGACTGAGATCACCATGCTGTCACTTTCTCTTATC
TACAGGATGATTGACTGCAACACGAACAATATTGTCGCGGGAATCTTCGAGCCTTTCGTC
AAAGTTCTTGCCACCACTATCAAGACTGTGGAAGATATCTCAGAGCACGACAAGCTACAA
ATGAACCATTACGTAGAGTATCTCAATCGGCGTCTCGACATTGGTGCCGCAATGCCTTTT
TCACAATCTCAGTCACGAACCACGGCATCAAAACCAACTTTTCAGCTGGAGCAAGACCTC
CCTGGTCGTCTTTCAAAGCATGGGCCTCGACACGATAACGACCATGCGGATATTTCCGCA
ATCAAGATCCTCCCAACGTACGACGAGATCATGTCAGTTCGGCCCGAGTACCTCCCCACC
ACCGACACTTCTCTGTTCCACAAGCCTGCCATTCAAGGTCGGATCGACAGAGAGTTCCGC
CTGTTGCGCGAAGATACTGTCGGTCAGCTACGTGACGCCGTCAGAAGACAGATAGATTTC
ATGTCGAAGTCACAATCCCAGCGCGGGCAGGAGGCTAGAGACAGAACTCTTCGCACTCAT
GTATACTCTGATGCAATGGTTGTGCAGATGAAGGTCGAAAGACCACACGGTCTTTCAATA
GATGTCAGCTTTCAACAACCAGCGAAAGGGACTGATCCAAAGCAGCGTCAAGATTGGTGG
GAAGCTTCCAAACGCCTACAGCCGGGTGCTCTCGTTTGCGTCGTTTGTGACAGGCAAAAG
GCATTCTTTGCCGTGGTCACAGAACAGCGTCGGCTAAATTCCGATCAGCGCAGTCAAGAG
GCAAATGGCCAGTCTCAGAAAGCCAAGCCAACACTATTTGACGACGGTGATTCAGCTTAC
GTCTGTCTCAATCTCGCAGATGAAAGCAATCATACAATTCATCAGCTGTTGGACTGGTCG
TCGCAGCCTCAGGTGATTAAGAACAGAACAAGATGGTTTCTGGTCGAGTTTCCAGGTGTT
TTGCTACCTTCATTCCGATACACGCTCGAGGCATTGCAAGCTCTATCAACTAAGCCAGAT
CTGCCTTTCTCCGAGTTGTTAGCCCCCTCCGAATCTAAGAAAAACGACAATTTTGGGGTC
GTTACCACAGTCAAACCGCCCATTTATGCAACGAAGCCGGGCTTCTTCTTCGATCTCGCA
TGTTTAGCCAATGACTCTGAGCCTTTGCAAACCTCTGTTCAGCGGCCAATCGACCCAGAA
AGACTTGCAGAAAAGTCGCCGTTGGATCCAACGCAATCGTCGGCCCTGCTCTCTGCTCTA
AGCCAAAGTCTTGCCTTAATCCAAGGTCCTCCAGGTACAGGCAAGAGCTATACGGGCGAG
AAGATCATCAAGGTCCTCCTAGCCAACAAAAAGAGAGCCAAGCTGGGCCCGGTCTTGTGT
GTGTGCTACACCAATCACGCACTTGACCAGCTTCTTGAGCACCTGTTGGACAGTGGTATT
AAACGAATAATTCGTATGGGATCTAGGTCCAAGTCTGAGCGGCTTGAGAAGTTGAATTTG
CGTGAGGTCGGCAAATTAGATGAGCGAACCAAGACAGAGAAGGCGGCGCTCTACACACTC
CAAATCGAGCTCAACAACCAGGCCGAAAATCTCAACACTACCCTGGCACAGCTTAAAGAA
TCTGACAGCAAAGCGGCCTTACAGCAATTCTTGGCGGCGTATCATCCGGAACACCATTCG
AGACTCTTCAACAAGCTTATCGATGACGAAGGATTTGAGGAAGTCGTCCACGATCGCTAT
GGACGCTTCGATAGATGGTTGAGAGGCGAAGGCCAGACTTCGGGGAACGAAAGAACCTCG
CGACAGTCGGAGTTGGCTTCATTGGACACAATGACTGCGGTAGAGAGGCAACGTCTTTGT
CGATACTGGCATCGAGAAATGCGCGCACCCCTAATCACACAAATCTCTAAGGCGTACGCC
GAGTTCTTGCGCACCTCCAGGGAACGGGAGAAGGCCGTGAAAGATGTCGATCTGCGCTGT
CTGAACCAGGCAGATGTAATTGGCGTCACTACTACTGGCCTTGCCCGGAATAATTCCTTG
CTGCAGCGTCTCCACTCGAAGGTGCTTCTTTGTGAGGAGGCCGGCGAGGTACTTGAGGCT
CACTGCATCACCGCGCTACTTCCGGCTGTGCAGCACGCCATTCTTATCGGCGACCACCTT
CAGCTGCCTCCACAAACGCAGAACTACGAGCTTCAGAGCACACACCCGCGAGGTGCTAAA
TATGCCCTGGACGTCTCACTTTTCGAGCGCCTTGTCAAGCCTCCCTATGAAGACGATCCC
CGCCTGCCCTACTGCACCCTCGAAACACAACGGCGGATGCATCCCTCTATATCGCAACTC
ATTCGGTCTACCCTCTACCCAAAACTTGCTGATGGCGGTGTGGTGGCCGAGTATCCGGAG
GTTGTTGGCATGCGCAAGCGCTTGTTCTGGTTGGACCACCGACATCAGGAGGACCAAGCA
AGCAAAGAAACTGCAGCTTTGTCGACATCGCGCACCAATCACTTCGAAGTTGACATGACC
ATCAAACTCGTCCAGCATCTTGTGCGCCAGGGCGAATATGGTCCGGATGATGTTGCAGTT
ATCACACCCTACCTTGGGCAGCTGCAACGGATGCGTAGACAAATGTCGAGTATCTTCGAG
GTTACTGTGGGCGACAGAGATCTGGAGGAGCTGACTGCCATGGAAGCAGATGAAGCACAG
GCATCTGATGTGCCGGCTTCTTCTCCCGGGAAAAAGGCTGTTAGCAAGACAACTGTGCTC
AAGAGTATCCGCCTGGCCACCGTCGATAATTTCCAAGGCGAGGAAGCCAAGGTTGTCATC
ATATCACTCGTTCGCAGCAATCCCGATCAGCGATGCGGCTTTCTGAGAACTTCAAACCGG
ATCAACGTCCTTCTCTCCCGAGCCAAGCACGGGATGTATCTCATAGGAGATTCATCGACC
TACGGTGGCGTTCCAATGTGGTCGCGAGTCCTCCAAATCCTACGCAGCGACAACAACATC
GGAGAACAGCTAGATCTGCGTTGCCCGCGCCATCCCGATACCATCATCTCTGTATCGCAA
CCCGATCATTTTCTGCAGTTCGCACCAGAGGGAGATGTGGTGTTCTGCTCCCATGCGGGC
ATGCTTGCAATAAGCAATGTTGTCAATGCCGACCACGATCAGAAGGCGAGGCTGTCGCAC
CAAGTCACGGAGAATGCCTCCGTCCTTGTGACAGAGATTTCTCTACTTGCAGGCACAGGT
GCTCTGTTCGCTGCCATGGCGATGTACCCTGCCCACCATGCGCGTTGCCTTGCGATGTCC
GATGCAGTCATTCAAAATGCGATAAAAAGTGCTTCGAACCGTGCGCGCCCTGTGCAGAAC
AGCAGTGCGGATCACATTGTCCGCACAAGCGCTGCACTATGCCATGTGCGGCCCCTTGCG
ATTGGATTCCATGTACCGTACGTTGCAGTCAACTATTGGCATGCGGTCATCAATGCCCTT
CACTCTGTGAGCACTGTGGTTGACTTCATCATGGGCTCGCGATACCATGAGGTGTCGCTC
GATGAGGATCCTTGCATATTCCCAGACTGCGGGCACTTCCTCACATGCAGCAACATGGAC
GGCGTGATGAGCATGCACGAACACTACAAGCTGGACAAAAATGGGGTTCCTATTGCGCTG
GTCGGCCAATCCAAACCTTTCTCTCTTGACGGCACGAAAGTTACAGTATGCCCTATTTGC
CGTGGCAGTCTTCGAAATATTGCTCGGTATGGGCGCATAGTGCGACGAGCACTCTTGGAT
GAATCCACCAAGAAATTCATCATCTGGTCCAACAACCAGTGCACAGAGCTAGGTCTAAAG
CTTGTTGATAAGCTGGAGCAGTTGTCCAAGTTAGCCGACCCTGCCGATGCTCGCAAAAAT
GGTTCATTAGAGCAAGCAGCCCAAACAGTCCTGCCCAAAGATCGCGTTCAGCAATTGCTG
AAAGCAAATGCTCTCGTTGGAGATAAGCGATACACAGCTTTGATTGGTATTTGGCAGCAG
ATACGGCGGTTCTCAAACTTGGCAGCTTTGGGCGAGCAGCCTTTCTCCAAAGTGGCCAGC
TTTGTCCGTTTCGCGTGCCAATCAAATCCTCTTCACTTCGACGAAGCTGTGTTGCAGGTC
AAGGGCACTATGCAGGCCAAATGTCTGCAGCTGAAATGCGAAGTGGCCATAATGCTCGAC
TTCCTGCGCTTGCGGCAGTTACTTCCCAGGCTCCGATCCTTGAGCATCCCAGGAATCTCA
GCTCAGCTGGGAGACTGCGAGAGCCTCATTACCTTGGGCACCGAGCGCGGTTACTCCAAA
GAACGCCTCGAGGGACATTTGTGCTACGCCAAGTTCTGCATTGTCCAACGGGGCTTTGCA
TGCTCCCCGACAGACAAAGACGATAGCGCGGCCAAAGAAAACCTGGAACGCGAGAAAACT
GACATTACAGAAGCCGCCAGGAAGCATATTCAGGCGGCAAAGAATTTAGTCGCAGAACTT
GGGTCTCTGGCAGCATATAAGTCCGAGATTGAGTCTACTCTTACTATGCTCAACAATGGC
ACTTTTTACTCAGAGGTCAGCAGAGACGAAATGCGCGCCGTTTATGCCGCCATGGCGACA
GAGTTTAGGGGCACCGGTCATTGGTACCATTGTGTCAATGGTCACCCGTTCACAGTCGGA
GAGTGTGGTATGCCTATGGAGGAAGCAAGATGCCCAGAGTGTGGAGAAGGTGTAGGAGGC
AGGAACCATGCGCCCAGTGCAGGTGTACAAAGGGCCACCGAAATGGACAACCTCGCTCGA
GAACTTAGGCAAGTGACTATAAGATGA
>g3514.t1
ATGGCCTCAAATACAGAGACCTCTTCTCCCGTGACGCTTCCCACCACCATCTCGCTGCGT
GCCCCTTCTCCGTATGTCTCCGAGGCGCCAGCAACCTTCACCTCGCCGCCCCTGGACTGG
CTCATGCGCACATGGGCCGTGACACACTCGACGCTCTCCATGTGGCGCGACGCCCAGAAC
GTCCGCATCACCTACAAGCCCATCGCCAACCCGGACTCCGCGGCCCCCACCAAGATCGAC
GACCTCGTCGAGTACGAGAAGAAGGGCGGCAGCGGCGGCGTCAAGACCGTCAGCGGCGTC
GACACCATTGACGCCGGCCACGTCGCGGCCTGGGACTGGCGCGGCAAAGGGTGGCTCATG
ATCGCCTCGTCGCACTGGGAGGTGCTGGGCTGGGGCGAAAGGCCGCTCGAGGGCGGCGCC
GAGGGCGAGGTCGAGCGGTGGGTTGTCACGTGGTTCGCGGCCACGCTATTCACCAAGGAA
GGGCTCGACATCTATAGTGATCGCAAGGAAGGCCCGTCCAAGGCCATCGTGGACGAGATC
CTTGCTGCCTTTGCCGGACTGAAGGAGAGTGCTCCGCGCATGGTTGGCATTGTGGAGGAG
AGCATGCAGGAGGTCCAGATCAGTCTTCCGTGGAAGGAGAGTATTATGCCCCTCCATCTA
CTCGGCAAGAAGTCATGGAACGTTTACAACCAGGCCAACATCGAACGTGTGCGGCGGGAT
GAAGCAGAAGCGGCCGCCCGCGAAGAGGCAGAAGAGCAGCGCCAGCAAGAGAACGATGCC
GCGCGCCGGCTCGCCATCCTGCGGGGCGAAGAGCCGCCACCACTGCTCGCTGCGCCGGAG
ACATGTGAAGGCGGATCGCCCAAGCGCCATCGCGATCGTCGCCATTCGGGAGACGGTGAC
GCCACGAGCCGTCACGATGGGAGGCGAAAGCGGAAGCGGCATGGTGAGGACGACACAGAC
TTTGAGATGCGCCTGGCTCAGGACCGCATAGGGTCCCGCCATGGCGGTGATGGCGATGGG
AATCAGGAGCATGGATCAAAGCACAGACATCACGGGGAGCACAGAAGAAGCGACGCGCCC
ATCGTCGATCACGCCGGACACATCGATCTTTTCCCAGAGGAGCGGGATCGTGCTATCGAG
GAGAGCGAGGGCCGTATCCGCGACGACAAGCGCAAGAACCCCGATGCAGAGCGAGAGAAA
GCCAGGAAACAACGAGAGCTCGAGGATCAGTACACTATGAAATTCTCCAATGCAGCGGGA
CGGGACTCTGCCGGCCAGCTGACCACTGGCATAGGTCCTTGGTATGCTGGCCATGGCTCA
TTCTCAGAAGAGGCTGGAGACTCGCAGGCTCACAGGAAGGATGCATTCGGCAGAGAAGAT
CCGGGAAGGAAAGTTCGAGACGAGATGCGCATCGACGCGAGTGATCCACTGGCTATGATG
AAGCGTGGCGCAGCCAAAGTACGAGAGGTGGAGAAGGAGAGGCAGAAGATCAACCAAGAA
CGGGAGCGAGAATTGCGGGCGCTTCAGAAAGAGGAGAGAAAATATAAGAGGAGGCGGCAT
CGCAGCAGAAGTGTAGACTCCCTCGGAGGTATCTCGACTGATAGGCGTGGCGAAAGCACG
CATGGTATCAACTTTCAGTTCTGTAACCGACAAGGCAACGATAGCAGTATCCTGCCCTTG
GCCCGTCAGAACGCAAGCTACTTCGAGGCCTCCAAAATCTGA
>g3515.t1
ATGGACGACTTCGACAACGACGCGATGGCGCAGGCCATGGGCTTCGCCTCCTTCGGCGCC
CAGAAGCCCCCATCCTCGAAGCGCCGCAAGTTCAACCCCGCCGCCGATGCCGTCGTGGCG
GCTCCCGATCCCAGTACACTTCCTCCCAGGCCGCCGCCGTCCTCCGCCTCCAACGCCGTC
CCCCTCGGTATTCGATCCCGCACGGCGAACTCAGATGAGATCAACCTcgatgaccacgac
gacgataacgatgacaacgacgaGAAACGTGCTGAAGTCGCAATCTCGAACCAAAGTGGC
ACACCTCTCGAGGTGCTGAATGAGTCCATATCGACGGCGGAAGGGAGCAATTCCGCTGGG
CAGAGCATCAACCCAGAATCGAGGACCAACCAATCAGGCAATGGTGGCGCTCGAGCCCGT
CGTCAACCAGCAAAGACGAATTGGTGGGCCGACTACTACGACCCAAGCTCTGTCATCAAC
CCGTGGGAGCGCCTCGAGCAGGACCGTGGTCTTCAGCCAAGAGGCTCCTGGTTGACTTGG
GAGGAGGCCAAGTCGAAACCCTGA
>g3516.t1
ATGGCTTCTTACAACAGCTACTACGCCTCCTCGGCAGTGCCCATCCCCTCCAAGGAGTCG
TCCTATAACTACAACTCGTCAGGTTCCACATACTCTTCCTCTCCACCCGATGAGGAGCGT
GATGCCTCTGTCACCTCTGGCGTGCCATCTTACGGCGACTACCGCTACGGCCACGGCAGC
AGTACCCATGGCAGCGGAAGCAGCTACTATTACGGCACCAGCACCAATGACTCTTACTCG
TACGCCAACAGCGTCAACGGTGACTACTCGGATGTGAGCGCGAGCGGCGTCGATTTCAAC
GAGTACATTCAGGATCGCTTTACGGAGTCTTTTGACCCAACGCCATTGGATCGCTCGCTG
GTCAAACAAGCTCAGGCCTCCGGAGCTTTGAACGCCAAGCACCGCGAACTACTCGAGCTA
CAAGCCAAGGCTCAAGCGCGATTGGCTAAGTCGCGAGCGCGATTCCAGCAAGGTTTGCAA
GACGCCGAAGAGGTCCGCGCAGATCTGGAATGGACGAGCAAGAAAGTCACTTCACTCAAG
AAAAAGGCCGAGAAGAAGCACTCCAAGGAGTACCGGAAAGCCCGCGAGCGGTATCCCTCC
CCTGAGTACTAG
>g3517.t1
ATGCAGGCGCGGCCACCACGGCAGCTGGTCTTTCAAGACATCTCTCCCGACGTCCCCGAC
GACACCGCCACCGTGTCCCGCCACGCCTCGACGTTGGTCGGAACCCCCGCGATCCCCGAC
CTCCGTCATCACCCGCACAGCCTCGACGACAATGCCGCCGAGGGCTACTCTGCTGCATCG
CCCACCCAACCCTTCACGCTGGATCCCATCGCCTCCTTAGCCTCGACCGTAAACGCCCTC
TCCTCCTCTCTCGCCGCCCTCCTCCGTCACGCCCACCAGCCCCGCCGCTCCCGCCGTGAC
AACCTCCTCCACGACCGCTACTGGCCCCTGCGCTTCTACGACCTGCGCCGTCTGCTCACC
GGCGCCGTCTTCTGCCCGGCCCTTCCGCTCTTCCCCCACGACGCCATGCCCCGTGCCTCT
GCGAGAAAACCCAACGGTGCCGGCACTCCCGACGTCCCGGGCACCCCGCGCGTCATCTCT
CCCAGCCCCACGCCTACCGAACTCGCCGCCCAGGATGGCTATTTTGGCCCGACCACCCGT
TCTGCCGCCAGGCGCCGTGCCGCGGCGTCAATCCCAACCCCGCCGATCCCAGAATCTCCC
GAAACCGAGTCCGATCCGGAGCTTCGTCGTGCCCGCACGCGGTCCAGAAGTCCTAAGAGA
GCTAGGGCTGCAGTAAATGGCCTCACATCAAAGTCATCGACATTGCGGTCGAGCAAGAGC
AAGAAGAAGGCCGAAGTCGTGATACCAGAGGAGGAGGTACCGGCTGAGCTACTGCCCAAT
GGGGCCATCGTGACATCCAACGGCCACCTCGCACCTCCGAGTAGCTTGGGCGGCGTGTCG
ACGACGAACAAGCCCACGATCTGGAGCTGGCGCGACTTCAGCAGAAGTCCGAGCCCGTTA
GGCCTGATTCCGATACACCGGCACTTCCGCAAGTTTGTGCACAAGCACGAGGTCCCTCGC
AAGGTATTACACGTCTCGATAGGGTTTCTCGTGTACTGGCTCTACGTATCAGGCACCCAG
ACCTCAGCAGTAACGCCGTGGCTGATGGGGGGCTTGATTCCGATCGCGACGATTGACTTC
CTGCGGCACCGCTATGCATCGCTGAACCGCTTGTACGTTCGCCTTCTCGGCGCCCTGATG
CGTGAGACCGAGTACGACGGCTACAACGGCGTCATCTTCTACCTGCTCGGTGCCTGGACT
GTTCTGTACTTTTTCCCCAAGGACATCGGTGTCGTCTCTGTCATGCTGCTCTCGTGGTGT
GATACTGCTGCCAGCACCTTCGGCAGGCTGTACGGTCGTTATACCCCGCGCATCCGCAAG
GGCAAGTCCCTTGCGGGCTCCTTCGCCGCGTTTCTCGTGGGCGTGGCCACGGCGGGCTGG
TTCTGGGGTATTCTCGCGCCTGTCACTGGACCTTTCCCTGGCGATGATATGCATCCGTTC
ATGTACCGTGGTATTCTATCGCTGCCGGAGTCGGTCAGCGGTGTGCTGGGCTTGTCCCCC
TCGCAGGCCACCATCACGGGCACGACTGCGCTCGGCGTGATGAGTGTGTGGTCTGGCCTT
GTAGCTGCGGCGAGCGAGGTTGTGGATTTGTTCGGCTGGGATGACAACTTGACAATACCT
GTGCTCAGTGGAGTCGGTATCTGGGGGTTTCTTAAAGTCTTCGGATAG
>g3518.t1
ATGACACGGCGCCGCAACCCCAACTACGTCTCAgacgacgacgatgacttcgaccacatc
gccatgcacgacaacgacATTCCAGAGTCTCAGCAGCAGCAGCCGCTCTTCACATATGCG
GTCTCCCCGCTTGAGGAAGACCCGCCTGTTGTGCAGCCAAGCGCCCAAGCTGTTTCTAGC
AGCACAAAGGCACCAGCAAGGACAGTTGAGGACGCACGCAACTCGGCTCTTGAGTACGGC
AGCTATCACGAGGCCAAAGCACGCCCGCAAAATAGCCAGACAGACTTGGAGCGCGCGTCC
AGCATGTTGAACCGTGCGTCGTCGGCAATCAAGCAGATGTGGAGTGGTGATGATGTGGTC
ATTGCTGTCATGGGCATGACTGGATCAGGCAAGACGACCTTTATCTCCACGGTAACAGGC
CGGAAAGATCTGAAGATCGGGCATAATCTCACTTCTTGCACACGCGACATTCAAGTTGTT
GAGACCAAGATCGATGGCCGCACAGTCCGTTTCGTGGACACCCCCGGCTTTTCAGACACG
CACCTGTCAGACACGGAGGTGCTGCAGATGATTGCCGACTACTTGTCTGCAGCGTACAAG
CAGAAGATGAAGTTGTCGGGGCTTATATACCTGCACCCAATCTCAGACAACCGGGTGACG
CACCACTCGACCAAGAATCTGGAGATGTTCCGTTACCTGACGGGCGAAAAGAATTTGAAG
AACGTGGTGTTGGCCACGAGCATGTGGGACAAGGTGACAGTTGAGGAGGGTGAAGAGAGG
GAGGCCGAGCTCAAGAAGAAGTTCTGGAGGCTCCTCCTGACAATGGGTGCCAAGACAGCG
CGGCACTCGGGCACGCAGGAGTCTGCAATCGAGGTGGCCAGGTTGCTGCTCAAGAACGAC
CCGTTCTACCTGCAGCTGCAGGAGGAGATGGGGGAGCACCACCTGCTGCTCAAGGACACC
AAGGCGGGAGGCAAGGTCATGGAGCACATTCTGCAGATGAAGGCGGAGCATCAGAAGGAG
CTGGCGGACATGGACAACTTGATCAAGAGCTCGGCCGAGGAGAGCAAGAGCGTGATCGAG
GCACTGCGGGCTGAGTACCAGCGGCAGATTGACGCGCTGCAGGCGACCCTGGCGGACGAG
AAGCGGATGAAGGAGCAGGATATCCGCCAGATGCAGGAGCGCATCAACGCGCTGGAGAGC
AAGGGCGGATGTGCTGTCATGTAG
>g3519.t1
ATGGTCGAGTGCCCAGCGTGCGGCAAGCCTGTGCAACAGGCCAAGATCAACGACCATCTC
GACTCGGGCTGCCAGACGTTTATAATCGACCCAACCGCCCCATCTCCGACGCAGACGCAG
ACGCAGAGCAATGGGCTGTTCACGGCCTCCCAGAAACGACCAGCTTCGTCCTTCTTCCAG
ACGCCCTCAGCTAAGAGGCATGCGGCACCTACAGTCGGGGTAGCGCCCGGCGGCGGGGGC
GGCGGGAATGGTTTACTATCACCAGTCGTCAATCACAGCGCAGCCGCGCCTAAACCGACA
CTGGGGACGAAAAGGACCTTTGAGGAGGGCCCAGGTGCGGTCGAGGACTCCTCCATGACC
GATCCGGGCAATTTCCGAGCGAACGGAGGACAACAAACCGAATCTACAAGTAGCCCGCCA
CCCACCGGCCGCAACGCGAAGAAGACAAAGACGAACAGGTCCGCCCCGTTAGCCGAGCGC
ATGCGACCACACAAGTTTGACGACGTATTCGGGCAGGAGCTCGTTGGGCCGAACGGGGTG
CTGCGCTCGCTGATCGAGACAGACCGTGTGCCCTCGATGATATTATGGGGCGGGTCGGGC
ACAGGCAAGACGACGATAGCTAGGTGCATAGCACACATGTCGGGAGCGAGGTTCATCGAG
ATGAATGCGACGAGCTCTGGTGTCAACGAGTGCAAGAAGCTGTTCACCGAGGCGCTCAAC
GAGCAGCAGCTAACGGGGAGAAAGACGATAATATTCTGCGACGAGATCCATCGGTTCAAC
AAGGCCCAGCAAGATGTGTTTCTGAAGCCCGTTGAGGCGGGCACGATAACGCTGATCGGC
GCGACAACGGAGAACCCGAGCTTCAAGGTTGTCAGTGCCTTGCTATCGCGGTGTCGGACG
TTCACGCTGCAGAAACTTACGGTTGAGGATGTTAAGCGGATACTGCTGCGTGCGCTGGAC
GAAGAGATATCAACGAATGACCTGCAGCCGTCTCCTCTGCTGGATGAGGAGCTGATCACA
TATCTTTGCAATTTTGCAGACGGTGATGCTAGGACGGCGCTGAATCTGCTTGAGATTGCT
CTCTCGCTTGCATACCAACCCAACATGACGAAGGCAGACATCAAGTCCAGCCTTACAAAG
ACACTTGTGTACGATAGAGCTGGTGACCAGCACTACGATACAATATCCGCCTTCCATAAA
TCAGTGCGAGGTTCTGACCCTGACGCGGCACTCTATTACCTCGCGCGAATGCTCCAATCT
GGCGAGGATCCATTATTCGTTGCCCGGCGTATGATCGTCATCGCATCAGAAGACGTCGGC
CTGGCAGATTGCTCCCTGCTCACCTTGGCGACATCGACATATACGGCAACACAGCAGATC
GGTATGCCTGAGGCGCGAATACCGCTCGCGCACTGCGCCGTCGCGCTCTGCCTAGCACCA
AAAAGCACACGCGCGTATAGGGGCTTGAGCAAGGCCATGGCCGCGTTGCGGGAGCCGGGT
GTTGCGGGGCTGCCGGTGCCCATACATCTGCGCAATGCACCGACGCGACTAATGCGGGAG
CTCGGGTATGGCAAGGAGTACAAGTATAACCCTAATTACCGGGACGGACGGGTTAAACAG
GATTACCTGCCTGATGCGCTGTTGGGGAGGACGTTTTTGGATGATGTGGATTTAGGGTTT
GAGGTTGACCCAGACTTGGAGGTTGAGGAGAGGCAGCACACGGAGGAGCAACCCGAGAGT
GTGATGCAGCCCGCCGAAGGTGCTTGA
>g3520.t1
ATGTCGACCAAGCGGAAAGACCCGAGCAAGATCGCTCAGCCGGTAATCAAACAGAGCGCC
AAGAAGGCCACCAAAGCTACCATCAACGAGTCCGAGGCAGCTGTCACTGCACCAGGCGCC
ACGGCAGAGATTGCGACAGACAAACAAGATGCAATTGAGATCTCGAGCGATTCCGCTAGC
AGTGAATACGAGGGCTCTGATGACGAAGATGTTGGCAAACAAACAGGCGATGCCTCTGAA
GCAGTTGCGACAAATGGCTCTCTCGAGTCAGCCAAGGACACATCAAAAGCTGCGGTAGAC
CCAGACACCGAGATGGCCTCGCCCGATGATGCCGAATCAGACCAAGAGCCCGCCCAGCCG
ACGTTTGGCGAGCTCGCTCGCGTAGAGGAGACGATAGACGTCCCGTCTGCTCTTCTCCTC
CCACCCACAAACGCTCTCGCGACTACCGGCCGCGTCCTGGCGCCCCCGAGCTCGGCATCC
CTCGGCACGGTCCTAACACAGGCCCTGCGCACCGACGACAATGATCTCCTCGAGTCTTGT
TTGCACACAACCGATCTCAACACAGTAGCCAATACCATTCAGAGACTCGACTCGTCGCTA
GCCGGCACACTTCTGACAAAGCTGGCCTCAAGAATGCACAGGCGGCCGGGTCGTGCAGGT
AGCCTCATGACCTGGGTGCAGTGGACGCTGGTGGCTCACGGTGGCGCGCTTGCGACGCAG
CCTGGTCTTGCCAAGAAGCTCGGAGAACTGCACAGAGTTCTCGAGGAGCGGTCCAGGGGT
CTTACCTCGTTGCTGTCACTCAAGGGCAAACTCGATCTGCTCGAATCGCAGATGCAGCTG
CGTCGTGGCATACGCCGTGGCGCAGACTCTGACGACTCTGATGAGGACGAGGACGAGCAG
GGTGTCGTCTATGTTGAGGGAGAGGAGGAAGCCTCAGAGCTGGCCGGAGCTGGCTTTgat
gtcgatgatgaggacgatgggatgcccgtgacgaatggttttgctgacgacgactcggaa
gatgaaggcgcgagcgatcttgaggatgatgatgacgacgatgacgaggagttggaaggt
gaggaggaccgtgatgagaacgatgtcgaccatgatgacgtatcatcagatgaagaggac
agtgaaggcgacggcgaGCCAGCGCCGCCAGCAAAGCGTAGCAAAGTTGGCGCGACGAGC
AAGAGGAGATGA
>g3521.t1
ATGGCAACCGAACAACCTCAGACCGTGCCGTCTGAGCACAAGTCAACTCTTGACCGCGCA
ACGGACGACAAGATGGCTGTTGATACCGCTGTCAATGGCACATCTCAGACTCTCGATTCA
ACGCACAAGGCAACTGAAACGAATGGCGTTACGCCGGGATCTGACGAGGAGATTGCGAAG
GCAAATAACGCTGCGGCTTTCACAGCTAATTCTGACCTCCCAGCAGTATCAGACAAACCC
GCCGAGGACTCGAAGCCTATGCCCAAAGAGCCTGAAGACAGCGAGATGCCTGATGTCGAT
GGACAGGAATCCGAGAAGAAAGAAGCCGCCTCCACCGATGCAAGTGCCAGAACGGAGCCA
GAAGCCCTCAAATCAGATGGATCCCCCAAGCCTAGTGATGCGCCAGCTGGGAGCGGGTCT
ATGGATGTCGATACTTCGACAGACCGGCCGGATGTCGCGTCCAGCGCAGAGCACGCCGAA
AGCACACAGGGCACGTCAGCCATGAGCGATGCGCCTCTGGTCGAGTCGCCACGCGATGTG
GAGCAAACCAACGGTATCGAGAGCAAGCCCACCGCGCCTGAGACCCCCAAAGAGCTTGCA
GAGGCCACGGTCGACGTGAGCATGAAGGACAGCTCCGTATCGCCGGGTACCAAGGTCGCC
CGTGAGCGTGAGGATGACTCTGCCGACGAGCCAGCAGCCAAGCGTGCCAGGACTGAAGAG
CCGAGTGAGATCACCGCGGATTCTTTGACAGTTGCCACCGGCACTCCTGGGGCACCCCAC
GAACGGTCAGAGCCTGCAGATGATGGCGAGACAGATGCTCGCGAGATCACGCCTTTCCAA
AACAAACAAATCCGCCAGTTCATCGCTGGGCTCAAGAAAACTAAGAATGGAGGTAATTTC
CGCAAGTCTGTTCGTGATCTATGGCCCGGTCTATGGAATGACTATACACAAAAGGTGGAC
AAACCGGTGGACCTGTCCCTTTTCGAGGCTAAGCTGCGCGACAACGCATATGCCAACTAT
GGCGAGCTGAAGCAGGATGTGCGGTTGCTATACCAGAACTGCGTTATCTTCAATGGCGAG
AATCATATTGTGACTACCGCTGCAGCTCTTGTCAGGGATCAGATCTTCTCACGCCTGCCA
GAGATTTCACTGCTATCCGAGCCTGTTCGCGCCGAGAAGAACAAGGCCCAACCATCACGC
CTCGCTGAATCTCGCGCAACGAACCAGCCCCGACGCCAGTCTCAACCTCAATCGCGTGTT
GCAACGAGCCCTAAGCCGAAGGTGGACACAACGGCGCAAGCAACACCGTCTAGTGCAACA
TCAGCCACTGCGCCGGCGTTTGCGATCCCGCCGAATGGCGTTCCTCAGATTCGACGCGAC
TCGACAAGGGATGATGGAGACCGGCCGAAACGACCCATTCACCCACCGAAAAACCGCGAT
TTGGATTATGCGAGCAAGGGCGCTCGCAAGAAGAAGCTTGATCCCGAGCAGAAGTTCTTC
GCCGAGGTCCTGTCAGAGATCAAAAAGGGCAAGCACTTTGCGCTCAACCAATGGTTTATG
GAACCGGTGGATCCTGTCGCTTTCAATATCCCTACGTATTTCAGCATCGTCAAGAAGCCG
ATGGACCTGAGGACAATGACTGAGCGCAACGATGAGGGTCAGTACAAATCAGCAAAGGAC
CTGGAAAAGGATATGCGCCAAATCATCACGAACTCTGAGCTTTTCAACGGTCCCGACCAC
GACGTCACGAAAATCGGAAAGCAGCTTGAGGCGCTCCTCAAAGCCGAACTTGCGAAGAAG
GATTCGTGGATGGCCAAGAACTACCCTCCTGAGCCTGCCAACTCCCACGGCAACGGTAGT
CCGGACCGCAGTGCCGACGAATCAGAAGAGGAGAGTGAGGCTGAGCCTGAGGAGGAGGAC
AACGAGACGATCCGCAATCTGCAGAGCCGACTCAAGGAGGAACAAGACAAGCTCAACACG
CTCATTGGCTCAAAACGACCAGACTTGTCGATGATAGAGATTCAGCAATCCATGGTCTCC
ATGATTCAGCGTAAGCTCGTTGAGGAGAAGACCAAGCTTCACAGCGAGAAGAAGCCGACA
AAGAAGAAGGCGGCAGGCAACAAGAGCAAGACCAAAGCAAATGCTACAGGTTCTGGGAGC
TCATCGAACAAGAAGGGTTCGGCAGGTGGTGCGGCAGCAAAGAAGGGTGGAGCGGCTAAG
AAGGCGGCGCCTAGAAAGCGATCAATTGGCCCCTTGGAGAAAGCAATCATCGCTGAGGGA
ATTAACGAGCTGGATGGCAATACTCTGACCAGAGCTGTGGAGATTATCAAGCGTGATACT
GGTCAAAACGAGAACGATGATGGCGAAATGGAACTTGACATTGATGCCCTGTCCAATGAT
GCCCTAGGTCGACTGTATGACCTCATCCACCGAGCTCATCCCCACATCCGCGCCAAATTG
GAGAAGCAGCCTGAATATGCGAAGCAGCAAGAGTCCCCCGAGCCGGAGTACTTGACCAAG
TCTGGTTCTTCcaagaacaagaagaacaagcccatgaacaagcacgagcaagagcgcaag
aTTGAGCAGCTCCGTGAGCTCAAGGCGCAGCTTGCCCGTCACGGCAGTGGCAGCCAGGAG
CCGTTCCCTGTGGACGGCGACGAGCAGAATGACAACGAGTCGAGCGAGGAGAGCGACTCG
GAGGAGGAATAA
>g3522.t1
ATGGCATCTTCAACAAAAGCTTTCAAGGCCATCATCGTCGGGGGTGGACCCGTCGGTCTA
CTCGCCGCCCACGCCTTCTTCCGTGCTAGCATTGATTTTGTCCTACTGGAGCGTCGAGAC
ACCGTCAAGTCGCATCAAGGCAGCAGTATCGCCTTGAACCCAGCCACTCTTCGCCTGCTC
GACCAGCTTGGCCTTTTCGACGCTAGCGAGGCCGTCCACCACCCAATCGTGCACAAGTAC
CATGTTACAGATAAGGGTCGCATCTTCAGCGACGCGGAGATCGGATCGTGGTTGAAGGAA
TACCATGGCCGCTCCTTCTCCTTCATCCACCGCTCCGACTTGCTTGATATGCTCTACACC
GGGCTGCCGGAGGAGGCCAAGGTCAAGGTGCTCACGGGCAAGCGCATCTCAGACATCACC
TCTGATGATACAGGAGCCGTCGTGACGTGCGAGGACGGCACAAGCTACGAGGGCAGCTTG
GTCTTGGGCGCCGACGGTGTGCACAGCCAGGTTCGCGGATTCATGCGAACGCTGGCGCTC
AAGCAGGACTTGAATGCCAAGGTAGACGCCGAGCAGCCTTTCCTGACGACATACCGCTGC
ATGTTTGGCTATGGTCCCACGCCCGAGGGAGCAGTCAAGACCGATTTCTGGGAGTGTCAC
GCCAACGACAAGTGCACACAGATGATGGTCGGTAAGGACAAGACGTGGTTCTTTGTGTAT
GAGAAGCTACCGGAGCCCACGCGGGAGAGGACGACATACTCGGCCAAGGACAAGGAGCAG
TATGCGGACCGACTGGGCGACTTGCTAGTGCACGAAAAGCTGCGGGTGCGCGACGTCTTC
AGGACGGCGCAGGAGACGATCCTGGTCAACCTCGAGGAGGGCACTGTCGAGAACTATACA
TTCAGCCGACTGCTGATTGCGGGCGATGCGGCCAACAAGCAGACGCCCAACGCAGGAAAT
GGCTTCAACTGCGGTGCGCAGGATATCGCACTGCTGGCCAACCTGGTCAAGGGCCTCGTC
AAAGAGGGCGAGGACGTCAGCATAGCGCAGCTGAGCAAGATGCTGGGCGAGTATCAGGTC
CGGCGACGGAAGTTGGCGCTCGAGGCGAATGAACGGTCCGCGCTGATGACGCGCATGTCG
ACGTTCGACAACTGGGGGTTGTGGTTGCTCGATCGTGTGCTTATGCCGACGTTGAAGCTC
GAAAAGTGGATGTACACGAGGAAGGTTGTGCCATATCTGGCTGCATCCGAGGTCTTCACC
TTTCTGCCTGAGACTCACCTCACGCATGGCAAGGCTCCATGGAAGAACTTACCAGCCGCT
CAGGCGGTTGCGGCGTGA
>g3523.t1
ATGATTGGTCGCATCCTCCTCACCGTCGACGCCATGGGCCTCCTCCTGGGCGCCGCAATA
GCAGACATGTCCGACACACACATGTTCAATCCCAACTGGCGGCCTCACGCAAAATTCCAC
AACGCCCAGACAATCCAGCTGTCCGTCCTCCTCGGCCTCCTTACCTTATACTACACCTGG
CGACGCCCCGAGCCGTTCACGCCGCAGCTCCGCGAGGAATACACCATGATCCGCGCGTTT
GCGGGGTCCGCCTACTGGCTCACTGGCCTGACGGCCATCTTCTTCCCCGGCACGATGGGG
CTGGATCCAGAGTTCGGTGGTCCGGGGTTCCCGCAGATGCCGATCTTTGTGGGGTTTATG
GCTTCTGGGCTACTGGGAACTTGGTTGGAAGCATAA
>g3524.t1
ATGGGACCTCCAGACTCGCCCCCACGAGGCCTATCAGGCCTCAACCCGCCTCCGAGCTCC
GCCAACACGGTCCGGGTGCGCATGGTCGACACGAAATCCGCAATGTCGCTGCACGCCGAG
TTCTTCGTGGACCCGGTGATGCCGGCCCACGACCGGCTCAGCTTGACGACCATGGCGTTC
CTGATCGAGAATAACCGGGTCAAGAACAACAATGGTGCGAGGGGCAGGAAGGCAATGTTT
GATCTCGGCGTGCGCCGGGACTTTTGGAACCTGCCCCCTTCGACGTTGAAGGGTATCGAG
AGCGCGATCCCGGGGCTGAATAACGACATAATCTGGTCACACAGCCACGGGGACCACACC
GGCTCCGTCCACCTCTTCCCACCGTCCACAACCTTATACTATGGCAAAGGCACGGGGTCC
TTCCCTCCATACCCAGAGTCCCCGACCTCCCACCTCAGCGCAGCCGACTTCAAGGATAGA
AAATGCGTCGAGATTGACTGCGCCCAGCAGCGGCTCAAGATCGGGCCATTCGACGCCCAC
GACTTCTACGCCGACGGCTCGCTCTACCTCCTCGACACCCCTGGTCACTTCCCGGGCCAC
CTCTGCGCGCTCGCTAGGACGACACCAGACACATTCATCTTCCTCGGGGGAGATATCTGT
CATTTCTCTGGGGAGTTTCGGCCGAGTCCGGAGATCCCGCTTCCCGAGACGATCCCGGCG
GCAGTGCTATCGCGAGCTGGGGAGTTTGCGGGGGACAAGTACCCTTCTCCTTGTTCGCAT
GCCTTCTTCATGGCGCATCATCCACAGAAGCCCCGCGCCAGGGACACCCTCGGGGAtgat
ggtggtgttggaggtagtggtaatggtgatgCCAAGTTCGACGCTCGGACAACCCCGTTC
TACAAACTCTCCCGGCACGAGAAGTCGGCTTACACGGACCCAGACCTCGCCAGCGTCACG
CTGAAGGGGATGCAGGATTACTTTGACTCGGACCCTAATGTGCTGGTGCTCATATCCCAT
GACCCGTGGTTACCCGAGGTGTTGCCTACGTTTAATAACAGCCCCAGTGAGGATTTGAAT
GAGTGGAAGGTGAGAGGGTGGAAGGAGCGCTGCCATTGGGGTTGGCTAGGGGAGTTGCCT
AGGTATGACGATGATGGGACGGTTCTTGGGATGGGATTGAGGGAGGGCCCGATTGTTGAA
GGACTATGGAAAGATGGGGAGAGGGTGTGTTCGCTCAGTTGA
>g3525.t1
ATGGCGCCTCGACGAAATACCATTAACGGACATGGTGTTCAGGCCGAAGACACAAAGGTT
TGTGTCGTCATGGTCGGCCTGCCTGCGCGAGGCAAGAGCTACATCGCACAGAAAGCCCAA
CGATACCTACAATGGCTCTCCATTGACGCCAAAGTGTTCAATGTCGGCAATTATCGCCGC
ACCAATGCGCCACAGCCATCAGCCGACTTCTTCGACACGGGCAACGCCGAAGGTGAACGC
AGTCGGCGTGCAGCTGCCGAGGCCGCTATATCCGACATGATTGGGTGGTACCGTCAGGGC
GGCACCGTCGGTATCCTGGACGCAACGAATTCGACCAAGGACCGGCGGAAATGGGTCTCG
GACAAGTGCGAGGCTGAGGGCATCGAAGTGCTCTTTGTCGAATCGAAATGCGACGACGAG
GACCTCATCATGGCCAACGTCCGTGATGTGAAAACAACAAGCCCCGACTACGTCGGCCAG
GACCCTGACAAGGCTATGCTCGACTTCCGGAATCGGATTAAGATGTACGAAAAGGTCTAC
AAGACGATCGACGGCGACGGCGACGAGAGCCACTACACATACCTCAAAATCCTCGATGTT
GGCAGCCAGGTCGTCATCAACCGCATCAGGGACTACCTGCAAAGCCGCGTGGTGTACTAC
CTCATGAATCTGCACATCCGGCCTCGGTCTGTATGGTTGTCAAGACATGGAGAGTCTATG
TACAACCTGGATGGCCGTATTGGTGGCGATGCCCAATTGTCGCCGAGAGGCGAGCAATAT
GCGCGCAAGCTCCCAGAGCTTGTGCGCCAGTCCGTTGGGGGTGATCGGCCACTCACAGTA
TGGACCTCGACCTTGAAACGTACAATTGCGACCGCGCGATTCCTTCCGGAAAACTACAAC
CAGTTGCAATGGAAGGCACTTGACGAGCTCGACGCCGGAATGTGCGATGGCATGACATAC
CAAGAGATCAAAGACATATATCCCGAGGATTTCATCGCACGAGACGAAGACAAGTACAAC
TACCGATATCGAGGAGGCGAGTCATACCGGGACGTGGTCATCAGGCTGGAGCCCATCATC
ATGGAGCTGGAGCGATCCGAAGATATCCTGATTGTTACTCACCAAGCCATTCTACGCTGC
ATTTACGCCTACTTCATGAAGAAGGACCATACCAAGAGTCCGTGGATGAATGTGCCGCTG
CACAATCTGATCAAGCTGACGCCTCGGGCTTATGGGACTGACGAGGAGCGGTACGTTGCA
GACATCCCCGCAGTGAGCACCTGGCGCGGCAAGGGCAGCACGGCGAAGCACGAAGACCCA
GTACCAGGACACTAG
>g3526.t1
ATGGACGCCGCGAAGCTCAGCAAGAAGCGCAAGTACAAGGACGCCAGCACAAAGGCCGCC
GCCCCGGCCAAAGCGATCGCCTCGGCAGCAGCCGCTCCCAAGTCAAAAAAGCTCAAGCGC
GCGAAGCCCACAGTCGAGTCGGAAAAGTCTGACAGCGAAGATGAGGAGGACGAGGACTCC
GGCAACAGTGCCAGCGACTCGGACGAAGACAATGACGAGGACGAAGCAGAGAACGAGCAG
GATGGCGAGGACGCCGCCGAATTAGACCGACGAGTCGAAGCCGCAGACAACGACGACGAC
GACGCCGCCAATGCCGGCGCAGACCTCCCAGACGGCAGCGCCCTGACACTACCCCCGACC
GCAGGCACCGACGCACAAAACTTTGCCGACCTCAAGCTCTCGGATAAGTCGGCCAAGGCG
ATCGGGGAGATGGGTTTCACCAAGATGACGGAGATTCAGCGGCGCGCTGTGCCGCCCGGG
TTAGCAGGCAAGGACATCCTCGGCGCCGCCAAGACGGGATCCGGCAAGACGCTCGCCTTC
CTCATCCCGGCGGTCGAGATGCTCTGCTCGCTGCGCTTCAAGCCGCGTAACGGCACTGGT
GTCATCGTCGTCTCGCCCACGCGCGAGCTGGCGCTACAGATCTTCGGAGTCGCCCGGGAG
CTCATGGCGCACCACTCGCAGACGTACGGCATAGTGATTGGCGGCGCGAACCGCAAGGCC
GAGGCCGACAAGCTGTCCAAGGGCGTCAACTTGATCATCGCCACGCCCGGGAGACTGCTC
GACCACCTGCAGAACACGCCCTTTGTCTTCAAGAACCTCAAGTCGCTCATCATCGACGAG
GCTGACCGGATTCTCGAGATTGGTTTCGAGGACGAGATGAGGCAGATCATCAAGATCCTC
CCCTCGCAGGAGCGGCAGACCATGCTCTTCTCCGCGACGCAGACTACCAAAGTCGAGGAT
CTCGCGAGGATATCCTTGCGTCCTGGACCGCTGTACATCAATGTCGACGAGGAGAAGCAG
CACAGTACAGTCGAGGGCTTGGAGCAGGGATATGTTGTGTGTGAGGCGGATAAGCGGTTC
TTGCTGCTCTTCTCGTTCCTGAAGCGGAATCTGAGCAAGAAGGTCATTGTCTTCTTCAGC
AGTTGCGCCTGTGTCGACTACCACTCCGAGCTGCTCAACTACATCGACCTTCCCGTCCTC
GCTCTGCACGGCAAGCAAAAGCAGCAGAAGCGGACAAACACCTTCTTCGAGTTCGTCAAT
GCCAAGCAAGGAATCCTCATCTGCACAGACGTAGCAGCCCGCGGTCTCGACATCCCAGCA
GTCGACTGGATCGTACAATTCGATCCCCCGGACGACCCGCGCGACTACATCCACCGCGTG
GGGCGGACGGCCCGCGGCTCCGGGAAGAAGGGCAAGTCCCTCATGTTCCTGCAGCCGAGC
GAGGTCGGGTTCCTGTCGCACCTCAAGTCGGCGCGCGTGCCCGTCGTCGAGTTCGACTTC
CCCGCCAAGAAGATCATCAACGTCCAGAGCCAGCTCGAGAAGCTCATCGCGCAGAACTAC
TACCTCAACAAGTCGGCCAAGGACGGCCTGCGGAGCTACCTGCATGCCTACGCGAGCCAC
TCCCTCCGGACGGTGTTTGATGTGAACAAGCTCGACCTGACCAAAGTAGCCAAGAGCTTC
GGCTTTGCCACCCCGCCGAGGATCGATATCAGTCTCGGAGCGGGGATGCACGGGAACAAG
AATGGTGCTGGCGGCGCAAAGGGCGGACAGCAAGGGCGGAGGGCGTATGGCAGCCAGCCG
CAGCAGCAGAGGAGCCGGGGACAGCAGCATGGTGGAAGGAGGTAA
>g3527.t1
ATGGCGTCCCTCAACGATCTCCCTGTGGAACTTCTTCTTCTCATCGCGGACTACATAGTC
AACTCCAGCGAAGGCCAGGCAGCGCTAAGCTGTTTGACACGCACCAGCCGGTCGTTTCGG
CAACACCTGCTCCCGACGTTGTTCGCATACAATGCCAAGCACTCCCTCAGCTCGGCTCTG
CGCTACGGCGCCGTCGTGGGTGATGCGGACATCATCGCCCTTGCTCTCTCCCACGGTGCA
GCTGTCGAGGCGTCAGTCGACCATTTCCAAGTTCTCTCTCCCCACGCAAGGCAGAAGGTG
GAGTCGTATCGCGCGCGCTACGAGGACGACGACACGCGGCACTGCTTGTCGCCGCTGTCC
TGTGCGTGTCTCTACGGACATCTGGATGCCGCGAGGCTGCTGATTCAGACGGGCAAGGCA
GACTTGGAGAGTGTGGACATCATGAACCGGACGCCTATTTTCAAGGCCGCCAAGAGTGGC
AGCGTCGAGTTGGTCGACATGTTGCTCGATGGCGGGGCCCAGGCGTGGAAGCAGGACGCG
GATGGCGAGCTGGCGCTCTGGCCCGCGATCCGGTGGGCAAGAACGGAAGTTGTCGATTTA
TTGCTGTCTCGCGCCGCCGCCGCCGGGCTTGACCTGAACACGGTGGCCTCGAGGATCTCT
CCGCTTGCGCTTGCTGCCTCAACAGCCAAGGACAGCACCGCCATCATCGAGATGCTGCTC
CGGCACGGCGTGGACATCGCCGCGCGCGACGAGAATGGATATCAAGCCCTCGACTTTGCA
GCCCAGGATGGATCGGTCGAAAACTTGCGTACTCTCATCCAGCACGGGGCGGACGTCAAC
AACCGAACGTCAGCCACGTGGAGTGCGCTCGGCACCGCAGTACGGCATGGCAGGGCGGAT
GTGGTTGACCTGCTCGTGGCGCACGGCGCAGACGTCGAAGCAAAGGACCCGCACCTAGGC
CGGACGCCGTTGCTGGTCGCAGTGCCTCACTCGGAGGCCCTCCCCATCGTGCGGACGCTC
GTCGAAAAGGGGCACGCCAACGTGAACCAGACGGACAACTATGGACGGACTGCGCTGTCA
TATGCCGTGCTCGATGACGACATGGAAGTCGCGCGGTATCTGCTGGAGCATGCAGGAGCG
GATGTGGACGTGGCGGACCACAGGGGCCTGACACCGCTGGCGCTGCTGATCAAGCACCGG
GTCCGCAGCAAGGTTGTGGTCGAAATAGTCAAGTTGCTGCTATCACATGGTGCGCATGTC
GACGGTGGCAGTGGGAGAGCGAACAAGGCGCTAACACCGCTGGGGTATGCATTGCGCTCG
GCCAGCAGCGTCTGCGCGGCAGGTGAGAGGCCACCGGGCAAGAAGATGCTGGAGCTGACG
CGCATCTTGGTGGCAGCGGGTGCTGACCTGCAGGTCCGATTTCAAGAGGGGAAGACGCCT
CTCGAAATGGCCAACATGCCCGCTCTAACGGAGCATATGTTGCGTGTTGCAGCCGAGACG
GCGTGTCTGGATGTCAGCAAGGGAAAGATAGAGGTCGGTACACCCTCATAG
>g3528.t1
ATGGGTGCCCGGGACATACACATTGCGAAGTACATAGCCCAGTACACCAAACTCTACCCT
CGCGCGGCCATCCTGATCGTCAAGTTCGAGACAGCGCAGCTCTGGGCCGGCGCCGCCGCG
GGGAGGAAAGCCGTCTCAGCAGCCGTGACTTATCTGCAATCAAAAGTCGCCTCTGGACAA
CTTTccaccaccaccaccaccaccacAAATCCAGAAGTGTTGATCCACCTCTTCTCCAAC
GGCGGCGCGACGACAATGCAAAACATCTACCTAGCCTGGcaccaccaccaccaccaccac
cactccccttcttccaacacaacaacaccaccatcaacagcaacaAACCCTTTCCCCTCC
TCGGTGGCAATCTACGACTCCGCCCCAGGCCTGCCCACACTCCTCCGCACCTACCGCGCA
TTCTCCATCTCCTTCCTCCCCCAGAACAACCCTCTCCTCCGCGCGATACTCGCCCCTCTG
CTCGCGGCTATGTGCGTGCTGTCATGGGTGTACATGCACGTCCTGCTCCGCCGGGTCCTC
GTCCCGCTCGGCCTGGCCCGATCAGACATCTTGTCGCGCAACTTTGTCGTTCTCAACGAC
ACCACCGCCGCCGGCGCCGGGGGGACAATCGGCTGCCAGACCCTGCGGACGTATATATAC
TCCAAGGAAGATGCAATGATAGACTGGCGACACGTCGAGAAACACGCGGCCGACGCCGCC
ACGGGTGGTCgcagtggcagcggcagtggtagcggcagcggcaATAATAACGCATCACCA
TCACCGACGACGAGGGTCAAGATCCCCTGCCGTCTCGAAATGTTCCACGGCAGCGGCCAC
GTCGCGCACATGCGCCACGACCCGGAGCGGTACTGGCGCGTCGTGAGGGAGACGTGGGAA
CAGGGTAGTCAGTAG
>g3529.t1
ATGGCGTCCCCAGCCGAACAGACTGCGCCCAAGCCCAAACGTCGCTTCGCCCCCCAGCTT
GTGGAAGAGTCGGTCAAATCCTCTTCGGCCTCACGGAGGAAACAGGAAGAGCCTGCCTCC
CACCAGCAAAGCAACGATTCCAACATGTCGTCTTCAGTCACCAACGAAAGCGCAAAAATA
ATGCGTGATGCCTCGACTCAGGTTACCGACACCGAGATGCCAGATGCGCTCCAAGCCCCG
ACTTCCCCAAAGCCGCCCAAATCTGCACGCCGGTTCGCCCCGGTTCCCATTGAGACAACC
TTCGATTCGTACAGAGTCGGCCGCAACCCTCACGGTCCTACCGCCGAGCTCACCCCGGAC
CCTTCACCGACGACCCCTCAGCCGCCCATTGTCGACTTCGGATCCGACCGCAACACTAGA
CAAAACACCCCCGAGGAGCCATCCAAGCCCAAGCCCAAGCGTCGCTTTGCACCCCAGCTC
ATCGAGACCTCCCGCCGCACCAAGAAGGCCGGCCAGGACGGCCCCGCCACGAAACCCACG
GACAAGACAGACATCACCCCGGGCACCAACCACATTTATGTGCAGAAGCCCAAGCGGGTA
TCCTCGGCTCCCACGCGGCCGGGCACCAGCGGCAGTGCAACCACAATCAATGCGCTGGCC
CCGGTTCAGGGTGACGACGACGCGTCAATGTCGCCCCGCGTCATGCCGCCCAGGAGACAG
CAGTCGATGAAGCCACACCCAAATACCCGCCGCGGCACCAGAAACAACTCGTTTCACCCG
GGTCTGGAAACTATTGCCTCATCCGAGTCGGAAAGCTCATCAGACGAGGATGACAATGAC
CAGAGCTCATCGGTGCCTACCCTCACAATTGGCCCTCCTGCACACCCCCCCGTGTCCCGC
AAGCAAGATATTCCGCGCATTAGCAAGGATGATCCTCGCACTAGGAGAGAGTCCTGTGAT
GAGGAGTTCTCTGTGTACCTGCTTGCCGTGGCTGCCCAGGAGGCTCACCGTCAACGGGAA
CTGGAGGATATCATGTCCGCCTTCCCCAATGGTCTACCCATGTCAGGTGTGGAGCATTTT
TTCGCAAGGGAGAACTCGGATGATCTTATTGAGATACCTGAGCCGCCCCAACGCCATGGC
GTTTCACAGCTGCTTATGCGGCGGAAGTCGACCGACCCCGGCTGGGCGGTCCGGGAAATG
CGGACACATGCGGAACATCTCGCCAAGACTCGGGCGGGGCCGGGCCGCCTCCAAGCGTCA
CAGGACTCCCTTATGGATATACCTGACATTGCCCCGGCCCCAGAAGATCCTCTCTGGACT
GCCATTACTCCCTCAGCAGACTCCAACAGCAACAAGCAAATGGCTTGGTCGAAGAGCCCT
GCCTTGGCGGCGGTCCCGTCCGTCGTCAAGGCACGGCAGAATTCGAGGTCGCCGGTGCCC
TTGAAGCCATACTCGATCGCTCCTCCTCCCGAGACGCCCGTGACTGGATTGAAAGTCAGC
CCATTTATGCGATTCCCGGCGCCGCCCTCCGAAGTCGACGAGGAGAGCGCAGAGCTGCGG
AGGATGCGGCAGGCTGCATCGCCGCCCATGCTTGGCACAGACCTCAAGTTCCGCCGGTGT
CCCAGTCCCAAGCAAACGCGAATCGAGTCGGACCATCCCTGGGATCCCTTGGGTAAGACG
GGGGCCCAGCAGCGCGATGTGAGTGAAGAGTCGGGTTTGTGGCGTGGTTACTGCTCGACC
AAGGCCAACGAGACAACCGGCCTCAACGCGTTCAACGCTGCACCACTTCTGGCCACGCCT
AGCGCCACGGAATCTCCAATCGATCCCTTTGCCAGCTCTTTCAGCGCCCACATGAACATC
GACAATGTTCAATCGTCTCCTGCACCCGGATCGCCCACGCGGACGGCCCACGCCAAGGGC
ATGCAGCTGCTGCCCGGTCTCGATGACCGAGTCAAGAAGGAGAAGGCGAAGAAAGAGCTC
GAAGAGCGCATCATGGCCGAGTTCGACGAGGTGTTTGTGACGCAAGTCTACAACTACATC
AGTCTGGGATACCCCGCGACAGCTCGCGACTACGACGAGGAGCTGAGCAAGATCAGCGGC
ATCAGTGTCGAGGAGCTGCGCAAGAATGACCACGTCGAGATCGGCAAAGGGTTCATGCTC
GATATCAGGATCGGGGCCCAGCGACAGGGTACTGAGGGTAGCTCTGACAGCGATGAGACT
ATGGTGTCGCCAGAAGAGGACGAGGCGCGGACGGCGGAGAAGCCGCCACGGTGGAGGGCG
CTGAGACTCTACATTCGCGAGTGGGCAAGACAGCATCCGAGTCTTGGAGATGACGAGAAC
CCGCTGGCCTGGGGCGTGAGAGCTCGCAGAGGTAGCTGGGCGATCTGA
>g3530.t1
ATGGCGTCTGGCAATGCCGTATCCTGCCAAGTTGCGCAGCACGATGACCGAAACCAGCAC
AACCACGATGCCGCATCGTCCACATCATCATCCTCGCCAGCACCTTCTACATCGCCCATG
CCGCTGCTGCCCACGGCAAAGACTCTGACGCCTTTGTCCATGACCAGCGACGACGCACTG
CTGCACCCAGGTCCGGCACAACCGGTGGCTGGCCGCCTGACCAGCACCAGCACCGATGGC
GCACCCACCGGAGTTGACGAGCCGCAAGCACGAGCCACAGACGCCGCCAGCGCACCAGCA
GCCCCTAACGCCGGGCCTCCAGAATACGAGGCCACCGGTGCCCCTGGGAGCCGCCCAAGT
CCCATCACGACTGAAACTTCCTCATCTCAGCCACCGTCTTCCACAGTCACCCATTCTGTA
GAGACAAGCTCACAACTCGCTGCATACTCTGCAGCGAGCAGCAGCCCTACAGCAGTCCCG
CTCCCAAGCAGCTCACCACGCCACCACCCAACCAACCCGATACAGGGACCAGTTGCGGCA
GCCCTTCAAGCGAGAAGCTCAACTACCAATAGTACAACCGGACAACGATTGATGCACACT
CCGTCAGAATCATCACTCCCGACTGGCATTATCAAGCCGCAGCCGATCATTAGGACCGCA
TCCACCAAAAGTGTGTCTCTGCGCCACCCCGCCCCCGATATCACGTTGCCGAATTCCCGA
GCTAGCAGCATCGCCCAACTCGAAGCCACGGCCGAGAGGCTGTCCATGACCTCGTCGATC
GAAGACGCCATCCGAGATCTTCACGACGAGCAAAAACGTATCGACAGCAGACGGTCCTCC
ATCCTCGCGGCTAGCGTAGCATCGGCCTCCGAGGGCCTCGAGCTGCCTCATCCTTTTTCC
AGACAGGTCTCCGGCACCAGCTCCATCCTCGAGATCAACAACGCCGCCAGGCAGGGAGGT
TATTCGCCGGCGGCTTATGTAATGTCCCCTGCGAGCTCGCTGCGATCTACGACCTCACGC
CTACGCTCAGGCTCGACCGGATTGTATAAGGCAACGACTCTTGAAGACATGGAGGAGGCG
ACTAGCCCCTTGTCGCGCCACGGCCCTGGCAAGAGCTCTGTTCACAGCGTTAGATCGATG
GGTAAACCGCCAATGTTGACTAACATTGCCGAGCTCGAGCCCACAGCTTTGACACAAGAA
GCCATGGATGCCGCCGATAGATTGCCTGGGCTGGAGATGGAGGACGACTCTACGCTTCGC
ATACCACCTCTCAACCCGGCCGATCGCACTCCGAATGCACACCACTTTGAAGACCAGGCA
GCTCTGGATTATTGGGACCAAGCTGTTGCCGATGCCCACCACCGGCCAGAGCCGGAGTCT
CATGACGATGCTCATTCACTCTATGCCGGCTCAGTCGGGACCTTTGAGCAGGCAGAGCTG
GCCTTTGCGGACTTTGACGGTACACATGCATCGCCAGACGGTGACCACGAAGAAGAGCAA
TACATACCCTCGTTCGGACAGGCACAGCAGGGTCGGGTATCCTTTCTGATGCCTCTCAAC
CACGGCATGGCAGAGCATGATGGACATGTCCCCGCTACTGAGCTCCCTCCCCAAAGACCG
GCCCAGCATGCAGCCTCGTCGGCTCGCCCTAAGTCATACCTTGACCCCGAAACGGGAAAC
ACTATGCTTTACTACCCTGCAAGGGTCCCGATGATGCTCAATGTGCCTCAAAGGCTCTCC
ATGAAGCCTAAGGCAGAGACACGGAACAAGAGGAGAACGCAGGTGCTCACCGAGATGTCG
GATATGAACCGCAAATCCGGCATGTCATGGCTCCCTGAGCTTCAGAACCAGTTCCACAAT
GAGCCGCTCATGGATCATGTAGTTGACCAGGCAGGCGCAGGCACTACTGCCAGGGATGTA
GACTCGGCGGCCGCAGATCTGCCGCTCCCTACGTCACCTCCACTCGACCATGTCACAGAG
TTTCAGCCCATGCTCCGTGAGAACCCGCCCACCGGTAACGAAGATGCACGGAAGTCTCAA
ATGTCCCTGATGCAAAAACCAGACAAACGCAAAAGTCGTATGTCGACGATGGACATGTTG
CCTCCACAGCTGCGTGCCAGTGCCTTCTTCGATCTGCCCTCTGAGACGACTGCTCTCCAG
CTTAAAGATGGTTCTGCCACGGCTACCCTGGACGATATACTCAATGCTTCTGCCGTGGCT
CCAGTTTCTGCCTTTACTGATCACACTTTTGCGGGTTCCCTGGGCTCAGAAGTCTACGGA
ACCGAAAAGAAGCGCAGATCTACTGCCAACCGCCTCAGTGCGGGCAGCGCGCTTACTCTG
GGGAATCGCAGATCTCAGATGCATCTGCGCAAGCCAAGTGCCTTGAGCAGGCACTCGCGA
CGGGCAGACAGTGTGAGGAGTGGCTCACTCAAGAGTGCTGATGGCGATGAAGCTGAGCAG
ACGCGCCTGTCGAACTCGATAGATGGCCATCATACTGCTGCACGACACGACGGAACGAGC
GACGAGGAGGGCGGCGATCGACATCCAgaggatcacgatgatgacgaagaggaggaggag
gaagaggaagaggagTTATACAATGGACCCCCAACAACTTTGCTCGCAGAGCTGCAAATT
CGTAAGCAGCAACAGAAGCTACGTACCCGAGTTGGTGCTCAGGCGTATCCCAACGGCATG
CATTCCACATTGCTGGAGATGGATGCAGTTGCAGAGATTGAACGGAGGACACGCCAAGGG
AAGAAGATCAATCTTGCATGGGAAGCCCCTCGACCCGAGGATGCAGATGAATCGGACGAT
GAAGATCTACCTCTTGGACTCCTACTGGCGACAAAATCCCAAGGCAATCTTGCTGCAGCT
GTAGCTGAGCTCAACCGACCCATGGGTTTGATGGAGAAGAGGGAACTGGAGGAGAATGAA
CCCCTTAGCCAGCGCCGCAATCGTCTTTTGGGACCGAACGCTGCGCCTCTCCGACAACAA
CGAAGCATGGGGGCAATGGGTCAGGACAGGAACGCGTCTGGCATGCTACATCCGGGCAGC
CCACATCTTGGCTTACATACTCCTGAGGAAGATGAGAATGAGGAAGAGACCCTCGGCGCT
CGCAAGCTGAGACTTAAGAACAAAGAAAAGTCGGATTCGGCACTCCCAGAGGCTCGGCCT
GTTAGCACCGCGTTCACCACGGAACTGCTCGATGCCTTCAAAGGCGACGAATCTGAGGCC
AAAGACAAAGCAGCTGATCAGGGCCCAGAGGAGGAAGAAACATTGGGCCAGCGGCGCAAG
CGCCTGCAAGCTGAGAAAGAGGCTCGTGAGAGGGAGATGGGTGCGGCCGGCATGCTTGAC
ATTGCTAGCAACAACGAGCCAGTTCATCCCAGGCTGGTGAAGACTCATTCTATGGCCGAC
GTACTTGGCGTTTATGGCAACAGAATCGTGGCTGACGACCCAAGACTTGTTGTTGAGAGG
ACAAAACAAGCAGAAGGCGTACGTTACAGGCAGGAGCAGGAACAGAAGCTGGCCGCCTAC
AGGAGTCAATTGTCCACCAACCAGAGCACGCCAAACTTGCAAACGCCCGGTGGTTATATG
TCAGGTCGCTTTAATGACGGTGCCGGTGGCGGCGTAGGTCAGCCGCGCGCCAGCATGGCG
ATCAACCCAGTTCAAGAACCCAACCGCCAAACCGGCAATCCTTATCTTATGAACGCGATG
GCGCCAGTGCAGAACTATATGCGTCCCGGCTACGGCCAGCAGGGATATGCTGGTCAGGCT
GGCGTCGTGGCGCCCAGCTATAGCAATCCTGCTTTGGGCGCACAAAGCTACGGTCAGCCA
ATGATGAATCCCTACGGGATGGCTATGCCAGGTCAGCCGCAGCCGTTGGATCGTGTAGAG
CAGTGGCGTCAAAGTGTTTTGCAGTAG
>g3530.t2
ATGGCGTCTGGCAATGCCGTATCCTGCCAAGTTGCGCAGCACGATGACCGAAACCAGCAC
AACCACGATGCCGCATCGTCCACATCATCATCCTCGCCAGCACCTTCTACATCGCCCATG
CCGCTGCTGCCCACGGCAAAGACTCTGACGCCTTTGTCCATGACCAGCGACGACGCACTG
CTGCACCCAGGTCCGGCACAACCGGTGGCTGGCCGCCTGACCAGCACCAGCACCGATGGC
GCACCCACCGGAGTTGACGAGCCGCAAGCACGAGCCACAGACGCCGCCAGCGCACCAGCA
GCCCCTAACGCCGGGCCTCCAGAATACGAGGCCACCGGTGCCCCTGGGAGCCGCCCAAGT
CCCATCACGACTGAAACTTCCTCATCTCAGCCACCGTCTTCCACAGTCACCCATTCTGTA
GAGACAAGCTCACAACTCGCTGCATACTCTGCAGCGAGCAGCAGCCCTACAGCAGTCCCG
CTCCCAAGCAGCTCACCACGCCACCACCCAACCAACCCGATACAGGGACCAGTTGCGGCA
GCCCTTCAAGCGAGAAGCTCAACTACCAATAGTACAACCGGACAACGATTGATGCACACT
CCGTCAGAATCATCACTCCCGACTGGCATTATCAAGCCGCAGCCGATCATTAGGACCGCA
TCCACCAAAAGTGTGTCTCTGCGCCACCCCGCCCCCGATATCACGTTGCCGAATTCCCGA
GCTAGCAGCATCGCCCAACTCGAAGCCACGGCCGAGAGGCTGTCCATGACCTCGTCGATC
GAAGACGCCATCCGAGATCTTCACGACGAGCAAAAACGTATCGACAGCAGACGGTCCTCC
ATCCTCGCGGCTAGCGTAGCATCGGCCTCCGAGGGCCTCGAGCTGCCTCATCCTTTTTCC
AGACAGGTCTCCGGCACCAGCTCCATCCTCGAGATCAACAACGCCGCCAGGCAGGGAGGT
TATTCGCCGGCGGCTTATGTAATGTCCCCTGCGAGCTCGCTGCGATCTACGACCTCACGC
CTACGCTCAGGCTCGACCGGATTGTATAAGGCAACGACTCTTGAAGACATGGAGGAGGCG
ACTAGCCCCTTGTCGCGCCACGGCCCTGGCAAGAGCTCTGTTCACAGCGTTAGATCGATG
GGTAAACCGCCAATGTTGACTAACATTGCCGAGCTCGAGCCCACAGCTTTGACACAAGAA
GCCATGGATGCCGCCGATAGATTGCCTGGGCTGGAGATGGAGGACGACTCTACGCTTCGC
ATACCACCTCTCAACCCGGCCGATCGCACTCCGAATGCACACCACTTTGAAGACCAGGCA
GCTCTGGATTATTGGGACCAAGCTGTTGCCGATGCCCACCACCGGCCAGAGCCGGAGTCT
CATGACGATGCTCATTCACTCTATGCCGGCTCAGTCGGGACCTTTGAGCAGGCAGAGCTG
GCCTTTGCGGACTTTGACGGCACAGCAGGGTCGGGTATCCTTTCTGATGCCTCTCAACCA
CGGCATGGCAGAGCATGA
>g3531.t1
ATGAGTCTCCAACGCCCTGCATCGAAGCGGGTGCGCGAGAAGAGTAAATCACGGAACGGC
TCTTTTGTCGTTGTGGTTCTCAAGGGTGGTGGCAAAGAAACACGCGACAGACAGCACATC
AAGCACGCAGCTGATACAGCAGCCTTCAAGCCATCCTTTACCCATCACGAGGTAGAACTT
AGTGATGGCCATACCGCCGCCGACAACCTCAGCAAGGAGGAGGAGTACGACATTGAAGCC
CAACAGCCCTCCCACAAAGACACCACCCGCACAAGGCATAAAAACAAGAGCAACGATAGC
CACGTTCCCTCGTCATCGAGCTCGAGGCGCGGCTTGAAGGCGCGTAAGGAGTTCTGGCTG
ATCACCATACCGACGCTGGTCATGTCCGCAGGAACAGTTGTCATTGCGGTCATGAATGTT
GTGAATTATCGCAAGTTTTAG
>g3532.t1
ATGAGACGTTCGGCCAGAGTGGTGCCGCGCCCGGCGGTAAAAGCAGTCGTTGGGTCTCGG
GACTCATCGCCCACCATCAAATCTGACCAGGACAGCGAGTTCGAGGACACTCCAGCACAT
GACTCACCACCACCGCCAACGAAGAAGCGACCGAGAGTGACCTCGTCAGCTACCAATAAC
TCGGTCCAAGCTGTCGACCCAGTCTCATCAGTCAAAGGGGAGGTAGCTACAACCTCAACT
GCTACCACCAATGCCACCAAAAAGAGGCGGGTGAAGACTACAAGCAACCATGCACTCCTT
CATAAGCGGCTCTTCGACGAGTCTTGTACTCGGACAAACTCGACGCAAGACTCGTGTTCC
CTGCCTGACCGGCTGCATACATTCACCTACCACCGCCCGCTCCTCCTAGACAGCCGCACT
GGCCGGGACTCACTCCTCATTTGGTTCGACAGCGTCTCCACGGCCCGCTCTATGCCATGG
CGCAAGGCCTGGATCGACCCTCTGGCACCCGACCTCGACGAGAGCACGCTCCGGGACAAG
CTCGAGCGGCGCGCCTACGAGGTCTGGATAAGTGAGATCATGCTCCAGCAGACCCGCGTC
GCAGTGGTCATAGACTACTGGAACAAGTGGATGGAAAAATGGCCCACGATCCACGACCTC
GCTGCCGCCGACGCCGACGATGTGCTCGCGGCGTGGAAGGGCCTGGGGTACTACAGCCGC
GCGACAAGGATCCACGAGGCGGCCAAGCTTGTCACCAAGGACGACGAGCTGCGCGGCTTG
TTGCCCGCCACGGCGCAGGAGTTGATGGCGAAAGTCCCCGGTGTAGGAAGGTACACTGGC
GGTGCCATTTCTGCTATTGTGTTTGGCCGGCCGGCGCCCATGGTGGACGGGAATGTGCTT
AGGGTGCTTAGTCGGCAGCTGGGTTTGTTGGGAGATGTCAAGGGGGATAAGGGTGTCATC
GACTTGCTCTGGGCTGCGGCGGATGCTCTGGTGAAGGTGGTGGCCAAGGATGCGCCGATC
AACAGCAACGACAAGAAAGGGGACGAGGAGACATGGGAGGTGCTGCCGAGTGATCGACCT
GGCCGCTGGGGTCAAGCACTGATGGAGCTGGGAAGCACAATATGCCAGCCGAAGCCGAGT
TGTGAGAAGTGCCCGATCACGGACTCGTGTCGAGCCTATGCGGAGGGGCAATTACTGGCC
ACCACGAAATCGCAGGGGGCGAAAAAACAGACTGTTGTGGATATCGAGGACATGTGCTCC
CTGTGTGCCACTCCCGACCCGCCCTTGACACAGGAGAGTGCTGAGAATGGTCTCATCTCG
AACGAGAAGGGAAAGAGTGGCTCGTCGATCGCTCCCGATAGGACGCCATCAGGAAAGAAG
GTGGGGGGAAAGAAGCAGGCCTCCTTGTCGGCCTTCGCGTTCACCAAGACCAAGACAAAG
GATACTAGCCCGACAGAACCCGCTGTCCAGGGGAGTAAGAAGCCCGACGCAGCAACTTTC
GAAGCTATTGCAAACTATGCAAAACAATTTCCGCTCAAGACGGCGAAGAAGGCAGTCAGG
GAAGAAGAGACTCTTGTGTGCGCAATTCGTCGGTCTGACGGGCAATATCTGATCCAGCGT
CGACCGGAGAAGGGGCTACTGGCGGGCATGTGGGAGTTCCCAAGCCGTCTGCTGGAACCT
GCCGATAATAATACCGCAAAAGGTCGCAAGGAGGAAGCCCGGAAGTTCGTTGAGAGGCTC
ACGAAAAGTAAGCTTGCCGGTGAAACACAGAAGATCAGATACTTGGGTGAACTTGGGACG
ATCCCATGGCTGTTCTCACATATCAAGCTAGAGATGCACGTTCACCTCTTTGAGCTTGAT
GGGGATGCGTCTGTGGCAGATGAGGGTGTCCAGGTTGAAACGGTTCGCCTGCGCTGGACG
GACAGCATTGACGATGAGTCTATGGGAACCGGAATGCGGAAGTGTGTGGCGATGGTGCAA
GACGCCTAA
>g3532.t2
ATGTGCTCCCTGTGTGCCACTCCCGACCCGCCCTTGACACAGGAGAGTGCTGAGAATGGT
CTCATCTCGAACGAGAAGGGAAAGAGTGGCTCGTCGATCGCTCCCGATAGGACGCCATCA
GGAAAGAAGGTGGGGGGAAAGAAGCAGGCCTCCTTGTCGGCCTTCGCGTTCACCAAGACC
AAGACAAAGGATACTAGCCCGACAGAACCCGCTGTCCAGGGGAGTAAGAAGCCCGACGCA
GCAACTTTCGAAGCTATTGCAAACTATGCAAAACAATTTCCGCTCAAGACGGCGAAGAAG
GCAGTCAGGGAAGAAGAGACTCTTGTGTGCGCAATTCGTCGGTCTGACGGGCAATATCTG
ATCCAGCGTCGACCGGAGAAGGGGCTACTGGCGGGCATGTGGGAGTTCCCAAGCCGTCTG
CTGGAACCTGCCGATAATAATACCGCAAAAGGTCGCAAGGAGGAAGCCCGGAAGTTCGTT
GAGAGGCTCACGAAAAGTAAGCTTGCCGGTGAAACACAGAAGATCAGATACTTGGGTGAA
CTTGGGACGATCCCATGGCTGTTCTCACATATCAAGCTAGAGATGCACGTTCACCTCTTT
GAGCTTGATGGGGATGCGTCTGTGGCAGATGAGGGTGTCCAGGTTGAAACGGTTCGCCTG
CGCTGGACGGACAGCATTGACGATGAGTCTATGGGAACCGGAATGCGGAAGTGTGTGGCG
ATGGTGCAAGACGCCTAA
>g3533.t1
ATGAACGCCTCGTCAATCAATGGCACCGTCCAGGCAGCTACAATCCAGGTCCCGCGCGTC
CTACCCACAAGACACGTGCTTGAGGACAATATCGAGGATCTCTTTGTCGACTTCGTCCTC
TACTGCAATCCGGCAGTCCCAGCAGATGCGTCTACAGATACATTACGTGAGGCGTTTCAG
AACCTCCCCAAAAGTGGCGGCAAGAGCTTCAGCCCCTTCGCCCTCTTCGAGCTTGTGAAG
CAGCTCACTGCCAAAGAGCTCAAGACCTGGGCCGAAGTGGTTATCAAGCTGGGCGTAGAG
CCCCCAGACTTGGATAAAGGGGAGAGTGTTCAGAAGATCCAGCAATATGCAGTGAGGCTC
AAGCGCTGGATGCATGCATTGCATGTCGACGCCTTCTTTGACTTTCTTATGGGCATCGAG
CATGTGTACTGGACGCAAGTACCCATCACCTCGAATCCCGTAGCCGAGGAAGGTAGAGAT
GGCGTCGCCGCTGAGGACGACATGGCCTTGCGCGCTTTGCTCCCGCATATTAAGCCGAAG
CGAGGCAGAAGGAAACCAGAGGACGACTTGAACAAGTCGCCTGCGCAAAGAGCCCGACTG
CGCTCTCCCAGCCTCGTCAACAATGTCAGAAACATGGACCCGTGGACCGCGCACCCAGAC
ACGGCCAGGGCATTCGTGTTTCCACCTGTCCAAGGTGACAGGCAGACCCCAATGCAAATG
CCACAGTCAGCGTATCCTTGGCATGGAGATGCGCCTATGTCGGCGTTTCCGTCGTCAACA
TTGGGCCCAGGGACTACCTTCTGGGGTGAACCCACTGAGCCACACACTGCCATTACACCG
TCCAGGTCGCGCAGTAACCCTCGCCGGCATGGCGCCAAGGTCGTGTCATCGGCGTGGAGA
AACAACATGAACGCCAACGGCAGAGGTCGTGGGCGACCACCCGCGATTAACAAAACGGCA
GAGCCAATGTCCGCGCACCCTGATCTGATGGGAGGATATCCAGGCAGTTCTCCAGAAGAG
CAAAAGATGATATCCGGTTCGCCGCCAGCTCTAGCTTCCGTTGAGGAATTCTCGCCTGTT
TCCGAAGTTCCACCACCGGCACTTCTGCCGCCAAGCAGTGTGCCAACTTCCAATCCACAG
ACGACAAGGCCGGCGCGACCAAATCGTCTTTCATTGCAAGTGCCCGAGAGACAGGGAGGC
TCAGTCCGGTTGGCGACCCCGCCAGCACCAGCTCCGCCAGTCATCATAACGCCACCACCA
GTCTTTGCCCAGCCCAGTCGAAGCATTTCGCATGCCAGACAACGCTCTCTACAGAATGGT
ATGCAACACCAGCAGCAACACCATACGCCAGGACGATTTGGTCTGTCCCCGAAAGCCCAA
TATCGAAGTATCAACACGGGACAAATTGCACCGAGCGGAGCCCGGCGGCCGTCGCCATCC
AGCTCATTGATCTCAGCTAGGAATGGCTCAACGCCTGGGGTGCGTCTTATGAACCTCTCT
AGTGTGACCTCACACAGCTCAAGCAGAGATACCACGAACTGTGATGGGGTCGAGTCACTT
CTTATGATGCGGTTTCTTACTGCTCTGTGGCTCGACCCTGAAGGCCACCCTACGAATGTC
CCCGAAGACATGGAAGAGATCAGAGCACTTGTGTCTGCCATCATCAGCGGCATGCGGAGG
CGCGCGCAGAGCGGCGAAGCATTCTTGACGAGTCTCTCGGGCTTGCTGATTGGCAGTTGG
GCAGGTGGCGTGGGAGGCAACACAGGTCTGCTTGCCAGTAACGACGGCCACAATGGCAAC
CATAACCAAACACAGAAAAAGTCTGGACTCACGATACAGAAGCTCGAGGTAGCCACAGAC
TACACGCGATATGAGTGCCGCTGGGAAATGAAATATGCCGACGTCGTGGGCCATTTCTCT
CACGATGACGTGATACCACATTCAAGGTGGAAGAAGGAATATCTTCGTGGTCAGTCACAG
CAGCGGGCGAACAGCATCAGTGGCGGTAGCGAAACAGCGGGTGACTCGGAGGACGGGTCA
CATATAGGTGGTGCGGGCGGAGCTGCTGCCGACGCAGAGTTCTGGAAGAAGAAGTTTGCT
ACGCTGGCGCAGACTGTGGCTGCCATGGAACAGCCACCATGA
>g3534.t1
ATGGCGCCGGCCGCTTCGAAACCAGTCATCCCCCAGAACGACAATGTCGCCCACGCCCTT
GCTGGCGCCGGTGGCGGCGTCCTGTCCATGATCCTTACATACCCACTCATCACCCTCTCC
ACCCGTGCTCAAGTCGAGTCCGCCCGCGCCGAGACCGGCTTCGTCACCGCCGTCAAGAAG
ATCGTCGCCCGCGAGGGCGTGTCCGGTCTGTATGCTGGCCTCGACAGCGCCGTCTTCGGC
ATCAGCGTCACCAACTTTGTCTACTACTACTGGTACGAGTGGACTAAGGCCTTCTTCGAA
AAGGCCGCCCTCAAGGCCGGCCGCGCCAGCACAAAGCTTACCACCGTGGAATCCATGATT
GCGGGCGCCATCGCCGGATCCGCAACAGTGATTTGCACAAACCCCATCTGGGTCGTCAAC
ACGCGCATCACCACCCGCAAGCGCAACCTTGAGCAGAGCACCGAGAGTCTGCCCGGCAAG
GCTCCCGAGCCGGTCAAGGCGCCCTCTACTATTGGTACTTTGCTCGCCCTTCTGCGCGAC
GAGGGTCCCCAGGCCCTGTTCCGCGGCGTACTGCCCGCGCTCATCCTCGTCATCAACCCA
ATCCTCCAATATACTCTATTCGAGCAAATGAAGAACACTGTCGAGAAGAAGCGTCGTGTC
ACCCCAACTGTCGCCTTCTTCCTGGGGGCTCTCGGCAAGCTCTTCGCCACCTCCATCACC
TACCCGTACATAACCGTCAAGAGCCAGATGCACGTTGCCGACTCTGGGCGCAAGGAGGGT
GTATCACAGGCCATCTCGAGGGTCATCAAGGAGGAGGGTTACGCTGGTTTGTATAAGGGT
ATTGGGCCCAAGGTTACCCAGAGTGTCCTGACTGCCGCTTTCCTCTTCGGATTCAAGGAC
GTCCTGTATGAGCAGACAGTAAAGCTCCGCGCCAGTGCCGCCGCACGGAGCCTCGCCAAG
GCCTAA
>g3535.t1
ATGGAGCACCTCGCACCACCACAACCTCCGCCGCCGCCGAACCTGTCGCATCCGGGCGTG
ATGGCTATTGATATCACGGAAAAGTTTGCTGCAGCAGTCAAAAAGCTAGCACCAGGTGAT
CTCATTAACGATGACAATTTCACTCTTTTCGAGTCCGTCTCGGCTCTTGAGATCGGAGAC
CCAAAGATGGACAGCGGATTTTTGCAAGAGGGCGAGACTCTCGACGAGGACTACGATGTG
TTGCGAGACTTGACGCCAGAGGAGGTGCTGGGCATTATTGACCAGTTACTCTGTCTAGAG
ATGGCATGGCACCTGGGCTATCCCTTGTCACAGACGTTATTGACCAACGTATACGTCGAG
GCTATTCTGAACCCCAATCCCCAACACATAGATGAGGCAGACTTTACACGAGATCCAGCC
CTGAGAAAACAGCAGTCGAGAACACTGTGGATACTCCGGGCTTACTGTCTTGGGATGCTA
AAGGCTTGTTTCTTCGTCAACCAAACAGTATTCAATGAACTATACTACGAGGAAGAGGAC
TTTGTAACAAACACATATGACCGTAGGCTACTCGAAGACATTCCCGAGGTTAGAATCAAT
GCATTACTGTCGGAGGCTAGAGCGGAACTGAGGTCAATCAGTGGCATTGACAGCAAAGTC
TTCATGGCGCTGGATCTGCGACTTGAGCTGCGCGTTGCTTTCCTGCGGTCTATCTACCTC
ATGACCAGGCGCACGGCCAATCCAGACTCTCTCAAGATGCCTTGGATCCAGATGAAAGGA
CTCCTGGGCCACTTTAGCAAGCAACACGAGCTTGCCACTCCAGTTCCCGAAGCATTCAGC
ACGAAACTGCAGCGGCGGCTCGCAAGCACGATGCCGCCTCGTCCAATCATTCAGTTGAGC
TTTGACGAGACAGTCGATCACTTCACGCGCATGTCGCAAGACGGTATGGACATCATAGAT
GTCTTGAGATACTCTGACACGCAAAGTCTCATGAACTTTGTCCTCACTTTCCAAGCACGG
AAACCACAGGCCCATACTTACATAAGATGCCTGATGCAAGGCCTGCTCTTTAGCGAGATG
AGAGTCCTCGGTTCATATAGCATCCGTCAAGTGATTGACCACGATCTTCAGATTGTGGTA
CTCCCCAACGGCAGACAGCTTGATCGAGCTTTCGACGACATTGAACTGCCAACGGACCCC
CGGCACCAGATCGCATCGCAAATGGAAGACTTCCGGAAGATGGTTGCTGAGCGATATTTC
GATATCATGCGGCACTTGTGCCAGAACCGATGTCGCACGCGCAGACTACTGTGTCACGCC
ATACAGGATTGGGAAATAGTGCAGATGGACGCAGAAGACATCGACAGTCTGCTTTCGCTC
GCGCTCGAGGACGAGCCGCTCAAGATGGAGTCTGGCAACGTGCTTCAGCCGTTACCATTG
TCCTCGTGGTGTTTCTACTACAAGATCCACCAGATGGAGTGGGTTGTCCAGCTTGGCTTC
GAGCTCGACATATACCAATCCGATGAGCTGGTCAGCATGTACTGGTACCTAAGGTTTCTC
GCAAAGGAGAGACAGCGTCATGTCATGCGGATCAGCACATTCATCGACCGCGCATTCTAC
AAAGCGGGCGGCATCAAAGACTTCAAACGACCAACGAGCTCATCGAGCAACACAGGCGTC
GATGGAAAGTACGACCTCAAACACGGGAGTCTCTCCGCGCACGAGTTCCGCGTGTTCTCA
CGCAGCATGGAGTTTGTCCAGATTGCGTCTCTGGAGGCGGCATGCACGTGGGAGTTTGCG
GACGGGCTGAGCTGTCTCTACTCCATGCTCGCGAGGCTCAAGATATTGCCCTTACCCGGC
TTTtcctccgcctcagctcagcctcgatcgaccgcatcatcctcctcctcctccgcctct
tcctACAACAATGACCTCCACCGCTACGAGATCCGTATGAAGCCGTTCGCTCCAATAGGG
CACCCGCGGCTCCCTTCGTTCGACGAGTTCCAGCACGCCACGACGCGGCCGGGGGTGGAC
GTGACGAGCATGCTCAAGTTTGCGGAAGCGGCCATCTCCGGAGCGCGCAAGAACTTTGAG
GTCCTGAGCAAGAAGACCGACACCGAGTCCTTCAGCATAGGCTGCCACGAGCGCTGGGCC
ACAAACGCCAAGGCGTGCCTCAAGGCCACCATCGCCGCGGGCGTGGCTGTCAACGTGTTG
CGCAAGAACCTCACCACTGCGAGGCTCTATGCCGCCAGCAATGGCGAGCTCGAACAGAGC
ACTCTCGTGGACGCTGATGGGAAGAAGCTGCCCGACATGACCAAGGTTCTGAGGGTCGAG
ATACCGGTTGCCGAAAAGGGGTATCATGACTGGTGGATCGTGCCGAAACTTTTACCTGTT
GTTTGA
>g3536.t1
ATGGTGTTCGCCTGGAAAGCCGCTGGCATCAGCTACAACCGCTACCTTGCCGTCGCCTCG
CGCGTCGTGCGCCGCAGCCTGAAAGAGGACAAGAGAATCATCGCCGAGCGCCGTGGAGAG
ATGGACCTCCGGTTCGCTAAGTGGTCGAACGGCAAGATGGGTGAGGTCCAGAGCCTGGCC
AAGGCCAACACCGCCGCCGCCACGGAGGCTGCTTCCTCGTAA
>g3537.t1
ATGTCCTCCAGAACGGCTCTCGCCCGAGGCGCTCAGCTCGCCGCCCGGCACGGCCTTCCC
GCCCAGCGTCGTGCCTATGCCGCCGCCGCCAAGCCATCCTCCTTCGACTTCGAAGCTGCC
GACGTCGCTGGTGTCAAGGTCGCCTCCCGCGACTCCCACGGCCCGACTACAAAGCTCGCC
ATCGTCGCCAAGGCCGGCACCAGATACCAGCCCGCTCCCGGCCTTACTATTGGTCTTGAG
GAATTTGCTTTCAAGAACACCACTAAGCGCTCGGCCCTCCGCATTGTGCGGGAAGCTGAG
CTTCTCGGCGGCCAACTGAACGCTTACCACACCCGAGAGGCCCTCGTTGTCGAGGCCAGC
TTCTTGCGCCAGGACCTTCCCTACTTCGCCGAGTTGCTTGCCGAGGTCGTCTCCGAGACC
AAGTACACCACCCACGAGTTCCACGAAGATGTTGAGCGGGTGCTCAAGATCAAGCAGGCT
AGGCTCTCCGGTGACGTTGCCGCCCTCGCCCTCGACTCTGCCCACTCCGTGGCCTTCCAC
ACCGGCCTTGGTGTCTCGCTCTACCCGACGCCGACAACCGCGCTCAAGAACTACCTGAGC
GAGAACTCGGTCGCCGACTTCGCCAACGCCGCCTATGGCAAGTCCAACATTGCCCTCGTC
GCCGAAGGTGCCTCAGCTAGCAACGTCTCGAAGTGGACCGAGCAGTTCTTCAAGACTGTT
CCCAACGGCTCTGGTTCTATCACCTCTAAGGCGACTACTTACTACGGTGGTGAGCAGCGC
ACTGCTCACGTTGGTGGCAACTCGTTCGTCATTGCCTTCCCCGGCTCTGGCTTCGCTGCG
CCCAAGCCTGAGGTCGCTGTCATCTCTGCTCTACTTGGCGGCCAGCCCAACGTCAAGTGG
TCGTCTGGTTTCAGCCTGCTCTCCAAGGCTGCTCCCAGCTCGCCTGGCGCCACTGCGGTC
GCTACCAACCACACCTACTCCGACGCTGGTCTCTTCACCATCCAGATCAACGGCAGCGCC
GCTGCCGTTCGCTCGGCTGCTCTCGAGGCTGCCAAGGCCATCAAGTCGATCGCTGAGGGC
ACCGTTTCAAAGGAGGACCTGACCAAGGCTATCGCCAAGGCGAAGTTCGACGCCCTGGAG
GCTAGCGAGTCTGGTCGTAACACTGTTCTTGCTGCCGGAACTGGTATCGTCCACACTGGC
TCCCCTGTCCAGATCGCTGGTGCCGTCAAGGCTATCGACGGTGTCACCGCCGACAAGATC
AAGAGCGCTGCCAAGGCTCTGGTCGACGGCAAGGCGACTGTCGCTGCCGTTGGTGATTTG
CACGTCCTGCCTTATGCCGACGAGCTTGGCCTTAAGGTATAG
>g3538.t1
ATGATTGTTACCAAGAACGCTGCGGAGCTCTGCGTCCTGTTGGTTGGCGAGTTTTATGGC
CAGTTGCCCTCGCGTGTCTTTTCCGCCCTGATCTTCAAAGGCCGGTCAACTATTGCCCAG
ATTGTGCAGCAGACTGCCCTACCATCTCGTTCAGTCCGCCACAGCCTCGCTGTACTGATC
CAGCAAAATGCTATATTCCACCATACCGACGAAGACTCCAACATCACACATTACGAGGCT
AATGCCGATGTTGCTTACAACCTAGTCCGGATCGGAAAGATTCTGGAGATTGTGCAAGAC
TGTTATGGCAAGGCGGCAAAGTCGATCGTCCACGATGTACTGGTTCTCGGGCATGTCAAA
GTCTCTGACCTTATTGCGACGTATGAGGAGAGGCAAGGCCAGACCAATGGGGTCAACGGG
CATTCAGTGGAACACACGAACGGCAACGACCCGTTCGACAGCGACGCCGAGGAGGAGACA
TTATCAGCAGCAGATCGGGTTTACAAGCATGTTGGGTTACTACTTGCCAACGATGTTTTT
GAAGTCGTTGTGCCAACAATGTTTCGGTCACCACAGGACGACAAAACGACAATAGAACAA
GAAGTGATGACTGCTTTATTCAAGGGGGGTGTGCGTGGAGTTCGGCAGACGCGCGACTTT
GATAACGCTGTCCACGAGAGGATGACCGAGATTTACAAGGAACGGGTTGCGCTTGCAATG
AGCCTGAAGCAAGCCTTGGAGAACGAAGAGCATTTTGCGAAGAGACGGAAGTTGGTCAAC
GGCGGCATGGCGGAGAACACATTTCTCAGCAGCGCCCGAGATCTGTTGAACGACGACCCT
GACGTTGTCATTCGAGTCAACTACGAGAAGTGTCTCGTATTGCTGCGCAATCGAAAGCTT
GTCGCGTATGCGGAGGATCTCATTGGCGAGACCACCGCGCAGGTCTATGCCTGTCTGCTC
GCGACATTGGCGAAGCAGATCGCTACTTGCCAGGAAGATCCCACAATGCCAAGGTTGGTT
GCACACGACCATCACCAGGGCGCTGTCGTGACTACGATTGATGTCTATGACAATCTTCAC
GCGGACATCGACGTGGCGAGTGGTCTAGGAAAGACAGAACCTGGAATGACCGATATTCGA
TATGCAGAGAAGCTAAGGAAACAGCCTCCAAAAGAACGCAAGACAATGGTTCTGCAGGAA
GGGGAAGAGTGGCAGGGCTCTGACGACGATGAATCTTACGATCGCACGGAGGAAGGGCGC
GTTGGAGTTAATGGCGGGCAGAACGGACACAAATCTCCCGCTGACATGAAAGAAGACCTT
GACGATGCTGGGGTCGCCCGTACCAAGCGTATGCGCCAAATGAGGCAACATCTTTTGGTG
CTGGCAGAGAGTAAGCAGGGATTCGTGCGACACTGCGGTAGCCAGGAGCGCGGCGAGTGG
ACCGTCGACTTCCCTGAGCTCCTAGCGCACCTTCGGACCATGGAGTTGGATATTCTGATC
GAAGAGACATTTGGCCGCCATGCCCTTCGACTGGTTCGGATTCTTCGCGACAAGGGGAAA
GTCGACGACAAGACACTTCCGACACTTGCTTTGATGCGAAAGCCAGATGTGCACACAAAG
ATGGTGGAAATGGAGCTGGCAGGAGTGCTCGATGTTCAGGAAGTACCGCGAGACAACAAT
CGCGCAGCCAACAGAACCATTTTCTTCTGGTGGTTCGACAAGGATAGAGCTTTCAAGAGA
GCTCTGGACAACACGTACAAGTCTATGGTCCGATTTATGCAGCGGCTCGAGGTAGAGCGA
CAGAAGAAGAGGAACGTGCTCATGGTTACAGAGCGGAAGGATGTCCACGGCATGGAAGAA
GAGAAGCTCCGAGGAGACATTTACAACGAGTATCGCGCCTTCTTGGACATCGAATCCAAG
CTTCTGAGCCAGCTTGAGCGGCTCGACGATCTTGTCTCGGTGCTGCGCGACTTCTAA
>g3539.t1
ATGTCAACTCCCGTTAACCTCAAGAACCCTGGACGTACGCTCCACGTCGGCGTGCTTCTC
CTCAACTCGAAGACCGAGATTCTCGATGTCGCGCCTATCGACTTTTTTTCCTGTATCAGC
AAGGAATACGTGAAGGATCTGCCCGAAGTTTTCATGCCGACCCATCTCAAGGAAGAGGCG
TTCGACGTCGAGTTCCATTGGGTCTCAGAGTCCGGAGGCTTGATGAAGCTAACTGCAGGC
GCGACTGTGCAGGCTACGAACTCCTTCCAAGACTGTCCTCCACTCGACATCGTGCTCATG
GGCGCTCATGAGGTCCAACAGCATGGACAGTATCAGCCCACCGAGGCCGAGCTGGCTTTC
ATCCGCCATAGCTATGAGCACTGCGCCGCCTTCCTGTGTATCTGCGCAGGGATGCTGTCG
CCGCTGATGGCGGGTATCATGGAGGGAAAGACGGCCACAGCACCGCGCGAAATGCTTCCT
GGACTGCGCGAGCAAGCTCCGGGGGTTAAGTGGGTGACCAAGCGGTGGGCCAACGACGAG
AAGCTGTGGACCAGCGGTACGCTGCTCCACGGCCAGGATATGATGGTTGCTTTCGCGCAG
CGCACATGGGGCAGCCTTGCTGCTGATGGGAAGCCGCTTGGCTTGGTCGAGGGTATGATA
GAGGGGGGCGGCTGGCCGCTGCGTGGTGCTGACTACTAG
>g3540.t1
ATGGCCGACAAGCTTCACCACATCGGCTCTGCAGCAGAGCTGGATACGCTCATGTCCAAT
ACGACCTATGTAGTCGTCGACTTCTATGCTGACTGGTGCGGTCCTTGCAAGGCCATCGCC
CCCGGCTACGCAGCGCTCGCAGCACAGCATAGCATTCCCGGGGTTCTCGCGTTCGCCAAG
GTCAACGTCGACAAAGCCCAGGACGCAGCGGCCCGTTACCGCGTAACGGCCATGCCAACC
TTCATGTTCTTCAAGGAATCCAAGCAGGTTGCTGTCAATGGCCAGGCCATGATCCAAGGT
GCTGACCCTCGCAGCCTGTCCGCCGCTGCTGAGAAGCTTGGTGGTTTGGCTAAGAAGAGA
GCTGCCTCCGCCTAA
>g3541.t1
ATGATCGAGCCACTCCTTCTCTACGTTATTGGCGTGGCCATAATCGCCCTACGGACGTAC
GCTCGAGTCCGCGTCATTGGTTGGAAGCACCTCCAAAGTGATGACTATATCATGTTCTTC
GTAGCGTTATTCTATACAGGCGGAACAGCACTTGTGTTTGTGTCATGCACTTACTGGCAT
GCTCTGAATAACGGCGGAATGACCTCGGAGGAGCGGGCTACTCTGGATCCAATGAGCGAG
GAGTACCAATGGCGGGTAAACGGTTCAAAAGCCTACATCGCTATATGGGTCTCTTACACC
CTTGTTTTGTGGTTGCAAAAGGTAGCCGTGCTCGCATTTTTCATCCGTCTGATGTCGAGC
TTAGGAGACTACACACAGGTTATCAGGTTCGGCTTCCTGATGGTCGTGGTCAGCTACGTG
GCGATTATGTTGTGCTTCTTCCTCGACTGCTTGCCTGTAGAACGAGCGTGGCAGATCAAC
CCCGATCCTGGGAGTAGCTGTGTCCCATCTGATATTACCACGTTATCTGTCGTGCTCACC
TTGAATATCCTGACCGACTTGTATATATTCGCCATTCCACTGCCCATGCTCTGGATGGCG
CATATCAAGTTGTGGAAGAAGCTCGGCCTCCTGGTTCTCATCAGTGGCAACGTCTTCATC
ATTGCAGCTGCCATCACACGTGTGTGTATCATCGCGGGTGATACCCTGCATGGATCCAAG
CTGGCAGCACCGTGGACATTTCGGGTAATGTTTGTGTCTGTTGTCTCGACCAATGCGCCG
TTGTTGGCGCCGCTGCTTCGACAATGGTGCGGCTATCTATCTGTACTACTGTTTGGCAAG
AAAAGCTCCAAAAATAGAATGATGAGGGACCTGCAGACGATCACCGTCGTAGACTGTACG
GACGAAGGCGAGGCACCAGCGGCTGAACAGGCCTTCTCCGGCAGGACAAGGCCGTTGTTT
ACGGGGACCAAGGGCAAACAACCGTCCGCCATCACGTATGGGAGTGGAACAATGGTGAGC
ACCGACGATGGTGGTTCTGAAAAGATCATGGCGGTGCTCGAAGTTGGTATGCGAGATTAC
GGGCGAAGACCGCCTCCGAAGCCATCATTAAGCGAGGAGCATCCTGTATGA
>g3542.t1
ATGGCTTCCGAGGTCTATCTGCTCAGGCTAATCGCAGATTGTTGTTTTGCCAACTGGCAA
ACGATACGCGAACCTACTTTCGATGCAGTCGGCCTCGGCGCCCATTTTCAAGGTGGCCAG
AAGCTACCCAAGCCGCTTCCAACTACGTTGGTCACGCGCATTTTTGACACTTTCCGAGTG
TTTTTGGACCCGATTTCCGAGGACTATGTGCTGCCTGCCCGATATCTCGTCTTTGAAGCA
TCTGATGTATTGAATCCTTTCCCCACGAACTCTGACATGGCTTCCAGGACCGGCTCGTCA
AACGGCTCCAGCGAAGAACTGCGCGAGTCGGGTGACAGATTACCGCTCTCGGTCTCAAGC
GAGATCGGGCGGCTGGTCAGAATTGTGGTTGCCTACGTCAGTGCTGGCAATTGGACTGCA
TCATTTGACTACTTGCGAAGCACTATATATCGGGTCCGCAATGTTGCAGCAGGCCACGCA
TCTATGCAGCCTATCCTCGCAAATGTACAAGAAGAACGTCACGCGTTGGGCGTGCTAATG
TTCCTCTCTGTCTTCTGGGTGGACTCCCAGAAGCTCGTCGCAGTCATACAAGAATTAACG
TCGAATTTCCTGCATCTGCGTAAATCGTTCCAGACCGTCATAGCAGTCTCAACGCCTGGT
CTCATCGGCGGTTGGATGTTGCGCTATTCGGACGAATATGCAAGCCTTCACAACGGACGA
CGCAAGCTTGACAGTTCTATCGACACGCTCTTTGACATGTCACTTACCCTGGCGGATAAC
AACAAGAGGCGATCTTGCTTGCACCAGTTCCAGTGCATGTTGCTTTGCTTGATGCCAGAT
GTGTTCGAGGTTGCTGGAAACTTCCGAGACGCCAAGACTGGCAACTTGGCCAAGAAAGTT
GCCTATCTCGAAGGGTTGCAGAAGGGCTTCCATAACCGGAGCGACACAGTCATTCAGTGC
TTCGTGGCATTTGTTCGAAATGCTCCTATCATTGGCCTGAGCAGCGACAGCGCCATTGTT
AGTTATGCGATGGACATCCAGGATGAAGTTCGCGATGCTGTCTTTCGCAAATCGCCAACC
AACCCCATGCTTTCGATGTTCGATCAAGATCTCATCACCTGCACCTTCATTTGTCTCGCC
GAGGCCAATATTGATGACTCTATCGAGCCACTCGTGCAGATCTGCCTCCAAGCGAATGCA
CCGCAAACCTTCACAATTGCGTTGTTACAGTCCTGTACCTACTTTGCCAAAAGACCAATG
TCTGATAAGTACTCGAGTCTGTTCGCAAGCAGCGTGGGCTTTATTCAGGATCAGTTCAAG
ACCTCAGCTCAGATGTTGATGGACCGCAGCATTGGCGATGCCGACGCCAAGCGCCGGACA
GGGGAGGCTGACCAATCGAATAAGCTCATGCTGCTGAATATCCTGAAGTTCTTCAAGGCT
CGGCCGGCTGCCTTGTTCGAGTCGCCTCCAGCTAGTGGTGCTGACGCTGACTTGTTCTAT
CAGCAACGGCTCGAGTCAATTATCACCGTCTTGAGTGTAGCAGACGAGGAGTTGCGAGCT
TTTGCACAGCCCCTTGCTCATGATCTGTACCAGAATGGCACATTAACAACCCTTCGGAAA
ACGGTAAAGCTGATTACTCCGGAATACAAGACGAAGTACTCTAATCTTAGACCGCTGGTT
GTTTTGATGGCTCCTGAACTCTACCAGAGCGCATCACCCACTGATCCTCGTTTGAGGACA
ATCACAAAGCTCGAGACTACGTTCTTCGTGTCACTGTGCTCTCCAGATCTGGATATCTGC
CAGATTGTCGTTGCCTGCTTTTCTTGCTTCACTCACATTGTCAATGTATACCAAAGTCAG
CTGGAAGTAAACAAAGTTTTGGCACCGGCGCTCTTGAACCAAGACTCCCTTTCCCTCTTA
GCGACAAAGGAGTTCCGTTTCCCAGGCGTGGTGGCATTCCAGAAACGAATTCGGTCCATA
ATCAGAGGCTTGCGGTATCCAACCTCAGGCCTGATTGAAGCCTGGGAGATTGCGTTTAAC
AAATGGATTCATCTATCGAAAGATGTGACCACAACCCCAGCTGAGAGTATCGAGGAGGCT
AACTTTTCGGAGTGGCGGAATTTGTCAGGGTTTCTGGCTTCTTTAGGAGGTGTATGTACT
TCGGATCAGATGTACATGCTCGAAGAGTCTCAAGGGACGATGCGGTGGATCGATTTGCTC
TCGGCGGAGCACTCGGAGGAGCCAGTCTTGAGCCGCTTCCTTCGACTCTCCATCCAATTG
CTTGCAAGCACGAATGTGCGGGTCCGGGAGACGATCAGAGAGGTCCTCTCCTCGGAGATA
TCGTCTACCCTTTACCAGCACTTGTTCAAAGCATTGGAATCTGAAGTAGATGTCCTCTTC
ACTGGCGCTCTTGAGGCCTCGGGCAGGGGCCAGGACATCGAGATAATCTTTGCAGAACAG
GCCGCATCACTATTAAGAGGACTCGTCGACAGGCTCGAGTCGCCAACGGAAATGGGAGCC
GCATCTTCAGTCCATCTAGGATCCTTGGCACTTGGGTTTGCCAAGTTCATGGATGGCATC
GCCGAAACAACAAATGCTCTGAGGGTCAAAATCAAGGTTTCACAACTCTGCGAAAGCGTG
ACGAAGAAGAAGGAGCATCTCAATCTGAGAGATGATGTCAGAATACGCAACCAGCTCCTT
GAGTTCATTTACAGCTGGATTTCAAGACCAAAGTCGCCTCGCGCCGACAGTGGACTGGGA
CTACGAGGACAGGATGACTCTGCTCGGGTTCAGAAAGATCTTGACCGGGCCTGCCTAAAG
TGTTTGTCAGAGTTAACCTTTCGACTTCCTTTGCAGCCGGGCGATGGCCAAAGTGATGTA
GGCACGAGCGAGCTGAAGTCACAAATGTTTCAGTCCTACTTCAACCGCTTCCTGTCACTA
CTCAAGCACGATGCTCAGGAAGGGAAGAACGAAGCTACCGGCCACGGCCATGAGAATGTG
CCGTGGCCAGATCTAGTGATCACAAACTTGTCGAATCTTCTAAGTGCCAACATCGACGTT
GGTCTAAAGCACTCCCTGAGCATTGGCTATCATGACGACGTTGAGATCCGGACCGCTTTC
GTGAAAGTCCTATACAATATCCTTGTACAAGGCACCGAGTTCAACAACTTGTCTGATGCA
GCTGTTAGCGAGAAGTATGAGGCGCTTCTGGATATCCTCACGGGCGACATGAGCCTAGCT
TGCACAATCAGCACTGTTTGCCCAAGCGGCGAAGTTGACGAGATCGCAATAGCCCTCTTG
AGTATTTTTGAAACCCGAGGCATGGCTTTTGAGCTAATGGAGGCACTGATTAAGCAAGAG
ATTGAGGATACTGAGAACGAGTCAGAACTTCTTCGCCGGAACTACGTCGGATCGAAAATG
ATCTCGTCTTACGCGAAGTGGAAAGGCGCAGCCTACCTCAAAACTACCTTGCAAAAGGTT
ATCGAGCGTTTGATGCTTACTTCCAAGGATCTTGACCTAGAGCTCGACCCGAGCAAGGTC
ACGTCCCAAGAAGAGTTGCAGAAAAATGCCATGCAACTACGGATCGTAGCCAAAGTCTTC
ATTGATGACATTTGTGCTTCATCTGCCTTCATCCCCCCAGCTTTTCGCAAGATCTGTAGC
ATCATATCCTCGGCTGTGATGTCACGCTTTCCGGAGGCAAAGTATACCGCGGTCGGCTCA
TTCATCTTTCTTCGTTTCTTCTGCCCAGCGATTGTTGCACCAGAGTCCGAGAATCTCGTA
TCGACTACTCCATCAAAGGAGATGCGACGTGGTCTGCTCTTAATCGCCAAGGTCATTCAG
AATTTGGCTAACAACGTTCTGTTTGGTGCCAAAGAGCCGTACCTGTTCTCCCTCAATGAC
TTTCTGACACAGAACATCTACCGTGTCACGACCTTCTTGCGTGAAATCTCTGTGGAACCT
GCCGAGGCGGAGATCGTTGCCACAATGGTCCGTGGCGAGGCATTTGACTTCGGCTCTTGT
GTCGCTCTGCACCGCTTCCTCTACGACCACTGGGACCATGTTCGGCAGAAGCTCATCTAC
CAAGAGAGGAGAGAAGTCGTGCGTTCTCCGAACGAGCTTGCCAGGGGACGATCGCCCGTT
CTTGAGCCAGTTCGTGCGCTGATCACCACGCTTGGCCCTCCTCCACTTGCTGTAACCTGG
AACAGGCCGCAGATAACCGCCAACAACCCTCTCGCATATTCGCGGTTCCAACATTTCATG
CTTCGTAATGCCTTCCGTGGCTCAGAATCTTACGCCACGACTCGCGCCGTATACGATGGT
GGCGAGAGCAAGGACGGTCTTTCTATTATTTGCATTATCCTTCGTCACATTGATCAGGAT
TCGATAGACTATGATACCCTTCTGTACTGCTATTTAAAGATTGCCAGTCGGTTATGGCAC
AAGCCATTCGGGATACTGATTGATGCGACCTGCTACAATGGGCAGAACGAGCCGCCTGAT
GAGATCTTTAAGAAGCTCGAACTACTGTCTCCCACGGAGCTCTCCCAGCACCTGACTCGA
GTCTACGTCTATAACATGAATAGCACATTCCGGAAATGTTTCCGCCGCATTTTGCGTGTC
ACCACGAGGAGCGATACCAGCGTGTTCAACCCCAGCAATGTTGACTACCACCTGCTGGGC
AACTTGCAAGACTTGCAGTCGCACTTTCACCTGAGCCAACTTCACCTCCCCAAGGAGACA
ATCAGTGTTGTCACCGACACACGCTACGTCTTTCAGCCTGTCACAAGACTATCCAAGACG
AAAGGCAAGATCGAGGTCATGATCAAGGTCGGCAGCCAGTTTGTCCAGGTAACTACGACA
AAGAAACAAGAAGTCCATCCTGGCTTCCGCCTAAATGCAGTGGTCAACGACATTTTCCGC
CTTGGGGACGTTGACGAGGCACCCACTTCTATACCAACGGAAGACGACTCTGCGTTTGGT
TTGCGTGCTGACAATGGAAAGATTGTCATGTACTTCCAGAGCAACAAGAAAGGTGATGTT
TTAACATCGATCCGGGCTGCCAAGGCCAAGTACGGCAAGGACACCAGAACGATGAAGTCA
GTCGAGAGATTGATTCGGCCACAAGACGTACCGGGCACTTTGCTCAACTTGGCCTTAACA
AATCTAGCTGCGGCCGATCCGGTGCTGCGGGTTTCCTCATACAACCTGCTTGGTGCCTTG
TGCCGAGCTTTCGACTTTAAGGCTGCTTCCCAATTCATTTGCATGAAAGACGTTTTTGTT
CCTCTTGACCCCACCCGCTTCATTGTCAACATCAGCAAAAGACTCGCGCTCGAGGAGCCG
AAACTCACATCTGACTTCCTCAACGAGTTCTTCGTCGGCTGGGAAAGTTTCTCTGATGAG
CAGAAGCCGTTGAGTCTCGCGTATATGGCACCGTGGATCCCAAGCCTGCGAACGGCACTC
CTCGGAGAGGAAGCCGACAGCGAGAAGGGCAAGGAAAAGATTGCCGGCATCTTCCAAAAA
CTCATTGACGTTACGGCGACTGACCCCTCTTTGGGACTTATTCTAGAGCACACTGTGTGG
CCAGCAATCTACAAAGACGAGACGTTGCTTGACATTTTCCTCGAAGAGGTCATCAAGGGC
GCGCTCTCGCTAGGTCTGCACGACGAGAACACGCAGAGCTTGACAGCAATCATCACTGCC
ATGGGGACAGTCACTCTTCGCGGCAAGATCATAGCTCGCTTAAGGAAGGCTCTAAATCGA
TCGTCGCTAAGGCCCACCAGGCTCCTCCAAGAGAATGCTGTCTGGAGCGAGATATGTGTG
CTGCTACAATTCTGCCTAGCGCTGTCATTCGACTCCCCAGTTCAAGCTCAGTTGTACCTT
CCGGAAGTTTTCCACATCGTCACGATGCTTGCAAACACTGGTGGCTCAGATGTGCGCACC
ATGGTGCATCGGCTCTTAATCAATACAGTCCATGCTGCAAGCACTTCGTTCAAGCTGGAC
GACAACAAAACTGCCAAGCTACGGTCGAGCTTAGAAGCCCTGTCGGAGTCACGGAACGAA
ATATTTTCTGTTGCCCATGGCGTTCATAGCTTTACTCGCGATGCCGCCTCCATACACACC
AGCACTGAAGGTGTACAGGCACTTGGCAGCACCGAGACTCTCGCTGCCATGCTCTTCGAA
ATCTGCGCAGTCGCAGCGCCATCTGTCGATATGGCAAACGCTTGGAGATCGCGATGGATG
AGCCTGGTCGCAAGCACGGCGTTCCAGAACAATCCTGCGATCCAGCCTCGTGCTTTCAGC
GTCATGGGTTGTCTAGCTCGTGAGGAAGTCGACGATGATCTATTGTACCAGGTCTTGGTC
GCTCTCCGCAACAGCATCTCGCGCTTTGGAGAAGATGGCAGTTTCGACATGCTCATCGCC
ATTGTGACATCGTTGTCGAAGATGATGTCCCGCCTGCCTTCTGCTTCGCGATATGGGGTG
CAACTCTTCTGGCTCGCCATGTCCCTCCTGAGATTGGTTCCAAGCTCCCTCTTCAGCGCC
ACAGCATCATTTTTGGATGCTGTGCTTGCCAACATTGGCACCACTGGCGACTTCAGTGGC
GAGAAGATGGCCGATGTGCTACTAGCAGGCCGCCTGCAGCTCGAGGAAGCTGCGCTTCCA
CTGGATGATGTCTATGGCATACAGTTCACACCAGAGAACTTCCATTTGGGTGTCTGCGCC
TGTCTTGTGCGAGGTTTGACTGACACAATCACCAAGAACGCCGCACTTCGTGTGCTCTCC
ACGTTCCTTGAGATGACAACCAACTCGGTCCGGAAGTCATCTGATGATCTCTCGCGTGAC
TATTACACATCACCATACCTAGCACTCATTCAGGCACGAGCAGTCTCGGTCGAGGAGATA
CGCGACATCTTATGGTCAGCGGGCATAGGTCCCGTTGGTGTGGCTAGCCTCGCACCGACC
AGGCGGTTACGAGACCTCGAATCGCTGAAGGACAAGGACTTGCTGCTGTACACTGCTATT
GAGCTGGTTGATTTCCAGCATTTGGAGGACGCTGCGCAGAACCACACCCTGACCTGGCTG
AATGAGGTTGCCACCGGACGTCCGTCAGTGGTCGTGCATCTCTGCTCACACATAACATCA
ATGCTCGACGACATCCTGCTGCACTGCCAAAACACCTCGACTTTGGAAGCCGCATACGCC
CTACTCAAGACGCTCTCTTCCAACTCAAAGTTCTCCGCCGAGCTCGAGGGCAACAGCATG
CTCGACGAGATCCTCGAGGATATGGGCTTTGGTGGGCTGTGGAAGAGCTGCTCGTCTCGG
CATGGCGACGGGCTGGACAAGCAGTCTGTCTACCTGACAGAGAAACTTATTGAGCTTATC
ATTGTTTGA
>g3543.t1
ATGGGCATTCCCGCGGCGTTCCGATGGCTTTCGCAGAAGTATCCCAAGATCGTCTCCCCG
GTCATTGAGGATCAACCTATTGTAATGGAGGATGGCACTGTCATACCAGTCGACACAACT
CGTCCAAACCCCAATGGCGAGGAGTTTGATAACCTCTATCTCGATATGAACGGTATCGTT
CATCCTTGCTCACATCCTGAAGATGGACCTGCACCCAAGGATGAGGAGGAGATGATGTTG
GCTGTATTCAAGTACACCGACCGTGTCGTCAATATGGTCCGCCCGAAGAAGCTTATGATG
ATTGCCATCGATGGTGTCGCTCCGCGTGCCAAAATGAACCAGCAGCGATCCAGACGTTTC
AGGTCAGCTCGCGAGGCGCAAGAAAAAGCGGCTGACAAGGAGGAGCTACTCAAGATGGTC
AAGTCGCAGAACGGTGGCGTGCTTCCGCCTGAGACAATTGCAGCCATGAATAAGAAGGCC
TTTGACTCGAACTCTATCACTCCAGGCACTCCATTCATGGATATTCTCGCCAGCGCCTTA
CGGTACTGGTGCGCATATAAGCTGAACACGGACCCGGGCTGGGCAAACATGAAGGTCATC
ATTTCCGACGCTACTGTACCGGGAGAGGGAGAGCACAAGATCATGGATTTTGTCCGATCT
CAGAGAGCTTCACCAGATCATGATCCAAACACTCGCCACGTCATCTACGGTCTCGACGCT
GATCTCATCATGCTGGGTTTGGCTACCCATGAACCACATTTCCGCGTGCTTCGCGAAGAT
GTCTTTGCCCAACAGGGCAAAACAAGGACGTGCAGGATATGTGGGCAAGAAGGACATGAG
GCAAGAAATTGTCGTGGCGAGGCCAAGAAGAAGGATGATGAGCCGAATGACAAGCCCGTG
CCACTGAAGCCATTCATTTGGCTTCACACCTCCGTCTTACGAGAATACCTTGCAGTGGAG
CTGAATGTCCCAGGACTGCCATTTCGCTTCGACTTGGAGCGAGCCATTGATGATTGGGTA
TTCATGTTCTGCTTTGTCGGCAACGATTTCCTGCCTCATCTGCCAGCGCTTGAGATCCGA
GAGAACTCTATCGACACACTCACTGCTATTTGGCGGGACAACCTTCCAGCCATGGGTGGC
TATGTCACAATGGATGGTCGCATCGATCTCAACAAGGCGCAGCTTATTCTTGACGGCCTT
GCGAAACAAGAAGACGCTATCTTCAGACGGAGGAAGGAAACCGAAGACCGGAGAGAGGCT
AGTTTCAAGCGCCGCAAGATGCAAGATCAGCAGCGTAATAATAGGAACGGCAATAACGGC
AACCAATCAAGCTTGCCAGGAGGCCTCAACGACTCACTAACTCACAACCTGATCGTCAAC
CGACCCGACGCAAACACTGCCAATAAAAGTGCCGCTGCTGTGCTGAAAAGCCAGATCAAG
GCATTATCCGAGGCCAAGACTGCGGAAAACGCCAATGGATCGGCTCAATCCGAACAGACT
GCCCCAGATTCTTCAGATCCCACGGATGCCACGGCTGGAAACACGCTGGGTAAACGCAAG
GCTGAAGAGATGGCTGATGGACAGAGTACTCCTGCTAGCGAGAAAAAGGAACTGGAGGAA
CCTGAAGACACTATCCGCATGTGGGAAGAGGGCTATGCTGATAGATACTACGAGCAGAAG
TTCAAGGTTGATCCCAAGGACATCGAGTTCCGCCGTAAGGTCGGGCGTGCATATGTCGAA
GGCCTGGCATGGGTTCTAGCTTACTATTTCCAGGGATGCCCGTCCTGGGAGTGGTACTAC
CCTTATCATTATGCGCCCTTCGCTCAGGACTTTGTTGACATCGGAAAAATGGATATCAAA
TTCGAGAAGGGTAGGATCGTGCGACCATTTGAGCAGCTCATGAGCGTGCAGCCTGCTGGC
TCAAAGCACGTGCTGCCCGATGTCTTCCACGATCTCATGACTGATGAGGACAGTCCCATC
ATTGACTTCTACCCCGAGGACTTTGAGATTGACCTCAACGGCAAGAAGATGGCTTGGCAA
GGAGTTGCTCTTCTTCCATTCATCGATATGCCACGTTTGCTTGAGGCAGTGCAGGCACGC
TACCCGCAGCTGAGCTCCGCGGACACAATACGAAACGGGAGGGGCCAGACTGTGATGTTG
GTTTCTGAGGCGAACCAGGAGCTTTACGATGATATCATCAGCAAATTCTACTCGAAGAAG
CAGGGCGCGCCAGAGTTTAATCTGAACCCACGAGCCAGCCAAGGTCTCTCTGGCAAGGCC
ACAAAGCTGGAAGAGTACCTGCCACACGGGACGCTGCTGTATCCACTGGAGAGCAACGCG
ATGCCGGATGTCGAGGATGACCGGTCGGTGACAGTACAGTACGACATCCCGAACACCGAG
CAGAGCCACAAGTCTATGCTCCTCCGTGGTGTCGAGCTGCCCACACCAGCACTCAATCGC
AGTGACATTGAGGAGCTCAAGGGCAAAATGCGCAACGGCGGACGCAGCTACGGTGGCGCA
CCACTTGGTGGCCGTGGAGGCTACGGTGGTCGCGGTCGTGGCGACCGGATCCACTACGGC
CCTGACTCTCGACAGAACAACCGCCCGCCGTACCATCAGAACGGCAACAACGGTTATGGT
GGACACCATCAGGGCAACGGCGGCAGCCACTATGGTGCCCTGCCACCTGTACCACCTCCT
GGCTGGGTTCCTCCCCCGCCTGGTATGCCAGGCTTTGGCAGTGGCCTACCTCCTCCCCCG
CCGCCTGCGCACTACggcaacgggggcagcggcggctacggaggctacaacggaggtggt
gacagtggcgggtatcgcggtggaggtggtggtggcggcggtggtggcggccactacgga
ggtaatcactatcaaggcggtcacaatggccagcagcatggttacaacggcggcggctat
gacaaccgctacaatgaccgttccggcggatacaggggaggcggtgGCGGCGGTCATCGC
GGTGGTCGTGGAGGTTATGGTGGCAATAATAGTTACAGGAGGGATTAG
>g3544.t1
ATGTTCTCCAGCATTGCCGCTGCGCCGGCGAAACAGTCCGTTGGCGAGACGATCACGGTG
CTCAGCGGGCGACTGAGCTCTGCGACCCTCTTGGAAGACCGCAGGGCCGCGATTCTGGGG
CTTAGGAGTTTCGCCAAGCAGTATCCAGCATCTGTTGCTTCCGGTGCTCTTCGCAGTCTG
ATCGAGAGCCTATCGAAAGATGCGGAGGATCCTGAGACTGTCAAGTCGGTCCTTGAGACC
CTATTGATGCTCTTCAACCCGGACCAGAACAGTCCCGAAGCGTCCGAAGATATCGCCTTG
TGGCTTGCCGACGAGTTCACCCAGCGCGAACATGTCACTCTCCTCCTCGACTTCCTCGAA
ACGATCGATGCGCACGTCCGTCTATACTCGATGCAACTCATCTCTGCCATCCACTCTGCG
CGTACGGACCGAACCGAAGATTGTGTGCTCGCTGCGCCAGGTGGATTGTCTAAGTTAGTC
ACTGTCCTCGACGACCGTCGCGAAGCTGTGCGCAACGAAGCTCTCTCACTCCTCACATAC
CTCACAGCTTCCTCGCAAATAATACAACAGATAGTTGCCTTCGAGAGCGCATTTGATCGG
ATATTTGCCATCATCGCGGCGGAAGGTTCCCTTACAGAAGGCGAGAGGGTGGTGGAGGAT
TGTCTCATTTTCGTCGCAAACTTGCTACGCCTGCATCCAAAGAACCAGGCTCTATTTCGG
GAAAGCGGTTACGTCCAGCAGTTATCGAAGCTACTGGAAAGCACATACCAAGCTAGAAAT
CCGGAAGAAGAGCTTGCACAGTGGGCACAGGAACAACGTGGCCGGAATACATACGCTCTT
CTTGCAGTACTCCGTCTTTTCCTGGTTCCTGGTGCTGAAGGGACACCGAAGAACCAGGCT
GCTTTCTGGCAGCACGGCGTCTTGTACCATGCGTTGCAGCTTGCCTTTGATCACGGCTCC
GAGCTGCCTATCAAAGCGGAGGCTCTTACGGCGTGCTCCGATATCATTTTTGGTCATCCA
AAACTACAAGAAGGCTTTGCGCAGTTGCAAGTTCCCTCAGTTTTTGAGCCTCCGCCTCCA
CCTCCACCATCAACCAACGGCAGTTCGGCAAAGTCTAAGGTTGCACCTATGGTCTATGTG
ATTGACGGGCTTCTCGATCTCGTTCTGGGGCTTCCTGTTCTGCAAGCCTTTGATCTTCGT
TATGCGGCCTGCCAGTGTATCAAGGCGTATTTCCATAACCACCCAGAGATCCGGTTACAT
TTCTTACGGCGAGCCATCGAGGGTCATTCCTCTGGCGCCGATGAGACGGCCAATGTGCTA
ACTACCTTGCTACAACCTCTCGACAACACTGCGTCACTAGACCCGTATCGCTTCTGGTTT
GCTGCCGTCATTACCTTTCATCTCGTTTTCGAGAACGTGGAAGGCAAAGCTCTTGCTATG
GCTGTGACTGAGGGCGATGCGGACAGTGGAGAAGAGGTGGTGACCAGCATACAAACTGTC
ACTGCGCACCTTCTCAGCGCTCTTTCTCGTGCGGACGACGAACGCATCGTGCTCGGCTAT
CTTATGCTCCTCGTTGGCTGGTTATTTGAAGATCTTGATGGGGTTAACGACTTTCTGGGT
GAAGGCGGCTACATTACTACGCTTGCTACAATTGTCAACCCTGCCAGGCACGACCCGCCT
CAGAGCGCACTGGTACAAGGCTTATGTGCCGCACTCCTTGGAGTCGTGTACGAATTCTCC
ACCAGGGACTCTCCTATCAGCAGGGCGACTTTGCACACGGTTTTGCATGAAAAGGTTGGT
CGCGACAAGTACGTGGATACTTTGACGAAGTTTAGGGGTCAGCCTTTCGTGCGTGACTTC
GAGGTTATGCCAGCAAAGCTCGGCAGCACCGGAGAGCTCCCAGAAGTATTTTTTGATGCC
CAATTTGTGGATTTCTTCAAGGACAATTACAGCCGCTTAGTCAAGGCCATTGACAGGGAA
CCCGGGTTAGAGATCTCGGTCGTTGCTAATGGCGTCGAGAAGGGTGTCTCACGCGACCTA
GTAGACTCATTGCGGGCACAGCTTGCTGAGAAAGACAAAGCTCTGCAAGACGCGATGGAC
GAGAGCGCTGCCCTCGAAGCGAAATTGAGCGTTGAGCAAGTCGAGAACCGGAAGACCAAG
GACTTCAACGCCGCGGAGATGGCACGAATAAGAAACATCAATGAGGCCATGCAAAGACAT
CATGACGAGGAACTGAAGAAACTTGAAGCACAGCAGAGGGTCAAGGAAGAGTCGCTCCAA
AAGCAGCTTGATGCGATCCGCAAGGAGACGGACGCCAGACTAGAGACAACATCCAAAGCC
CACAAACGGAGAGAAGCCGATTTGCAAAAGGAAATCGAGAATATCCGCAAAGCTGTAGAG
GCTGAAAAGGTCCAAATTCGGCAAAAGTGCGAATTGGAAAAAGCACAGCTTCAGAAACAG
GCAGATACTGAGAAAGCTGAGCTCCAAAGACAACTTGATTATATGAAGAAGACCGCCGAG
ACGGAGAAGGAACGTGCTCTCCGCAAGTCAGAGGGCGAGAAGGCGGAGACACAAAAGATT
ATCAAGAAGCTTGAGACAGAAAACACTGAGATCAAAGCGGAGAACGAAAAGACTATCAAG
AGGCTCGAGGTAGAGATCGCTGAGCTCAAGGCCACAAATCAGCGGCTCGAGGCTGCTGAA
ACGGACTCTGTGCGAGCCAAACGTCGTGTTGATGCCGAGATTGCGGATCTGAAGGCTACA
ATCAGCCGCTTGGAAGTCGACTTGATGAAGGCAAACAAGGCCAAAGCTGAAGAGTCCAAG
GCTGCGCAAGAGAAGATCTCGGCCGATCTCGCAGAGCAAGACAAGAAAGTCAAGGCGTCT
GAGCAGAAGATCAAGGATCTCGAGGACAAGCTCAAGAAGGCCGAGGACAAGAGCAAAACA
TCAGACAAGCAGATTGAAGAGCTTGAGAGCGACCTGGCGAAGAAATCCGATGAAGCAACA
AAGTTCACGAAACAACTCAAGGAGAAAGACGAGGAGAAAGCCGCCACGCAGACCGAGCTG
GACGATCTCCTTATGGTATTTAGTGACCTTGAGGAAAAGGTTGAGAAGTACAAGAAACGG
GTCATCGAGGCTGGTGGCACCGTCTCAGAAGCCgaggatgacgaagatgaagaggaaggg
gaggacgacgacgagatcgacTGA
>g3545.t1
ATGGCTTCAAGACCCGAAAGATCGAACGACCCGCTAACCGACTCGGAAGACTCGTCCTCT
TCCATCGGCTCCCGCCTGgatgatgagggctgggacgatgtcgaggccgatgaggaggag
agCGTACAGGTCATCTCCCTGCTGGACGACGCTGTCTTTCCAGATGTCATGAGCATGCTC
ACTCACTGCAAGAATAAGCACAACTTCGACTTCATCGCGGTGCGGCAGAAGCTGCAGCTT
GATTTCCACGGGTCTGTCAAGCTTGTGAACTACGTCCGCCAACGTGTACACGATGGTCAG
CCCGTCACAGAAGCCATCTCCAGCTCAGACATCAGCGATGACAAGTATCTCAAGCCGGTG
CTGGACGATGACGCTCTTATTCTCGGCCTTTTTGACCTCCCTGAGGTCAATGTGGCCACC
GCTGGCAGCAATTCGGGCAAGACAGCCGATCCGGAGGAGATGGCCAGGCGCAACGCCGAG
CTCGAAGCGCAGCTCGCGCGCATGTCGCTGCAGTTTGACAACTACCGCCAGTCAGTCCAG
CAGCTGCTCGACGAGCGCTGGGGTGATGCGGATCAGGCTGAGGCCGAGGCAAAGGAGAAG
AAGGACAAGGGCAAAGAAGGGCCTGAGGAGCCCCTCGATCCTTCTCGATACTACTGGGAA
TCTTATGCCGGCAATGATATCCACGAGACAATGCTCAAGGACGCAGTCCGGACAGAGGCC
TATAGAGACTTCATCTACCATAACAAGCACCTCTTCCAGGGCAAAACAGTTCTCGACATT
GGCTGCGGCACAGGCATTCTAAGCATGTTCTGCGCCAAAGCGGGCGCAGCCAAAGTCCTC
GCCGTCGACGCAAGCGCCATCATCGCCAAAGCCCGAGAGAACGTATTCCGCAACGGCCTC
GATTCCATCATCACCTGCATCCACGGAAAGATGGAGGAAGTCACCCTCCCTGTAGACAAG
GTCGACATCATCGTCAGCGAGTGGATGGGGTACTGCCTGCTCTTCGAGGCCATGCTGCCT
TCGGTCCTCTTTGCGCGGGACAAGTACCTCAAGCCGGACGGCCTGCTCGTGCCAAGCCAC
ACCAACATCTGGGTCGCGCCCGTCGCGGACCCAGAGTACGTCGACGACAACATCAACTTC
TGGCGCGACGTGTACGGCTTCGATATGCAGGCCATGCAGACGGGCATCCACGCCGACACG
CGCGTGCTGCACATGCCCGCCGCCGCGGTGGCGGGTACCCCCGCCGCGGTGAAGCTGCTG
GACCACTACACCTGCAGGACCGAGGACCTGAGCTTCACCGCGCCGTATACGAGCAGGCTC
ACCAGGGGCATTGATAGCCTCGACGGGTTCCTGGTGTGGTTCGATACCTTCTTCGCGCCT
GCGCGGGACACGCACGAGACGGATGTCGTGCAGGACAGCGTCGCCGACGAGTGGAAGGTC
GCACGTGACGTTGAGAGCCGCGTGGCGTTCACTACCGGCCCGTTCAACACCGAGACGCAC
TGGAAGCAGGGGCTTCTGCTGTGCAAGCCTGAGGAGGGTAAAGACGGGAAAGTGGTGGCT
ACGACGATGAAGGAAGGGGAGGAAGTCAAGGGTGATATCACGTTTGCTGTGGACGAGGAG
CATGCTCGCGCGCTAAAGTTGAGCATGTCGTGGAATGGTAGGGCGCAGAGCTGGGCTCTA
AAGTAG
>g3546.t1
ATGTCTATGAGGTCACCGAAAGGCTTTATGCCATTAGCTGGTGGAAGCGCCGCTAATGCC
GATATGGGCATTCCCCTCGAGCAGGTCCGCAGCAACGCCAGCTCTTCTGGTGCACGCAAG
CAGAATCAAGGTATTACCACCGGCCTTTCCTCCGCCGAAGACAGCTCCGAGAAGCAGGGC
TTCTTCCACCGAGGCCGCAGGCAGGCTCGCGCAACCGGCGATGGCACCCAATCCGACGCT
CTCTCTACCCGAGAGGTCAACGTCAATCTCATGGGCAAGATGTACAACAAGGTTGTTGGC
TTTTCCGTGGTCACCCGCTACCTCGTATACATCCTCCCCGTCACCATCTTGCTGGCTGTG
CCAATTATTGTCCTGGTCTGCTTACAACCACTCGGACGGGCTGACGACACCTACACTAAG
TTGGGCAGCTACACCCCAATCGATGCGGATAATAAACCTGGAACGCCGGTTGAAGGGCCG
AAGCTATTGCTCTTCTTTATCTGGATCCTTGCTTCGTGGCTCGCTATCTGGGTTGGCAAG
CTTGTGGCTCACATGCTGGCGCCGATTTTCATGTTCTTCTGTGGTGTTGTTAGTGCCGGA
ACGCGCAAATATGCGACAGTCATCCGTTCACTTGAACTGTACCTGTCATTCTTCTTTGCG
TCTCTAGCTTCGTGGCTCATCTTCCAGAATTTTTTCAAGGACAATGACAACATGCAGTGG
GTTTGGGTGCTTAAGCGTCTCCTGGGGGCCACCTTCGTTTCAACTGCTGTTCTTCTCGGC
GAGAAGGCCATTGTTCAGCTTATCGGTATCAGCTATCATCAGCGGTCCTTTGCTAATCGT
ATCTCCGACTCGAAGCGGGAAGTCCATCTGCTTGGAATAATGTTCGATGCCTCTCGACAG
CTATTTCCCATGTACGGTGCCGATTTTGCTGAGGAGGACTACATCATTAGCGACTCGATC
GAGGCGAAACTAAACGGAGGAAAGAAGCGACATAACAAGCGCGGCAGCCAGACACCGATG
GCTCTTCTTGCCAAGGCTGGAGGAAACGTGGGTCGTCTTGGTGGCAAGGTTACTTCCATC
TTCGGCCATGTGGCCTCAGAAATCACCGGCAAGCAGGTTTTCAACCCAAACTCTGCTCAC
TCTATTGTGGTAGAGGCTCTCGAAAAGGTCAAAACTTCTGAGGCTCTCGCCAAGCGCATC
TGGATGTCTTTTGTCTGCGAAGGCAACGAGAATCTACACCCTGATGATATCCAAGAAGTC
CTGGGCCCAGCATATCATGATGAGGCCGATGAGTGCTTCAATGCTATCGATGCCGATGGC
AATGGTGACATCAGTTTGGACGAGATGATCCGGAAAGTTGTTGAGATAGGCAAGGAGCGT
AAGGCCATTGCATCCAGCATGAAGGATATCGGCCAAGCTCTGGGTGTTTTTGACGGCATA
CTGCTGTTTGTTGTGCTTCTGATCTGCGTCTTCGTCTTTCTGTCCTTCTTTCAAAGCTCC
TTCTTGACCACCGTCGCAACTGCTGGCACTGCCCTGTTGTCGCTTTCTTTCGTTTTCGCT
GTCACTACACAGGAGTTCCTCGGTTCCTGCATCTTCTTGTTCGTCAAGCACCCCTACGAT
GTTGGCGACCGCGTCGACATTACTGGCCCGGAGAAGGAGCAGTTGACTGTCGAGAGAATC
TCCCTGCTATACACTGTTTTCAACCGCATCGATAAGATGCAGGTCGTACAGGTTCCCAAC
ATTGTCCTCAACAATCTTTGGATCGAAAACGTCACGAGGAGCAAGGCGATGAAGGAGGTC
ATCGACGTGAACGTCTCCTTCGATACCACTTTCGAGGATATAGAGCTTTTGCGCCTCGAA
ATGGAAAAGTTTGTACGCCATCCTGACAACTCACGCGACTACCAACCCGACATTGCTGTA
AGCTGCGCGGGTATGGGCGACCTAGACAAACTTAACCTCAAGATCGCTATCAAGCATAAG
TCCAACTGGCACAATGAAGCTGTGCGCGCCAGCCGCCGTGCCAAATTCATGACCGCCCTC
GTTCTGGCATTGAAGCGTGTGCCTATTCACCCACCTGGTGGCGGTGCTGAAGCCCTCGGC
GGACCTACCAATCCTACGTACTCGGTAGCGGTCTCCGACGCTGAGGCCGCCCGGGCTCGC
GACAAAGCTGCACAAGAGAAGGAAGCGGCGCGCCTGGTGCCCACACAAGTCGTAACTGAA
GAGACCGAGGTGCGGGCGGCTGAGGCTCTGAATGCGAGAGATCCAGTGGCGCTGGCTGAA
GAGGACTGGGGTTTCAACCGTGACGACCGCACGCTTGATGAGACCCGTGAGGAGTCCAAC
GAGAGAAGATCTCATGATATTGAGCACATGCGCCTGGAGTTGCAAAAGACGGCTAGTACC
CGTAGCGGACGACGGAAGGCAGGCGATACACTCCCTTCGCCACAGATGAGAAGTCCTCAG
CCAAATTTGTCTGTGACTCAGCATATGGCTCCCTTCGATGAGGAGGCTCAGGTTGGTGGG
CCATATGAGTATGGACAAACTTCCGTCAGCCCGCCGTCGAACTCTTACGGAGTCGGCACG
ACCCAGGCATACCAGGGAGCGCCAGGTCCCAGCACCCGTCCCGGTGGTATGCCCAGACCT
GATCAAACCCAGCCCCGGTAG
>g3547.t1
ATGGATTTTGCGATGAGGTGGAATGACGGACACATGGGCCCAAGGAAATTTTGGAGAGAC
GCTCTGCCGCGCCTCAAGTACTGGAACCCGGCGGTGCCCATGATTGTAAACCGCTCCGAC
AAGCAGGAAGGCCCGGCCACAATGTCGATATACTTCCGGCAGCCTACCGCCGAGGAATCC
TCATCCTCATCCTCCACAACCtcatcatcaccatcatcatcatcatcatcatcatcatca
CCAAAGAGGACAGTCCTGACAGGCCTGTCAACTCTCCCGCTAGCCCAGCAACCGCGCTCC
AGCGTCAAGGACGAGTTCCCGGCTCCTCCGCCGAGCGAGGGCGAGCACGTGGTGACCATT
GACATGAAGAACGTGCACTCTGACCGGATCCTCGAGGCGTTCCTGGCCAAGACGGGCGCC
AGGGTGGTGCACCCCACCGCCGACGAGGAGGTCGAGATGCGCCAGGTCAAGGAGCGCGAG
GAGAAGGGCGAAGCGGACAGGATCATTGTCAAGGCGTTCGAAGACGAGAAGCGCAGGAAG
CAGGCCATGCTGGAGAAGATCAAGATGGAGGCCGATGCCATCAAGGCTTCTAATAACCAG
TAA
>g3548.t1
ATGTCGGCCGAGCAGGAGCATCACATGCCCGGCTACTACTCAGGCCGCAACCGCATCCCC
AACATCAAGGAGTTTGCCGCTGCCCTCGATCGCGACAAGAGGCAGCGTGATGCCAAGATC
GACGAGGAACTCAAGAACAAGAAGAATGGCGGCTCAAACATCAAGGAGCACAAGAACTCC
GGCCAGGGCGGCGCCGGCCGCGGCCGCGTTGTTATGGACCCTGTCACGGGCAAGGAGGTT
ACCATTGACGATGTTGATGTCGACTTCACAAAGGCTGTCGAGGATCCCCATCTCTCCGTA
CCAAATGCCAACTTAGGAAGGGAAACAACAGTCAAGACAGAGGCGACTCAGTCCGGCGAG
GAGTATCGTTACAACCAAGACGTCACTGCTCCTCCGGATCCTGTCGCGACCGGTGCCACC
TCGGATGTGCCCATCCACGGCGAAAAGACCAACATTCTCTTCCACCCTACTCCATCGGTC
TCGTACGAGCCCATGTTTGCCGTGATCGAGCAGCGGGCGACGATCCTCTGCATTGCCAGT
TTTTTCGCCATCATATTAGTTGGAAAGTTCTTTGGTGGTCGGCTCATTGGACTTTTTCCC
TTGGCTGTTTGCATATCGTCGGGGATTTTCCTGTGGATGAAGGACCTTATCCGCCAAGGA
CACGATATTGAGTGGTCTAGTGAACAGAAGCGCGGAGAATATGCCACGGCCAACCTCATC
CCCGAGTCTGTGGAATGGATGAACACACTCCTTAGTGTCGTCTGGGGTCTCGTGAACCCG
GAAATGTTTGCCGGTATTGCCGACACACTCGAGGACGTCATGCAAGCATCCGTTCCCGGT
ATCATCGAAAACGTGAAGGTTGCCGACATCAACCAGGGCAACAATCCGATCCGTATCCTC
AGTCTTCGTGCATTGCCCGATTCTCACATGAAAGAAGTCAAGGATGAGATGCACAAGAAT
AATGAGAAAGTCAAGGATCCTCAGGAACTTGCAGCTGATGAGGAGGGTGGAGACTATTAC
AACCTCGAGGCATCCTTTGCTTATCACGCAAAGCCCTCATCTGGTGGCGGGATGGCGGGC
AAGGCTGCCAATATGGGCATGCAGCTCATCTTCTACCTTGGTGTGAAAGGCTTGTTTGGC
GTGCCACTGCCTATTTGGGTCGAGCTGATTGGTCTCGTTGGCACTGTCCGCATCAGGCTT
CAGATGTCTCCCGAGCCGCCTTTCCTCAAGTCGGTCACATTCACCCTGATGGGAGTTCCA
AAGGTGCAGGCAGGTTGTACTCCGATGCTCGAACGCGGTGTCAATATTCTCAACCTCCCC
GTCATCTCCAACTTTGTAAACTGGGCTATCAAGACTGCCGCAGGAATGTATGTGGCGCCG
AAGTCCATGACCATCGATCTTGGTGCGATTCTCCAGGGCGACGACATCACAAAGGAAACC
CATGCGTTGGGCGTCCTATTCATCCGTATCCACAAGGCCGTCGACCTTGCCAAGCAAGAT
CACCGTGGCTCAAAGGGTGGAGGCTCCGACCCGTATATCACTGTCAGCTTTTCAAAATTC
GGCAAGCCCATGTACTGCACGAGAGTCATTCAGGACGATCTCAATCCTGTGTTCGAGGAA
TCGTGTGCTCTTCTTGTTACCTCGGACCTCATTAAGGCGGATGAGCAGCTCTCTATGGAA
TTGTGGGACAGTGATCGTTCCAGCGCCGATGATGTCGTCGGCAAAGTTGAGCTGTCTTTG
CAAAAGCTTATCCAGCACCCGGGCCAGATGTTCCAGCAGATCTCTAAGCTCAAGGGGCTC
AAGGCCGAGAGCAGCATGCCTGGTGAGCTTCACTGGGAGGTTGGTTACTTCGGCAAGACT
CAATTCCGAGCTGCCCTCCGTACCGATGGCAAAGATCTTAGCTTGCCTAAGGAGCTTCGT
GACAAGGCAGAACTTCAGGACGACAAGGGAACCCTCAACACTGCTGAGGAGGACGCTGTT
GCGCACACCCCACCTGACCCTCTGTGGCCCTCCGGAATCTTGAGCGTCATTGTTCACCAG
GTTGTCAACCTCGAGCTCGAGGATGTGAAGGGCTCAGAGGGAGGCAACCGCAAGGGAGGC
AGGGAGTACGAACCCGCTCGCGATGCGGGCGAAATCAAAGAGGAGCAGGGCAAGAAAATG
CCATCGGCGTACTGCACCATCCTGCTCAATGATGAGCTTGTTTATAAAACCAGGACCAAG
GTGGCTTCCTCCAAGCCAATCTTCAATGCTGGAACGGAGAGGTTCGTCAGAGATTGGCGG
TCAGCTATTGTCACAGTGACCGTGCGTGATTCTCGCAACCGCCAACACGATCCCATCATT
GGTGTGGTCCCTTTGAAGTTGTCCGATATTTTGCAGACCTCGAGTCAGGCATCTCGCTGG
TATCCTCTAGATGGCGGTATTGGTTTCGGAAGAGTGAGAGTATCTCTGCTCTTCCGCTCC
ACGGAACTAAGATTGCCTCCTCAACAGCTTGGTTGGGATGTTGGTACCTTCGAGTTTTTG
TCCGACAAAATCACGTCGACATTCGGCGACAAGGCAAATATCAAGCTCAAGTTCCGTACT
GGTGGCAGTTCAGCCGTAGTCAAGAAGGAATCTTGCTCAAAGGAGGGCGATGGAGTTGAG
TGGAACATCAGCGGTGTCACCAACAACCCGCGGCCTCGTCTTCCTGTGCGATACAGATAC
AGATCTCCGGTCTTTATCGAGTTCCACATCTCAGGCAAGCGCTCAACCGAGCACTTTGCC
GCCATTTGGCTATCTGAGCTTGTGGATAACGAGGATACCGACTTCGACCTACCTGTCTGG
AAATGCAACCACAGCGTTCGTCTCTCTCAGAATTACATCACGGAAGCCAACTTCAAGAAT
ATCCCTGATCTTGATATTGAAGAGGTTGGGCGCATCCGTTTCCGTGCCCGCTTCAAAGCT
GGCACTGACCGTGATCATTACCGTTTCGTCAGCGACAACGACTCGCGGGAAACCATCGAG
TCCTGGGAAGCATGCTTTGCCGAGGGTGTTCGCAAGGAGGTGGTTACAAAGGATCTACCT
CCTTCCGTAGAGAAGCTCCACGAGGAATCTCTCACGCATGGTCGTGACGTTTTGGCCATG
GCTTCCGAGGAAGACAAGCAGAGGTGGCTGGCCAAGGACGGAACAAACTGGACTGGTGCC
TTCGGCAAGGATCCCGCTGACCTCGTCCGCAGCCGTcgataccaggacgagcacgagtcc
gattaccaatacgagtCTGATGATTCGTCCCATGACGCCGAAAGCTCCGGCTCTGGCTCG
GCCAAGCGGCGGTCCACTGATCTCGGTGTGTCAGATGCCACGACTGATGCAACGAATGCA
GATGACGACGAGAGCGCTGGCCGCCCGAGCGATGTGACTGGGAATACCCTTGTCAGCACG
ACCAGCAACACGAGCAAGAAGAGCGGTAGCAGCAAGAACCCTGTGAAGGCATACAAGGAC
TATAAGGAGAAGAAGCGTGACCTTCACAGACAACACCGCGGACTGATGCAGTGGCGTCCC
CTGCGCAATGTCCAGTTCGCTAAGGATGAGACCACTTTTGCTATTCGCAGACTGACAAAG
GTCGGTTCCCTCAGCGGGCGGCAGCCTGATGTCGAGAGTGAAGTTTGA
>g3549.t1
ATGGCCCCACGAACCGTGCCCACACACTTTCTATGCCTGCCACTCGTCACCACTATCTCC
CGGCCACAGCTGGCCCGCCGTCTGGCTGACTTCACTGCCGATGTCACCAGTCCGGACAGC
TTTGCTATCCCAGAGGCCGCTGTACGCCCACTTGGGACTCTCCACCTTACTCTGGGTGTC
ATGAGCTTGCCTAGCAGCAATGATCTCGACAGTGCCATTGCACTTCTCAAGTCGCTCGTG
CCAAGCCCGGCAGTCTCTACACTACTACACCCTGGCGATGAGCAGATCCGACCGCCGAAC
CAGTCATCCTCATCCAAAGACCCTTCCAAAGACCTACTCCCAGAACGGCCTGCATCCACA
CTGAGCATTACTCTGAAAGGCTTGCACTCAATGCAGCCTCCATCCAGGGCGACTGTGCTC
TACGCTCCTCCCGTCGACGAAGGCGGAGGCTTGCTTCAGCTCTGCCAGCACCTCCGGACT
GCATTTCAAGACGCCGGACTCATGGATAAAGAGGACCGACCACTTCTCCTACATGCTACT
GTTGTCAACACCATCTACGTCAAGGGCGCCAACAGAGCAAAATTTGGACCCAACCGCGGC
AAGAAGAATGACAGGCTAACCATTGATGCACGCGACATCCTCAGTCGCTACGACGACTAC
GTGTGGATGCAGGATGTGCCGGTCGACAAAGTGGCCATCTGTAGGATGGGTGCAAAGGAA
CAACCTGATGGGGAGGTCGCTTACGAAGCCGAAGTAGAAGTCGAGCTTCACTGA
>g3550.t1
ATGAGTCCACCAGACAAGAAACGCTCTGTCCATCACGGGGCATCGTCGTCCGGTGTACAC
CCAGCACATGGCTCGCGAGCTAGTAGCGTAATCGCCGCGCCGCCTCGCGCTCAGCTTGGC
AACGGCGCTTCCTCATCTGTGGCGACTGAAGCTCTTGAGAACAAAGCGTCCGGCCAGGCC
CCTCCCCACGTCTCCACGACTCACACAGCCTCGAAAGACAGCCGGGCCTCGAGCAAGAGC
ACAAAGGACAAGGACAGCCATTTATCATGGGAAAAGGATGAAAAAATTGCCACTCTCAAG
CGCGACCTGGCCGATATGGCCAGCGAGTTCGAGCGCACGCTTGACCGGCTTGCGCATAGC
GAAAGCGAGACTGCAAGCTTCTGGCAGACGAAGCATTCGGCTCTGACCCAGCAACACACT
CGAATAGAGACAGAGCTAAATCTGCTCAAAGCCGAGCTCGAAATCCGCATGGCAGAGCGG
GAAGAGATGAGAGACGCCCTCGACGTGATGCGAATAGACCTCAGCGCACGAGAAAAGGAG
GTGCAGTCCCTCACAGGACATTTAGCGAAGATGAAGCAGTGGATCAGCACGAGCACGAGG
ATAGACGACCAGACGAGCGACCAGGAGTTTACAGATCTCATGATGAAGCTCATGAATGGC
CTGCAGAATTGGGTGATATCACACTTCAAGAAGGCTCGTCTAGATATCTCGAATGCAAAC
GATGACATCGTTGCAGAGCTTGCACGCCTGGTACCCGAGTTCAAACAAGTTGCTGGCCAG
TCCAAGCTCGCACTGTTGCAGAGCATCGTGTCACGAATCATGATGGAGTTCATATTTGAG
CCGTTTTTTCCTGGTCTGCCCAACGACCACAACCAGAAGCTACGAGCACATGAGCACGAT
CTTAGCCAGCTGATGCCAGCTGAAGCTATTAATGCATGGCGCTCTAGCACGTTGGCTTTA
TTACGAAAGCACTCGGCAGAACTCATCCACGAGCACACCACATACTTGATCGATAAGAGC
ATTGCTCGCTTGAATGCGATACTGAACGCCATCACTGACACGAACGCCACCGATACGCGC
AATCAAGCAGCGCGTATACTTCTAGGCACTGCCATTGAGCTCGCTCAGTCCTTAGCGACA
CAAAGAGCACAGTTCGTTGTAGAAATGCCAATCGTTCTACCACAGCAACCGATCATATAT
GACCCCTCCACGATGGAAGATACTGGTGGCGAAGACGACGACGATCTCGTTGGGAGACTA
GTCCTTTGCGTCATCCTGCCTGGTCTAGTGAAGACCGGAGATGTTGCCGGGGAAAACCTA
CACTTCAAGAACGTCATCTGCAAGGCAAAAGTCCTGTGTGCCCTCGCATGA
>g3551.t1
ATGATACAACACCGATATCCCAACCCAACTTTCGCAAGACTCCACACAACATCGCTCCAA
CAACGACCACCAAAAGAGGCTACAGCTAGGAAAAAGCGTCGTGCCTGCAGTATCCAGCAC
AGCGCCCACGCCTCAGTCAACTTTCCTGAGGCCTGTCCCCATCGTCTCACCGCCCAAGCC
TTCACGGGGCAAAACGAAAGAAAACCTATAGGATCCCTCAAAGCACCACCAATCGCTTCC
GCGCCTTGGATTCTCTATGATGTCACTGAGTCACTCGCCATTAGTGTTGCCCCTTCGCTA
GGCGCTCCTTCAGGATGGCCGGTGGGAAGCCGGGTAGTGAGAAGCCTCATCCTCGTCCCA
AACATCTTGGGGCCAGAGCACTGCTTCGGTGTGCCCAGCGAGAAACGGGTTGGGAACACG
GGGCAGGTGTGCCCGGCTACGCGCCCAAGTATCTTCTGGAATGATGCATTTCTTTCTCAT
GAACTTGAGCAGCTGATGGTCGGGTTGCAAAAAGCCGCATTGCCAATTATTCTGGTGTCG
AAAGTCCGGTCACTGCAGAACGAGCAACCACTGACCTGGGGCCATTGA
>g3552.t1
ATGAGCATCAACCTGCCCCTTCGCTCTTCGAGCAGCTTCAGCTCCGCAAGAAACCAGGCA
TCTCGCAATTACTTCACAAACCACACACAAGCCTCGTCAACTTCTCTTGAGACCCTCAAT
GGCCCCGTGCGGGAAGCGGCTCGGGACCTGATCGCCCCAGTGAATGATAGGCTGATTGTC
GGTGTTGACTTTGGAACGACATTCTCAGGTGTTGCTGCTGTATATACAGCTACACCAGAT
GATGTCGAGATCATCAAAACGTGGCCAGGAGGAAACGGAATCACTTCTGACAAAGTTCCG
ACTGAGCTGTCGTACACAACACCAGTCAACTCGTTGCCTGGCGCTGAGCCCACAGTAAAA
TGGGGTTTCCAATTCAAACCCGAGGAGTCACGGCTAAGATGCATCAAGCTGTTCCTCGAT
AGATCTCAAAAGTTGCCATTCTACGTCAGCCCGCAGGATACAGCGACCGAGCTGCAAAAG
TACAGCAAGAATGTAGTCGATGCCGTGAGCGATTATCTCACGGAGGTATACAAGCACACC
ATCGACACCCTTACTCGGAGATATGGCGAGTCGTTCATGGCGTCAACAAAAGTCGATTTT
GTTCTCACATGTCCCGCTGTATGGTCTGACACTGCCAAGAACACGACTCTAGTGGCGGCC
GAGCGAGCTGGCATGGGAAAGCAGGCGGAAATACAGATGATTAGCGAGCCTGAAGCGGCC
GCTGTGTACACGTTGAAGGCCATCCAACCAAATCATCTCAAGATTAACGATAACTTCATC
GTATGCGATGCAGGCGGTGGCACCGTTGATCTCATTGCATACAAGATCGTGTCTCTGAAG
CCTTTGCGGGTCGAGGAGTCTGCTGTAGGCACAGGCGGGCTTTGCGGTAGTGCTTTTCTC
AACTACCGATTCGAGGAGCATGTCCGCACGCGGTTAGGAGTTGCGCGATTCAATGAAATG
AAGCTGAAAAAGGCCAAGACGTGGCAGATGGGACTCAAGTACTTTGAGGAATTCGTCAAG
CGGAATTTCAACGAGGATGAGCACCAGGAAATCAATGTTCCGTTCCCTGGGTTGCCGGAT
GATGAAGAGGCTGGACTCGACTCTGGCTTCCTCGTCCTAACCGCAGCGCAGATCAAGGAC
ATCTTCGAGCCCGTGGTCAAGGAGGTGTGCGATCTCGTGCAAGGTCAAGTGGACGGCCTA
AGACGAAAAGGTGGCATAGTGTCTGGCATCGTGTTGGTTGGTGGTTTCGGTCAGAGCGAG
TACTTGTACAGGCGTCTCAAAGCACATTTTACAAGCGCAGCACCCCCTCCGTATACCGAG
CGACCAACACATTCAAGCGCAACGGTTTCAGAGAATGGGTCTATCGAGGTCATGCAGCCG
TTATATGCCTGGACGGCGGTTGTTCGTGGGGCTGTCCTTCGTGGTGTTGAGGGTAACATG
GTAGTGAGCAGGAAGTCGAGATATCACTACGGCACCTCGTATGCAACAGTGTACGATGAG
AGCCGGCACAACGTTGGTGAGCGATACTGGAGCCCGTTGTGGGAGCGATGGATGGTCAGC
GACCGGATGCAATGGCACATCGCCAAGGGCGAGGCACTGTCACCGTTGACACCTATTGCG
TTTCACTACACACGCAACTTCCGACCTGGGCAGTCGCTGATTGTGACTGACGACTTGATC
GGCTGCGATGCGGACGATCCACCAGACGCTTACGGAAAAGACTTGATTCATGTCTGCACG
CTCACAACAGACCTCAGCGCCGTGCCACGCAGTCTGTTTACACGATTGACGACGACACGA
GGTGTCGAGTTTGATAATCTCGACTTCACCCTCGAGATGATTGTTGACAGCGCCGGACTG
GGATTTGAGCTCAAGGTAGATGGCGTGCGCTATGGCCGGGTGGAAGCTGACTTCCACTGA
>g3553.t1
ATGGTCGTCTCCAATGATCTGATCCATCGCGGATCATCTAACATGGCCCTTGAGGATAGG
TTTGAGGTCCTCAAGGAGATCGGTGATGGTAGCTTCGGCAGTGTCGTGCTCGCCCGCACG
AGGACTGCCGGTGCTAGTGTTGCCCGACGTGGCACAGTGATCGCCATCAAAACCATGAAG
AAGACATACGAAGCGTTCGGTCCGTGCTTGGAGCTGCGAGAGGTCGTATTTCTCAGGACT
CTTCCGCCGCATAACCACCTTGTGCCGGCGTTGGATATCTTTCTGGACCCTTTCAGCAAG
AAGCTCCACATTGCAATGGAGTACATGGAGGGCAACCTCTACCAGCTTATGAAGGCCCGC
GATCACAAGTACCTCGACAACAGCAGCGTCAAGAGCATCCTCTACCAGATCATGCAAGGT
CTTGAGCACATCCACGCTCACCACTTTTTCCACCGCGACATAAAGCCAGAGAATATTCTC
GTCACAACGTCCGGCCACATGGACTCTGCCAACTCTTTCCGTCGATACTCAGCTCTGATG
ACACCGCCATCAACACCACCAACATACACGGTCAAGATTGCCGATTTCGGTCTTGCACGT
GAGACACACTCGAAGCTGCCCTACACGACTTACGTATCAACGAGATGGTACCGCGCGCCC
GAGGTTCTGCTTCGCGCCGGCGAGTACTCTGCCCCTGTCGACATCTGGGCAGTCGGTGCC
ATGGCAGTCGAGATCGCAACGCTCAAGCCTCTGTTCCCCGGCGGCAACGAAGTTGATCAG
GTATGGCGTGTGTGCGAGATCATGGGCAGCCCTGGCACCTGGTACAACAAGCAGGGTGGT
CGTGTAGGCGGTGGTGACTGGAAAGAAGGAACTCGATTGGCTGGCAAGCTCGGATTCTCT
TTCCCCAAAATGGCGCCTCATGCAATGGACACCATTCTACAGACTCCCCAGTGGCCTGCT
TCGCTTAGCGAGTTTGTAACCTGGTGTCTGATGTGGGATCCCAAGAACCGCCCCACGTCG
ACACAGGCGATAGCTCATGAATACTTTAACGACGCCGTGGACCCCATGCGTCCACGCTCG
TCTGCGTCACGTATTCTCGGCCGCAAGCAGTCTGATCTCACCCGGAAAGAGAGCACTACG
ACGCCACCACCGTCTGGCAAGCCCTCATGGTTTAGGAAGTCTCTCATTGGTCGTAGCGAA
AGTGCAGAGATCACCTCGGCACCCTCGCTTGTCAAGGAATCACCCGCAGGCGCTCGCCCT
GTTCCTCTCGCCCATGCAAACAGTGTCCAAGAGGGCTCGAACAACAAGGTGCGACCTGCG
GCCAACAAACGCAGCACCTGGAACAATGGCCCATCAAACGGCGCACCGATGAATATTCTT
CCGACAATTCGTCCGATCTCGCCTTTGCCTGACGCCGTCACTGCGCAGGGTTCTAACAAC
AGGGCCGATGCAATCATCCAAGCCGCCGAGGAAAAGTCCAAGAAGATTGGCAGACAACTC
TCGGTTAACTCGAGCACCAACAACTATGCTGATATCCACCGACAGCAAGCTGAGCGTGCG
CTCAACGGCCAGACTGGCTTAGTATCGCCTCCAAGTGCACACAAAGAGAGCTTCTTTTCG
CATCTCCGAAAGCGTGCGCGCCGTTTCTCTGGTAGGCATCAAACACCTGTGTCTCCACAG
TACGACGATTTCGAGACGCAAGCAGGCTGTGGTCCGTGGGCTAGTAACCGATCCTCCATG
GTTGTGGATACTCATGGCTCGACTACCAAGATAGACAATTACGAGTCCCTGGATAAGGCT
GTTCACGGCAATGAACAAGCCCCTGTGCCGCCAGTCCACCTCATCACACCCACGAGCAGC
CTCAAGCGGCACCACTCACTGCCCCATCACCAGCCCCGCTCAGTCGACAACTTGATTGGA
GCAGCCCGCACAGCGGGTCCAATCTCGAGCAGGACAAGACGAGCGCAAGCTGGTCACGGA
ATGCCTGGTGACGCCCTGGACGAGGAGGATGAGTTACTCGATGAGGTTCTCAACTCTACG
CACGGCGCCATGAAGAACATGGACAATGCTCGGACTCTCAGGCAGTCGCAGAGCAATGTA
ATCCTGTCCGGTCCATACCCAACTCCTTCTCCTTCAGCCAGCGGTAACGTCATGCTCTTT
GGTGATGGTAAGGAGGCAATCGCACCGAAGCCTCTCAATCTTCAGAAGAAGAATTCTGTG
GAGAACAAGTGGCCTACACCCCCATACGAGGAGAGCGAGTGGGCAGCTTCTGCCTCTGCT
AGCATCTGGGCCGCCGGGAGCCGGTTCTGA
>g3554.t1
ATGGCGATTCCATCCCAGCACGCATCTCGAGCCTCGACAATGACCGAGCCTGTCAAAAAG
ACAGTCCCGCTGCAGCCCGTGTCTCAAAATGGCTTTCCTGGCGTTCTCAAAACCCAGCAG
CCTGTTCAGAGCTCCGGCAATTCCAGCATACGCGCAGAAGGCATGACTGGCTCCGGCTTC
TCCTCTCCGATCAGCTACGACATCTCGCCAGGAACGACTCCTCCACTAGAGCAGGTGGCT
TCCGGCTTGTCGGCCACGTTGCTGTCAGAAATTCGCAAGACCATCAAAGAAGAGGTCGCC
GAAGCAATTCGCATGCAACGTTCGTCCACAGATGCGGAGTCGCCCTATTCTCACGATGTT
TCTTCGGTTGAAGGCGAGGTGACTTCTCCATCGCGGCGGCCCAGCGTGCGCTTCAGCGAC
CGCGGTCAGACAAAGAGCATCATGAAGCGGCCGGCCGGGTCAAGGCGAGCTGGGTCCATT
TCCGAGTCCAGTAGCCACGGCGTCCTCTTCGATGCCAGTGGCCGTCCAACGGCTTTGTGC
GGCCAACTGTTTGAGGCCCTTGCAAAACATCTCGCAGCGGAACTCACCCCTAAGGGCGGC
CTTGTCATGACACCGGCAAAGATGGCGACTTTTCTCGAGCGCTACACGACCAGCGCAGAT
CCATATCGTCATGCCGCAGCAGCTCTAAGGGTAGAGGGTCCCCAGGGCTATCCCGACATT
GAAAAACTTTACGAAGACCTAAGCTGTGAATATCATCTCGTCCGAGATCCCTCGCTACCC
AAGTCGAAGCCAAGGCTGCCAGCTCTTACGCCCGCTGGCTTCAGCAGGTACATGACCATC
AGTACCTTAGCCTATCCGGAGCAGGAGTTCAGGCGGCTTCAAAAGGCGACTTTCGATACA
CCGATCCTCTCAGCTGGTTCTGCATCGTCCGACGAGACTGCACAGCTCCCAAGCGAGCTA
ATTCGCAGTCTCTTTCCGGCGAAGCACGACACCGACACGAGAGAGCTATTTGACTCTGCG
ATGTGCGCATTCCTGAAGATTACGCAACAGCCTACCGCATCCGCGAAAGACCCACCGCCG
CGAAGGCCGTCTCTCGCTTCATTCGATCCACGCCGCTATGTGCCAGAAAATTTGCAGAAC
GGGGACGTCCCTACTTCTACTGGAACAAGCTCAGTACCACGACACAGCATTTCACACAGC
AGTGCCGCTCTGGATGAGAAGAAGAATGGCACGGGCTTGAATGGTACTTCCGCGACTGCA
GAGCCAGCATACTACCGGCCCGGTCAATCCCGCAGCGCGCCAGCGACACCTTTCCCAGCA
TCGATGCCTACTCGCGACCATGTGACAACTCGTCAGGATGACTACGTGGGCAGAGGAAGC
GGTACCACCAAGGCGCACCTCGCCGTCCCTCCGGCCCCGCCGGGCCTCATGTCGTTCCCT
GCCCTTGATCCTGGCAGTGCAACGTCCTCGCCAGCCGTCTCACGGCACCAGTCCCCAGAT
ATTACTCGGCACAGCACGGCCGCCGTTGCTCCACCACCAACAGTAGCACCTTCGCCTCTG
AAATCAGCAATGTCGACGCGAAGCCACTCCCCACAAAGGAGCGAAACTCGCGAGGCAGCC
TCGGCCGCTGCGGAGGTGCAGCGACACAGGGATAGCCTGGTGACATCCCCCAGCCATGAC
AGGGGACCGACCTGGGAGGAGGTCATTGCTAGCCGACAGGCACCGCCCTCCTCGCGATCC
CAGCCCGAGAGATCTCGGAGTGGGTCGAAGTCCTCGAGCTCTGCCCCGACTATTAGCTCA
TCGGTACCAAGTGCAAGCTCGAAGTCGGAATCCTCGTCTTCACGGCAAAGCAGCAAGAAG
AAGGACGGCAGTCGGGAGAGTAGCAAGGAGAAGAAGAGGGAGAGATAG
>g3555.t1
ATGCCCGGCTCGTCGCGCATGCCCGTCAGTCTGCGCGAGACCTACCTCTCCGTCAAGAAG
GCCAGCCCTGCCGACCCTCTTGCCCTCGTCAACCTCGAGCTCTTCAAAAACGTCGTCTTC
TTCCTTTTCGTCTTCCGCGTCCTCCGCCGCACCTGGTGGAAGCTCAAGGGTCGTGGCCTC
CTCGGAACCTTCGCCGAATTCTACCACGATGCCCGCCGCATAGGCTATGGCTACTTCCTC
CGCGCTCCAGGTGTTCGCACCACCGTTCGCAAGCAGGTCCAGGAGAGTCTGACCAAGCTC
GAGTCCAAGATGGTTCCCGCTGATGGCACAAAGCTCTACGCCCTTCCGAAGGAGGGCTGG
GCTGATGATGCCGTCCGCAATGAGCTCGAGACCCTTGCCAACATGGACCACACCAGATGG
GAGGATGGCTACGTTTCGGGCGCTGTTTACCACGGCGAGTCCGACCTGTTGGCACTTCAG
ACCGAGGCCTATGGCAAGTTCACCGTCGCCAACCCTATCCACCCCGACGTCTTCCCTGGC
ATCAGGAAGATTGAGGCCGAGGTTGTCGCCATGGTCCTCAACCTCTTCAACGCGCCCGCC
AACGCTGCTGGTGTCACAACCAGCGGCGGCACGGAGAGTATCCTTATGGCCTGCCTCAGT
GCGCGCCAGAAGGCTTACGCTGAGCGTGGTGTCACCGAGCCCGAGATGATCCTTCCCGAC
ACCGCCCACACTGCCTTCCGTAAGGCGGGTGAGTATTTCGGCATCAAGATCCACCTCGTC
CCCTGCCCGGCTCCTACCTACCAGGTCGACGTCCACCGTGTATCTCGGCTCATCAACACC
AACACCGTTCTTCTCGTCGGATCGGCGCCAAACTTCCCTCACGGTATTATCGACGACATC
AGCGCTCTCTCCAAGCTTGCCCTCAAGCGCAAACTGCCACTCCACGTCGACTGCTGTCTT
GGCTCGTTCTTGGTGCCCTTCCTTGAGAAGGCCGGTTTCGAGACTGAGCCCTTCGACTTC
CGCCTCAAGGGCGTTACCTCCATCTCTTGCGACACGCACAAGTACGGTTTCGCTCCCAAG
GGTAACAGCACAGTCCTATATCGCACAAAGGAGCTCCGTACCTACCAATACTTTGTTTCC
CCCGACTGGTCCGGCGGTCTCTACGCCTCGCCCGGTATCGCCGGCTCCCGTCCTGGTGCC
CTCATCGCTGGTTGCTGGGCATCGCTCGTCCGTGTCGGTGAGCAGGGATACCTTGATTCA
TGCGTCAAGATTGTCGGCTGTGCCAAGGATATTGTCAAGTCTATCCAGACGTCGCCTACG
CTGTCTACAGAGCTCGAGATCATCGGCAAGCCTCTTGTGTCTGTCGTATCCTTCACTGCC
ACCAATCTCGATATTTACGATATTGCCGACGCCATGAACGCCAAGGGCTGGCACTTGAAC
GCCCTCCAGAACCCTCCCGCCATGCACGTCGCCGTGACATTGCCCATCGTCAAGGTATGG
GACAAGCTTATGGCTGACCTGGAGGCTTGCGTCGAGGCCGAGAAGGAGAAGGAGCGCATC
AGGATCGTGGAGGGCAAGGGTGCTAAGGGCAAGGCCTCTGGCGACACCGCCGCGTTGTAT
GGTGTTGCTGGCAGCTTGCCCAACAAGGCTGTTGTTACTGACCTGGCCCAGGGATTCCTG
GATTTGCTGTACAAAGTATAA
>g3556.t1
ATGTCCGAGGTTCTGGATTGTGTAGGTTGCCGCAAGACGTTGCCGATCACCCGGTTCTCC
AAGGTGCAGCGTCGTGAAATGGAGCCGGAATGCATATCCTGCATTCAGTGGCGCGGGATG
AATGCTGGCGATTCCCTCCCAACGCCGCCCCCAGGTGTCACCCACGCTCTTCGCGCTTAC
GAGAAGTCCGGCACGATTGCCCGTGTCCTACCGACGGTCTCAACGGAGGATACAAGCCTG
CCATCGACAGCGTGCTCCTCCACTACAAGCATTTCGAACGCTACGTCTACGGCTGCTCGT
GCGTATGGTTTTTATGATGCAGATGACATGGACGCACAAGACGATGCAACTCAGTTCAGC
TCTGCTGCCTCATCCTTTGCACCTCCGACAGCCGGCTTGCGGTACAGGGCAACATCTGTC
CAGACAACAGAGCCTGCCCCACGCTTCTCTCAAAACCTCCCGGGAACAGCAGTGCGCACC
AACACGACCATCTTGCCCAGCTCCAGCGCAAGCAACCATGGTTACAAGAGTTCTGGCGCA
TCCTCAGCCTACCGCCCCGGTACTTCTGAAAAGCCCAGTACACGTTCCAAACCCAAGTTT
AACAGACACGGCTACGGCAGCGCGTCCGCTGGAGTTTCTTCCCAGCATGGCGGCGAGAGC
ATCAGGGGCATGAGTTCTACTGCAGACTCCGCCAAGGAGAAAGCCTCGCGCAAGTGGCCA
AAGGGAGACAACCGCAAGAAGTTTGACGTCCTGCCCAACTTTGAGTGA
>g3557.t1
ATGGAGCCACCTCCGACACCAGGTGGCTCAGCCGCCCAGGATATCTTCTCCGTGTTCGAG
CAAGGCTTCGACGAGGACGAGGAGGAAGACGAGGGCCCCATGATCCGCGAGTCACACACA
CGGTCACCAGTCTTGCCGCAGCTGCTACCCGCTCCAGATCTGCAAGATACTTCACCATCA
AAGGCTTGGGGACGTACAACATGGCCCAACAACGACTGGTCCTCACCAAAATCTGCACAA
GCCAGCTCCCCTGGCCTTGATCCGCGAGACACGCTCATCCATCGCCTCAACAGTCTCATA
TCGCGGGTTGGCAGTGACTGTGCTGTTGACAGCGCCGGAGTCTCCGCTTTGCATAGCATG
GTGGACAAAATGGAGCACACCATCGTGGAGAGCAGTCGGCCTAGTACTCGCGATAGTCAG
TCGATTTCATCGCCTGGTTTTGGACGTACCTGGGGCTCAAGGGCTCGAGGATCTGTGAGT
GGACCTGCTACTCCAGCTCGGCGGCGGCGGCAGAACAAGCGACGGAACCATGTGACGGCG
GAGATTCAGGAGCAGCGGATCGCCCAGGAAGCGAGAGAGATTAATGCTCAGATGGAGGCT
GTTGCGAAGTCGCTCAAGGAGCGGCAGGAGGAGACCGAGCATATTCACAAGATTCTCTTC
ACGCGCCTTGAGCAGGCGGCAGACAAGATCGTACGCCTAGAGGCCAGGGTAGTAGAGCTT
GAGGGTGAGCGCGATGAGGCGGAGATGGACATCTTGAATCTGCAGATCCAGATGAAGGCT
ATCGAGGTACAAATACCCAAGAACATTGACCCAGAGCTCCGCGAGAGCATCTCAACCTGG
AAGGCGGAGTGGTCTACAATCAGGCGCAAACGCACGTTTCGCGGGTCGGGCAGCCACATA
CAGGACGCCAGCGCACATACACCGCCGAAAACAGCACCTGCACCGCGGCGAACCATAACC
TCGCCTTGA
>g3558.t1
ATGTCGTGGAAGGCATCCGAGAGGTTGATGGACACCATCAGACACTATGCCAATTTCCCG
GCCACTGGAGTCAGCCTCCGTCAGATGGTCCAGTTCGGCGAGAGGCCATCGACAGGTACC
CTCTTCCGAGCATCACAATTCCTCGCCGAGGAGCTCCCAATTCGGCTGGCGCATCGCGTC
CAGGAGCTCAACAGCTTGCCCGATGGCCTCAATGAGATGCCCTCGGTCACAAAGGTCAGA
GACTGGTATGCCCAGTCGTTCGAGGAGCTCACCGAACTCGAGCGCCCGAAACTCCCGCGC
GACGTCAAGGACCGTCTAGCAAACTCTACAAAGACGAATGTCAGAATGCTCACAGAGGCT
ACACCAAATCCCAGCATAAGAGAGGGCCAGTATTCATCAATACCGGGTGGTAATGGCAAA
AGACCACATGCCGCCCGGCGTTACTTCGCCATGGTCGACGACTCGAGCGCGTGGCCTCCT
GAGCTCAGATCCTACAACACGCGCTTCGCCGAAGCACTCAACAAGATCAAGCGGAGGCAC
GACGGTGTGGTGACGACAATGGCGCAAGGCATTCTCGAATACAAGCGAAAGCGACAGCGC
ATGCAGATTGACCAGAACATCCAATCCTTCTTGGACCGCTTTTACATGTCTCGCATAGGC
ATTCGCATGCTCATCGGTCAGCACATTGCCTTGACCACCGACAACCACCACAGCGATCCC
ACATACGTCGGCATCATCTGCACAAAGACCAACGTCCACGATCTGGCGCAGGAGGCTATT
GAGAATGCGCGCTTCGTCTGCGAGGACCACTATGGCCTCTTTGAGGCACCCAAAATCCAA
CTTGTCTGTAACCCGAACCTCAACTTCATGTACGTGCCAGGGCATCTATCGCACATGCTC
TTTGAGACATTGAAGAACTCCCTGCGCGCAGTAGTGGAGACGCACGGCCAAGACAAACAG
GACTTCCCCGTCACCAAGGTCATCGTGGCTGAGGGCAGGGAGGATATTACCATCAAAATC
AGCGACGAAGGCGGCGGCATCCCTCGCAGTGCTATACCACTTGTGTGGACGTACATGTAC
ACTACTGTCGACCGCACGCCAAACTTGGACCCCGACTTCGATAAGAACGACTTCAAGGCG
CCCATGGCTGGATTTGGATACGGATTGCCCATCTCCCGTCTCTACGCCCGGTACTTTGGA
GGAGACCTCAAGTTGATCAGCATGGAAGGATACGGCACTGACGTCTACCTGCATCTGAAT
CGTCTGTCGAGCTCATCTGAACCGCTGCAATAG
>g3559.t1
ATGCATTTCGCCTACCCACCCCGCAAATCCTCCAACCCGCCGCCGTTTCGGCCAGCACGA
GCCTCGCGCATTCCCTTGTTTCGACGAAGACAGCTCAAGACGATCGCGCTGGCCGGCGTA
GGCATTTTAACCTTGATATGGGTCTTCTTTGGCCGCGGCGGGTCTTCACATACATCCTCC
TTCTCGAAGGGCCGGAATAGTGGCAACAGCGGGCTGTCGACGCCCAAGACGCAGTACAAA
CACCGCGCGATATCCGGAGAGCCGCCGGTCGTGCTGGTCACTGTATTCGATTCGAACCAG
AATGCAGATTATCTGGAATTGTTGCGAGAAAATCGTGTGGCCTACGCAGAGAAACATGGC
TATGGCACAGTGTTTACGGACATAAACGATTACGACCTGGATAATGCACCAGCATCATGG
GCAAAGATCCCGGCCACGCGCCACGCTATGGCAATGTATCCCGATGCTCGGTACATCTGG
TTCCTCGAGCAAAACGCCTTGATAACCAACATGGACATTGCCATCGACAAGTCCATCGTC
AGCCCAGCAAGCCTCGACGCCACGATGCTCAGAAATCAGCCCATCGCCCCTCCAGACGGG
ATTATTCGCACGTACGGAAACCTCGAGGGCAAGGACGTCGAGTTCATCATCGCTCAAGAC
GCTGAGGGTCTGGCCACAGGCAGCTTCATACTCAAAAATGGCGACTACGCCGAGTTCCTA
CTCGACACCATGTGGAATGATCTATATCGCCACTACCGCTTCCAGCGCGCCGAGACGCAT
GCCCTCTCGCATGTGGTTCAGTGGCATCAGACTGTGTTGTCCAGGATGGCTATCCTCCCC
CAGAACGCTATAGCGAGCTACTCTACCTCTAAGAACGGTCAAGCATACAAGGATGGCGAT
CTGGTCGTGCTGTTCAAGGGCTGTAGCGGTATTGGTAGCGGCAGCTGCACTTCACAGGCG
AAGATGTTCAAGGAGAAAATGAACGGTCGGGCTCGCTCGTCAAACTAG
>g3560.t1
ATGCAAGCTACATGGAACTTCGATGGCCTCGACGAACCACGCGTCGCAGCGCCAGCTCCA
GAATCGAGCACATCCTATGCCAAACCCGTGGCGGACAACTCTGAGTCCTCTTCAGTTGAG
AAGCCGCAACATGACGACGACTTTCAAGGCATGCACTGGCAGCGAGATAGgccagaacca
cagccacggtcacagcccatgcctcgaccacGCACTGACAGCAGGCAGTGCTGGATGTGC
CACGATGAGGAGTTCCCAACCTACGAGGAGCCGTCCATGCTAGATGGTGTTCGGCGTCGC
CGGCCTAGGAAGACTTGGATCCCTAAAGACCCGACTACTGGGCCGCTGCTCAGTCCATGC
CTATGCAAGGGGTCTATAGGTTATATCCACGAGGCCTGTCTAAAGGAGTACATCCAAAAC
CATGGCGCCTTCAAGTGCCCGACCTGTGGCTACACGTATCAGTTGCGGAGGTTGACCTGG
GCTGCCCGTGTTCAAAGCCCCATTCTGACACTGCTACTGACCCTCAGCATCTTTGTTATC
ACGACGTTCCTCCTTGGCTACGTTGGTGACTACATTCTCGAGCTCTATTTGGACCCGCTG
GGGACCATTGCCGATTCCGTTACCAATGGCGGCTTGAGCATTGAAGACGAGATGGATTTC
GATTTGGACTCGGACAGCTGGGCGCTGCATTTTGTCAAGGGACTCTTGTCTCTGGGCTTG
CTGGGCTTCGTAAAGGCTTTTCTGGCAATGACGCCATGGCAGTGGTGGAATTTGCGGACC
TCTGCCGCCGTCTATGGACGGACAGGCGCCACTGGACGACGCCGTGTCGAGAACATAAAC
CTCGCCTTCGTCGTCATTGGCGTCTTCACATTCCTCTGGGCTGTCTGGAAAGGCACCCGC
ATCTGGATCAACAAGCGACTCCTTGAAGCGAGCTTCAAGATCCTGAACGTACGCAATGAT
GATGAGGATAATGACGAGAGCCAGCAAGATGATGCCGACGCGACGTCTGGAAACAGTGAA
TCGCGTAAGGATCTATGA
>g3561.t1
ATGGCGGATCGCTACTCCTTCTCGCTCACCACCTTCTCTCCCAGCGGAAAGCTGGTACAG
ATTGAGTATGCCCTGAACGCCGTCAACCAGGGCGTGACAGCTCTTGGCATCAAAGCCACC
AATGGCATCGTCCTCGCCACGGAAAAGAAGTCGTCCTCACCCCTCACTGATCAGTCCTCG
TTGTCGAAAGTCAGCCTCATCACACCCAACATCGGCATGGTCTATGCAGGCATGGGCCCC
GACTACAGAGTACTAGTCGACAAAGCGCGGAAGGTCACCCACACGGGCTACAAGCGTATC
TATAATGAGTACCCCCCGACCAGAATATTAGTCCAGGACGTCGCCCGTGTCATGCAGGAG
GCCACTCAGTCAGGTGGTGTTCGGCCATACGGCGTCAGTCTACTCATTGCCGGCTGGGAT
GAGGGCATCCTGCCCGACGAAGAAGCGGGCGTTGAGGGAGAGGGAGAGGACATCGCTCAG
AAGAAGAAGCTCTCAGGCAAGACAGGCGGCATTCTCAAGGGCGGGCCTATGCTGTACCAA
GTCGACCCCTCAGGAAGTTACTTCCCTTGGAAGGCCACGGCAATCGGCAAGAGTGCGACA
ACGGCCAAGACTTTCTTAGAGAAGAGATACACAGAAGGGCTCGAGCTGGAGGATGCGGTG
CACATTGCGCTCCTCACGCTCAAGGAGACCATCGAGGGCGAGATGAACGGCGACACCATC
GAGATCGGTATTGTTGGGGCCCCGGCGGACCACCTGCTCGGCGTGGAGGGAGTACCCGAT
GCGACCGGACCGCGGTTCAGGAAACTGACACCTCAGGAGATTGAGGATTATCTCACGAAT
CTGTAA
>g3562.t1
ATGTCTATCGACCCGACGCGGGGAGGTAGGGACAGAATAGTGATGCAACTCTTTGCTACA
GGGTTCAACGCCTGGAACCAGCTCAATTTTGAAGCCATCAGCACCGTCGCAGCGACAGAT
TCCCTGCCACAAGACCTCACGACATTCGCGGCCATCCTACGGGCCCCCAAAATCGAAAAC
CAGCGATCATTGCTCGCAAGCACATACGTGCAAACGTCATCCGGCATCCGCTCTGCCGGC
TTCCCCGCCCTACTTGACAAGGACGGACCACTTACACGCAAGCTCTTGGCCTCGCAGCTC
GCAATTGCCGGCAACGAGAAAGTTGCAGTGATCTCTGCACCGAATGCAGTGCAGCAGTAC
TCATGCCTTACGGATCTAAGAGCGGGATCAGAACCAGAGTTTTCCTTCACAATACCGACA
ACAGATCCGTGCATTTTCAGTCAATTAGTCGCATACGAAACTGGCTTCGCCCTTCTCGTC
ACCAAGGACGCGGATTCTAGCAGCTGTGTCTACACTTGGGGCGATGAGAGATACTCCGCC
TGTCTCGGTCGGGAAGTGACAGATGCCAGCCCCGCAGATTGCCCGAACGTTGTTGAAGAT
CTGGCAGAACTGCCTACCGGCCCTATCCGCAAGATTGCAGCAGGTGGCTACACACTGTTG
GCGTTGACAGAGGGTAATGATCTCTATGCCTGGGGAGGCCACCCAGGTCGACCGACGTTG
ATACAGAACCTTTCGGGGACGCCCGTCCCAGTAGACATACATGGCATGGATATCAAGGAT
TGCGCAATAGGTGATCGGCATGCCATCGTCCTCGCTACTGAAGGGACTGTATTTGTGACT
GGAGACAACACAAATGGGCAATTGGGATTACCTGGTGTCAGTATACTGCAAAGGTGGCAA
CAAGCATCGCTATCACTTGGTGCGCACGACATTATAACTGGGGTCGACGCAGGCAGCAGA
ACTTCATTCATTCTGGTTGAGTCCTCGGTTCTATAA
>g3563.t1
ATGATGGACCGTTACCGCGAACGCAAGGAGCAAGGATTAGTTGTGCCGGCTATCCTCGGT
CTCACTGCCAGCCCGATTATGAACTCACGGCTTGATGGGATTGAGGAGATCGAGAGGAAA
ATGGACGCTGTCTGCAAGACTCCAGCCATTCACAGGGAGGAACTCACCAGTGTGGTCAAG
CTTCCTGAAATGCGGTGCGCCTTGTACTCGGCTCTGCCGGACCCGCTACCACCATCGACG
TACACTATTTCGATGCAGAGTCTCCAGGAGATCACGCAACACCTCGAAAAGGATATATTC
AACGACCCGGAAGTCACCCAGCTCAAAGCTACCAACTCCGAGCGGAGTCGTGAACAACTC
AAAACAATGCTGATCAAGAGGGACACTTACGCAATTTCGGAGCTGAAGGCCTTTGTACGC
AAAAGCCACGAGATTCGACGGCAGATAGGTCCATGGGCTGTCGACCATTTCATCTCCCGA
GGCATTGCTCAGCATCAAGGGCCACTGGATGATCCCTTCCTCTACCAACCGAACAGGATT
AAGAAAGACTATTTGGCCAGATGGTTGGGTCAAGTGAAAACGAATTTCACGACAGAGAAT
GACCTGGAGCTTTCTGAGAAAATAAGGGAGCTTGTACGTGTTCTACTCGCGAGTCCCTCC
GACGCGATGGGTATCGTGTTTGTCAATCAGACAGCCACAGTTGCGATGCTTGCCGAGGTT
CTACCAATGATTCCTGAGATCCGCACTCGTTTTCGAGTTGGGATGATGGTTGGCACCAGC
CAATCCAGCAAACGTGCCCAGACCTTGGGTGAACTACATAGAAAGCTCGGAGACGCTGAT
CTCGAGAAATTCCGGCATGGAAACCTCAATCTTCTTGTTGCAACAACGGTGCTGGAGGAA
GGCATCGACGTGCCCGCTTGCAATCTAGTTGTATGTTTTGACCCTCCTGCAAATCTCAAA
TCATTCATACAGCGACGAGGAAGGGCTCGAAAGGGTGTAGCACAGCTCGTCCTACTTGTC
AACAATGATGCTGAAGAAGACAAACATGAGAAATGGCTGGACCTCGAGAACGAAATGAAG
AAGCGATACCAGGATGAAGTTCGGCAAGCCACTGAGCTAGAAGCTGAGGAAGTCGCCGAG
ATCGCTCCTTTCCACATACACGAGACTGGTGCACAACTCGACTTTGACCACGCGACATCT
CACTTGCAGCATGTCTGCACTCATCTATCTTTGAGGCCGGATGCAGACTCGACACCATAC
TATCTAATACACAGAACGGGGTCAGCCACTTCACACCAGTCACAAATCACCGCGACCGTG
GTCTTGCCTACATCTCTGCCCACGGAGCTGAGGCGCTTCAAGTCTGAGAATTCTTGGTAT
GCAGAGAAGAATGCCAAGAAGGATGCTGCGTTCGTCGCGTTCAAGGCCTTATACGAGGCC
CGTCTGGTCGACAATCACCTCATGCCGCTGCAGAGCGAAGATGGCCTAATGAGGGAGGAA
GTCGTGCCTGGCTTGATAGAGGCGAAAGAATGCTACAATCCCTGGTTTGGGATTGCGCAA
TCTTGGAAAACGGAGCCGACCCCGGCTCTCACATCGAGAGCATTGCGACTGCATAGCGAG
GGTGGAACCCTTGTTGATGAAGCTGTGCTCTCGTTTCCCAGCGAGTTCCCGCATGTTCCC
AGTTTTCCCCTGTACTGGGACTCATATACGACTTGGACTGCCAGCCTGGATGATGCGTCA
CCAGAAACGGTTAGTGATGGCACAAAGTCAGACCAGAGTAGCGCAGTCTTGGACATCGCC
TTTGGCCATCGTTACAACATACAAGACCTCCAGCACATTGTTCACGTCAGGCTGCCCTCC
AGAAGAGAGTTCGGCCTTACGCTAAACAATGACCCTGCTTGGGTTACGGCTCAGAGCCTC
CAGAATGGACAGTGTCGTCGGTTTCTGATTCGTGATGAGTACAAATCGCCCTTCTTTTAC
GAATCGTGGGTTGCCAAGATCCCTGAAGCTGCTAGCAAAAGAAGCAGTGTGAGACGGTAT
CTGCTGGCTCATGCCGACCAGCCATGGCTTGCTTTGCAGAAGTGGCCAAGGCGGATCGAC
TTTCTGGATCCTGCTCCTGCGAGTTTGCTTTCCAATTCTGCCACAACAGGGCGATTGACA
TACCGACCTTTGGTAACATGTCGACAGGACACTATACCAGTCAACACAGTACAGCTTGGG
ACCATTCTGCCATCAGTCTTGTATATGGTAGAGATATACCTCATCGCTCAGAAATTGTTT
TCGGAATTGCTGGAGGAGACTGGGCTTAAGGATTTGAGTCTCATAGTGACAGCTATCTCC
TCTTCGAAGGCCCGCAGAACGACAAACTACCAGAGATTCGAGTTTCTGGGAGACACTATT
CTGAAGTTTCTCACTACAATCACCCTATCTGCTACCCGTCCCCACTATCCTGAAGGTTAC
TTAACTATAGCGAAGAGCAACATCGTATCCAACGCTCACCTGTGCAGAGTCACACTGAGA
AGTGGGCTAGACGAATACATCCTGACAGAGCCGTTCGCTGGGAGAAAATGGAGGCCAAAC
TACGTTGAAGACCTCATCAGGGAAAGCGAAGCCTCGACTACACGAACCAGAATGATATCT
GCTAAGACACTCGCTGATGTGGTGGAATCCCTTGCTGGAGCTGCTTTCATCGAAGGCGGC
TGGGACGCTTTCTGTGAGTTGCCCACATCAAGCAGTTCAACAGCTACCTCTTCGAATACC
GTAAACTCCACTGGCTGCGCAAGTTTGGAGCGTCTCGAATTTCTCGGCGACGCAGTGCTC
GATATGGTCGTAGTACAATATCTATGGGACAGCACAGACCGCGAGAACGAACAACTATCG
CATCAGCAGATGCACCTACTCCGCACGGCGGCCGTGAATGCAGACCTGCTGGGCTTCCTG
GCCATGGAATGGAGCATCACGCAACAGATTTCTGAAATCAGTCCGACTGATCCTGCCGAA
ATCGTGAAGAAGTCGGCCAAGCTTCCCCTGTGGAAGTTTATGCGGCACTCAAACCCAGCG
ATGGGACTGAAGCAGCAGATCGCAGAGCATAGACACAGAGAAGGTCGGGGTTTCATCCTC
TCCTCACTTTTTGGAAAGCAGACATCATCCTCAACGTCGGAGGAGACTCTTGAAGCGGAG
GTCTACCCCTGGACGGCGCTCGCTCACTTGCACATCCCGAAGACCTTCTCGGATCTAGTA
GAGGCTCTGCTCGGTGCTATATGGACCGACTCGGGTTCTCTCGAGCAGTGCACTGCCGTA
GCCGAGAGGATCGGCATCCTGCCTGTACTGCGGCGGCTCGTGGCCGACGGTGTGGATGTG
CTTCACCCCAAGAACAAGCTCGGAGAGTTCATAAGAGACCAAAAGGTTCGGTATGAAGTC
AGCGTGCATGATGGCGGCATCCAGACCGTGGACAACGTAGACCATGGCGATAGTGGCATT
GCCAGCGAAGATTTGTCGAACAAGGCCGAAGAGGATGTCGTTATGAGCGGCACCGACGCG
TCTTCTACCGACGAAGAAGGTGAACATTACGACACTGCCCCTACCACTCCTAATCCCACC
AGACTAGAGCCACTACCTTCCGAAGTAGTTGTACCCGCAGCTGTGCAAGCGTACCTCAAC
AGAGCAGATCGGTTTACATGCAAAGTCTTTGTCGACGAGAAACTTGTCGCCAATGTCGGT
GGGGGGCTGAGCAGGGAAGAGATCATCACCAAAGCCGCTGACGAGGCGTACAAGATATTG
CTGGCGCGCTGGGGACCAACTGGTCCGCCACCGTCTGGTGCGGCGTCGGTACAAACTCCC
TAG
>g3564.t1
ATGGCTTCCACTCCTTCCAATCGCCTTCGGTTGACGCCGTCCAATTCGCCATTCTTGCCT
GCCCGACTTGGCGGGCGCTCACCGCGAAGCCGCGGTGCGGCCCCAGACACGCCGTCTCGC
TTTAGCCTTAAGCGTGTCGTTGGCACAACTTGTGCCTCACCAACCGGGTTCGACACTGTC
GGCTCCTCTTTCGCCTACACCGCCGGTGGGGCCGCTGTCGTGGTAGATGCAGGCAGCGAT
GAGTGCCAACAGAGGTTCTTTCGTGCGAGACCGACCGCCGTGCCAGTGTACAGCACTCCA
CCTTTACCTTACTCGCCTTCGTCGCCATCCACTCCGAAAGCCAATGACAGCAGGAACCGG
AGCTCGTTGCGCGAGTCCTCATACGGGGCTATAGACTGGTCCTCGGAATCACCTTCAGGC
AAGACATGGACCAGCAGAGAGCGCATCAAAGCCGCGACATGCCTGTCACTCAGCAGGGAA
GGGCGGTTTCTCGCTGTGGGTGAGACTGGGTACTCACCACGGGTACTCATCTTCGGCCTC
GATGAAGAATCATCAACCACACCGCTCGTGTCCATCAGCGAGCACACCTACGGAGTTCGC
GCCGTGGCGTGGTCCCCAGACTCCAAGTATCTCGCCTCGCTGGGGTCGGCGAATGACGGC
TTCCTGTATGTCTGGAGGATAGACCCACGGACAGGTGCGGCTCGGCTCTTTCAGCAAAAT
CGATGCACGTCATTCGTTCATGGCATGGTCTGGATTGGGAACAACCTTGTCACTTTTGGA
GTGCGGCACATCAAGATCTGGAGAATAGAGGAGCCTCGTCCGACGTCACCCACAAAGAGA
CTAAACGCGGACTCACCCGCGCAGGTTCAAAAGACGCTGCCGGGTCGAAACGTGCTTCTC
GGAAATATGATTGAAGCGACATTTTCATGTGCGGCGGTCCTCGACAGTAAGAGAGCGGTG
ATCTGCACGGAAGCGGGCGATGTGTGCCTGTTCGACGATACAGGCAGACAGATGAAGTTG
ACCAAAGTCGTCGAGATTTGTTCTGCAATCACTTGTGCCTCTATTAAAGACGGCAATCTC
TATCTCGGTGGCAGAGATGGAGATTTCACCGTGCTCGACATCGCTTCATTTGAGAGCGGC
AACGAAGACTGTATTCGGGCCAATGATACCGCCACTGCCGGTCTCATGGCTCTTGGGTTT
GTGAAGGACGGCTTGGTCACTCTTGACTCGAAACACACCACTCAGATCCGCAGAAAGACT
GAGAATAATGCCATATTCGACCTCGGCCTTCTTGCTGTGCCTATAGCTGGTCACGGAGAG
TCAATATTGGGTGTCGAGAGTCTGCCAAACCCTAAAAAAGCCGGCGCGGCGTTTTGCACG
TGGTCGGGCTCCGGGAATCTGATACTCTGGGATATCGACGGGAAGATGAAATCTTCCTTT
CAAGTGCCCTTAGAACAAGCCTACTACGAAAGTGAGCTTGATGCTGTAAATCAGCTGACC
GTTGTCAGAGCCAGTCCTAGGGGAGCCTATTTCATCACCGGAGATAAGCTAGGCATGCTC
CGTGTCATCGATGCGACAACCAAGAAATGTATCACATCTCTAAAGGTACACGCATCGGAT
TGTCAGTCAATCGCTTCCTTTGAGACGGACTCGAAGTTTATTATCGCATCGTGTGGACGG
GACCGCACAACACAACTTGTGCAGAGGACTCCAGAAGGAACCTTCGAGCACTTCCAAACG
CTTGAGTTCGCCGCGAAAGTTGTTGATGTCCTTTTGCCATCAGAAGAGAAGGTAATCACT
TGCTCATTGGACAGGACTCTCCAGTTCCACGATATTGTGAGCAAGGAAGACGATCCAAAC
GTGCTGGCCGCTATTACAGCAAAGAGCGTACCGCTCAAGGCCTCCCCGACGTCAATCGCT
GTCGCGCCTGATGGCAAGTCTGTCTTTGTGTCCCTGCTTGACCGCTCAGTGTGCGCTTTC
GACCTGGACACCGGCAAAGGGGGCGTTTCATTCAAGTGCACCGACGACTGTGGCATTGAC
TCTGTCGTTTTGGATTCCCTGATAGCTCGTGTCGGTAACGACAGAGAGCCGTCTTTCCTA
CTTGGAGTATCAAATACGGACAAGTCCATCAGGGTCTATGACTCTCAAGTCGGTGCTTTC
ATGAATCGCGAGTGGGGTCACACAGAGGCTATAAATGGAGTTGCTCTCACGCAAGGCGAA
GATGACTCTAGAAGAGTCGTCAGCGTCGGATCGGATGGTACAATCATGATCTGGGAGATG
GACCTCCAGCAGCGCACCTTTGGTGCAGGTGACCGTGATCCATCTCCTGAGAAGGAAGTG
TCTGCTGTGAAGCGGACGCCACTTCGGAGAGTGCTATCGAAGGCTGAGCTTGCGGAGTTT
CAAAGACCTGCATCATCAATGGGATCGGTAGGACGACGGTCACCGCCGCGAACCATAACG
AAGAAACGGTCCAACTATAATCTGACCCCATCGAGTACGGTCGGGACGCCGCTCGCGAAC
TTGCAGTCAAGCCCAAGTCCATCCTTGGCGCAAGACACTCCATCCCGACGGCCATCGCAC
GACAGTCGCTGTAACACCAGTCCGCCCACTAGTCCGAAAGGGCGACTCGCGCGACGCACC
TCGAACCAAGCTTTGGGTGAGAGTCTAAGGAAGTCAAGCTCGGGCAGTCTGCGAGGCTAC
GGCACCCTTAACAGGGCGACCGAGCAAGTCTGCCGGACTCTCCGAAGCTACCGTAAAAAG
CTCGTCTCTACCGAGCCGATCAGCCAAGAACTGTTGGCTGAGCTCGATCAAGAGCTTCGA
TTCACTGCTGTCGCTTTAGGCGACCGAGTCACACGGAGCAAGGCGATGACTGACACTATG
CTCAATGGCCTTCTCGATCAATACTCTGAGCGTCTCCTATCAATGATGGACGAGAAAATC
CGGCAAAATTATCCATCACCAACAGAAAATGGACAAGACAGTTCTCCGCTACGGCCAAAG
TCTTCGGGATCAGGTTCGAGTGGCGAGTCCACCGATTCGTACTAA
>g3565.t1
ATGAGCTGCTCCTGCCGAACCTCGACCTTGGGCGTCTTTGTCCGGAGCCTAACGGGCCTG
AGGATAACACAGTCGCACAATGCTGCCAGAAAATTCTCGGCGCTCAATCCACGATCCACA
CAAACAAGCCTCCGAACTCTACAGCCGCTTTCAGCACGAAGCCGACCATTTAGTGCCACT
ACGTTTAGGGCACAGAGCGATGAGGAGATTGCCCTTGCATACGAAGATCACACGAGCAGC
CATGCCACCACAAACAGCGAAACAGACCAAGTACAGCCCATCTCCTCAGATCTGTTAGAC
CAAGGCATGGGGAATGGCGCAATTCTGGACCTCTCTCCTGAGTCAATATCAGTACTGAGC
GAGAGTGTGCCTCGATATGCCGAGCGGAAGCGAATCCAACGTAGACTTATGGACGACAAG
CCCATTCGAGGGAAACAGCTTTCCATAGAAAGCAAACAGCTCTACAAACGAAAGATTTTG
CCCCGAGAGCCCAAGAACCATCCCAACTCTACCGACACGCCTCGCCCAGAACGAGAGCCT
TGGCAGGTACAGAAGAGCGCCCTCGAGGAGAAGTTTCCTGAAGGCTGGACCCCGCGGAAG
CGGCTGTCGCCAGATGCCCTAGACGGCATCCGAGCTCTACACCAGCAGTTTCCTGAGGAG
TACACGACCGAAGTACTATCTAAAAGGTTCGAGGTCTCACCCGAGGCTATCCGGCGTATT
CTCAAGAGCAAGTGGCGGCCCAGCACAGAAGAGGATATCGACCGTCAAGATCGCTGGTTC
AGGCGTGGAAAACAGATCTGGGGACACATGGCGGAGCTGGGGAAGAAGCCTCCCCGGCGG
TGGCGGCGCGAAGGCGTGGTGAGAGATCCGGTTTGGAACCAGAAGAGATCTGGTCCACGG
ACGGAGTGGCCATACATGCCGCACCGACCTGCTGAGGAGGACCGAGAGAAGAATGTGAGC
ACGCATAAGAAGCTGGGTGACAATCTTGTCTGA
>g3566.t1
ATGCCTATAGAAAAGTGCCAGCCCATAGACGCCGATACATATGGCTGGAAAGAACGCTGG
GGAGCAAAGTTCTACTGGACACCTGAGCACCACCGTCCAGAGGAGCTCGAGAAGCTCATC
CACACATACGATACTGTCGCCTCAGAGGCCCTAGATCGGCTGGATGAGCTCGTCCCACCG
CCTTACTCGACCAAGTCCGTCGACACCAACATCAAGGAGCACAACATCGAGGGTGGGATC
AAGCCTGATGGCGAGAAAAAAGAGCGGAGGGATCTGTATGAGCTGATGGCCAAGTATGCC
GACACAGACGAGAAGATCGGGCGGCTTTGGACGTCGATACACACCGTGCCGGAATGGGTA
GACTGGGAGCAGATTGAGCGGGGGCAGAAGGTGTTTTGGCGATATGGAGGTGCTACGCTG
ACGACGCTAACCTTCATGTCCCTCCTCGGCGGCATGGGCTCCGGCCGCACTGTTGAGACC
CTCGACAGGACAGGCGGCTTCTCCGCCAAAGTGGTCAAGAGGAGGCTCCTCGAGACAACC
CAGCACACGCTGAACGTGCACAAGGACCTTGTTTCCATCCAACCCGGAGGTGATGGCTTC
ATAAACTCAGTCCAAGTCCGCCTGCTGCACGCGACAGTCCGCCAGCGCATCCTCGCCATG
GCCAAAGAACGCCCCGAATTCTATGACGTGGCCACCTACGGTGTCCCCGTGAACGACCTA
GACTGCATCGGCACAATCAACACCTTTTCAACCACGGTTATCTGGCTTGGCCTGCCCCGG
CAGGGGATCTACATGCGCGAAGCAGAAATCGCAGACTACCTCGCCCTGTGGCGCTACATA
GCGTATATAATGGGCACACCACACGACTGCCTCGCCACACCGAAGTCCGCAAAGATGATG
ATGGAGTCCCTTATGGCCTTTGAGATCAACCCGACACCGTCCAGTGCCGTGCTGGCCAAC
AACATCATCGCAGGGATGGCGGGGACGCCACCAACGTTCTCCAGCCCAGGGTTCATGGCC
GCGCAGTCGTACTGGCTCAACGGGAAGCAGCTTTCTGCTGCGCTGCAGATCCCCAAGCCC
ACGCTGTGGTATAATGCCCTCGTATTAGGGCAGTGTATGTTATTTGTCACCATGGGTCAG
TTGAATCGGTGGTTTACGAAGTTGGACGAATACAATATCAAGATGCTCAAGAAGATCCTT
TACCACATCATTCTACTCGATAAGTCCAAAGGCGGCCTGGGCTACACGACTCGCTTCAAT
TTCAAGTACGTCCCGCACTATGACCGCATGAACACTGAGCAGGGCCTATACGACTTGCCC
GCTCGCTCCGTGCTGGAACCGGGCATTGAGCGGACTGCCCTCACCGGACTCGTCATAGGC
ACTGGACTAATGTCACTTGGTGTCATTGGCGGGTTCAAAGTTGGTGGGTGGTTGTTGTCA
CAGGTGGCTGCCGTGAGGAGGTGA
>g3567.t1
ATGTCTGGAACATCATCGCCTACTTCCTCCCTGGGCTCGCCCACACGGCCCATCTTCGCC
CGCCGGCCATCCTCGAACCAGTCCTTGTCTCTCGACCTCTCCAACCTGCCCGCCCTCCAG
CAGCCCACGCCGCCCACAAACACCCTGCTCATCACAAACCTCGATGACGTCGACATCTTC
CGCCCTGACAACCTCCAGACTATTCGTGGTCTCATCGAGAAGACTGCTCCTGTCTACACT
TGGTCCCCGCTCAAGTCCTTTCGGCGCATCATTGTGTCCTTTTACGACGAGCAAGCCGCT
ATTAATGTTCGTAAGGTGTGGGACAACGAGCTGATCATGGGCAATCGCACGAGGGTCTAC
TTTGGCCAGCCTACGCCTCTTAACCAAGATGCCAAAGACAAGCACCTTGAGCTACCCGAC
GCTGGCAAGCTCTTCTTCATCAGCCCTCCTCCTTCGCCACCACACGGCTGGGAGCAAAAG
CTTGAGGATGCTCCTAACACTATGGTCCACGCTGAGGACCTCGCCGATGCGCTAGCCAAG
CTTCACCACCGCCCGACTCCCGATGCCGCTGAAATCACACCTGTCTCGCCTGTTGACGGT
GCCTCATTCGGTGGCCGGACACGTAGCCGGAGCAGCACTCTGATTTACCAGCCAGAAGCA
CATGGCGGTAGCCCGGGTTTGCCTGCCATCTCCGTCGATGACATGACCGACTCGCCAGGT
GCGCTGAGCCCCATCGACAAGCCTATCCTGGCACATACTTCGAGACCACCGGTGGAGCTC
ATAATGATCGATGCTTGA
>g3568.t1
ATGTGGGCAACACGACTGACGGCGGTGTGTCGCAGCACCTTGAAGGCACCGGTGACTCTG
CCGACAAGACCATCGGAAACAGCAGTAACACCAGCACAACAACAGACCGGCACAGTAGAA
ATCCACGGCAAACGGTACACGACAGACGACTGGTTCAATGTCCCACGAAACATCATCGAC
AAGGTGCCCCGTAAGCTGCACCTCGTCAAGGACCACCCAGTTTGCATCACGCGGCAGATC
CTCGAGTCCGTTTTCCCAGGCCCGACTTACAAGTACCACAACGACTTTGCACCCGTAGTC
ACGACACATCAGAATTTCGACTCCTTGGGGTTCGCTACCGACCACCCAGGCAGGGCCAAG
TCAGACACGTACTATATCAACAAAGACACCCTTTTGCGAACCCACACGAGCGCCCACCAG
GCCGACACCTTCCGCGCCAATCTCAGCGACGGCTATCTCGTCAGCGCCGACGTCTACCGC
CGAGATGAGGTTGACCGGAGCCACTACCCCATCTTCCACCAGATGGAAGGCGCCCGGAGC
TGGGACCGTACCAAAGTGCCCAATGGAGACATCGCTGCTGCGGTATGGTCGGATATAGAA
AAACTGCCGAAGCATAATATCAAGGTCGAGGACCCCAATCCACCCTTCCACAAGGACAGG
AACCCTCTGCAGAGCCAGCACCATTCTGAGGCCGAGGCCGAGGCCATCGCGGCTCACCTA
AAGCGCTCGCTCGAGCTTATGGTTGTCGAAATCTTCTCTCGCGCCCAGGCCGCCGCGAAA
CGCGCTGACCCCAACTTCAATGATGAACCTCTGGCTGTGCGTTGGGTAGAGGCCTTCTTC
CCTTTCACCAGCCCGTCGTGGGAACTCGAAGTTTACTATGCGGGCGACTGGCTTGAGGTC
CTAGGAAGTGGCGTGGTGCAGCAAGCGCTATATAACAACGCGGGCGTGCCCGACCAGTTG
GGCTGGGCTTTTGGGATTGGTCTTGACCGCATTGCTATGCTGCTCTTCCAGATTCCTGAT
ATTCGACTGTTCTGGTCGCAGGACGAGCGCTTCACCCGTCAGTTCCGCGGAGTATCAGAC
AATCTCGACTCGCTGAAGCTTTTCGCTCCGTTCTCGAAATATCCAGGCTGCGCGAAGGAC
GTGTCGTTCTGGCTCAAGTCTACGTCCTCAGCAGGTGGTGCCGTGAAAGCCAACACACAT
GACTTCCACGAGAACGACGTCATGGAGATTGTGCGAAGTTTGTGCGGTGACGATGTCGAG
GATGTGAAACTCGTTGACGAGTTTACCCACCCCAAGACTGGCCGGCGAAGTATGTGCTAC
CGCATCAACTACCGCAGTCTTGAGAAGACGCTTACACATGAGGAGGCCAATGCTATGCAT
GATGCTGTTACGGCGGCTCTGGTGAAGCATCTGGGTGTCGAGATTCGGTGA
>g3569.t1
ATGCGATACCGCCCAGCTTACCCCCACAGCATATCCATCGCAATGCCTGAAACAACGGTG
GCACCCGTGGCTGCAGAGCAGACTGCGACTGAGTCCACGACCAAGCCAAGGAGGCAAAAG
AAAACGCCCGTACTGCCAAAGCAGGTCTCATATCCGTTCTGGTTCGGAGGAAGTGCTAGT
AGTATGGCGGCCTGTGTAACACATCCCCTGGATCTTGTCAAGGTCCGGTTACAATTGCGT
GCTCCCGACGCCCCGAAAAATATGACCGGCACATTCATGCACATCATCCGTACTGACGGG
ATCACTGGCCTGTATCGTGGCCTCACCGCCTCATTACTGCGACAAATGACTTACTCAACC
GTCCGCTTCGGCGTCTACGAAGAACTCAAGCGCCAGACCGTCCCCGAGGGCCAGAAGCCA
GGTCTGCCGCTCCTCATCGGGCTGTCAGCCTTCTCAGGCATTCTGGGTGGTATCTCGGGC
AATGCTGCCGACGTGACCAATGTTAGAATGCAGCAAGACTCGGCTCTGCCCAAGGATCAG
CAGCGCGGCTACCGTAATGGCCTGCACGGTATGTACCGTATGTTCAGCGAGGAGGGTCTG
CGCTCGTGGTTCCGTGGCGTTGGTGCCAACAGCATGCGCGCGGCGCTCATGAACGCCTCG
CAACTCGCTAGTTATGATACTTTCAAGGTCATGCTTATGACCCATACTTCTCTGGGCGAT
ACGACCACGACGCACTTCGCCTCATCGCTGCTCGCTGGGTTTGTGGCTACCACGATATGC
AGCCCCGTCGACGTCATCAAAAGTCGTGTCATGAGCGCAAGTGGGAAGCAGGGCATCGCG
AGTTTGCTATCAGAGATCTACGCGAAGGAGGGCGTGAGGTGGATGTTCAAGGGCTGGGTG
CCTGCTTTCCTTCGTCTAGGACCTCAAACAATTTGCACATTCCTCTTCCTCGAGGCCCAC
CGCAACATGTACAGGAAATTCAAAGGTCTCGATACGTAA
>g3570.t1
ATGGATTACGATACCATGATGATCGAGGAGAACCTCGGCGCCAACGTCAAGATCTCGGCG
GCAGACGCGGTGAGCATCAAGTTCGAGCTTAGCAACACCGACTTGGCCTTCGCCAACTCC
CTCCGCCGCGTAATTATTGGCGAGGTCGCCACTGTCGCCATCGAGTTCGTCGACATCGAG
ATCAACACCACAGTGCTCGCCGACGAGTTCATCGCCCACCGAATGGGTCTCATCCCGCTC
GACTCCACCGATGTTGACCAGATGGTGTTTGCACGCGACTGCACAAACTGCGACTCGACC
TGCGAGAAATGCGCCATCTTCCTCACACTCCACGCCAAGTGCAACTCTGACGAAATTACA
AAAGTCTATGCCCGCGATCTCGTCGTCGGCCACGAGCGAGTAACACAAACTGTCGGCAAC
CCTGTGATCGTTGACCCTGAAGGACAAGGCCCTCTGATTTGCAAGCTCAGGAGAGGCCAG
GAAATCAAGCTCAAATGTATCGCGAAGAAGGGTATTTCGAAGGAGCATGCCAAGTGGTCC
CCAACGGCTGCTGTCGGTTTTGAGTACGACCCGCACAACAAGCTGCGCCATATTGATCTA
TGGTACGAGCAGGACGCGGAGAAGGAATGGCCTAAGAGCGAGTACGCGCAGTGGGAAGAC
CCGCCGGCGGAGGGAGAGCCTTTTGACTACGACGCTGTGCCCTCACGCTTCTACTTTGAA
GTGGAAGGCGTGGGCAGCATGGCGCCAAATATGATTGTGCAGGCGGGAATCACAGAACTA
CAGAACAAGCTCGCAAAGCTGCTACAGGGCTTGCAAGGAAATGACGGCGCAAACAACGAG
TATGATGGACCTAGAAGTCCGGACGCCATGGACGCGGGAGCGGGCTGGCAGGATCAGGGT
TACACCACGCCGTATGGCAACACCGGCAACCAAAGCGCTTGGGGTGGCGGTGCCACGGCT
TATGGAACAACACCATACGGCAACTCTGGCGGCACTGGCTGGAGCTAA
>g3571.t1
ATGTTCAAACAGACTTTCAACTCCACTTCTAGGGCGTTGCGCTCCCCCTCGCGCCTCATC
TTGCGCGCTCCCGCGGCGCGCACCCAGTTTGCCCCGGCTCCCTCAGCTCCGTTCAGATCA
GTGCTCGCTCCCCAAACAAGGTGGTACAGCGAGAAAGCAGATACAGCGGCCAATAAAGAG
GGCGAGGAAACGAAGCCAGAAGAGGCTACCAAGGAGAAGCCCGCGAGCGGCGAGTCAGAT
ATTGTCGCCGAGCTCAAGAAGAAGCTAGAGGCCAAGGACAAAGAGGTGGCCGACTGGAAG
GACAAGGCTCTGCGCACAGTAGCGGACTTCCGCAACCTCCAGGACCGCACAACAAGAGAA
ATGAAATCAGCACGTGATTTCGCAATCCAGAAGTTCGCCAAGGACCTCGTCGATACCGTG
GACAACCTCGACCGCGCGCTCGTCATGGGTCAGGAGAAGCTCAAGCCTGCCGAGGGCGGC
GAAAAGAACGCCGACCTCGAGGCCTTCTACGAGGGCGTCAAAATGACCGAGACCAACATG
CACTCCACGCTCAAGAAGCACGGCCTGGAGTTCTTCGACCCTGCCGGCGAGAAGTTCAAC
CCTAACGAGCATGAGGCTACCTTCATGACACCCCAGCCCGACAAAGAGGATAATACGGTC
TTCTTTGTCCAGCAAAAGGGCTTCAAGCTTAATGGCCGCGTCCTGAGAGCTGCCAAGGTC
GGAGTTGTCAAGAACGCTTAA
>g3572.t1
ATGTCACCCGAATCGTCGAGCAACATCCGCGTCTTCATCCACTGGGACGACCAGACTGTT
TTCGCTGGCGAGGACATCAAGTGCCGCATCACCTTCCGCAATGTCGCCCCTTCTCCCAAT
CAGCCTACTCCTCGATCTGCCTCAGGGCCTCACGATCGCCATCGGCTGCAACCTTCGCCA
TTGACAGCAAACGGTCGGGTGAAGTCGTCCTCAGGCCTGGCTCCCCAGTCTGCTGGCGGC
CGTGGACACCGGACGACGCTTTCACTCAACGTCCCAACAAACAACACCTCGCGATCACGA
AGCACAACCTTGCCATGGACACCTCCTCAGCCACCTCCACAGAGACCAGGTCACACCCAT
AAGAGATCGCTCTCAATCGTCTCGATAGGCTCGACAGCAACCATAGACGACCACCTCCCA
CAAACACCACAAAGTAGTCATGGGGGGCCGCCTCGGGTTCAACGACCTACTCGTGGCCAC
GGTAGGTCGTCCAGTCTGCAGATTGCACCACGACATGGTTCGATACCAGGGCCCCAGTCT
GCCACATTCCCGCGGAGACCAGGGCCTGAACCCTCACCCGTGTTCAATAACCACTCCTTT
CCTCCAGCACGCAATGGCTTGGCAAAATCCGGCGCTTCGACGGCGCCAAATACGCCAGGC
ATACCTGGTCCACCTACACCGCGACGCAGAAGTCCTCTACAGCCAATGCCAGACTGGAAG
TTCCCATCCAGTGTCTCACCATCGTCCGAAGCTGGGGAAACCGTCACAAATGGGGACTAT
CTCTCGGCTGTGCCAGGGTTGGCACCACCACTCTCCCAAGGCCCGCGAGCTCATCTGCCG
ATGCGGACGAGGGACTCTATACCCGTCATTAACGAGCACCACACAAGTCCGGCTGCTGCT
CGGATACTGTCTGAGACTAGTATGGGCAGTGGCACGCCTCGGAGTAGTGGCGAGTTCTAC
TCGATGAGCAATAACTCCTCGGAAACATTGGCTTCTGAGTATGTAGCGCATCCTGCGCAG
AATTTGCGACGTCCTTCACACCTTAGGAACTTGTCTGTTATTACTCAGTCGAAAGCTCCC
GAGATGCTGATGATGGGATATGCGCAAATCCAGGGATCTTTCACTCTAGACGGCTCCCTG
GTCAGTCTTGCCCCTTTCGAGCCTGTGAAGCGCAAGGCAGTGCTGGGGGGCCAGGGCGGC
GGCGTAATCGGTGTCGAATCATCGAAAAGGTCAAGTCTTGGGTTCGGGTGGTCCTCTCTG
GGCAGCTCGATCAGTGAGCTGCTCGGAAGTGGCGAGCAGAGCAGCATCAAAGAGATGCGA
GGTGCCGCGAGCGCTAAGTCAATACCACTGTTGTCCACGCCACAATCAGTATTGTTCGTC
GATCTGCAACTAGCACCTGGTGAAAGCAAGACATACGAGTACACTTTCAAGCTGCCAAAA
GGATTACCGCCCACCCATCGGGGGAAAGCCATCAAAATTGTCTACAATCTGGTAGTCGGC
ACACAACGTCCTGGAAGCGCTAAGGGACAGCAGGTCCGCACGGTCGAGATACCGTTCCGC
GTGCTAGGCAGCGTTAACAGCTATGGAGAAATCCTTGGGCATGATCTGCTGTCTCCGTAC
ATCATACTTCGCGATCAAGCAAAGGTAAATACCCTGGACAAAGCTACCGAACGCACGCCC
TTCCACAAGAAGACAAAATCGACGATGCACGCCTCATCCATCAACGAGTTTCTGCGCTAC
GTCGATGACTTGCTTGAGCGCCCACGCAACGGAGGTAGCTTGCTCTCGCCCACGGCAACA
GCACCTTCATCGCGTCGACCTTCTATATTTGGCGAGGAGGCTTCGACTGCCAAAGACGCA
ATAGATCTGGCCATCATGCGCTCAAACCTGTCAGAACAGGGGCAGAGCAGCAATCGATTC
GAAATCGCACGTAACGGCCAACGGATCGGTGTCATCATGCTCGCTCGCCCTGCATACAGG
CTCGGCGAGGTTGTGAGCATGGCCATTGACTTTACGGGCGCCGAGGTGCCTTGCTATGCA
GTTCATGCTGCCCTAGAGACAACGGAGCGAGTTGATCCTAGCCTCGCCCTGCGCAGTGAG
GCTAGTGTGCACAGAGTCACACGCAAGGTGTTCGGCAGCTCAAGCGAGTCGACCATGTAT
GCGCGCCGTATTGTCTTTACCCCAACGATACCCATTAACGCCACGCCCGAGTTTGTGACG
ACTGGCATCAATCTAGAGTGGAAGATTCGTGTCGAGTTCGTAGTTCCGTCAACCAAGTCC
AGCGACTCTGGAACTGCCACACCAGCAACGCCACACCACCTTCTCGAAGAGATTGCTCGC
GACGAGCGGGGCGGTCTTGTTCTCGTGGCTGTTGAGAATCTCGAGTGCGAAAGCTTCGAG
GTTGCCGTGCCTATAAGAGTGTATGGCGCAGTGTGCAATGGACTCGAACGGCTTGAGAGG
GACGAGGCTTTAGATGAGGGGCTTGCTGTATAG
>g3573.t1
ATGCAATCTTTTCATCGGAGGCTTAGTGTGTCAACGACCAGAGAAAGTGATGGAACAACT
CGTCCACACTCTTCAGCCTCGACGATTGTGCAGGGTCATGCTGAAAACGAAGCAGTCTAC
CTGCCTGGCTGTACCGCTGCTGCACCTACGCCTCTAACATCGTCGGCACAAGGACGACAA
GTCTTCACGAATGCCATGATGAAGGCATACGTTGCTATGCGTGGACCGGATGCCTGGAAG
GATGAGGGCTATTGGCACAAAGATCCGCTCTTTGAATGGATTCGAGTGCAAGACAAGGAT
GGCGATGTCAACATCGAGGCGGAAAACGGAGATATTGGAGAAGGCCGGAAAAGCATCAGT
CGAATGCTGGAGAACATTGACAAGGCACACGCCTCCAGCAGATCTCTCGGCGGAGGCATA
ACCCTTCCTCCTCAACACCAGCCGGATGTTAAGAATTCACCAATTCCAGCCGATCGGAAT
TGGGCTCAGCAAATATCACCCAAGCTCAACGCAACTTTTGAATTAACCCGCCCACAAGGC
GTCAAGCACATTATTCCACCACCCGGCCATGACCTGGCGCCACATAAGCTCAGTGTATCA
ATGATCAACTTCGACTTTGCCGGCGAAAAGGACAGGGAAGACGAGGAGCACGATCAGCCG
TCCGGTCGTGTGTCACCTTGTACCTTCCTCGCTTGGGCTGAGGGGTGTAAGAAGTGGAGG
GAAGTTGACTTGACGGAAGACACTGAACTACAAGACAGGCTATCATCGTCAAGGCTTGGG
CTATCCACGGCAGCGCGGCGATCTCGTCGTCGTCCGGCTATACAACTATCACTACAGACA
AAGGCGCGATACCGCGAAGCGGAGAACTATGCAGTGAAGGAGCCAGAAGTTGACTACGAC
CATGCGATTGCGCAGTTCGATGTGATTACAGGGGAGCAGCTCTCGCCATTTTATAGCGTG
CCAAGTTGCCCTTCTTTGCTCCTCAGTCCAAGGCGTCAAGTCTACGGAAACTACGGGACG
GAAGGCGAGCAAGCTGAAGGTATATCTCTGGACACAGTAGCACAAGTGCAAGAACGCTGG
CAGGAGGCTGCTGCGCAAGACTACTCAGGTCTAAACTTGCAGCAAGCACCAGGCATACAA
ACCTTCTCAACACAGAGTCGCCACGAGGTCTTTGCTGGAGCTATGAGAGCTGCGAACGGC
TGTCGCCCTCGCCAAGGCCCGGCTGGGCTATTCGACGCGCCTGAAATTATTCCTTCTCAC
CAAACGCCCATCTCACCTCCCATATCTCCCGTTTACCAGGACCAAAACCTCGTTGGCCAC
CAGGGCGATATAGTAGACCTCATCGCGCAGCATTGGTCTCGCATCGCAACCCTCCGACGG
GAAGAGAACGCACTCGACGCAGCATACATCGCACACCAGGATAGAGAAGGAGGTCTCAAC
GAGGAGCTCACTGGCCTCCGTGAGCAAGTTGACAGACTTGTCGCACTGCGCCGACAACGA
GAGTCCCAATGGGAGCAGCCTCCTGATCAAGTACAACACTCGTCTTGGCTTCCCGACGGT
CCCAACGAAAAGACCATTGGCCAGCACCATGGAGCTGATAACCACGTCCAGCACAGTCAA
AACCCGCTTCACCGACACGCATGCGACGCGGCAGCCGTCCTCGACGCAACCGCCTTCCGC
ATAGCCAACAAGCAGCGAAACACCGCCGATTCGGCTTCCGCTCTTGAGCTCTTAGAGCGC
GAAGTGGCCGTCTTGCGAGAGCGTCTCGCCTTTGAGCACAATCGTTGTGTTCAGGCCGGC
GACAGTCGGCCCAGTCAAGATGACGCTGCGCATGCAATTGACAATGGCAGCACGTCGGAC
AAGCAAGATACTGGTCACGAGACAAGTAGTCTCAGCAGCGCTCATCCTAGCGGCAGTGTC
ACTCACGGTAATATCAACGATGGGGCTGAGCATGGCTGGGACGCCGATCTGAGCTTCGAG
GTATTCTGA
>g3574.t1
ATGCCGGACATCCGCTCGTTCTTCGCGGCCAAGGGCGGTGCAGCTCCCAGCAAGCCGAAG
GCTACTGAGCCTAAGGCGGACGAAGAACCGAAGAGGAGGACTAAAGCACGCAAGGTTGTC
GAGGACAGCGATGATGATGATGCTGTGGTGGAAGTCAGCAAGCCAGCAACGCGGTCGACC
CCGCGGAAGAAGGCGGTGAAATCGGAGGTGCAAGGAGTCGAGACAACAGCCAGTGAATAT
TTCGGATCCAACCCACCAAAGAGCCAATCTGCCGCCAAAAGTACAGCCAAAGCAGAATTA
CGCAATCCGATTGAAATCCGCTCTAGCCCTCGCAAGAAGACGACCGCTGCCCCAGCCAAA
GCGACTACAACCAAGCGAGCCTCAACGACCACACGACGTGCTGTGCCCGACGATGAAGAT
GCCTACATGGAAGATGACCAAGATGGCGGTGATGATATTTTTGCTGCCGATGCCAGATCT
CGCaacaagcggaagaacgatgactacgaagaagaagaaagcgaggaagaagTCCAACCA
CAGCCCAAGAGAATAGCATCCCGCGGCCGGCTCAAGAAAACGGTCCCTAGCGATGACGAG
GACGATATCCACAAAACTAAGCGACAAACAACAAAGAGCAAGGACGCTTCTACCACTAGC
AAGAAGCGGAAAACTCCGGAGCCTGACTCTGAAGAGGAAGATGACGATGAAGGGGCCGAG
GCCAAAAAACCTGCGCCGAAAAAGGCCAGAGCACCAAAGGCGAAGAAGGCTGGCGAGCCG
GAAGATGCTGCCATCCAGGCTGTTTTCGATGACATTCCAACCATTAGAGCCCCGACGCCA
CCACCTAAGGATCCTAATGCACCAAAATTCGACTGGAGAAAGGCACAGCCAGGCGGCGGC
AACTCAGGTCCTCCGCCGAACCCCACGTCGGAACTGCCCGTGGGCGAAGAAGACTGTCTA
GCTGGTCTCAACTTTGTCTTTACTGGTCAGCTCACTACTATTGCCCGAGAAGAGGCTCAG
AACCTCGTCAAGCAGTATGGTGGCAAAATCACAGGCGCGCCGAGTAGCAAGACCAACTTC
GTTGTGCTTGGAGATGATGCAGGTCCGAGCAAACTCGCCAAGATCCGCGAGCACGGAATT
AAGACAATCGATGAGAATGGTCTATTCGAGCTCATTAAGCGTCTGCCAGCTGGTGGTGGT
AGCGGGAAGGGCGCCGAGAAACTTCGAGAGAAACGGAAGGCTGAAGAGGAGAAGATAAAG
AAAGACGCTGCCGAGATGGAAAGGCAGGAGAAGCTGCGCAAAGTTGAACAGGAGAAAGCC
CAAAAGACAGCTGCAGCCCGTGGCTCAGCACGACCACCAACAGCAGGCACTCCCACTTCA
GCACTACTTTGGACGACCAAATATGCTCCGACACAAGCATCACATATCTGTGGCAACAAG
GCTGCGGTGGAGAAGATCCAGAACTGGCTTAAGGGCTGGTCAAAGGCACGCAAATACGAT
TTTCAAAAACGTGGTGCTGATGGAATGGGTGGTGCTCGTGCCATTATCCTCTCAGGTCCA
CCCGGAATTGGCAAGACGACAGCTGCACATCTCGCTGCCAAACTAGAAGGCTACGACGTC
CTCGAAAGTAACGCCAGCGACGCTCGAAGCAAGAAACTTGTCGAGGCGGGTGTCAGTGAG
GTCATGAACAACACTTCTCTCAACGGCTACTTCGCTGGTGATGGCAAGAAGATCGATGCT
GCGAAGAAGAAGATCGTCCTCATCATGGATGAGGTCGATGGCATGTCTGGTGGCGACCGT
GGTGGTGTTGGTGCGATGGCAAAGTTCTGCAAAAAGACTGAGGTGCCGCTCATCTTGATC
TGTAACGAGCGCAGACTCCCGAAAATGAAGCCCTTCGATTTCGTCGCCACCGATGTCAAG
TTCCAGAAGCCCACTATCGACCAGATCCGCTCGCGCATGATGACCATCTGTCACCGTGAA
GGCCTCAAGCTGACTCCTCAAGTTCTTGATGCCCTTATTGAGGGCAGCAACCGCGATATC
CGGCAGACCATCAATATGCTCTCCACAGTCAAACTTGACCAGACCTCGATGGACTATGAC
CAGAGCAAGAGCATGTCAAAAGCATGGGAGAAGTCGATCGTACTCAAGCCGTGGGATATT
TGCCAGAAGATGCTTGGTGGAGGCCTGTTCGCTCCAGCAAGCAAGTCCACCTTGAACGAC
AAGATCGAACTCTACTTCAACGACCACGAGTTCAGCTACTTGATGATCCAGGAGAACTAC
CTTCGCACAAAACCCATGGCATTGAACAGTGGCCAAAAATACAGCCCGCGAGAAATGAAC
CTAAAGTCGTTGGAGCTATTCGACAAGGCCGCGGAGAGCATCAGCGACGGTGACCTTGTT
GACAGAATGATCCATGGTCCGCAACAACATTGGAGCTTGATGCCCACACATGCTGTGTTC
AGCACTGTACGACCTGCAAGCTTCATCGCGGGTCAGCTCATGGGTTCGAACTTTACAAGC
TGGCTTGGCAACAACAGCAAACTCGGCAAGCTTGGGAGGTATAATCGCGAGATCCACTCC
CACATGCGTCTCAAGTCGTCGGGAGATCACAATGAGATTCGACAACAATATTTACCAGTC
CTGTGGAATCAGCTAATAAAACGATTGAACGAAGAAGGCAAGGACTGCGTAGATGAAGTC
ATCGAACTGATGGATAGCTACTATCTCACAAGAGACGACTTTGACTTCATCAAAGAGCTT
GGTGTTGGCCCTCAGGAGGAGAGCACTATCGATATTCCAGCACAGGTCAAGGCTTCTTTC
ACTCGAACTTACAACGCAATGGCACACCCAGTTCCCTTCATGAAGGCGAGCAATGTGGCG
GCTGCGCCGCGCGCAGCGGCCAAGGAAAAGCCAGATCTTGAAGAGGCTATTGATGAAGAA
GACGATGGAGTGGAGGAGGCCGTCGAAGCGATCGATGACGACGACGAGGGCGATATTGAG
AAAGATAAGTATATCAAGAAACCGAAGGCCAAGAAGGCGGCCAAGAAAGCCGGCAAAGCA
GCAGCCAAAGACGAAGACGATGAGGACGTCAAGCCAAAAGCACGTGGCAAGGCAAAAGCA
GCCCCCAAAGGCAAGGGGAAGAAATAG
>g3575.t1
ATGATGCACACTGGTGCAGCCTCCTGCCTGGCCGGCGCCTTCCGGGCATTGAGCATATCG
TCCTCGAAGGCTGCGCGACCATCTATCCTTGCTGCTCAATCGACACAGAAGAGAGTGGCT
CAGCATGTACGACCTTTCTCCGCCACAACAAGCATGGGTAGCTGGCTCGAGCCGAGAATA
GATCGGAACAAGAAGATGATGAAGGGTCGTGTGAGGGTTGCGACGGGTGGCTCAACCAAA
GGAACCACGGTGATTTGGGGTCAGTATGGTCTGCGCATGACGGATCATGGCCGCAGGATA
AGCGCAAGTCAGCTGAAGGTCGCCGAGGACACCATCAAGGCCCGTCTGCGTGGTCAAAAG
TACCGATTGTACAAGAGGGTCAACTGCAACCTTGGCGTCTTTGTCAGCGGTAACGAGATT
CGTATGGGTAAAGGAAAGGGTTCATTTGACCACTGGGCTGCCCGCGTGGCTGTAAATCAG
ATTTGCTTTGAGCTCAAGGGCCTCATCCACGAAAAGATTGTCCGCGACGCTTTCCGCCTG
GCAGGAAACAAGCTTCCCGGACAATGGGAGTTCGTCATGAAGGGCGAGCCGCCGGTCGTG
GGCATCACAAAATTGAACGGAATTACACTGGAGGAACTCAAGCGGCCGAGACGCAAAGTC
GAGGGCACAGATATCACACCAGCCACAAGCTCCGATAGCCCACGCGCACCCCTTGATACC
CCATGA
>g3576.t1
ATGTCTGGGCAGTTCGGGTTCATGTCCAAGCTGGGCGCCACGGACGAGGCCGTCGCCGTC
CTCAACGATCAGCCATACATCTTCACCGTCCTCGTGGTTGTCCTCGTTTGCATCGGTCTC
CAGATCACCCTTCACTGGTACATTCACTACGCCACAATGAAGCCTGAGCAGAGAAAGGCC
AAAGCCGATGCCAAAAAGGCTAAACAGGACAAGAAGAACGGAGGACGAGGCAAGCCAGCA
GCGGCACGGTAA
>g3577.t1
ATGGGCCTTTCAAGCCCCGAAAAGCTGCAGGAGTTTACGGAAAAGATGTACCCGAAGTAT
ACGGAGAAAGAGCTCAAGACGCTCAGCCAACGATATACTCCAGAGCAGATGGCCGCCATC
GAGGCTGGTGAGGCCGCCATTGACCCTCAGGACCTGACAATTCAGGGCCGTTTACGGAGC
GACCCGTACCGTCTGCCATATCTTGACGACTTCAGCAAGATCTTACCAATAGTCGACAAG
CGGGTGCGGACCGCGCCTCTCCCGGACCCAAACGCCAGGTTCATGACCGAGTCCGAGTTT
GCGGGCGACATGATGAAATGGGCAAACGATCTGATTCCAGAGGAGCACAAACAGCTGCTC
[truncated: 16,128,616 more chars]
