# Supplementary material for: Comparative genomics and transcriptome analysis reveals potential pathogenic mechanisms of Microdochium paspali on seashore paspalum
Source: Front Microbiol. 2023 Sep 15;14:1259241. doi: 10.3389/fmicb.2023.1259241 (PMC10546424; doi:10.3389/fmicb.2023.1259241)
Supplement: Supplementary file 2 [file Data_Sheet_1.ZIP › Supplementary Materials/M. paspali.gff3]

ctg7	AUGUSTUS	gene	816	2674	0.73	-	.	ID=g1;
ctg7	AUGUSTUS	mRNA	816	2674	0.73	-	.	ID=g1.t1;Parent=g1;
ctg7	AUGUSTUS	stop_codon	816	818	.	-	0	ID=g1.t1.stop1;Parent=g1.t1;
ctg7	AUGUSTUS	CDS	816	2075	1	-	0	ID=g1.t1.CDS1;Parent=g1.t1;
ctg7	AUGUSTUS	exon	816	2075	.	-	.	ID=g1.t1.exon1;Parent=g1.t1;
ctg7	AUGUSTUS	intron	2076	2131	1	-	.	ID=g1.t1.intron1;Parent=g1.t1;
ctg7	AUGUSTUS	CDS	2132	2340	1	-	2	ID=g1.t1.CDS2;Parent=g1.t1;
ctg7	AUGUSTUS	exon	2132	2340	.	-	.	ID=g1.t1.exon2;Parent=g1.t1;
ctg7	AUGUSTUS	intron	2341	2412	1	-	.	ID=g1.t1.intron2;Parent=g1.t1;
ctg7	AUGUSTUS	CDS	2413	2674	0.73	-	0	ID=g1.t1.CDS3;Parent=g1.t1;
ctg7	AUGUSTUS	exon	2413	2674	.	-	.	ID=g1.t1.exon3;Parent=g1.t1;
ctg7	AUGUSTUS	start_codon	2672	2674	.	-	0	ID=g1.t1.start1;Parent=g1.t1;
ctg7	AUGUSTUS	gene	3161	7308	0.94	-	.	ID=g2;
ctg7	AUGUSTUS	mRNA	3161	7308	0.94	-	.	ID=g2.t1;Parent=g2;
ctg7	AUGUSTUS	stop_codon	3161	3163	.	-	0	ID=g2.t1.stop1;Parent=g2.t1;
ctg7	AUGUSTUS	CDS	3161	4103	0.94	-	1	ID=g2.t1.CDS1;Parent=g2.t1;
ctg7	AUGUSTUS	exon	3161	4103	.	-	.	ID=g2.t1.exon1;Parent=g2.t1;
ctg7	AUGUSTUS	intron	4104	4165	1	-	.	ID=g2.t1.intron1;Parent=g2.t1;
ctg7	AUGUSTUS	CDS	4166	7308	1	-	0	ID=g2.t1.CDS2;Parent=g2.t1;
ctg7	AUGUSTUS	exon	4166	7308	.	-	.	ID=g2.t1.exon2;Parent=g2.t1;
ctg7	AUGUSTUS	start_codon	7306	7308	.	-	0	ID=g2.t1.start1;Parent=g2.t1;
ctg7	AUGUSTUS	gene	8274	9432	1	-	.	ID=g3;
ctg7	AUGUSTUS	mRNA	8274	9432	1	-	.	ID=g3.t1;Parent=g3;
ctg7	AUGUSTUS	stop_codon	8274	8276	.	-	0	ID=g3.t1.stop1;Parent=g3.t1;
ctg7	AUGUSTUS	CDS	8274	8992	1	-	2	ID=g3.t1.CDS1;Parent=g3.t1;
ctg7	AUGUSTUS	exon	8274	8992	.	-	.	ID=g3.t1.exon1;Parent=g3.t1;
ctg7	AUGUSTUS	intron	8993	9065	1	-	.	ID=g3.t1.intron1;Parent=g3.t1;
ctg7	AUGUSTUS	CDS	9066	9432	1	-	0	ID=g3.t1.CDS2;Parent=g3.t1;
ctg7	AUGUSTUS	exon	9066	9432	.	-	.	ID=g3.t1.exon2;Parent=g3.t1;
ctg7	AUGUSTUS	start_codon	9430	9432	.	-	0	ID=g3.t1.start1;Parent=g3.t1;
ctg7	AUGUSTUS	gene	10149	10973	1	-	.	ID=g4;
ctg7	AUGUSTUS	mRNA	10149	10973	1	-	.	ID=g4.t1;Parent=g4;
ctg7	AUGUSTUS	stop_codon	10149	10151	.	-	0	ID=g4.t1.stop1;Parent=g4.t1;
ctg7	AUGUSTUS	CDS	10149	10789	1	-	2	ID=g4.t1.CDS1;Parent=g4.t1;
ctg7	AUGUSTUS	exon	10149	10789	.	-	.	ID=g4.t1.exon1;Parent=g4.t1;
ctg7	AUGUSTUS	intron	10790	10855	1	-	.	ID=g4.t1.intron1;Parent=g4.t1;
ctg7	AUGUSTUS	CDS	10856	10973	1	-	0	ID=g4.t1.CDS2;Parent=g4.t1;
ctg7	AUGUSTUS	exon	10856	10973	.	-	.	ID=g4.t1.exon2;Parent=g4.t1;
ctg7	AUGUSTUS	start_codon	10971	10973	.	-	0	ID=g4.t1.start1;Parent=g4.t1;
ctg7	AUGUSTUS	gene	14282	15985	0.72	-	.	ID=g5;
ctg7	AUGUSTUS	mRNA	14282	15985	0.72	-	.	ID=g5.t1;Parent=g5;
ctg7	AUGUSTUS	stop_codon	14282	14284	.	-	0	ID=g5.t1.stop1;Parent=g5.t1;
ctg7	AUGUSTUS	CDS	14282	14573	1	-	1	ID=g5.t1.CDS1;Parent=g5.t1;
ctg7	AUGUSTUS	exon	14282	14573	.	-	.	ID=g5.t1.exon1;Parent=g5.t1;
ctg7	AUGUSTUS	intron	14574	14650	1	-	.	ID=g5.t1.intron1;Parent=g5.t1;
ctg7	AUGUSTUS	CDS	14651	15542	1	-	2	ID=g5.t1.CDS2;Parent=g5.t1;
ctg7	AUGUSTUS	exon	14651	15542	.	-	.	ID=g5.t1.exon2;Parent=g5.t1;
ctg7	AUGUSTUS	intron	15543	15612	0.72	-	.	ID=g5.t1.intron2;Parent=g5.t1;
ctg7	AUGUSTUS	CDS	15613	15985	0.72	-	0	ID=g5.t1.CDS3;Parent=g5.t1;
ctg7	AUGUSTUS	exon	15613	15985	.	-	.	ID=g5.t1.exon3;Parent=g5.t1;
ctg7	AUGUSTUS	start_codon	15983	15985	.	-	0	ID=g5.t1.start1;Parent=g5.t1;
ctg7	AUGUSTUS	gene	18487	20248	0.96	-	.	ID=g6;
ctg7	AUGUSTUS	mRNA	18487	20248	0.96	-	.	ID=g6.t1;Parent=g6;
ctg7	AUGUSTUS	stop_codon	18487	18489	.	-	0	ID=g6.t1.stop1;Parent=g6.t1;
ctg7	AUGUSTUS	CDS	18487	18949	1	-	1	ID=g6.t1.CDS1;Parent=g6.t1;
ctg7	AUGUSTUS	exon	18487	18949	.	-	.	ID=g6.t1.exon1;Parent=g6.t1;
ctg7	AUGUSTUS	intron	18950	19044	0.96	-	.	ID=g6.t1.intron1;Parent=g6.t1;
ctg7	AUGUSTUS	CDS	19045	19300	0.96	-	2	ID=g6.t1.CDS2;Parent=g6.t1;
ctg7	AUGUSTUS	exon	19045	19300	.	-	.	ID=g6.t1.exon2;Parent=g6.t1;
ctg7	AUGUSTUS	intron	19301	19422	1	-	.	ID=g6.t1.intron2;Parent=g6.t1;
ctg7	AUGUSTUS	CDS	19423	20248	1	-	0	ID=g6.t1.CDS3;Parent=g6.t1;
ctg7	AUGUSTUS	exon	19423	20248	.	-	.	ID=g6.t1.exon3;Parent=g6.t1;
ctg7	AUGUSTUS	start_codon	20246	20248	.	-	0	ID=g6.t1.start1;Parent=g6.t1;
ctg7	AUGUSTUS	gene	22868	23867	0.46	-	.	ID=g7;
ctg7	AUGUSTUS	mRNA	22868	23867	0.46	-	.	ID=g7.t1;Parent=g7;
ctg7	AUGUSTUS	stop_codon	22868	22870	.	-	0	ID=g7.t1.stop1;Parent=g7.t1;
ctg7	AUGUSTUS	CDS	22868	23694	0.46	-	2	ID=g7.t1.CDS1;Parent=g7.t1;
ctg7	AUGUSTUS	exon	22868	23694	.	-	.	ID=g7.t1.exon1;Parent=g7.t1;
ctg7	AUGUSTUS	intron	23695	23755	0.46	-	.	ID=g7.t1.intron1;Parent=g7.t1;
ctg7	AUGUSTUS	CDS	23756	23867	0.46	-	0	ID=g7.t1.CDS2;Parent=g7.t1;
ctg7	AUGUSTUS	exon	23756	23867	.	-	.	ID=g7.t1.exon2;Parent=g7.t1;
ctg7	AUGUSTUS	start_codon	23865	23867	.	-	0	ID=g7.t1.start1;Parent=g7.t1;
ctg7	AUGUSTUS	gene	25780	27017	0.84	+	.	ID=g8;
ctg7	AUGUSTUS	mRNA	25780	27017	0.84	+	.	ID=g8.t1;Parent=g8;
ctg7	AUGUSTUS	start_codon	25780	25782	.	+	0	ID=g8.t1.start1;Parent=g8.t1;
ctg7	AUGUSTUS	CDS	25780	25963	0.85	+	0	ID=g8.t1.CDS1;Parent=g8.t1;
ctg7	AUGUSTUS	exon	25780	25963	.	+	.	ID=g8.t1.exon1;Parent=g8.t1;
ctg7	AUGUSTUS	intron	25964	26057	0.99	+	.	ID=g8.t1.intron1;Parent=g8.t1;
ctg7	AUGUSTUS	CDS	26058	26187	0.99	+	2	ID=g8.t1.CDS2;Parent=g8.t1;
ctg7	AUGUSTUS	exon	26058	26187	.	+	.	ID=g8.t1.exon2;Parent=g8.t1;
ctg7	AUGUSTUS	intron	26188	26272	1	+	.	ID=g8.t1.intron2;Parent=g8.t1;
ctg7	AUGUSTUS	CDS	26273	27017	1	+	1	ID=g8.t1.CDS3;Parent=g8.t1;
ctg7	AUGUSTUS	exon	26273	27017	.	+	.	ID=g8.t1.exon3;Parent=g8.t1;
ctg7	AUGUSTUS	stop_codon	27015	27017	.	+	0	ID=g8.t1.stop1;Parent=g8.t1;
ctg7	AUGUSTUS	gene	31411	33404	0.9	+	.	ID=g9;
ctg7	AUGUSTUS	mRNA	31411	33404	0.9	+	.	ID=g9.t1;Parent=g9;
ctg7	AUGUSTUS	start_codon	31411	31413	.	+	0	ID=g9.t1.start1;Parent=g9.t1;
ctg7	AUGUSTUS	CDS	31411	31624	0.92	+	0	ID=g9.t1.CDS1;Parent=g9.t1;
ctg7	AUGUSTUS	exon	31411	31624	.	+	.	ID=g9.t1.exon1;Parent=g9.t1;
ctg7	AUGUSTUS	intron	31625	31711	1	+	.	ID=g9.t1.intron1;Parent=g9.t1;
ctg7	AUGUSTUS	CDS	31712	31765	1	+	2	ID=g9.t1.CDS2;Parent=g9.t1;
ctg7	AUGUSTUS	exon	31712	31765	.	+	.	ID=g9.t1.exon2;Parent=g9.t1;
ctg7	AUGUSTUS	intron	31766	31850	1	+	.	ID=g9.t1.intron2;Parent=g9.t1;
ctg7	AUGUSTUS	CDS	31851	31990	1	+	2	ID=g9.t1.CDS3;Parent=g9.t1;
ctg7	AUGUSTUS	exon	31851	31990	.	+	.	ID=g9.t1.exon3;Parent=g9.t1;
ctg7	AUGUSTUS	intron	31991	32046	0.98	+	.	ID=g9.t1.intron3;Parent=g9.t1;
ctg7	AUGUSTUS	CDS	32047	32058	0.98	+	0	ID=g9.t1.CDS4;Parent=g9.t1;
ctg7	AUGUSTUS	exon	32047	32058	.	+	.	ID=g9.t1.exon4;Parent=g9.t1;
ctg7	AUGUSTUS	intron	32059	32112	0.98	+	.	ID=g9.t1.intron4;Parent=g9.t1;
ctg7	AUGUSTUS	CDS	32113	32142	1	+	0	ID=g9.t1.CDS5;Parent=g9.t1;
ctg7	AUGUSTUS	exon	32113	32142	.	+	.	ID=g9.t1.exon5;Parent=g9.t1;
ctg7	AUGUSTUS	intron	32143	32220	1	+	.	ID=g9.t1.intron5;Parent=g9.t1;
ctg7	AUGUSTUS	CDS	32221	32293	1	+	0	ID=g9.t1.CDS6;Parent=g9.t1;
ctg7	AUGUSTUS	exon	32221	32293	.	+	.	ID=g9.t1.exon6;Parent=g9.t1;
ctg7	AUGUSTUS	intron	32294	32367	1	+	.	ID=g9.t1.intron6;Parent=g9.t1;
ctg7	AUGUSTUS	CDS	32368	32404	1	+	2	ID=g9.t1.CDS7;Parent=g9.t1;
ctg7	AUGUSTUS	exon	32368	32404	.	+	.	ID=g9.t1.exon7;Parent=g9.t1;
ctg7	AUGUSTUS	intron	32405	32492	1	+	.	ID=g9.t1.intron7;Parent=g9.t1;
ctg7	AUGUSTUS	CDS	32493	32583	1	+	1	ID=g9.t1.CDS8;Parent=g9.t1;
ctg7	AUGUSTUS	exon	32493	32583	.	+	.	ID=g9.t1.exon8;Parent=g9.t1;
ctg7	AUGUSTUS	intron	32584	32646	1	+	.	ID=g9.t1.intron8;Parent=g9.t1;
ctg7	AUGUSTUS	CDS	32647	32683	1	+	0	ID=g9.t1.CDS9;Parent=g9.t1;
ctg7	AUGUSTUS	exon	32647	32683	.	+	.	ID=g9.t1.exon9;Parent=g9.t1;
ctg7	AUGUSTUS	intron	32684	32755	1	+	.	ID=g9.t1.intron9;Parent=g9.t1;
ctg7	AUGUSTUS	CDS	32756	32977	1	+	2	ID=g9.t1.CDS10;Parent=g9.t1;
ctg7	AUGUSTUS	exon	32756	32977	.	+	.	ID=g9.t1.exon10;Parent=g9.t1;
ctg7	AUGUSTUS	intron	32978	33066	1	+	.	ID=g9.t1.intron10;Parent=g9.t1;
ctg7	AUGUSTUS	CDS	33067	33404	1	+	2	ID=g9.t1.CDS11;Parent=g9.t1;
ctg7	AUGUSTUS	exon	33067	33404	.	+	.	ID=g9.t1.exon11;Parent=g9.t1;
ctg7	AUGUSTUS	stop_codon	33402	33404	.	+	0	ID=g9.t1.stop1;Parent=g9.t1;
ctg7	AUGUSTUS	gene	33771	35823	1	-	.	ID=g10;
ctg7	AUGUSTUS	mRNA	33771	35823	1	-	.	ID=g10.t1;Parent=g10;
ctg7	AUGUSTUS	stop_codon	33771	33773	.	-	0	ID=g10.t1.stop1;Parent=g10.t1;
ctg7	AUGUSTUS	CDS	33771	33815	1	-	0	ID=g10.t1.CDS1;Parent=g10.t1;
ctg7	AUGUSTUS	exon	33771	33815	.	-	.	ID=g10.t1.exon1;Parent=g10.t1;
ctg7	AUGUSTUS	intron	33816	33903	1	-	.	ID=g10.t1.intron1;Parent=g10.t1;
ctg7	AUGUSTUS	CDS	33904	34271	1	-	2	ID=g10.t1.CDS2;Parent=g10.t1;
ctg7	AUGUSTUS	exon	33904	34271	.	-	.	ID=g10.t1.exon2;Parent=g10.t1;
ctg7	AUGUSTUS	intron	34272	34355	1	-	.	ID=g10.t1.intron2;Parent=g10.t1;
ctg7	AUGUSTUS	CDS	34356	34522	1	-	1	ID=g10.t1.CDS3;Parent=g10.t1;
ctg7	AUGUSTUS	exon	34356	34522	.	-	.	ID=g10.t1.exon3;Parent=g10.t1;
ctg7	AUGUSTUS	intron	34523	34589	1	-	.	ID=g10.t1.intron3;Parent=g10.t1;
ctg7	AUGUSTUS	CDS	34590	35100	1	-	2	ID=g10.t1.CDS4;Parent=g10.t1;
ctg7	AUGUSTUS	exon	34590	35100	.	-	.	ID=g10.t1.exon4;Parent=g10.t1;
ctg7	AUGUSTUS	intron	35101	35172	1	-	.	ID=g10.t1.intron4;Parent=g10.t1;
ctg7	AUGUSTUS	CDS	35173	35257	1	-	0	ID=g10.t1.CDS5;Parent=g10.t1;
ctg7	AUGUSTUS	exon	35173	35257	.	-	.	ID=g10.t1.exon5;Parent=g10.t1;
ctg7	AUGUSTUS	intron	35258	35323	1	-	.	ID=g10.t1.intron5;Parent=g10.t1;
ctg7	AUGUSTUS	CDS	35324	35415	1	-	2	ID=g10.t1.CDS6;Parent=g10.t1;
ctg7	AUGUSTUS	exon	35324	35415	.	-	.	ID=g10.t1.exon6;Parent=g10.t1;
ctg7	AUGUSTUS	intron	35416	35479	1	-	.	ID=g10.t1.intron6;Parent=g10.t1;
ctg7	AUGUSTUS	CDS	35480	35525	1	-	0	ID=g10.t1.CDS7;Parent=g10.t1;
ctg7	AUGUSTUS	exon	35480	35525	.	-	.	ID=g10.t1.exon7;Parent=g10.t1;
ctg7	AUGUSTUS	intron	35526	35589	1	-	.	ID=g10.t1.intron7;Parent=g10.t1;
ctg7	AUGUSTUS	CDS	35590	35823	1	-	0	ID=g10.t1.CDS8;Parent=g10.t1;
ctg7	AUGUSTUS	exon	35590	35823	.	-	.	ID=g10.t1.exon8;Parent=g10.t1;
ctg7	AUGUSTUS	start_codon	35821	35823	.	-	0	ID=g10.t1.start1;Parent=g10.t1;
ctg7	AUGUSTUS	gene	38297	39796	1	+	.	ID=g11;
ctg7	AUGUSTUS	mRNA	38297	39796	1	+	.	ID=g11.t1;Parent=g11;
ctg7	AUGUSTUS	start_codon	38297	38299	.	+	0	ID=g11.t1.start1;Parent=g11.t1;
ctg7	AUGUSTUS	CDS	38297	39796	1	+	0	ID=g11.t1.CDS1;Parent=g11.t1;
ctg7	AUGUSTUS	exon	38297	39796	.	+	.	ID=g11.t1.exon1;Parent=g11.t1;
ctg7	AUGUSTUS	stop_codon	39794	39796	.	+	0	ID=g11.t1.stop1;Parent=g11.t1;
ctg7	AUGUSTUS	gene	40655	42751	0.56	-	.	ID=g12;
ctg7	AUGUSTUS	mRNA	40655	42751	0.56	-	.	ID=g12.t1;Parent=g12;
ctg7	AUGUSTUS	stop_codon	40655	40657	.	-	0	ID=g12.t1.stop1;Parent=g12.t1;
ctg7	AUGUSTUS	CDS	40655	42751	0.56	-	0	ID=g12.t1.CDS1;Parent=g12.t1;
ctg7	AUGUSTUS	exon	40655	42751	.	-	.	ID=g12.t1.exon1;Parent=g12.t1;
ctg7	AUGUSTUS	start_codon	42749	42751	.	-	0	ID=g12.t1.start1;Parent=g12.t1;
ctg7	AUGUSTUS	gene	43273	45260	1	-	.	ID=g13;
ctg7	AUGUSTUS	mRNA	43273	45260	1	-	.	ID=g13.t1;Parent=g13;
ctg7	AUGUSTUS	stop_codon	43273	43275	.	-	0	ID=g13.t1.stop1;Parent=g13.t1;
ctg7	AUGUSTUS	CDS	43273	44473	1	-	1	ID=g13.t1.CDS1;Parent=g13.t1;
ctg7	AUGUSTUS	exon	43273	44473	.	-	.	ID=g13.t1.exon1;Parent=g13.t1;
ctg7	AUGUSTUS	intron	44474	44550	1	-	.	ID=g13.t1.intron1;Parent=g13.t1;
ctg7	AUGUSTUS	CDS	44551	45260	1	-	0	ID=g13.t1.CDS2;Parent=g13.t1;
ctg7	AUGUSTUS	exon	44551	45260	.	-	.	ID=g13.t1.exon2;Parent=g13.t1;
ctg7	AUGUSTUS	start_codon	45258	45260	.	-	0	ID=g13.t1.start1;Parent=g13.t1;
ctg7	AUGUSTUS	gene	46611	48535	0.66	+	.	ID=g14;
ctg7	AUGUSTUS	mRNA	46611	48535	0.66	+	.	ID=g14.t1;Parent=g14;
ctg7	AUGUSTUS	start_codon	46611	46613	.	+	0	ID=g14.t1.start1;Parent=g14.t1;
ctg7	AUGUSTUS	CDS	46611	46748	0.97	+	0	ID=g14.t1.CDS1;Parent=g14.t1;
ctg7	AUGUSTUS	exon	46611	46748	.	+	.	ID=g14.t1.exon1;Parent=g14.t1;
ctg7	AUGUSTUS	intron	46749	48221	0.66	+	.	ID=g14.t1.intron1;Parent=g14.t1;
ctg7	AUGUSTUS	CDS	48222	48244	0.66	+	0	ID=g14.t1.CDS2;Parent=g14.t1;
ctg7	AUGUSTUS	exon	48222	48244	.	+	.	ID=g14.t1.exon2;Parent=g14.t1;
ctg7	AUGUSTUS	intron	48245	48312	1	+	.	ID=g14.t1.intron2;Parent=g14.t1;
ctg7	AUGUSTUS	CDS	48313	48535	0.66	+	1	ID=g14.t1.CDS3;Parent=g14.t1;
ctg7	AUGUSTUS	exon	48313	48535	.	+	.	ID=g14.t1.exon3;Parent=g14.t1;
ctg7	AUGUSTUS	stop_codon	48533	48535	.	+	0	ID=g14.t1.stop1;Parent=g14.t1;
ctg7	AUGUSTUS	gene	49125	50484	0.99	+	.	ID=g15;
ctg7	AUGUSTUS	mRNA	49125	50484	0.99	+	.	ID=g15.t1;Parent=g15;
ctg7	AUGUSTUS	start_codon	49125	49127	.	+	0	ID=g15.t1.start1;Parent=g15.t1;
ctg7	AUGUSTUS	CDS	49125	50171	1	+	0	ID=g15.t1.CDS1;Parent=g15.t1;
ctg7	AUGUSTUS	exon	49125	50171	.	+	.	ID=g15.t1.exon1;Parent=g15.t1;
ctg7	AUGUSTUS	intron	50172	50265	1	+	.	ID=g15.t1.intron1;Parent=g15.t1;
ctg7	AUGUSTUS	CDS	50266	50399	0.99	+	0	ID=g15.t1.CDS2;Parent=g15.t1;
ctg7	AUGUSTUS	exon	50266	50399	.	+	.	ID=g15.t1.exon2;Parent=g15.t1;
ctg7	AUGUSTUS	intron	50400	50477	1	+	.	ID=g15.t1.intron2;Parent=g15.t1;
ctg7	AUGUSTUS	CDS	50478	50484	1	+	1	ID=g15.t1.CDS3;Parent=g15.t1;
ctg7	AUGUSTUS	exon	50478	50484	.	+	.	ID=g15.t1.exon3;Parent=g15.t1;
ctg7	AUGUSTUS	stop_codon	50482	50484	.	+	0	ID=g15.t1.stop1;Parent=g15.t1;
ctg7	AUGUSTUS	gene	53195	54449	0.35	+	.	ID=g16;
ctg7	AUGUSTUS	mRNA	53195	54449	0.35	+	.	ID=g16.t1;Parent=g16;
ctg7	AUGUSTUS	start_codon	53195	53197	.	+	0	ID=g16.t1.start1;Parent=g16.t1;
ctg7	AUGUSTUS	CDS	53195	53436	0.57	+	0	ID=g16.t1.CDS1;Parent=g16.t1;
ctg7	AUGUSTUS	exon	53195	53436	.	+	.	ID=g16.t1.exon1;Parent=g16.t1;
ctg7	AUGUSTUS	intron	53437	53544	0.52	+	.	ID=g16.t1.intron1;Parent=g16.t1;
ctg7	AUGUSTUS	CDS	53545	53614	0.64	+	1	ID=g16.t1.CDS2;Parent=g16.t1;
ctg7	AUGUSTUS	exon	53545	53614	.	+	.	ID=g16.t1.exon2;Parent=g16.t1;
ctg7	AUGUSTUS	intron	53615	53690	0.47	+	.	ID=g16.t1.intron2;Parent=g16.t1;
ctg7	AUGUSTUS	CDS	53691	54449	0.47	+	0	ID=g16.t1.CDS3;Parent=g16.t1;
ctg7	AUGUSTUS	exon	53691	54449	.	+	.	ID=g16.t1.exon3;Parent=g16.t1;
ctg7	AUGUSTUS	stop_codon	54447	54449	.	+	0	ID=g16.t1.stop1;Parent=g16.t1;
ctg7	AUGUSTUS	gene	55248	56534	0.82	+	.	ID=g17;
ctg7	AUGUSTUS	mRNA	55248	56534	0.82	+	.	ID=g17.t1;Parent=g17;
ctg7	AUGUSTUS	start_codon	55248	55250	.	+	0	ID=g17.t1.start1;Parent=g17.t1;
ctg7	AUGUSTUS	CDS	55248	56534	0.82	+	0	ID=g17.t1.CDS1;Parent=g17.t1;
ctg7	AUGUSTUS	exon	55248	56534	.	+	.	ID=g17.t1.exon1;Parent=g17.t1;
ctg7	AUGUSTUS	stop_codon	56532	56534	.	+	0	ID=g17.t1.stop1;Parent=g17.t1;
ctg7	AUGUSTUS	gene	57875	58731	1	+	.	ID=g18;
ctg7	AUGUSTUS	mRNA	57875	58731	1	+	.	ID=g18.t1;Parent=g18;
ctg7	AUGUSTUS	start_codon	57875	57877	.	+	0	ID=g18.t1.start1;Parent=g18.t1;
ctg7	AUGUSTUS	CDS	57875	58126	1	+	0	ID=g18.t1.CDS1;Parent=g18.t1;
ctg7	AUGUSTUS	exon	57875	58126	.	+	.	ID=g18.t1.exon1;Parent=g18.t1;
ctg7	AUGUSTUS	intron	58127	58197	1	+	.	ID=g18.t1.intron1;Parent=g18.t1;
ctg7	AUGUSTUS	CDS	58198	58449	1	+	0	ID=g18.t1.CDS2;Parent=g18.t1;
ctg7	AUGUSTUS	exon	58198	58449	.	+	.	ID=g18.t1.exon2;Parent=g18.t1;
ctg7	AUGUSTUS	intron	58450	58554	1	+	.	ID=g18.t1.intron2;Parent=g18.t1;
ctg7	AUGUSTUS	CDS	58555	58731	1	+	0	ID=g18.t1.CDS3;Parent=g18.t1;
ctg7	AUGUSTUS	exon	58555	58731	.	+	.	ID=g18.t1.exon3;Parent=g18.t1;
ctg7	AUGUSTUS	stop_codon	58729	58731	.	+	0	ID=g18.t1.stop1;Parent=g18.t1;
ctg7	AUGUSTUS	gene	60539	61576	0.34	+	.	ID=g19;
ctg7	AUGUSTUS	mRNA	60539	61576	0.34	+	.	ID=g19.t1;Parent=g19;
ctg7	AUGUSTUS	start_codon	60539	60541	.	+	0	ID=g19.t1.start1;Parent=g19.t1;
ctg7	AUGUSTUS	CDS	60539	61157	0.96	+	0	ID=g19.t1.CDS1;Parent=g19.t1;
ctg7	AUGUSTUS	exon	60539	61157	.	+	.	ID=g19.t1.exon1;Parent=g19.t1;
ctg7	AUGUSTUS	intron	61158	61247	0.96	+	.	ID=g19.t1.intron1;Parent=g19.t1;
ctg7	AUGUSTUS	CDS	61248	61576	0.34	+	2	ID=g19.t1.CDS2;Parent=g19.t1;
ctg7	AUGUSTUS	exon	61248	61576	.	+	.	ID=g19.t1.exon2;Parent=g19.t1;
ctg7	AUGUSTUS	stop_codon	61574	61576	.	+	0	ID=g19.t1.stop1;Parent=g19.t1;
ctg7	AUGUSTUS	gene	62461	63474	1	-	.	ID=g20;
ctg7	AUGUSTUS	mRNA	62461	63474	1	-	.	ID=g20.t1;Parent=g20;
ctg7	AUGUSTUS	stop_codon	62461	62463	.	-	0	ID=g20.t1.stop1;Parent=g20.t1;
ctg7	AUGUSTUS	CDS	62461	63474	1	-	0	ID=g20.t1.CDS1;Parent=g20.t1;
ctg7	AUGUSTUS	exon	62461	63474	.	-	.	ID=g20.t1.exon1;Parent=g20.t1;
ctg7	AUGUSTUS	start_codon	63472	63474	.	-	0	ID=g20.t1.start1;Parent=g20.t1;
ctg7	AUGUSTUS	gene	68490	69322	1	+	.	ID=g21;
ctg7	AUGUSTUS	mRNA	68490	69322	1	+	.	ID=g21.t1;Parent=g21;
ctg7	AUGUSTUS	start_codon	68490	68492	.	+	0	ID=g21.t1.start1;Parent=g21.t1;
ctg7	AUGUSTUS	CDS	68490	68565	1	+	0	ID=g21.t1.CDS1;Parent=g21.t1;
ctg7	AUGUSTUS	exon	68490	68565	.	+	.	ID=g21.t1.exon1;Parent=g21.t1;
ctg7	AUGUSTUS	intron	68566	68639	1	+	.	ID=g21.t1.intron1;Parent=g21.t1;
ctg7	AUGUSTUS	CDS	68640	68777	1	+	2	ID=g21.t1.CDS2;Parent=g21.t1;
ctg7	AUGUSTUS	exon	68640	68777	.	+	.	ID=g21.t1.exon2;Parent=g21.t1;
ctg7	AUGUSTUS	intron	68778	68864	1	+	.	ID=g21.t1.intron2;Parent=g21.t1;
ctg7	AUGUSTUS	CDS	68865	69000	1	+	2	ID=g21.t1.CDS3;Parent=g21.t1;
ctg7	AUGUSTUS	exon	68865	69000	.	+	.	ID=g21.t1.exon3;Parent=g21.t1;
ctg7	AUGUSTUS	intron	69001	69074	1	+	.	ID=g21.t1.intron3;Parent=g21.t1;
ctg7	AUGUSTUS	CDS	69075	69134	1	+	1	ID=g21.t1.CDS4;Parent=g21.t1;
ctg7	AUGUSTUS	exon	69075	69134	.	+	.	ID=g21.t1.exon4;Parent=g21.t1;
ctg7	AUGUSTUS	intron	69135	69240	1	+	.	ID=g21.t1.intron4;Parent=g21.t1;
ctg7	AUGUSTUS	CDS	69241	69322	1	+	1	ID=g21.t1.CDS5;Parent=g21.t1;
ctg7	AUGUSTUS	exon	69241	69322	.	+	.	ID=g21.t1.exon5;Parent=g21.t1;
ctg7	AUGUSTUS	stop_codon	69320	69322	.	+	0	ID=g21.t1.stop1;Parent=g21.t1;
ctg7	AUGUSTUS	gene	70852	72444	1	+	.	ID=g22;
ctg7	AUGUSTUS	mRNA	70852	72444	1	+	.	ID=g22.t1;Parent=g22;
ctg7	AUGUSTUS	start_codon	70852	70854	.	+	0	ID=g22.t1.start1;Parent=g22.t1;
ctg7	AUGUSTUS	CDS	70852	72444	1	+	0	ID=g22.t1.CDS1;Parent=g22.t1;
ctg7	AUGUSTUS	exon	70852	72444	.	+	.	ID=g22.t1.exon1;Parent=g22.t1;
ctg7	AUGUSTUS	stop_codon	72442	72444	.	+	0	ID=g22.t1.stop1;Parent=g22.t1;
ctg7	AUGUSTUS	gene	72706	74847	0.95	-	.	ID=g23;
ctg7	AUGUSTUS	mRNA	72706	74847	0.95	-	.	ID=g23.t1;Parent=g23;
ctg7	AUGUSTUS	stop_codon	72706	72708	.	-	0	ID=g23.t1.stop1;Parent=g23.t1;
ctg7	AUGUSTUS	CDS	72706	73641	1	-	0	ID=g23.t1.CDS1;Parent=g23.t1;
ctg7	AUGUSTUS	exon	72706	73641	.	-	.	ID=g23.t1.exon1;Parent=g23.t1;
ctg7	AUGUSTUS	intron	73642	73689	1	-	.	ID=g23.t1.intron1;Parent=g23.t1;
ctg7	AUGUSTUS	CDS	73690	74847	0.95	-	0	ID=g23.t1.CDS2;Parent=g23.t1;
ctg7	AUGUSTUS	exon	73690	74847	.	-	.	ID=g23.t1.exon2;Parent=g23.t1;
ctg7	AUGUSTUS	start_codon	74845	74847	.	-	0	ID=g23.t1.start1;Parent=g23.t1;
ctg7	AUGUSTUS	gene	75828	76933	0.99	+	.	ID=g24;
ctg7	AUGUSTUS	mRNA	75828	76933	0.99	+	.	ID=g24.t1;Parent=g24;
ctg7	AUGUSTUS	start_codon	75828	75830	.	+	0	ID=g24.t1.start1;Parent=g24.t1;
ctg7	AUGUSTUS	CDS	75828	75921	1	+	0	ID=g24.t1.CDS1;Parent=g24.t1;
ctg7	AUGUSTUS	exon	75828	75921	.	+	.	ID=g24.t1.exon1;Parent=g24.t1;
ctg7	AUGUSTUS	intron	75922	75977	1	+	.	ID=g24.t1.intron1;Parent=g24.t1;
ctg7	AUGUSTUS	CDS	75978	76933	0.99	+	2	ID=g24.t1.CDS2;Parent=g24.t1;
ctg7	AUGUSTUS	exon	75978	76933	.	+	.	ID=g24.t1.exon2;Parent=g24.t1;
ctg7	AUGUSTUS	stop_codon	76931	76933	.	+	0	ID=g24.t1.stop1;Parent=g24.t1;
ctg7	AUGUSTUS	gene	80299	81775	1	-	.	ID=g25;
ctg7	AUGUSTUS	mRNA	80299	81775	1	-	.	ID=g25.t1;Parent=g25;
ctg7	AUGUSTUS	stop_codon	80299	80301	.	-	0	ID=g25.t1.stop1;Parent=g25.t1;
ctg7	AUGUSTUS	CDS	80299	80756	1	-	2	ID=g25.t1.CDS1;Parent=g25.t1;
ctg7	AUGUSTUS	exon	80299	80756	.	-	.	ID=g25.t1.exon1;Parent=g25.t1;
ctg7	AUGUSTUS	intron	80757	80889	1	-	.	ID=g25.t1.intron1;Parent=g25.t1;
ctg7	AUGUSTUS	CDS	80890	81084	1	-	2	ID=g25.t1.CDS2;Parent=g25.t1;
ctg7	AUGUSTUS	exon	80890	81084	.	-	.	ID=g25.t1.exon2;Parent=g25.t1;
ctg7	AUGUSTUS	intron	81085	81174	1	-	.	ID=g25.t1.intron2;Parent=g25.t1;
ctg7	AUGUSTUS	CDS	81175	81775	1	-	0	ID=g25.t1.CDS3;Parent=g25.t1;
ctg7	AUGUSTUS	exon	81175	81775	.	-	.	ID=g25.t1.exon3;Parent=g25.t1;
ctg7	AUGUSTUS	start_codon	81773	81775	.	-	0	ID=g25.t1.start1;Parent=g25.t1;
ctg7	AUGUSTUS	gene	85496	86612	1	+	.	ID=g26;
ctg7	AUGUSTUS	mRNA	85496	86612	1	+	.	ID=g26.t1;Parent=g26;
ctg7	AUGUSTUS	start_codon	85496	85498	.	+	0	ID=g26.t1.start1;Parent=g26.t1;
ctg7	AUGUSTUS	CDS	85496	85933	1	+	0	ID=g26.t1.CDS1;Parent=g26.t1;
ctg7	AUGUSTUS	exon	85496	85933	.	+	.	ID=g26.t1.exon1;Parent=g26.t1;
ctg7	AUGUSTUS	intron	85934	86069	1	+	.	ID=g26.t1.intron1;Parent=g26.t1;
ctg7	AUGUSTUS	CDS	86070	86378	1	+	0	ID=g26.t1.CDS2;Parent=g26.t1;
ctg7	AUGUSTUS	exon	86070	86378	.	+	.	ID=g26.t1.exon2;Parent=g26.t1;
ctg7	AUGUSTUS	intron	86379	86480	1	+	.	ID=g26.t1.intron2;Parent=g26.t1;
ctg7	AUGUSTUS	CDS	86481	86612	1	+	0	ID=g26.t1.CDS3;Parent=g26.t1;
ctg7	AUGUSTUS	exon	86481	86612	.	+	.	ID=g26.t1.exon3;Parent=g26.t1;
ctg7	AUGUSTUS	stop_codon	86610	86612	.	+	0	ID=g26.t1.stop1;Parent=g26.t1;
ctg7	AUGUSTUS	gene	89885	90877	0.86	-	.	ID=g27;
ctg7	AUGUSTUS	mRNA	89885	90877	0.86	-	.	ID=g27.t1;Parent=g27;
ctg7	AUGUSTUS	stop_codon	89885	89887	.	-	0	ID=g27.t1.stop1;Parent=g27.t1;
ctg7	AUGUSTUS	CDS	89885	90877	0.86	-	0	ID=g27.t1.CDS1;Parent=g27.t1;
ctg7	AUGUSTUS	exon	89885	90877	.	-	.	ID=g27.t1.exon1;Parent=g27.t1;
ctg7	AUGUSTUS	start_codon	90875	90877	.	-	0	ID=g27.t1.start1;Parent=g27.t1;
ctg7	AUGUSTUS	gene	92048	94216	0.29	+	.	ID=g28;
ctg7	AUGUSTUS	mRNA	92048	94216	0.29	+	.	ID=g28.t1;Parent=g28;
ctg7	AUGUSTUS	start_codon	92048	92050	.	+	0	ID=g28.t1.start1;Parent=g28.t1;
ctg7	AUGUSTUS	CDS	92048	93143	0.98	+	0	ID=g28.t1.CDS1;Parent=g28.t1;
ctg7	AUGUSTUS	exon	92048	93143	.	+	.	ID=g28.t1.exon1;Parent=g28.t1;
ctg7	AUGUSTUS	intron	93144	93325	0.34	+	.	ID=g28.t1.intron1;Parent=g28.t1;
ctg7	AUGUSTUS	CDS	93326	94095	0.36	+	2	ID=g28.t1.CDS2;Parent=g28.t1;
ctg7	AUGUSTUS	exon	93326	94095	.	+	.	ID=g28.t1.exon2;Parent=g28.t1;
ctg7	AUGUSTUS	intron	94096	94186	0.96	+	.	ID=g28.t1.intron2;Parent=g28.t1;
ctg7	AUGUSTUS	CDS	94187	94216	0.96	+	0	ID=g28.t1.CDS3;Parent=g28.t1;
ctg7	AUGUSTUS	exon	94187	94216	.	+	.	ID=g28.t1.exon3;Parent=g28.t1;
ctg7	AUGUSTUS	stop_codon	94214	94216	.	+	0	ID=g28.t1.stop1;Parent=g28.t1;
ctg7	AUGUSTUS	gene	94470	96435	0.89	-	.	ID=g29;
ctg7	AUGUSTUS	mRNA	94470	96435	0.89	-	.	ID=g29.t1;Parent=g29;
ctg7	AUGUSTUS	stop_codon	94470	94472	.	-	0	ID=g29.t1.stop1;Parent=g29.t1;
ctg7	AUGUSTUS	CDS	94470	94592	0.97	-	0	ID=g29.t1.CDS1;Parent=g29.t1;
ctg7	AUGUSTUS	exon	94470	94592	.	-	.	ID=g29.t1.exon1;Parent=g29.t1;
ctg7	AUGUSTUS	intron	94593	94673	1	-	.	ID=g29.t1.intron1;Parent=g29.t1;
ctg7	AUGUSTUS	CDS	94674	95456	1	-	0	ID=g29.t1.CDS2;Parent=g29.t1;
ctg7	AUGUSTUS	exon	94674	95456	.	-	.	ID=g29.t1.exon2;Parent=g29.t1;
ctg7	AUGUSTUS	intron	95457	95515	1	-	.	ID=g29.t1.intron2;Parent=g29.t1;
ctg7	AUGUSTUS	CDS	95516	95818	1	-	0	ID=g29.t1.CDS3;Parent=g29.t1;
ctg7	AUGUSTUS	exon	95516	95818	.	-	.	ID=g29.t1.exon3;Parent=g29.t1;
ctg7	AUGUSTUS	intron	95819	95879	1	-	.	ID=g29.t1.intron3;Parent=g29.t1;
ctg7	AUGUSTUS	CDS	95880	96096	1	-	1	ID=g29.t1.CDS4;Parent=g29.t1;
ctg7	AUGUSTUS	exon	95880	96096	.	-	.	ID=g29.t1.exon4;Parent=g29.t1;
ctg7	AUGUSTUS	intron	96097	96159	1	-	.	ID=g29.t1.intron4;Parent=g29.t1;
ctg7	AUGUSTUS	CDS	96160	96301	0.98	-	2	ID=g29.t1.CDS5;Parent=g29.t1;
ctg7	AUGUSTUS	exon	96160	96301	.	-	.	ID=g29.t1.exon5;Parent=g29.t1;
ctg7	AUGUSTUS	intron	96302	96377	0.98	-	.	ID=g29.t1.intron5;Parent=g29.t1;
ctg7	AUGUSTUS	CDS	96378	96435	0.93	-	0	ID=g29.t1.CDS6;Parent=g29.t1;
ctg7	AUGUSTUS	exon	96378	96435	.	-	.	ID=g29.t1.exon6;Parent=g29.t1;
ctg7	AUGUSTUS	start_codon	96433	96435	.	-	0	ID=g29.t1.start1;Parent=g29.t1;
ctg7	AUGUSTUS	gene	97996	100271	0.66	+	.	ID=g30;
ctg7	AUGUSTUS	mRNA	97996	100271	0.66	+	.	ID=g30.t1;Parent=g30;
ctg7	AUGUSTUS	start_codon	97996	97998	.	+	0	ID=g30.t1.start1;Parent=g30.t1;
ctg7	AUGUSTUS	CDS	97996	98420	0.68	+	0	ID=g30.t1.CDS1;Parent=g30.t1;
ctg7	AUGUSTUS	exon	97996	98420	.	+	.	ID=g30.t1.exon1;Parent=g30.t1;
ctg7	AUGUSTUS	intron	98421	98516	1	+	.	ID=g30.t1.intron1;Parent=g30.t1;
ctg7	AUGUSTUS	CDS	98517	98898	1	+	1	ID=g30.t1.CDS2;Parent=g30.t1;
ctg7	AUGUSTUS	exon	98517	98898	.	+	.	ID=g30.t1.exon2;Parent=g30.t1;
ctg7	AUGUSTUS	intron	98899	98968	1	+	.	ID=g30.t1.intron2;Parent=g30.t1;
ctg7	AUGUSTUS	CDS	98969	99048	1	+	0	ID=g30.t1.CDS3;Parent=g30.t1;
ctg7	AUGUSTUS	exon	98969	99048	.	+	.	ID=g30.t1.exon3;Parent=g30.t1;
ctg7	AUGUSTUS	intron	99049	99111	1	+	.	ID=g30.t1.intron3;Parent=g30.t1;
ctg7	AUGUSTUS	CDS	99112	99208	1	+	1	ID=g30.t1.CDS4;Parent=g30.t1;
ctg7	AUGUSTUS	exon	99112	99208	.	+	.	ID=g30.t1.exon4;Parent=g30.t1;
ctg7	AUGUSTUS	intron	99209	99293	1	+	.	ID=g30.t1.intron4;Parent=g30.t1;
ctg7	AUGUSTUS	CDS	99294	100271	0.97	+	0	ID=g30.t1.CDS5;Parent=g30.t1;
ctg7	AUGUSTUS	exon	99294	100271	.	+	.	ID=g30.t1.exon5;Parent=g30.t1;
ctg7	AUGUSTUS	stop_codon	100269	100271	.	+	0	ID=g30.t1.stop1;Parent=g30.t1;
ctg7	AUGUSTUS	gene	101964	103959	0.85	+	.	ID=g31;
ctg7	AUGUSTUS	mRNA	101964	103959	0.85	+	.	ID=g31.t1;Parent=g31;
ctg7	AUGUSTUS	start_codon	101964	101966	.	+	0	ID=g31.t1.start1;Parent=g31.t1;
ctg7	AUGUSTUS	CDS	101964	101985	1	+	0	ID=g31.t1.CDS1;Parent=g31.t1;
ctg7	AUGUSTUS	exon	101964	101985	.	+	.	ID=g31.t1.exon1;Parent=g31.t1;
ctg7	AUGUSTUS	intron	101986	102109	0.87	+	.	ID=g31.t1.intron1;Parent=g31.t1;
ctg7	AUGUSTUS	CDS	102110	103959	0.85	+	2	ID=g31.t1.CDS2;Parent=g31.t1;
ctg7	AUGUSTUS	exon	102110	103959	.	+	.	ID=g31.t1.exon2;Parent=g31.t1;
ctg7	AUGUSTUS	stop_codon	103957	103959	.	+	0	ID=g31.t1.stop1;Parent=g31.t1;
ctg7	AUGUSTUS	gene	106095	107742	1	+	.	ID=g32;
ctg7	AUGUSTUS	mRNA	106095	107742	1	+	.	ID=g32.t1;Parent=g32;
ctg7	AUGUSTUS	start_codon	106095	106097	.	+	0	ID=g32.t1.start1;Parent=g32.t1;
ctg7	AUGUSTUS	CDS	106095	106188	1	+	0	ID=g32.t1.CDS1;Parent=g32.t1;
ctg7	AUGUSTUS	exon	106095	106188	.	+	.	ID=g32.t1.exon1;Parent=g32.t1;
ctg7	AUGUSTUS	intron	106189	106265	1	+	.	ID=g32.t1.intron1;Parent=g32.t1;
ctg7	AUGUSTUS	CDS	106266	107029	1	+	2	ID=g32.t1.CDS2;Parent=g32.t1;
ctg7	AUGUSTUS	exon	106266	107029	.	+	.	ID=g32.t1.exon2;Parent=g32.t1;
ctg7	AUGUSTUS	intron	107030	107121	1	+	.	ID=g32.t1.intron2;Parent=g32.t1;
ctg7	AUGUSTUS	CDS	107122	107742	1	+	0	ID=g32.t1.CDS3;Parent=g32.t1;
ctg7	AUGUSTUS	exon	107122	107742	.	+	.	ID=g32.t1.exon3;Parent=g32.t1;
ctg7	AUGUSTUS	stop_codon	107740	107742	.	+	0	ID=g32.t1.stop1;Parent=g32.t1;
ctg7	AUGUSTUS	gene	108745	110079	1	+	.	ID=g33;
ctg7	AUGUSTUS	mRNA	108745	110079	1	+	.	ID=g33.t1;Parent=g33;
ctg7	AUGUSTUS	start_codon	108745	108747	.	+	0	ID=g33.t1.start1;Parent=g33.t1;
ctg7	AUGUSTUS	CDS	108745	110079	1	+	0	ID=g33.t1.CDS1;Parent=g33.t1;
ctg7	AUGUSTUS	exon	108745	110079	.	+	.	ID=g33.t1.exon1;Parent=g33.t1;
ctg7	AUGUSTUS	stop_codon	110077	110079	.	+	0	ID=g33.t1.stop1;Parent=g33.t1;
ctg7	AUGUSTUS	gene	110258	112106	0.97	-	.	ID=g34;
ctg7	AUGUSTUS	mRNA	110258	112106	0.97	-	.	ID=g34.t1;Parent=g34;
ctg7	AUGUSTUS	stop_codon	110258	110260	.	-	0	ID=g34.t1.stop1;Parent=g34.t1;
ctg7	AUGUSTUS	CDS	110258	110874	1	-	2	ID=g34.t1.CDS1;Parent=g34.t1;
ctg7	AUGUSTUS	exon	110258	110874	.	-	.	ID=g34.t1.exon1;Parent=g34.t1;
ctg7	AUGUSTUS	intron	110875	111003	1	-	.	ID=g34.t1.intron1;Parent=g34.t1;
ctg7	AUGUSTUS	CDS	111004	111134	1	-	1	ID=g34.t1.CDS2;Parent=g34.t1;
ctg7	AUGUSTUS	exon	111004	111134	.	-	.	ID=g34.t1.exon2;Parent=g34.t1;
ctg7	AUGUSTUS	intron	111135	111211	1	-	.	ID=g34.t1.intron2;Parent=g34.t1;
ctg7	AUGUSTUS	CDS	111212	111435	0.97	-	0	ID=g34.t1.CDS3;Parent=g34.t1;
ctg7	AUGUSTUS	exon	111212	111435	.	-	.	ID=g34.t1.exon3;Parent=g34.t1;
ctg7	AUGUSTUS	intron	111436	111527	0.97	-	.	ID=g34.t1.intron3;Parent=g34.t1;
ctg7	AUGUSTUS	CDS	111528	111763	0.98	-	2	ID=g34.t1.CDS4;Parent=g34.t1;
ctg7	AUGUSTUS	exon	111528	111763	.	-	.	ID=g34.t1.exon4;Parent=g34.t1;
ctg7	AUGUSTUS	intron	111764	111830	1	-	.	ID=g34.t1.intron4;Parent=g34.t1;
ctg7	AUGUSTUS	CDS	111831	111867	1	-	0	ID=g34.t1.CDS5;Parent=g34.t1;
ctg7	AUGUSTUS	exon	111831	111867	.	-	.	ID=g34.t1.exon5;Parent=g34.t1;
ctg7	AUGUSTUS	intron	111868	111959	1	-	.	ID=g34.t1.intron5;Parent=g34.t1;
ctg7	AUGUSTUS	CDS	111960	112106	1	-	0	ID=g34.t1.CDS6;Parent=g34.t1;
ctg7	AUGUSTUS	exon	111960	112106	.	-	.	ID=g34.t1.exon6;Parent=g34.t1;
ctg7	AUGUSTUS	start_codon	112104	112106	.	-	0	ID=g34.t1.start1;Parent=g34.t1;
ctg7	AUGUSTUS	gene	114241	115776	1	-	.	ID=g35;
ctg7	AUGUSTUS	mRNA	114241	115776	1	-	.	ID=g35.t1;Parent=g35;
ctg7	AUGUSTUS	stop_codon	114241	114243	.	-	0	ID=g35.t1.stop1;Parent=g35.t1;
ctg7	AUGUSTUS	CDS	114241	115385	1	-	2	ID=g35.t1.CDS1;Parent=g35.t1;
ctg7	AUGUSTUS	exon	114241	115385	.	-	.	ID=g35.t1.exon1;Parent=g35.t1;
ctg7	AUGUSTUS	intron	115386	115480	1	-	.	ID=g35.t1.intron1;Parent=g35.t1;
ctg7	AUGUSTUS	CDS	115481	115616	1	-	0	ID=g35.t1.CDS2;Parent=g35.t1;
ctg7	AUGUSTUS	exon	115481	115616	.	-	.	ID=g35.t1.exon2;Parent=g35.t1;
ctg7	AUGUSTUS	intron	115617	115719	1	-	.	ID=g35.t1.intron2;Parent=g35.t1;
ctg7	AUGUSTUS	CDS	115720	115776	1	-	0	ID=g35.t1.CDS3;Parent=g35.t1;
ctg7	AUGUSTUS	exon	115720	115776	.	-	.	ID=g35.t1.exon3;Parent=g35.t1;
ctg7	AUGUSTUS	start_codon	115774	115776	.	-	0	ID=g35.t1.start1;Parent=g35.t1;
ctg7	AUGUSTUS	gene	116903	120599	0.37	-	.	ID=g36;
ctg7	AUGUSTUS	mRNA	116903	120599	0.37	-	.	ID=g36.t1;Parent=g36;
ctg7	AUGUSTUS	stop_codon	116903	116905	.	-	0	ID=g36.t1.stop1;Parent=g36.t1;
ctg7	AUGUSTUS	CDS	116903	118092	0.51	-	2	ID=g36.t1.CDS1;Parent=g36.t1;
ctg7	AUGUSTUS	exon	116903	118092	.	-	.	ID=g36.t1.exon1;Parent=g36.t1;
ctg7	AUGUSTUS	intron	118093	118255	0.52	-	.	ID=g36.t1.intron1;Parent=g36.t1;
ctg7	AUGUSTUS	CDS	118256	119442	0.52	-	1	ID=g36.t1.CDS2;Parent=g36.t1;
ctg7	AUGUSTUS	exon	118256	119442	.	-	.	ID=g36.t1.exon2;Parent=g36.t1;
ctg7	AUGUSTUS	intron	119443	119505	1	-	.	ID=g36.t1.intron2;Parent=g36.t1;
ctg7	AUGUSTUS	CDS	119506	119747	1	-	0	ID=g36.t1.CDS3;Parent=g36.t1;
ctg7	AUGUSTUS	exon	119506	119747	.	-	.	ID=g36.t1.exon3;Parent=g36.t1;
ctg7	AUGUSTUS	intron	119748	119804	1	-	.	ID=g36.t1.intron3;Parent=g36.t1;
ctg7	AUGUSTUS	CDS	119805	120101	0.77	-	0	ID=g36.t1.CDS4;Parent=g36.t1;
ctg7	AUGUSTUS	exon	119805	120101	.	-	.	ID=g36.t1.exon4;Parent=g36.t1;
ctg7	AUGUSTUS	intron	120102	120179	0.79	-	.	ID=g36.t1.intron4;Parent=g36.t1;
ctg7	AUGUSTUS	CDS	120180	120525	0.79	-	1	ID=g36.t1.CDS5;Parent=g36.t1;
ctg7	AUGUSTUS	exon	120180	120525	.	-	.	ID=g36.t1.exon5;Parent=g36.t1;
ctg7	AUGUSTUS	intron	120526	120591	1	-	.	ID=g36.t1.intron5;Parent=g36.t1;
ctg7	AUGUSTUS	CDS	120592	120599	0.99	-	0	ID=g36.t1.CDS6;Parent=g36.t1;
ctg7	AUGUSTUS	exon	120592	120599	.	-	.	ID=g36.t1.exon6;Parent=g36.t1;
ctg7	AUGUSTUS	start_codon	120597	120599	.	-	0	ID=g36.t1.start1;Parent=g36.t1;
ctg7	AUGUSTUS	gene	121595	122611	1	+	.	ID=g37;
ctg7	AUGUSTUS	mRNA	121595	122611	1	+	.	ID=g37.t1;Parent=g37;
ctg7	AUGUSTUS	start_codon	121595	121597	.	+	0	ID=g37.t1.start1;Parent=g37.t1;
ctg7	AUGUSTUS	CDS	121595	122611	1	+	0	ID=g37.t1.CDS1;Parent=g37.t1;
ctg7	AUGUSTUS	exon	121595	122611	.	+	.	ID=g37.t1.exon1;Parent=g37.t1;
ctg7	AUGUSTUS	stop_codon	122609	122611	.	+	0	ID=g37.t1.stop1;Parent=g37.t1;
ctg7	AUGUSTUS	gene	124143	124967	1.97	+	.	ID=g38;
ctg7	AUGUSTUS	mRNA	124143	124967	1	+	.	ID=g38.t1;Parent=g38;
ctg7	AUGUSTUS	start_codon	124143	124145	.	+	0	ID=g38.t1.start1;Parent=g38.t1;
ctg7	AUGUSTUS	CDS	124143	124624	1	+	0	ID=g38.t1.CDS1;Parent=g38.t1;
ctg7	AUGUSTUS	exon	124143	124624	.	+	.	ID=g38.t1.exon1;Parent=g38.t1;
ctg7	AUGUSTUS	intron	124625	124811	1	+	.	ID=g38.t1.intron1;Parent=g38.t1;
ctg7	AUGUSTUS	CDS	124812	124854	1	+	1	ID=g38.t1.CDS2;Parent=g38.t1;
ctg7	AUGUSTUS	exon	124812	124854	.	+	.	ID=g38.t1.exon2;Parent=g38.t1;
ctg7	AUGUSTUS	intron	124855	124922	1	+	.	ID=g38.t1.intron2;Parent=g38.t1;
ctg7	AUGUSTUS	CDS	124923	124967	1	+	0	ID=g38.t1.CDS3;Parent=g38.t1;
ctg7	AUGUSTUS	exon	124923	124967	.	+	.	ID=g38.t1.exon3;Parent=g38.t1;
ctg7	AUGUSTUS	stop_codon	124965	124967	.	+	0	ID=g38.t1.stop1;Parent=g38.t1;
ctg7	AUGUSTUS	mRNA	124143	124967	0.97	+	.	ID=g38.t2;Parent=g38;
ctg7	AUGUSTUS	start_codon	124143	124145	.	+	0	ID=g38.t2.start1;Parent=g38.t2;
ctg7	AUGUSTUS	CDS	124143	124624	0.97	+	0	ID=g38.t2.CDS1;Parent=g38.t2;
ctg7	AUGUSTUS	exon	124143	124624	.	+	.	ID=g38.t2.exon1;Parent=g38.t2;
ctg7	AUGUSTUS	intron	124625	124830	0.97	+	.	ID=g38.t2.intron1;Parent=g38.t2;
ctg7	AUGUSTUS	CDS	124831	124854	0.98	+	1	ID=g38.t2.CDS2;Parent=g38.t2;
ctg7	AUGUSTUS	exon	124831	124854	.	+	.	ID=g38.t2.exon2;Parent=g38.t2;
ctg7	AUGUSTUS	intron	124855	124927	0.99	+	.	ID=g38.t2.intron2;Parent=g38.t2;
ctg7	AUGUSTUS	CDS	124928	124967	0.99	+	1	ID=g38.t2.CDS3;Parent=g38.t2;
ctg7	AUGUSTUS	exon	124928	124967	.	+	.	ID=g38.t2.exon3;Parent=g38.t2;
ctg7	AUGUSTUS	stop_codon	124965	124967	.	+	0	ID=g38.t2.stop1;Parent=g38.t2;
ctg7	AUGUSTUS	gene	125347	127500	0.49	-	.	ID=g39;
ctg7	AUGUSTUS	mRNA	125347	127500	0.49	-	.	ID=g39.t1;Parent=g39;
ctg7	AUGUSTUS	stop_codon	125347	125349	.	-	0	ID=g39.t1.stop1;Parent=g39.t1;
ctg7	AUGUSTUS	CDS	125347	127500	0.49	-	0	ID=g39.t1.CDS1;Parent=g39.t1;
ctg7	AUGUSTUS	exon	125347	127500	.	-	.	ID=g39.t1.exon1;Parent=g39.t1;
ctg7	AUGUSTUS	start_codon	127498	127500	.	-	0	ID=g39.t1.start1;Parent=g39.t1;
ctg7	AUGUSTUS	gene	127960	130655	1.46	-	.	ID=g40;
ctg7	AUGUSTUS	mRNA	127960	130655	0.89	-	.	ID=g40.t1;Parent=g40;
ctg7	AUGUSTUS	stop_codon	127960	127962	.	-	0	ID=g40.t1.stop1;Parent=g40.t1;
ctg7	AUGUSTUS	CDS	127960	130228	0.9	-	1	ID=g40.t1.CDS1;Parent=g40.t1;
ctg7	AUGUSTUS	exon	127960	130228	.	-	.	ID=g40.t1.exon1;Parent=g40.t1;
ctg7	AUGUSTUS	intron	130229	130296	1	-	.	ID=g40.t1.intron1;Parent=g40.t1;
ctg7	AUGUSTUS	CDS	130297	130426	1	-	2	ID=g40.t1.CDS2;Parent=g40.t1;
ctg7	AUGUSTUS	exon	130297	130426	.	-	.	ID=g40.t1.exon2;Parent=g40.t1;
ctg7	AUGUSTUS	intron	130427	130492	0.99	-	.	ID=g40.t1.intron2;Parent=g40.t1;
ctg7	AUGUSTUS	CDS	130493	130655	0.99	-	0	ID=g40.t1.CDS3;Parent=g40.t1;
ctg7	AUGUSTUS	exon	130493	130655	.	-	.	ID=g40.t1.exon3;Parent=g40.t1;
ctg7	AUGUSTUS	start_codon	130653	130655	.	-	0	ID=g40.t1.start1;Parent=g40.t1;
ctg7	AUGUSTUS	mRNA	127960	129950	0.57	-	.	ID=g40.t2;Parent=g40;
ctg7	AUGUSTUS	stop_codon	127960	127962	.	-	0	ID=g40.t2.stop1;Parent=g40.t2;
ctg7	AUGUSTUS	CDS	127960	129866	0.82	-	2	ID=g40.t2.CDS1;Parent=g40.t2;
ctg7	AUGUSTUS	exon	127960	129866	.	-	.	ID=g40.t2.exon1;Parent=g40.t2;
ctg7	AUGUSTUS	intron	129867	129913	0.97	-	.	ID=g40.t2.intron1;Parent=g40.t2;
ctg7	AUGUSTUS	CDS	129914	129950	0.67	-	0	ID=g40.t2.CDS2;Parent=g40.t2;
ctg7	AUGUSTUS	exon	129914	129950	.	-	.	ID=g40.t2.exon2;Parent=g40.t2;
ctg7	AUGUSTUS	start_codon	129948	129950	.	-	0	ID=g40.t2.start1;Parent=g40.t2;
ctg7	AUGUSTUS	gene	134716	135479	0.99	+	.	ID=g41;
ctg7	AUGUSTUS	mRNA	134716	135479	0.99	+	.	ID=g41.t1;Parent=g41;
ctg7	AUGUSTUS	start_codon	134716	134718	.	+	0	ID=g41.t1.start1;Parent=g41.t1;
ctg7	AUGUSTUS	CDS	134716	134868	0.99	+	0	ID=g41.t1.CDS1;Parent=g41.t1;
ctg7	AUGUSTUS	exon	134716	134868	.	+	.	ID=g41.t1.exon1;Parent=g41.t1;
ctg7	AUGUSTUS	intron	134869	134930	1	+	.	ID=g41.t1.intron1;Parent=g41.t1;
ctg7	AUGUSTUS	CDS	134931	135479	1	+	0	ID=g41.t1.CDS2;Parent=g41.t1;
ctg7	AUGUSTUS	exon	134931	135479	.	+	.	ID=g41.t1.exon2;Parent=g41.t1;
ctg7	AUGUSTUS	stop_codon	135477	135479	.	+	0	ID=g41.t1.stop1;Parent=g41.t1;
ctg7	AUGUSTUS	gene	138191	138900	0.59	+	.	ID=g42;
ctg7	AUGUSTUS	mRNA	138191	138900	0.59	+	.	ID=g42.t1;Parent=g42;
ctg7	AUGUSTUS	start_codon	138191	138193	.	+	0	ID=g42.t1.start1;Parent=g42.t1;
ctg7	AUGUSTUS	CDS	138191	138314	1	+	0	ID=g42.t1.CDS1;Parent=g42.t1;
ctg7	AUGUSTUS	exon	138191	138314	.	+	.	ID=g42.t1.exon1;Parent=g42.t1;
ctg7	AUGUSTUS	intron	138315	138414	0.69	+	.	ID=g42.t1.intron1;Parent=g42.t1;
ctg7	AUGUSTUS	CDS	138415	138617	0.69	+	2	ID=g42.t1.CDS2;Parent=g42.t1;
ctg7	AUGUSTUS	exon	138415	138617	.	+	.	ID=g42.t1.exon2;Parent=g42.t1;
ctg7	AUGUSTUS	intron	138618	138723	1	+	.	ID=g42.t1.intron2;Parent=g42.t1;
ctg7	AUGUSTUS	CDS	138724	138900	0.81	+	0	ID=g42.t1.CDS3;Parent=g42.t1;
ctg7	AUGUSTUS	exon	138724	138900	.	+	.	ID=g42.t1.exon3;Parent=g42.t1;
ctg7	AUGUSTUS	stop_codon	138898	138900	.	+	0	ID=g42.t1.stop1;Parent=g42.t1;
ctg7	AUGUSTUS	gene	141527	142792	1.69	+	.	ID=g43;
ctg7	AUGUSTUS	mRNA	141527	142792	0.83	+	.	ID=g43.t1;Parent=g43;
ctg7	AUGUSTUS	start_codon	141527	141529	.	+	0	ID=g43.t1.start1;Parent=g43.t1;
ctg7	AUGUSTUS	CDS	141527	142550	0.85	+	0	ID=g43.t1.CDS1;Parent=g43.t1;
ctg7	AUGUSTUS	exon	141527	142550	.	+	.	ID=g43.t1.exon1;Parent=g43.t1;
ctg7	AUGUSTUS	intron	142551	142607	1	+	.	ID=g43.t1.intron1;Parent=g43.t1;
ctg7	AUGUSTUS	CDS	142608	142792	0.98	+	2	ID=g43.t1.CDS2;Parent=g43.t1;
ctg7	AUGUSTUS	exon	142608	142792	.	+	.	ID=g43.t1.exon2;Parent=g43.t1;
ctg7	AUGUSTUS	stop_codon	142790	142792	.	+	0	ID=g43.t1.stop1;Parent=g43.t1;
ctg7	AUGUSTUS	mRNA	141527	142792	0.86	+	.	ID=g43.t2;Parent=g43;
ctg7	AUGUSTUS	start_codon	141527	141529	.	+	0	ID=g43.t2.start1;Parent=g43.t2;
ctg7	AUGUSTUS	CDS	141527	142550	0.87	+	0	ID=g43.t2.CDS1;Parent=g43.t2;
ctg7	AUGUSTUS	exon	141527	142550	.	+	.	ID=g43.t2.exon1;Parent=g43.t2;
ctg7	AUGUSTUS	intron	142551	142619	1	+	.	ID=g43.t2.intron1;Parent=g43.t2;
ctg7	AUGUSTUS	CDS	142620	142792	0.99	+	2	ID=g43.t2.CDS2;Parent=g43.t2;
ctg7	AUGUSTUS	exon	142620	142792	.	+	.	ID=g43.t2.exon2;Parent=g43.t2;
ctg7	AUGUSTUS	stop_codon	142790	142792	.	+	0	ID=g43.t2.stop1;Parent=g43.t2;
ctg7	AUGUSTUS	gene	144094	145778	1	-	.	ID=g44;
ctg7	AUGUSTUS	mRNA	144094	145778	1	-	.	ID=g44.t1;Parent=g44;
ctg7	AUGUSTUS	stop_codon	144094	144096	.	-	0	ID=g44.t1.stop1;Parent=g44.t1;
ctg7	AUGUSTUS	CDS	144094	145542	1	-	0	ID=g44.t1.CDS1;Parent=g44.t1;
ctg7	AUGUSTUS	exon	144094	145542	.	-	.	ID=g44.t1.exon1;Parent=g44.t1;
ctg7	AUGUSTUS	intron	145543	145613	1	-	.	ID=g44.t1.intron1;Parent=g44.t1;
ctg7	AUGUSTUS	CDS	145614	145778	1	-	0	ID=g44.t1.CDS2;Parent=g44.t1;
ctg7	AUGUSTUS	exon	145614	145778	.	-	.	ID=g44.t1.exon2;Parent=g44.t1;
ctg7	AUGUSTUS	start_codon	145776	145778	.	-	0	ID=g44.t1.start1;Parent=g44.t1;
ctg7	AUGUSTUS	gene	146493	149274	0.9	+	.	ID=g45;
ctg7	AUGUSTUS	mRNA	146493	149274	0.9	+	.	ID=g45.t1;Parent=g45;
ctg7	AUGUSTUS	start_codon	146493	146495	.	+	0	ID=g45.t1.start1;Parent=g45.t1;
ctg7	AUGUSTUS	CDS	146493	146497	0.9	+	0	ID=g45.t1.CDS1;Parent=g45.t1;
ctg7	AUGUSTUS	exon	146493	146497	.	+	.	ID=g45.t1.exon1;Parent=g45.t1;
ctg7	AUGUSTUS	intron	146498	146625	0.9	+	.	ID=g45.t1.intron1;Parent=g45.t1;
ctg7	AUGUSTUS	CDS	146626	148966	0.9	+	1	ID=g45.t1.CDS2;Parent=g45.t1;
ctg7	AUGUSTUS	exon	146626	148966	.	+	.	ID=g45.t1.exon2;Parent=g45.t1;
ctg7	AUGUSTUS	intron	148967	149022	1	+	.	ID=g45.t1.intron2;Parent=g45.t1;
ctg7	AUGUSTUS	CDS	149023	149274	1	+	0	ID=g45.t1.CDS3;Parent=g45.t1;
ctg7	AUGUSTUS	exon	149023	149274	.	+	.	ID=g45.t1.exon3;Parent=g45.t1;
ctg7	AUGUSTUS	stop_codon	149272	149274	.	+	0	ID=g45.t1.stop1;Parent=g45.t1;
ctg7	AUGUSTUS	gene	150287	151372	0.99	-	.	ID=g46;
ctg7	AUGUSTUS	mRNA	150287	151372	0.99	-	.	ID=g46.t1;Parent=g46;
ctg7	AUGUSTUS	stop_codon	150287	150289	.	-	0	ID=g46.t1.stop1;Parent=g46.t1;
ctg7	AUGUSTUS	CDS	150287	151372	0.99	-	0	ID=g46.t1.CDS1;Parent=g46.t1;
ctg7	AUGUSTUS	exon	150287	151372	.	-	.	ID=g46.t1.exon1;Parent=g46.t1;
ctg7	AUGUSTUS	start_codon	151370	151372	.	-	0	ID=g46.t1.start1;Parent=g46.t1;
ctg7	AUGUSTUS	gene	152324	154156	1	-	.	ID=g47;
ctg7	AUGUSTUS	mRNA	152324	154156	1	-	.	ID=g47.t1;Parent=g47;
ctg7	AUGUSTUS	stop_codon	152324	152326	.	-	0	ID=g47.t1.stop1;Parent=g47.t1;
ctg7	AUGUSTUS	CDS	152324	154156	1	-	0	ID=g47.t1.CDS1;Parent=g47.t1;
ctg7	AUGUSTUS	exon	152324	154156	.	-	.	ID=g47.t1.exon1;Parent=g47.t1;
ctg7	AUGUSTUS	start_codon	154154	154156	.	-	0	ID=g47.t1.start1;Parent=g47.t1;
ctg7	AUGUSTUS	gene	155286	155863	1	+	.	ID=g48;
ctg7	AUGUSTUS	mRNA	155286	155863	1	+	.	ID=g48.t1;Parent=g48;
ctg7	AUGUSTUS	start_codon	155286	155288	.	+	0	ID=g48.t1.start1;Parent=g48.t1;
ctg7	AUGUSTUS	CDS	155286	155327	1	+	0	ID=g48.t1.CDS1;Parent=g48.t1;
ctg7	AUGUSTUS	exon	155286	155327	.	+	.	ID=g48.t1.exon1;Parent=g48.t1;
ctg7	AUGUSTUS	intron	155328	155431	1	+	.	ID=g48.t1.intron1;Parent=g48.t1;
ctg7	AUGUSTUS	CDS	155432	155863	1	+	0	ID=g48.t1.CDS2;Parent=g48.t1;
ctg7	AUGUSTUS	exon	155432	155863	.	+	.	ID=g48.t1.exon2;Parent=g48.t1;
ctg7	AUGUSTUS	stop_codon	155861	155863	.	+	0	ID=g48.t1.stop1;Parent=g48.t1;
ctg7	AUGUSTUS	gene	156392	157288	1	-	.	ID=g49;
ctg7	AUGUSTUS	mRNA	156392	157288	1	-	.	ID=g49.t1;Parent=g49;
ctg7	AUGUSTUS	stop_codon	156392	156394	.	-	0	ID=g49.t1.stop1;Parent=g49.t1;
ctg7	AUGUSTUS	CDS	156392	157288	1	-	0	ID=g49.t1.CDS1;Parent=g49.t1;
ctg7	AUGUSTUS	exon	156392	157288	.	-	.	ID=g49.t1.exon1;Parent=g49.t1;
ctg7	AUGUSTUS	start_codon	157286	157288	.	-	0	ID=g49.t1.start1;Parent=g49.t1;
ctg7	AUGUSTUS	gene	158476	159834	1	+	.	ID=g50;
ctg7	AUGUSTUS	mRNA	158476	159834	1	+	.	ID=g50.t1;Parent=g50;
ctg7	AUGUSTUS	start_codon	158476	158478	.	+	0	ID=g50.t1.start1;Parent=g50.t1;
ctg7	AUGUSTUS	CDS	158476	159834	1	+	0	ID=g50.t1.CDS1;Parent=g50.t1;
ctg7	AUGUSTUS	exon	158476	159834	.	+	.	ID=g50.t1.exon1;Parent=g50.t1;
ctg7	AUGUSTUS	stop_codon	159832	159834	.	+	0	ID=g50.t1.stop1;Parent=g50.t1;
ctg7	AUGUSTUS	gene	161774	162880	1	-	.	ID=g51;
ctg7	AUGUSTUS	mRNA	161774	162880	1	-	.	ID=g51.t1;Parent=g51;
ctg7	AUGUSTUS	stop_codon	161774	161776	.	-	0	ID=g51.t1.stop1;Parent=g51.t1;
ctg7	AUGUSTUS	CDS	161774	162880	1	-	0	ID=g51.t1.CDS1;Parent=g51.t1;
ctg7	AUGUSTUS	exon	161774	162880	.	-	.	ID=g51.t1.exon1;Parent=g51.t1;
ctg7	AUGUSTUS	start_codon	162878	162880	.	-	0	ID=g51.t1.start1;Parent=g51.t1;
ctg7	AUGUSTUS	gene	166477	167160	0.97	+	.	ID=g52;
ctg7	AUGUSTUS	mRNA	166477	167160	0.97	+	.	ID=g52.t1;Parent=g52;
ctg7	AUGUSTUS	start_codon	166477	166479	.	+	0	ID=g52.t1.start1;Parent=g52.t1;
ctg7	AUGUSTUS	CDS	166477	167160	0.97	+	0	ID=g52.t1.CDS1;Parent=g52.t1;
ctg7	AUGUSTUS	exon	166477	167160	.	+	.	ID=g52.t1.exon1;Parent=g52.t1;
ctg7	AUGUSTUS	stop_codon	167158	167160	.	+	0	ID=g52.t1.stop1;Parent=g52.t1;
ctg7	AUGUSTUS	gene	169031	170202	0.6	+	.	ID=g53;
ctg7	AUGUSTUS	mRNA	169031	170202	0.6	+	.	ID=g53.t1;Parent=g53;
ctg7	AUGUSTUS	start_codon	169031	169033	.	+	0	ID=g53.t1.start1;Parent=g53.t1;
ctg7	AUGUSTUS	CDS	169031	169368	0.62	+	0	ID=g53.t1.CDS1;Parent=g53.t1;
ctg7	AUGUSTUS	exon	169031	169368	.	+	.	ID=g53.t1.exon1;Parent=g53.t1;
ctg7	AUGUSTUS	intron	169369	169436	1	+	.	ID=g53.t1.intron1;Parent=g53.t1;
ctg7	AUGUSTUS	CDS	169437	170202	0.82	+	1	ID=g53.t1.CDS2;Parent=g53.t1;
ctg7	AUGUSTUS	exon	169437	170202	.	+	.	ID=g53.t1.exon2;Parent=g53.t1;
ctg7	AUGUSTUS	stop_codon	170200	170202	.	+	0	ID=g53.t1.stop1;Parent=g53.t1;
ctg7	AUGUSTUS	gene	170467	171748	0.72	-	.	ID=g54;
ctg7	AUGUSTUS	mRNA	170467	171748	0.72	-	.	ID=g54.t1;Parent=g54;
ctg7	AUGUSTUS	stop_codon	170467	170469	.	-	0	ID=g54.t1.stop1;Parent=g54.t1;
ctg7	AUGUSTUS	CDS	170467	170958	0.72	-	0	ID=g54.t1.CDS1;Parent=g54.t1;
ctg7	AUGUSTUS	exon	170467	170958	.	-	.	ID=g54.t1.exon1;Parent=g54.t1;
ctg7	AUGUSTUS	intron	170959	171050	1	-	.	ID=g54.t1.intron1;Parent=g54.t1;
ctg7	AUGUSTUS	CDS	171051	171611	1	-	0	ID=g54.t1.CDS2;Parent=g54.t1;
ctg7	AUGUSTUS	exon	171051	171611	.	-	.	ID=g54.t1.exon2;Parent=g54.t1;
ctg7	AUGUSTUS	intron	171612	171703	1	-	.	ID=g54.t1.intron2;Parent=g54.t1;
ctg7	AUGUSTUS	CDS	171704	171748	1	-	0	ID=g54.t1.CDS3;Parent=g54.t1;
ctg7	AUGUSTUS	exon	171704	171748	.	-	.	ID=g54.t1.exon3;Parent=g54.t1;
ctg7	AUGUSTUS	start_codon	171746	171748	.	-	0	ID=g54.t1.start1;Parent=g54.t1;
ctg7	AUGUSTUS	gene	173221	175412	0.64	+	.	ID=g55;
ctg7	AUGUSTUS	mRNA	173221	175412	0.64	+	.	ID=g55.t1;Parent=g55;
ctg7	AUGUSTUS	start_codon	173221	173223	.	+	0	ID=g55.t1.start1;Parent=g55.t1;
ctg7	AUGUSTUS	CDS	173221	173233	0.67	+	0	ID=g55.t1.CDS1;Parent=g55.t1;
ctg7	AUGUSTUS	exon	173221	173233	.	+	.	ID=g55.t1.exon1;Parent=g55.t1;
ctg7	AUGUSTUS	intron	173234	173319	0.67	+	.	ID=g55.t1.intron1;Parent=g55.t1;
ctg7	AUGUSTUS	CDS	173320	175412	0.64	+	2	ID=g55.t1.CDS2;Parent=g55.t1;
ctg7	AUGUSTUS	exon	173320	175412	.	+	.	ID=g55.t1.exon2;Parent=g55.t1;
ctg7	AUGUSTUS	stop_codon	175410	175412	.	+	0	ID=g55.t1.stop1;Parent=g55.t1;
ctg7	AUGUSTUS	gene	177405	179453	0.97	+	.	ID=g56;
ctg7	AUGUSTUS	mRNA	177405	179453	0.97	+	.	ID=g56.t1;Parent=g56;
ctg7	AUGUSTUS	start_codon	177405	177407	.	+	0	ID=g56.t1.start1;Parent=g56.t1;
ctg7	AUGUSTUS	CDS	177405	177467	1	+	0	ID=g56.t1.CDS1;Parent=g56.t1;
ctg7	AUGUSTUS	exon	177405	177467	.	+	.	ID=g56.t1.exon1;Parent=g56.t1;
ctg7	AUGUSTUS	intron	177468	177541	1	+	.	ID=g56.t1.intron1;Parent=g56.t1;
ctg7	AUGUSTUS	CDS	177542	178031	0.97	+	0	ID=g56.t1.CDS2;Parent=g56.t1;
ctg7	AUGUSTUS	exon	177542	178031	.	+	.	ID=g56.t1.exon2;Parent=g56.t1;
ctg7	AUGUSTUS	intron	178032	178159	0.97	+	.	ID=g56.t1.intron2;Parent=g56.t1;
ctg7	AUGUSTUS	CDS	178160	178409	1	+	2	ID=g56.t1.CDS3;Parent=g56.t1;
ctg7	AUGUSTUS	exon	178160	178409	.	+	.	ID=g56.t1.exon3;Parent=g56.t1;
ctg7	AUGUSTUS	intron	178410	178540	1	+	.	ID=g56.t1.intron3;Parent=g56.t1;
ctg7	AUGUSTUS	CDS	178541	178657	1	+	1	ID=g56.t1.CDS4;Parent=g56.t1;
ctg7	AUGUSTUS	exon	178541	178657	.	+	.	ID=g56.t1.exon4;Parent=g56.t1;
ctg7	AUGUSTUS	intron	178658	178792	1	+	.	ID=g56.t1.intron4;Parent=g56.t1;
ctg7	AUGUSTUS	CDS	178793	179453	1	+	1	ID=g56.t1.CDS5;Parent=g56.t1;
ctg7	AUGUSTUS	exon	178793	179453	.	+	.	ID=g56.t1.exon5;Parent=g56.t1;
ctg7	AUGUSTUS	stop_codon	179451	179453	.	+	0	ID=g56.t1.stop1;Parent=g56.t1;
ctg7	AUGUSTUS	gene	179643	181636	1	-	.	ID=g57;
ctg7	AUGUSTUS	mRNA	179643	181636	1	-	.	ID=g57.t1;Parent=g57;
ctg7	AUGUSTUS	stop_codon	179643	179645	.	-	0	ID=g57.t1.stop1;Parent=g57.t1;
ctg7	AUGUSTUS	CDS	179643	181439	1	-	0	ID=g57.t1.CDS1;Parent=g57.t1;
ctg7	AUGUSTUS	exon	179643	181439	.	-	.	ID=g57.t1.exon1;Parent=g57.t1;
ctg7	AUGUSTUS	intron	181440	181495	1	-	.	ID=g57.t1.intron1;Parent=g57.t1;
ctg7	AUGUSTUS	CDS	181496	181636	1	-	0	ID=g57.t1.CDS2;Parent=g57.t1;
ctg7	AUGUSTUS	exon	181496	181636	.	-	.	ID=g57.t1.exon2;Parent=g57.t1;
ctg7	AUGUSTUS	start_codon	181634	181636	.	-	0	ID=g57.t1.start1;Parent=g57.t1;
ctg7	AUGUSTUS	gene	183205	186466	0.97	-	.	ID=g58;
ctg7	AUGUSTUS	mRNA	183205	186466	0.97	-	.	ID=g58.t1;Parent=g58;
ctg7	AUGUSTUS	stop_codon	183205	183207	.	-	0	ID=g58.t1.stop1;Parent=g58.t1;
ctg7	AUGUSTUS	CDS	183205	183392	1	-	2	ID=g58.t1.CDS1;Parent=g58.t1;
ctg7	AUGUSTUS	exon	183205	183392	.	-	.	ID=g58.t1.exon1;Parent=g58.t1;
ctg7	AUGUSTUS	intron	183393	183459	1	-	.	ID=g58.t1.intron1;Parent=g58.t1;
ctg7	AUGUSTUS	CDS	183460	185983	1	-	0	ID=g58.t1.CDS2;Parent=g58.t1;
ctg7	AUGUSTUS	exon	183460	185983	.	-	.	ID=g58.t1.exon2;Parent=g58.t1;
ctg7	AUGUSTUS	intron	185984	186040	1	-	.	ID=g58.t1.intron2;Parent=g58.t1;
ctg7	AUGUSTUS	CDS	186041	186466	0.97	-	0	ID=g58.t1.CDS3;Parent=g58.t1;
ctg7	AUGUSTUS	exon	186041	186466	.	-	.	ID=g58.t1.exon3;Parent=g58.t1;
ctg7	AUGUSTUS	start_codon	186464	186466	.	-	0	ID=g58.t1.start1;Parent=g58.t1;
ctg7	AUGUSTUS	gene	193923	195774	1	-	.	ID=g59;
ctg7	AUGUSTUS	mRNA	193923	195774	1	-	.	ID=g59.t1;Parent=g59;
ctg7	AUGUSTUS	stop_codon	193923	193925	.	-	0	ID=g59.t1.stop1;Parent=g59.t1;
ctg7	AUGUSTUS	CDS	193923	194303	1	-	0	ID=g59.t1.CDS1;Parent=g59.t1;
ctg7	AUGUSTUS	exon	193923	194303	.	-	.	ID=g59.t1.exon1;Parent=g59.t1;
ctg7	AUGUSTUS	intron	194304	194357	1	-	.	ID=g59.t1.intron1;Parent=g59.t1;
ctg7	AUGUSTUS	CDS	194358	195211	1	-	2	ID=g59.t1.CDS2;Parent=g59.t1;
ctg7	AUGUSTUS	exon	194358	195211	.	-	.	ID=g59.t1.exon2;Parent=g59.t1;
ctg7	AUGUSTUS	intron	195212	195276	1	-	.	ID=g59.t1.intron2;Parent=g59.t1;
ctg7	AUGUSTUS	CDS	195277	195602	1	-	1	ID=g59.t1.CDS3;Parent=g59.t1;
ctg7	AUGUSTUS	exon	195277	195602	.	-	.	ID=g59.t1.exon3;Parent=g59.t1;
ctg7	AUGUSTUS	intron	195603	195664	1	-	.	ID=g59.t1.intron3;Parent=g59.t1;
ctg7	AUGUSTUS	CDS	195665	195774	1	-	0	ID=g59.t1.CDS4;Parent=g59.t1;
ctg7	AUGUSTUS	exon	195665	195774	.	-	.	ID=g59.t1.exon4;Parent=g59.t1;
ctg7	AUGUSTUS	start_codon	195772	195774	.	-	0	ID=g59.t1.start1;Parent=g59.t1;
ctg7	AUGUSTUS	gene	198589	200211	0.99	+	.	ID=g60;
ctg7	AUGUSTUS	mRNA	198589	200211	0.99	+	.	ID=g60.t1;Parent=g60;
ctg7	AUGUSTUS	start_codon	198589	198591	.	+	0	ID=g60.t1.start1;Parent=g60.t1;
ctg7	AUGUSTUS	CDS	198589	200211	0.99	+	0	ID=g60.t1.CDS1;Parent=g60.t1;
ctg7	AUGUSTUS	exon	198589	200211	.	+	.	ID=g60.t1.exon1;Parent=g60.t1;
ctg7	AUGUSTUS	stop_codon	200209	200211	.	+	0	ID=g60.t1.stop1;Parent=g60.t1;
ctg7	AUGUSTUS	gene	200921	202816	1	-	.	ID=g61;
ctg7	AUGUSTUS	mRNA	200921	202816	1	-	.	ID=g61.t1;Parent=g61;
ctg7	AUGUSTUS	stop_codon	200921	200923	.	-	0	ID=g61.t1.stop1;Parent=g61.t1;
ctg7	AUGUSTUS	CDS	200921	201187	1	-	0	ID=g61.t1.CDS1;Parent=g61.t1;
ctg7	AUGUSTUS	exon	200921	201187	.	-	.	ID=g61.t1.exon1;Parent=g61.t1;
ctg7	AUGUSTUS	intron	201188	201283	1	-	.	ID=g61.t1.intron1;Parent=g61.t1;
ctg7	AUGUSTUS	CDS	201284	202816	1	-	0	ID=g61.t1.CDS2;Parent=g61.t1;
ctg7	AUGUSTUS	exon	201284	202816	.	-	.	ID=g61.t1.exon2;Parent=g61.t1;
ctg7	AUGUSTUS	start_codon	202814	202816	.	-	0	ID=g61.t1.start1;Parent=g61.t1;
ctg7	AUGUSTUS	gene	203791	209594	0.9	-	.	ID=g62;
ctg7	AUGUSTUS	mRNA	203791	209594	0.9	-	.	ID=g62.t1;Parent=g62;
ctg7	AUGUSTUS	stop_codon	203791	203793	.	-	0	ID=g62.t1.stop1;Parent=g62.t1;
ctg7	AUGUSTUS	CDS	203791	204115	0.95	-	1	ID=g62.t1.CDS1;Parent=g62.t1;
ctg7	AUGUSTUS	exon	203791	204115	.	-	.	ID=g62.t1.exon1;Parent=g62.t1;
ctg7	AUGUSTUS	intron	204116	204247	0.95	-	.	ID=g62.t1.intron1;Parent=g62.t1;
ctg7	AUGUSTUS	CDS	204248	204709	0.95	-	1	ID=g62.t1.CDS2;Parent=g62.t1;
ctg7	AUGUSTUS	exon	204248	204709	.	-	.	ID=g62.t1.exon2;Parent=g62.t1;
ctg7	AUGUSTUS	intron	204710	204787	1	-	.	ID=g62.t1.intron2;Parent=g62.t1;
ctg7	AUGUSTUS	CDS	204788	205424	1	-	2	ID=g62.t1.CDS3;Parent=g62.t1;
ctg7	AUGUSTUS	exon	204788	205424	.	-	.	ID=g62.t1.exon3;Parent=g62.t1;
ctg7	AUGUSTUS	intron	205425	205486	1	-	.	ID=g62.t1.intron3;Parent=g62.t1;
ctg7	AUGUSTUS	CDS	205487	205602	1	-	1	ID=g62.t1.CDS4;Parent=g62.t1;
ctg7	AUGUSTUS	exon	205487	205602	.	-	.	ID=g62.t1.exon4;Parent=g62.t1;
ctg7	AUGUSTUS	intron	205603	205674	1	-	.	ID=g62.t1.intron4;Parent=g62.t1;
ctg7	AUGUSTUS	CDS	205675	205746	1	-	1	ID=g62.t1.CDS5;Parent=g62.t1;
ctg7	AUGUSTUS	exon	205675	205746	.	-	.	ID=g62.t1.exon5;Parent=g62.t1;
ctg7	AUGUSTUS	intron	205747	205815	1	-	.	ID=g62.t1.intron5;Parent=g62.t1;
ctg7	AUGUSTUS	CDS	205816	205939	1	-	2	ID=g62.t1.CDS6;Parent=g62.t1;
ctg7	AUGUSTUS	exon	205816	205939	.	-	.	ID=g62.t1.exon6;Parent=g62.t1;
ctg7	AUGUSTUS	intron	205940	206009	1	-	.	ID=g62.t1.intron6;Parent=g62.t1;
ctg7	AUGUSTUS	CDS	206010	206378	1	-	2	ID=g62.t1.CDS7;Parent=g62.t1;
ctg7	AUGUSTUS	exon	206010	206378	.	-	.	ID=g62.t1.exon7;Parent=g62.t1;
ctg7	AUGUSTUS	intron	206379	206445	1	-	.	ID=g62.t1.intron7;Parent=g62.t1;
ctg7	AUGUSTUS	CDS	206446	206608	1	-	0	ID=g62.t1.CDS8;Parent=g62.t1;
ctg7	AUGUSTUS	exon	206446	206608	.	-	.	ID=g62.t1.exon8;Parent=g62.t1;
ctg7	AUGUSTUS	intron	206609	206699	1	-	.	ID=g62.t1.intron8;Parent=g62.t1;
ctg7	AUGUSTUS	CDS	206700	207511	1	-	2	ID=g62.t1.CDS9;Parent=g62.t1;
ctg7	AUGUSTUS	exon	206700	207511	.	-	.	ID=g62.t1.exon9;Parent=g62.t1;
ctg7	AUGUSTUS	intron	207512	207568	1	-	.	ID=g62.t1.intron9;Parent=g62.t1;
ctg7	AUGUSTUS	CDS	207569	207802	0.96	-	2	ID=g62.t1.CDS10;Parent=g62.t1;
ctg7	AUGUSTUS	exon	207569	207802	.	-	.	ID=g62.t1.exon10;Parent=g62.t1;
ctg7	AUGUSTUS	intron	207803	207898	0.96	-	.	ID=g62.t1.intron10;Parent=g62.t1;
ctg7	AUGUSTUS	CDS	207899	208184	0.96	-	0	ID=g62.t1.CDS11;Parent=g62.t1;
ctg7	AUGUSTUS	exon	207899	208184	.	-	.	ID=g62.t1.exon11;Parent=g62.t1;
ctg7	AUGUSTUS	intron	208185	208251	0.99	-	.	ID=g62.t1.intron11;Parent=g62.t1;
ctg7	AUGUSTUS	CDS	208252	208481	1	-	2	ID=g62.t1.CDS12;Parent=g62.t1;
ctg7	AUGUSTUS	exon	208252	208481	.	-	.	ID=g62.t1.exon12;Parent=g62.t1;
ctg7	AUGUSTUS	intron	208482	208584	1	-	.	ID=g62.t1.intron12;Parent=g62.t1;
ctg7	AUGUSTUS	CDS	208585	209137	0.99	-	0	ID=g62.t1.CDS13;Parent=g62.t1;
ctg7	AUGUSTUS	exon	208585	209137	.	-	.	ID=g62.t1.exon13;Parent=g62.t1;
ctg7	AUGUSTUS	intron	209138	209233	0.99	-	.	ID=g62.t1.intron13;Parent=g62.t1;
ctg7	AUGUSTUS	CDS	209234	209495	0.99	-	1	ID=g62.t1.CDS14;Parent=g62.t1;
ctg7	AUGUSTUS	exon	209234	209495	.	-	.	ID=g62.t1.exon14;Parent=g62.t1;
ctg7	AUGUSTUS	intron	209496	209559	1	-	.	ID=g62.t1.intron14;Parent=g62.t1;
ctg7	AUGUSTUS	CDS	209560	209594	1	-	0	ID=g62.t1.CDS15;Parent=g62.t1;
ctg7	AUGUSTUS	exon	209560	209594	.	-	.	ID=g62.t1.exon15;Parent=g62.t1;
ctg7	AUGUSTUS	start_codon	209592	209594	.	-	0	ID=g62.t1.start1;Parent=g62.t1;
ctg7	AUGUSTUS	gene	211847	212485	1	-	.	ID=g63;
ctg7	AUGUSTUS	mRNA	211847	212485	1	-	.	ID=g63.t1;Parent=g63;
ctg7	AUGUSTUS	stop_codon	211847	211849	.	-	0	ID=g63.t1.stop1;Parent=g63.t1;
ctg7	AUGUSTUS	CDS	211847	211983	1	-	2	ID=g63.t1.CDS1;Parent=g63.t1;
ctg7	AUGUSTUS	exon	211847	211983	.	-	.	ID=g63.t1.exon1;Parent=g63.t1;
ctg7	AUGUSTUS	intron	211984	212055	1	-	.	ID=g63.t1.intron1;Parent=g63.t1;
ctg7	AUGUSTUS	CDS	212056	212485	1	-	0	ID=g63.t1.CDS2;Parent=g63.t1;
ctg7	AUGUSTUS	exon	212056	212485	.	-	.	ID=g63.t1.exon2;Parent=g63.t1;
ctg7	AUGUSTUS	start_codon	212483	212485	.	-	0	ID=g63.t1.start1;Parent=g63.t1;
ctg7	AUGUSTUS	gene	214020	216484	1	+	.	ID=g64;
ctg7	AUGUSTUS	mRNA	214020	216484	1	+	.	ID=g64.t1;Parent=g64;
ctg7	AUGUSTUS	start_codon	214020	214022	.	+	0	ID=g64.t1.start1;Parent=g64.t1;
ctg7	AUGUSTUS	CDS	214020	214115	1	+	0	ID=g64.t1.CDS1;Parent=g64.t1;
ctg7	AUGUSTUS	exon	214020	214115	.	+	.	ID=g64.t1.exon1;Parent=g64.t1;
ctg7	AUGUSTUS	intron	214116	214172	1	+	.	ID=g64.t1.intron1;Parent=g64.t1;
ctg7	AUGUSTUS	CDS	214173	216283	1	+	0	ID=g64.t1.CDS2;Parent=g64.t1;
ctg7	AUGUSTUS	exon	214173	216283	.	+	.	ID=g64.t1.exon2;Parent=g64.t1;
ctg7	AUGUSTUS	intron	216284	216342	1	+	.	ID=g64.t1.intron2;Parent=g64.t1;
ctg7	AUGUSTUS	CDS	216343	216484	1	+	1	ID=g64.t1.CDS3;Parent=g64.t1;
ctg7	AUGUSTUS	exon	216343	216484	.	+	.	ID=g64.t1.exon3;Parent=g64.t1;
ctg7	AUGUSTUS	stop_codon	216482	216484	.	+	0	ID=g64.t1.stop1;Parent=g64.t1;
ctg7	AUGUSTUS	gene	216855	217852	1	-	.	ID=g65;
ctg7	AUGUSTUS	mRNA	216855	217852	1	-	.	ID=g65.t1;Parent=g65;
ctg7	AUGUSTUS	stop_codon	216855	216857	.	-	0	ID=g65.t1.stop1;Parent=g65.t1;
ctg7	AUGUSTUS	CDS	216855	217401	1	-	1	ID=g65.t1.CDS1;Parent=g65.t1;
ctg7	AUGUSTUS	exon	216855	217401	.	-	.	ID=g65.t1.exon1;Parent=g65.t1;
ctg7	AUGUSTUS	intron	217402	217574	1	-	.	ID=g65.t1.intron1;Parent=g65.t1;
ctg7	AUGUSTUS	CDS	217575	217639	1	-	0	ID=g65.t1.CDS2;Parent=g65.t1;
ctg7	AUGUSTUS	exon	217575	217639	.	-	.	ID=g65.t1.exon2;Parent=g65.t1;
ctg7	AUGUSTUS	intron	217640	217765	1	-	.	ID=g65.t1.intron2;Parent=g65.t1;
ctg7	AUGUSTUS	CDS	217766	217852	1	-	0	ID=g65.t1.CDS3;Parent=g65.t1;
ctg7	AUGUSTUS	exon	217766	217852	.	-	.	ID=g65.t1.exon3;Parent=g65.t1;
ctg7	AUGUSTUS	start_codon	217850	217852	.	-	0	ID=g65.t1.start1;Parent=g65.t1;
ctg7	AUGUSTUS	gene	218505	219083	1	-	.	ID=g66;
ctg7	AUGUSTUS	mRNA	218505	219083	1	-	.	ID=g66.t1;Parent=g66;
ctg7	AUGUSTUS	stop_codon	218505	218507	.	-	0	ID=g66.t1.stop1;Parent=g66.t1;
ctg7	AUGUSTUS	CDS	218505	219083	1	-	0	ID=g66.t1.CDS1;Parent=g66.t1;
ctg7	AUGUSTUS	exon	218505	219083	.	-	.	ID=g66.t1.exon1;Parent=g66.t1;
ctg7	AUGUSTUS	start_codon	219081	219083	.	-	0	ID=g66.t1.start1;Parent=g66.t1;
ctg7	AUGUSTUS	gene	220007	222148	0.94	+	.	ID=g67;
ctg7	AUGUSTUS	mRNA	220007	222148	0.94	+	.	ID=g67.t1;Parent=g67;
ctg7	AUGUSTUS	start_codon	220007	220009	.	+	0	ID=g67.t1.start1;Parent=g67.t1;
ctg7	AUGUSTUS	CDS	220007	222148	0.94	+	0	ID=g67.t1.CDS1;Parent=g67.t1;
ctg7	AUGUSTUS	exon	220007	222148	.	+	.	ID=g67.t1.exon1;Parent=g67.t1;
ctg7	AUGUSTUS	stop_codon	222146	222148	.	+	0	ID=g67.t1.stop1;Parent=g67.t1;
ctg7	AUGUSTUS	gene	225915	227659	1	+	.	ID=g68;
ctg7	AUGUSTUS	mRNA	225915	227659	1	+	.	ID=g68.t1;Parent=g68;
ctg7	AUGUSTUS	start_codon	225915	225917	.	+	0	ID=g68.t1.start1;Parent=g68.t1;
ctg7	AUGUSTUS	CDS	225915	226924	1	+	0	ID=g68.t1.CDS1;Parent=g68.t1;
ctg7	AUGUSTUS	exon	225915	226924	.	+	.	ID=g68.t1.exon1;Parent=g68.t1;
ctg7	AUGUSTUS	intron	226925	226987	1	+	.	ID=g68.t1.intron1;Parent=g68.t1;
ctg7	AUGUSTUS	CDS	226988	227396	1	+	1	ID=g68.t1.CDS2;Parent=g68.t1;
ctg7	AUGUSTUS	exon	226988	227396	.	+	.	ID=g68.t1.exon2;Parent=g68.t1;
ctg7	AUGUSTUS	intron	227397	227458	1	+	.	ID=g68.t1.intron2;Parent=g68.t1;
ctg7	AUGUSTUS	CDS	227459	227659	1	+	0	ID=g68.t1.CDS3;Parent=g68.t1;
ctg7	AUGUSTUS	exon	227459	227659	.	+	.	ID=g68.t1.exon3;Parent=g68.t1;
ctg7	AUGUSTUS	stop_codon	227657	227659	.	+	0	ID=g68.t1.stop1;Parent=g68.t1;
ctg7	AUGUSTUS	gene	230146	232665	1	-	.	ID=g69;
ctg7	AUGUSTUS	mRNA	230146	232665	1	-	.	ID=g69.t1;Parent=g69;
ctg7	AUGUSTUS	stop_codon	230146	230148	.	-	0	ID=g69.t1.stop1;Parent=g69.t1;
ctg7	AUGUSTUS	CDS	230146	232665	1	-	0	ID=g69.t1.CDS1;Parent=g69.t1;
ctg7	AUGUSTUS	exon	230146	232665	.	-	.	ID=g69.t1.exon1;Parent=g69.t1;
ctg7	AUGUSTUS	start_codon	232663	232665	.	-	0	ID=g69.t1.start1;Parent=g69.t1;
ctg7	AUGUSTUS	gene	233769	235425	0.95	+	.	ID=g70;
ctg7	AUGUSTUS	mRNA	233769	235425	0.95	+	.	ID=g70.t1;Parent=g70;
ctg7	AUGUSTUS	start_codon	233769	233771	.	+	0	ID=g70.t1.start1;Parent=g70.t1;
ctg7	AUGUSTUS	CDS	233769	233828	1	+	0	ID=g70.t1.CDS1;Parent=g70.t1;
ctg7	AUGUSTUS	exon	233769	233828	.	+	.	ID=g70.t1.exon1;Parent=g70.t1;
ctg7	AUGUSTUS	intron	233829	233883	1	+	.	ID=g70.t1.intron1;Parent=g70.t1;
ctg7	AUGUSTUS	CDS	233884	235425	0.95	+	0	ID=g70.t1.CDS2;Parent=g70.t1;
ctg7	AUGUSTUS	exon	233884	235425	.	+	.	ID=g70.t1.exon2;Parent=g70.t1;
ctg7	AUGUSTUS	stop_codon	235423	235425	.	+	0	ID=g70.t1.stop1;Parent=g70.t1;
ctg7	AUGUSTUS	gene	237160	238262	0.49	+	.	ID=g71;
ctg7	AUGUSTUS	mRNA	237160	238262	0.49	+	.	ID=g71.t1;Parent=g71;
ctg7	AUGUSTUS	start_codon	237160	237162	.	+	0	ID=g71.t1.start1;Parent=g71.t1;
ctg7	AUGUSTUS	CDS	237160	237428	0.49	+	0	ID=g71.t1.CDS1;Parent=g71.t1;
ctg7	AUGUSTUS	exon	237160	237428	.	+	.	ID=g71.t1.exon1;Parent=g71.t1;
ctg7	AUGUSTUS	intron	237429	237565	0.49	+	.	ID=g71.t1.intron1;Parent=g71.t1;
ctg7	AUGUSTUS	CDS	237566	238262	1	+	1	ID=g71.t1.CDS2;Parent=g71.t1;
ctg7	AUGUSTUS	exon	237566	238262	.	+	.	ID=g71.t1.exon2;Parent=g71.t1;
ctg7	AUGUSTUS	stop_codon	238260	238262	.	+	0	ID=g71.t1.stop1;Parent=g71.t1;
ctg7	AUGUSTUS	gene	241154	242397	0.67	+	.	ID=g72;
ctg7	AUGUSTUS	mRNA	241154	242397	0.67	+	.	ID=g72.t1;Parent=g72;
ctg7	AUGUSTUS	start_codon	241154	241156	.	+	0	ID=g72.t1.start1;Parent=g72.t1;
ctg7	AUGUSTUS	CDS	241154	241317	0.7	+	0	ID=g72.t1.CDS1;Parent=g72.t1;
ctg7	AUGUSTUS	exon	241154	241317	.	+	.	ID=g72.t1.exon1;Parent=g72.t1;
ctg7	AUGUSTUS	intron	241318	241470	1	+	.	ID=g72.t1.intron1;Parent=g72.t1;
ctg7	AUGUSTUS	CDS	241471	241947	1	+	1	ID=g72.t1.CDS2;Parent=g72.t1;
ctg7	AUGUSTUS	exon	241471	241947	.	+	.	ID=g72.t1.exon2;Parent=g72.t1;
ctg7	AUGUSTUS	intron	241948	242114	1	+	.	ID=g72.t1.intron2;Parent=g72.t1;
ctg7	AUGUSTUS	CDS	242115	242397	0.97	+	1	ID=g72.t1.CDS3;Parent=g72.t1;
ctg7	AUGUSTUS	exon	242115	242397	.	+	.	ID=g72.t1.exon3;Parent=g72.t1;
ctg7	AUGUSTUS	stop_codon	242395	242397	.	+	0	ID=g72.t1.stop1;Parent=g72.t1;
ctg7	AUGUSTUS	gene	243600	244830	1	-	.	ID=g73;
ctg7	AUGUSTUS	mRNA	243600	244830	1	-	.	ID=g73.t1;Parent=g73;
ctg7	AUGUSTUS	stop_codon	243600	243602	.	-	0	ID=g73.t1.stop1;Parent=g73.t1;
ctg7	AUGUSTUS	CDS	243600	243671	1	-	0	ID=g73.t1.CDS1;Parent=g73.t1;
ctg7	AUGUSTUS	exon	243600	243671	.	-	.	ID=g73.t1.exon1;Parent=g73.t1;
ctg7	AUGUSTUS	intron	243672	243766	1	-	.	ID=g73.t1.intron1;Parent=g73.t1;
ctg7	AUGUSTUS	CDS	243767	244672	1	-	0	ID=g73.t1.CDS2;Parent=g73.t1;
ctg7	AUGUSTUS	exon	243767	244672	.	-	.	ID=g73.t1.exon2;Parent=g73.t1;
ctg7	AUGUSTUS	intron	244673	244788	1	-	.	ID=g73.t1.intron2;Parent=g73.t1;
ctg7	AUGUSTUS	CDS	244789	244830	1	-	0	ID=g73.t1.CDS3;Parent=g73.t1;
ctg7	AUGUSTUS	exon	244789	244830	.	-	.	ID=g73.t1.exon3;Parent=g73.t1;
ctg7	AUGUSTUS	start_codon	244828	244830	.	-	0	ID=g73.t1.start1;Parent=g73.t1;
ctg7	AUGUSTUS	gene	245957	247840	0.96	-	.	ID=g74;
ctg7	AUGUSTUS	mRNA	245957	247840	0.96	-	.	ID=g74.t1;Parent=g74;
ctg7	AUGUSTUS	stop_codon	245957	245959	.	-	0	ID=g74.t1.stop1;Parent=g74.t1;
ctg7	AUGUSTUS	CDS	245957	247184	1	-	1	ID=g74.t1.CDS1;Parent=g74.t1;
ctg7	AUGUSTUS	exon	245957	247184	.	-	.	ID=g74.t1.exon1;Parent=g74.t1;
ctg7	AUGUSTUS	intron	247185	247247	1	-	.	ID=g74.t1.intron1;Parent=g74.t1;
ctg7	AUGUSTUS	CDS	247248	247840	0.96	-	0	ID=g74.t1.CDS2;Parent=g74.t1;
ctg7	AUGUSTUS	exon	247248	247840	.	-	.	ID=g74.t1.exon2;Parent=g74.t1;
ctg7	AUGUSTUS	start_codon	247838	247840	.	-	0	ID=g74.t1.start1;Parent=g74.t1;
ctg7	AUGUSTUS	gene	250956	253063	1	+	.	ID=g75;
ctg7	AUGUSTUS	mRNA	250956	253063	1	+	.	ID=g75.t1;Parent=g75;
ctg7	AUGUSTUS	start_codon	250956	250958	.	+	0	ID=g75.t1.start1;Parent=g75.t1;
ctg7	AUGUSTUS	CDS	250956	251381	1	+	0	ID=g75.t1.CDS1;Parent=g75.t1;
ctg7	AUGUSTUS	exon	250956	251381	.	+	.	ID=g75.t1.exon1;Parent=g75.t1;
ctg7	AUGUSTUS	intron	251382	251458	1	+	.	ID=g75.t1.intron1;Parent=g75.t1;
ctg7	AUGUSTUS	CDS	251459	252616	1	+	0	ID=g75.t1.CDS2;Parent=g75.t1;
ctg7	AUGUSTUS	exon	251459	252616	.	+	.	ID=g75.t1.exon2;Parent=g75.t1;
ctg7	AUGUSTUS	intron	252617	252904	1	+	.	ID=g75.t1.intron2;Parent=g75.t1;
ctg7	AUGUSTUS	CDS	252905	253063	1	+	0	ID=g75.t1.CDS3;Parent=g75.t1;
ctg7	AUGUSTUS	exon	252905	253063	.	+	.	ID=g75.t1.exon3;Parent=g75.t1;
ctg7	AUGUSTUS	stop_codon	253061	253063	.	+	0	ID=g75.t1.stop1;Parent=g75.t1;
ctg7	AUGUSTUS	gene	257764	258697	1	-	.	ID=g76;
ctg7	AUGUSTUS	mRNA	257764	258697	1	-	.	ID=g76.t1;Parent=g76;
ctg7	AUGUSTUS	stop_codon	257764	257766	.	-	0	ID=g76.t1.stop1;Parent=g76.t1;
ctg7	AUGUSTUS	CDS	257764	258479	1	-	2	ID=g76.t1.CDS1;Parent=g76.t1;
ctg7	AUGUSTUS	exon	257764	258479	.	-	.	ID=g76.t1.exon1;Parent=g76.t1;
ctg7	AUGUSTUS	intron	258480	258540	1	-	.	ID=g76.t1.intron1;Parent=g76.t1;
ctg7	AUGUSTUS	CDS	258541	258697	1	-	0	ID=g76.t1.CDS2;Parent=g76.t1;
ctg7	AUGUSTUS	exon	258541	258697	.	-	.	ID=g76.t1.exon2;Parent=g76.t1;
ctg7	AUGUSTUS	start_codon	258695	258697	.	-	0	ID=g76.t1.start1;Parent=g76.t1;
ctg7	AUGUSTUS	gene	264953	266062	0.99	-	.	ID=g77;
ctg7	AUGUSTUS	mRNA	264953	266062	0.99	-	.	ID=g77.t1;Parent=g77;
ctg7	AUGUSTUS	stop_codon	264953	264955	.	-	0	ID=g77.t1.stop1;Parent=g77.t1;
ctg7	AUGUSTUS	CDS	264953	265092	1	-	2	ID=g77.t1.CDS1;Parent=g77.t1;
ctg7	AUGUSTUS	exon	264953	265092	.	-	.	ID=g77.t1.exon1;Parent=g77.t1;
ctg7	AUGUSTUS	intron	265093	265171	1	-	.	ID=g77.t1.intron1;Parent=g77.t1;
ctg7	AUGUSTUS	CDS	265172	265957	1	-	2	ID=g77.t1.CDS2;Parent=g77.t1;
ctg7	AUGUSTUS	exon	265172	265957	.	-	.	ID=g77.t1.exon2;Parent=g77.t1;
ctg7	AUGUSTUS	intron	265958	266022	1	-	.	ID=g77.t1.intron2;Parent=g77.t1;
ctg7	AUGUSTUS	CDS	266023	266062	0.99	-	0	ID=g77.t1.CDS3;Parent=g77.t1;
ctg7	AUGUSTUS	exon	266023	266062	.	-	.	ID=g77.t1.exon3;Parent=g77.t1;
ctg7	AUGUSTUS	start_codon	266060	266062	.	-	0	ID=g77.t1.start1;Parent=g77.t1;
ctg7	AUGUSTUS	gene	267930	268421	1	-	.	ID=g78;
ctg7	AUGUSTUS	mRNA	267930	268421	1	-	.	ID=g78.t1;Parent=g78;
ctg7	AUGUSTUS	stop_codon	267930	267932	.	-	0	ID=g78.t1.stop1;Parent=g78.t1;
ctg7	AUGUSTUS	CDS	267930	267996	1	-	1	ID=g78.t1.CDS1;Parent=g78.t1;
ctg7	AUGUSTUS	exon	267930	267996	.	-	.	ID=g78.t1.exon1;Parent=g78.t1;
ctg7	AUGUSTUS	intron	267997	268182	1	-	.	ID=g78.t1.intron1;Parent=g78.t1;
ctg7	AUGUSTUS	CDS	268183	268421	1	-	0	ID=g78.t1.CDS2;Parent=g78.t1;
ctg7	AUGUSTUS	exon	268183	268421	.	-	.	ID=g78.t1.exon2;Parent=g78.t1;
ctg7	AUGUSTUS	start_codon	268419	268421	.	-	0	ID=g78.t1.start1;Parent=g78.t1;
ctg7	AUGUSTUS	gene	268525	269890	1	+	.	ID=g79;
ctg7	AUGUSTUS	mRNA	268525	269890	1	+	.	ID=g79.t1;Parent=g79;
ctg7	AUGUSTUS	start_codon	268525	268527	.	+	0	ID=g79.t1.start1;Parent=g79.t1;
ctg7	AUGUSTUS	CDS	268525	268596	1	+	0	ID=g79.t1.CDS1;Parent=g79.t1;
ctg7	AUGUSTUS	exon	268525	268596	.	+	.	ID=g79.t1.exon1;Parent=g79.t1;
ctg7	AUGUSTUS	intron	268597	268888	1	+	.	ID=g79.t1.intron1;Parent=g79.t1;
ctg7	AUGUSTUS	CDS	268889	269890	1	+	0	ID=g79.t1.CDS2;Parent=g79.t1;
ctg7	AUGUSTUS	exon	268889	269890	.	+	.	ID=g79.t1.exon2;Parent=g79.t1;
ctg7	AUGUSTUS	stop_codon	269888	269890	.	+	0	ID=g79.t1.stop1;Parent=g79.t1;
ctg7	AUGUSTUS	gene	270381	273464	2	-	.	ID=g80;
ctg7	AUGUSTUS	mRNA	270381	273236	1	-	.	ID=g80.t1;Parent=g80;
ctg7	AUGUSTUS	stop_codon	270381	270383	.	-	0	ID=g80.t1.stop1;Parent=g80.t1;
ctg7	AUGUSTUS	CDS	270381	273236	1	-	0	ID=g80.t1.CDS1;Parent=g80.t1;
ctg7	AUGUSTUS	exon	270381	273236	.	-	.	ID=g80.t1.exon1;Parent=g80.t1;
ctg7	AUGUSTUS	start_codon	273234	273236	.	-	0	ID=g80.t1.start1;Parent=g80.t1;
ctg7	AUGUSTUS	mRNA	270381	273464	1	-	.	ID=g80.t2;Parent=g80;
ctg7	AUGUSTUS	stop_codon	270381	270383	.	-	0	ID=g80.t2.stop1;Parent=g80.t2;
ctg7	AUGUSTUS	CDS	270381	273464	1	-	0	ID=g80.t2.CDS1;Parent=g80.t2;
ctg7	AUGUSTUS	exon	270381	273464	.	-	.	ID=g80.t2.exon1;Parent=g80.t2;
ctg7	AUGUSTUS	start_codon	273462	273464	.	-	0	ID=g80.t2.start1;Parent=g80.t2;
ctg7	AUGUSTUS	gene	275939	276970	0.39	+	.	ID=g81;
ctg7	AUGUSTUS	mRNA	275939	276970	0.39	+	.	ID=g81.t1;Parent=g81;
ctg7	AUGUSTUS	start_codon	275939	275941	.	+	0	ID=g81.t1.start1;Parent=g81.t1;
ctg7	AUGUSTUS	CDS	275939	276233	0.54	+	0	ID=g81.t1.CDS1;Parent=g81.t1;
ctg7	AUGUSTUS	exon	275939	276233	.	+	.	ID=g81.t1.exon1;Parent=g81.t1;
ctg7	AUGUSTUS	intron	276234	276293	1	+	.	ID=g81.t1.intron1;Parent=g81.t1;
ctg7	AUGUSTUS	CDS	276294	276970	0.75	+	2	ID=g81.t1.CDS2;Parent=g81.t1;
ctg7	AUGUSTUS	exon	276294	276970	.	+	.	ID=g81.t1.exon2;Parent=g81.t1;
ctg7	AUGUSTUS	stop_codon	276968	276970	.	+	0	ID=g81.t1.stop1;Parent=g81.t1;
ctg7	AUGUSTUS	gene	278154	279722	1	+	.	ID=g82;
ctg7	AUGUSTUS	mRNA	278154	279722	1	+	.	ID=g82.t1;Parent=g82;
ctg7	AUGUSTUS	start_codon	278154	278156	.	+	0	ID=g82.t1.start1;Parent=g82.t1;
ctg7	AUGUSTUS	CDS	278154	278195	1	+	0	ID=g82.t1.CDS1;Parent=g82.t1;
ctg7	AUGUSTUS	exon	278154	278195	.	+	.	ID=g82.t1.exon1;Parent=g82.t1;
ctg7	AUGUSTUS	intron	278196	278399	1	+	.	ID=g82.t1.intron1;Parent=g82.t1;
ctg7	AUGUSTUS	CDS	278400	278437	1	+	0	ID=g82.t1.CDS2;Parent=g82.t1;
ctg7	AUGUSTUS	exon	278400	278437	.	+	.	ID=g82.t1.exon2;Parent=g82.t1;
ctg7	AUGUSTUS	intron	278438	278512	1	+	.	ID=g82.t1.intron2;Parent=g82.t1;
ctg7	AUGUSTUS	CDS	278513	278639	1	+	1	ID=g82.t1.CDS3;Parent=g82.t1;
ctg7	AUGUSTUS	exon	278513	278639	.	+	.	ID=g82.t1.exon3;Parent=g82.t1;
ctg7	AUGUSTUS	intron	278640	278759	1	+	.	ID=g82.t1.intron3;Parent=g82.t1;
ctg7	AUGUSTUS	CDS	278760	279077	1	+	0	ID=g82.t1.CDS4;Parent=g82.t1;
ctg7	AUGUSTUS	exon	278760	279077	.	+	.	ID=g82.t1.exon4;Parent=g82.t1;
ctg7	AUGUSTUS	intron	279078	279296	1	+	.	ID=g82.t1.intron4;Parent=g82.t1;
ctg7	AUGUSTUS	CDS	279297	279722	1	+	0	ID=g82.t1.CDS5;Parent=g82.t1;
ctg7	AUGUSTUS	exon	279297	279722	.	+	.	ID=g82.t1.exon5;Parent=g82.t1;
ctg7	AUGUSTUS	stop_codon	279720	279722	.	+	0	ID=g82.t1.stop1;Parent=g82.t1;
ctg7	AUGUSTUS	gene	282577	284855	0.99	+	.	ID=g83;
ctg7	AUGUSTUS	mRNA	282577	284855	0.99	+	.	ID=g83.t1;Parent=g83;
ctg7	AUGUSTUS	start_codon	282577	282579	.	+	0	ID=g83.t1.start1;Parent=g83.t1;
ctg7	AUGUSTUS	CDS	282577	282805	1	+	0	ID=g83.t1.CDS1;Parent=g83.t1;
ctg7	AUGUSTUS	exon	282577	282805	.	+	.	ID=g83.t1.exon1;Parent=g83.t1;
ctg7	AUGUSTUS	intron	282806	282881	1	+	.	ID=g83.t1.intron1;Parent=g83.t1;
ctg7	AUGUSTUS	CDS	282882	282888	1	+	2	ID=g83.t1.CDS2;Parent=g83.t1;
ctg7	AUGUSTUS	exon	282882	282888	.	+	.	ID=g83.t1.exon2;Parent=g83.t1;
ctg7	AUGUSTUS	intron	282889	282939	1	+	.	ID=g83.t1.intron2;Parent=g83.t1;
ctg7	AUGUSTUS	CDS	282940	283408	0.99	+	1	ID=g83.t1.CDS3;Parent=g83.t1;
ctg7	AUGUSTUS	exon	282940	283408	.	+	.	ID=g83.t1.exon3;Parent=g83.t1;
ctg7	AUGUSTUS	intron	283409	283474	1	+	.	ID=g83.t1.intron3;Parent=g83.t1;
ctg7	AUGUSTUS	CDS	283475	283536	1	+	0	ID=g83.t1.CDS4;Parent=g83.t1;
ctg7	AUGUSTUS	exon	283475	283536	.	+	.	ID=g83.t1.exon4;Parent=g83.t1;
ctg7	AUGUSTUS	intron	283537	283588	1	+	.	ID=g83.t1.intron4;Parent=g83.t1;
ctg7	AUGUSTUS	CDS	283589	283733	1	+	1	ID=g83.t1.CDS5;Parent=g83.t1;
ctg7	AUGUSTUS	exon	283589	283733	.	+	.	ID=g83.t1.exon5;Parent=g83.t1;
ctg7	AUGUSTUS	intron	283734	283797	1	+	.	ID=g83.t1.intron5;Parent=g83.t1;
ctg7	AUGUSTUS	CDS	283798	284045	1	+	0	ID=g83.t1.CDS6;Parent=g83.t1;
ctg7	AUGUSTUS	exon	283798	284045	.	+	.	ID=g83.t1.exon6;Parent=g83.t1;
ctg7	AUGUSTUS	intron	284046	284118	1	+	.	ID=g83.t1.intron6;Parent=g83.t1;
ctg7	AUGUSTUS	CDS	284119	284346	1	+	1	ID=g83.t1.CDS7;Parent=g83.t1;
ctg7	AUGUSTUS	exon	284119	284346	.	+	.	ID=g83.t1.exon7;Parent=g83.t1;
ctg7	AUGUSTUS	intron	284347	284423	1	+	.	ID=g83.t1.intron7;Parent=g83.t1;
ctg7	AUGUSTUS	CDS	284424	284514	1	+	1	ID=g83.t1.CDS8;Parent=g83.t1;
ctg7	AUGUSTUS	exon	284424	284514	.	+	.	ID=g83.t1.exon8;Parent=g83.t1;
ctg7	AUGUSTUS	intron	284515	284630	1	+	.	ID=g83.t1.intron8;Parent=g83.t1;
ctg7	AUGUSTUS	CDS	284631	284855	1	+	0	ID=g83.t1.CDS9;Parent=g83.t1;
ctg7	AUGUSTUS	exon	284631	284855	.	+	.	ID=g83.t1.exon9;Parent=g83.t1;
ctg7	AUGUSTUS	stop_codon	284853	284855	.	+	0	ID=g83.t1.stop1;Parent=g83.t1;
ctg7	AUGUSTUS	gene	285655	288134	0.96	+	.	ID=g84;
ctg7	AUGUSTUS	mRNA	285655	288134	0.96	+	.	ID=g84.t1;Parent=g84;
ctg7	AUGUSTUS	start_codon	285655	285657	.	+	0	ID=g84.t1.start1;Parent=g84.t1;
ctg7	AUGUSTUS	CDS	285655	285695	0.96	+	0	ID=g84.t1.CDS1;Parent=g84.t1;
ctg7	AUGUSTUS	exon	285655	285695	.	+	.	ID=g84.t1.exon1;Parent=g84.t1;
ctg7	AUGUSTUS	intron	285696	285772	0.96	+	.	ID=g84.t1.intron1;Parent=g84.t1;
ctg7	AUGUSTUS	CDS	285773	285801	0.96	+	1	ID=g84.t1.CDS2;Parent=g84.t1;
ctg7	AUGUSTUS	exon	285773	285801	.	+	.	ID=g84.t1.exon2;Parent=g84.t1;
ctg7	AUGUSTUS	intron	285802	285907	0.96	+	.	ID=g84.t1.intron2;Parent=g84.t1;
ctg7	AUGUSTUS	CDS	285908	285991	0.96	+	2	ID=g84.t1.CDS3;Parent=g84.t1;
ctg7	AUGUSTUS	exon	285908	285991	.	+	.	ID=g84.t1.exon3;Parent=g84.t1;
ctg7	AUGUSTUS	intron	285992	286058	1	+	.	ID=g84.t1.intron3;Parent=g84.t1;
ctg7	AUGUSTUS	CDS	286059	286103	1	+	2	ID=g84.t1.CDS4;Parent=g84.t1;
ctg7	AUGUSTUS	exon	286059	286103	.	+	.	ID=g84.t1.exon4;Parent=g84.t1;
ctg7	AUGUSTUS	intron	286104	286190	1	+	.	ID=g84.t1.intron4;Parent=g84.t1;
ctg7	AUGUSTUS	CDS	286191	286696	1	+	2	ID=g84.t1.CDS5;Parent=g84.t1;
ctg7	AUGUSTUS	exon	286191	286696	.	+	.	ID=g84.t1.exon5;Parent=g84.t1;
ctg7	AUGUSTUS	intron	286697	286773	1	+	.	ID=g84.t1.intron5;Parent=g84.t1;
ctg7	AUGUSTUS	CDS	286774	287035	1	+	0	ID=g84.t1.CDS6;Parent=g84.t1;
ctg7	AUGUSTUS	exon	286774	287035	.	+	.	ID=g84.t1.exon6;Parent=g84.t1;
ctg7	AUGUSTUS	intron	287036	287100	1	+	.	ID=g84.t1.intron6;Parent=g84.t1;
ctg7	AUGUSTUS	CDS	287101	287532	1	+	2	ID=g84.t1.CDS7;Parent=g84.t1;
ctg7	AUGUSTUS	exon	287101	287532	.	+	.	ID=g84.t1.exon7;Parent=g84.t1;
ctg7	AUGUSTUS	intron	287533	287608	1	+	.	ID=g84.t1.intron7;Parent=g84.t1;
ctg7	AUGUSTUS	CDS	287609	287715	1	+	2	ID=g84.t1.CDS8;Parent=g84.t1;
ctg7	AUGUSTUS	exon	287609	287715	.	+	.	ID=g84.t1.exon8;Parent=g84.t1;
ctg7	AUGUSTUS	intron	287716	287800	1	+	.	ID=g84.t1.intron8;Parent=g84.t1;
ctg7	AUGUSTUS	CDS	287801	287900	1	+	0	ID=g84.t1.CDS9;Parent=g84.t1;
ctg7	AUGUSTUS	exon	287801	287900	.	+	.	ID=g84.t1.exon9;Parent=g84.t1;
ctg7	AUGUSTUS	intron	287901	287973	1	+	.	ID=g84.t1.intron9;Parent=g84.t1;
ctg7	AUGUSTUS	CDS	287974	288134	1	+	2	ID=g84.t1.CDS10;Parent=g84.t1;
ctg7	AUGUSTUS	exon	287974	288134	.	+	.	ID=g84.t1.exon10;Parent=g84.t1;
ctg7	AUGUSTUS	stop_codon	288132	288134	.	+	0	ID=g84.t1.stop1;Parent=g84.t1;
ctg7	AUGUSTUS	gene	289174	290085	1	+	.	ID=g85;
ctg7	AUGUSTUS	mRNA	289174	290085	1	+	.	ID=g85.t1;Parent=g85;
ctg7	AUGUSTUS	start_codon	289174	289176	.	+	0	ID=g85.t1.start1;Parent=g85.t1;
ctg7	AUGUSTUS	CDS	289174	290085	1	+	0	ID=g85.t1.CDS1;Parent=g85.t1;
ctg7	AUGUSTUS	exon	289174	290085	.	+	.	ID=g85.t1.exon1;Parent=g85.t1;
ctg7	AUGUSTUS	stop_codon	290083	290085	.	+	0	ID=g85.t1.stop1;Parent=g85.t1;
ctg7	AUGUSTUS	gene	293860	295183	0.92	-	.	ID=g86;
ctg7	AUGUSTUS	mRNA	293860	295183	0.92	-	.	ID=g86.t1;Parent=g86;
ctg7	AUGUSTUS	stop_codon	293860	293862	.	-	0	ID=g86.t1.stop1;Parent=g86.t1;
ctg7	AUGUSTUS	CDS	293860	294949	1	-	1	ID=g86.t1.CDS1;Parent=g86.t1;
ctg7	AUGUSTUS	exon	293860	294949	.	-	.	ID=g86.t1.exon1;Parent=g86.t1;
ctg7	AUGUSTUS	intron	294950	295004	1	-	.	ID=g86.t1.intron1;Parent=g86.t1;
ctg7	AUGUSTUS	CDS	295005	295183	0.92	-	0	ID=g86.t1.CDS2;Parent=g86.t1;
ctg7	AUGUSTUS	exon	295005	295183	.	-	.	ID=g86.t1.exon2;Parent=g86.t1;
ctg7	AUGUSTUS	start_codon	295181	295183	.	-	0	ID=g86.t1.start1;Parent=g86.t1;
ctg7	AUGUSTUS	gene	300843	302339	1	-	.	ID=g87;
ctg7	AUGUSTUS	mRNA	300843	302339	1	-	.	ID=g87.t1;Parent=g87;
ctg7	AUGUSTUS	stop_codon	300843	300845	.	-	0	ID=g87.t1.stop1;Parent=g87.t1;
ctg7	AUGUSTUS	CDS	300843	302339	1	-	0	ID=g87.t1.CDS1;Parent=g87.t1;
ctg7	AUGUSTUS	exon	300843	302339	.	-	.	ID=g87.t1.exon1;Parent=g87.t1;
ctg7	AUGUSTUS	start_codon	302337	302339	.	-	0	ID=g87.t1.start1;Parent=g87.t1;
ctg7	AUGUSTUS	gene	303931	305737	1	+	.	ID=g88;
ctg7	AUGUSTUS	mRNA	303931	305737	1	+	.	ID=g88.t1;Parent=g88;
ctg7	AUGUSTUS	start_codon	303931	303933	.	+	0	ID=g88.t1.start1;Parent=g88.t1;
ctg7	AUGUSTUS	CDS	303931	303981	1	+	0	ID=g88.t1.CDS1;Parent=g88.t1;
ctg7	AUGUSTUS	exon	303931	303981	.	+	.	ID=g88.t1.exon1;Parent=g88.t1;
ctg7	AUGUSTUS	intron	303982	304057	1	+	.	ID=g88.t1.intron1;Parent=g88.t1;
ctg7	AUGUSTUS	CDS	304058	305737	1	+	0	ID=g88.t1.CDS2;Parent=g88.t1;
ctg7	AUGUSTUS	exon	304058	305737	.	+	.	ID=g88.t1.exon2;Parent=g88.t1;
ctg7	AUGUSTUS	stop_codon	305735	305737	.	+	0	ID=g88.t1.stop1;Parent=g88.t1;
ctg7	AUGUSTUS	gene	307876	309634	0.13	-	.	ID=g89;
ctg7	AUGUSTUS	mRNA	307876	309634	0.13	-	.	ID=g89.t1;Parent=g89;
ctg7	AUGUSTUS	stop_codon	307876	307878	.	-	0	ID=g89.t1.stop1;Parent=g89.t1;
ctg7	AUGUSTUS	CDS	307876	308447	1	-	2	ID=g89.t1.CDS1;Parent=g89.t1;
ctg7	AUGUSTUS	exon	307876	308447	.	-	.	ID=g89.t1.exon1;Parent=g89.t1;
ctg7	AUGUSTUS	intron	308448	308506	1	-	.	ID=g89.t1.intron1;Parent=g89.t1;
ctg7	AUGUSTUS	CDS	308507	308624	1	-	0	ID=g89.t1.CDS2;Parent=g89.t1;
ctg7	AUGUSTUS	exon	308507	308624	.	-	.	ID=g89.t1.exon2;Parent=g89.t1;
ctg7	AUGUSTUS	intron	308625	309214	1	-	.	ID=g89.t1.intron2;Parent=g89.t1;
ctg7	AUGUSTUS	CDS	309215	309372	0.49	-	2	ID=g89.t1.CDS3;Parent=g89.t1;
ctg7	AUGUSTUS	exon	309215	309372	.	-	.	ID=g89.t1.exon3;Parent=g89.t1;
ctg7	AUGUSTUS	intron	309373	309591	0.28	-	.	ID=g89.t1.intron3;Parent=g89.t1;
ctg7	AUGUSTUS	CDS	309592	309634	0.16	-	0	ID=g89.t1.CDS4;Parent=g89.t1;
ctg7	AUGUSTUS	exon	309592	309634	.	-	.	ID=g89.t1.exon4;Parent=g89.t1;
ctg7	AUGUSTUS	start_codon	309632	309634	.	-	0	ID=g89.t1.start1;Parent=g89.t1;
ctg7	AUGUSTUS	gene	310502	313057	0.92	-	.	ID=g90;
ctg7	AUGUSTUS	mRNA	310502	313057	0.92	-	.	ID=g90.t1;Parent=g90;
ctg7	AUGUSTUS	stop_codon	310502	310504	.	-	0	ID=g90.t1.stop1;Parent=g90.t1;
ctg7	AUGUSTUS	CDS	310502	310900	1	-	0	ID=g90.t1.CDS1;Parent=g90.t1;
ctg7	AUGUSTUS	exon	310502	310900	.	-	.	ID=g90.t1.exon1;Parent=g90.t1;
ctg7	AUGUSTUS	intron	310901	310959	1	-	.	ID=g90.t1.intron1;Parent=g90.t1;
ctg7	AUGUSTUS	CDS	310960	312298	1	-	1	ID=g90.t1.CDS2;Parent=g90.t1;
ctg7	AUGUSTUS	exon	310960	312298	.	-	.	ID=g90.t1.exon2;Parent=g90.t1;
ctg7	AUGUSTUS	intron	312299	312354	1	-	.	ID=g90.t1.intron2;Parent=g90.t1;
ctg7	AUGUSTUS	CDS	312355	312521	1	-	0	ID=g90.t1.CDS3;Parent=g90.t1;
ctg7	AUGUSTUS	exon	312355	312521	.	-	.	ID=g90.t1.exon3;Parent=g90.t1;
ctg7	AUGUSTUS	intron	312522	312598	1	-	.	ID=g90.t1.intron3;Parent=g90.t1;
ctg7	AUGUSTUS	CDS	312599	313057	0.92	-	0	ID=g90.t1.CDS4;Parent=g90.t1;
ctg7	AUGUSTUS	exon	312599	313057	.	-	.	ID=g90.t1.exon4;Parent=g90.t1;
ctg7	AUGUSTUS	start_codon	313055	313057	.	-	0	ID=g90.t1.start1;Parent=g90.t1;
ctg7	AUGUSTUS	gene	317962	318778	1	-	.	ID=g91;
ctg7	AUGUSTUS	mRNA	317962	318778	1	-	.	ID=g91.t1;Parent=g91;
ctg7	AUGUSTUS	stop_codon	317962	317964	.	-	0	ID=g91.t1.stop1;Parent=g91.t1;
ctg7	AUGUSTUS	CDS	317962	318273	1	-	0	ID=g91.t1.CDS1;Parent=g91.t1;
ctg7	AUGUSTUS	exon	317962	318273	.	-	.	ID=g91.t1.exon1;Parent=g91.t1;
ctg7	AUGUSTUS	intron	318274	318359	1	-	.	ID=g91.t1.intron1;Parent=g91.t1;
ctg7	AUGUSTUS	CDS	318360	318582	1	-	1	ID=g91.t1.CDS2;Parent=g91.t1;
ctg7	AUGUSTUS	exon	318360	318582	.	-	.	ID=g91.t1.exon2;Parent=g91.t1;
ctg7	AUGUSTUS	intron	318583	318661	1	-	.	ID=g91.t1.intron2;Parent=g91.t1;
ctg7	AUGUSTUS	CDS	318662	318670	1	-	1	ID=g91.t1.CDS3;Parent=g91.t1;
ctg7	AUGUSTUS	exon	318662	318670	.	-	.	ID=g91.t1.exon3;Parent=g91.t1;
ctg7	AUGUSTUS	intron	318671	318743	1	-	.	ID=g91.t1.intron3;Parent=g91.t1;
ctg7	AUGUSTUS	CDS	318744	318778	1	-	0	ID=g91.t1.CDS4;Parent=g91.t1;
ctg7	AUGUSTUS	exon	318744	318778	.	-	.	ID=g91.t1.exon4;Parent=g91.t1;
ctg7	AUGUSTUS	start_codon	318776	318778	.	-	0	ID=g91.t1.start1;Parent=g91.t1;
ctg7	AUGUSTUS	gene	319305	320476	1	+	.	ID=g92;
ctg7	AUGUSTUS	mRNA	319305	320476	1	+	.	ID=g92.t1;Parent=g92;
ctg7	AUGUSTUS	start_codon	319305	319307	.	+	0	ID=g92.t1.start1;Parent=g92.t1;
ctg7	AUGUSTUS	CDS	319305	319551	1	+	0	ID=g92.t1.CDS1;Parent=g92.t1;
ctg7	AUGUSTUS	exon	319305	319551	.	+	.	ID=g92.t1.exon1;Parent=g92.t1;
ctg7	AUGUSTUS	intron	319552	319616	1	+	.	ID=g92.t1.intron1;Parent=g92.t1;
ctg7	AUGUSTUS	CDS	319617	320372	1	+	2	ID=g92.t1.CDS2;Parent=g92.t1;
ctg7	AUGUSTUS	exon	319617	320372	.	+	.	ID=g92.t1.exon2;Parent=g92.t1;
ctg7	AUGUSTUS	intron	320373	320426	1	+	.	ID=g92.t1.intron2;Parent=g92.t1;
ctg7	AUGUSTUS	CDS	320427	320476	1	+	2	ID=g92.t1.CDS3;Parent=g92.t1;
ctg7	AUGUSTUS	exon	320427	320476	.	+	.	ID=g92.t1.exon3;Parent=g92.t1;
ctg7	AUGUSTUS	stop_codon	320474	320476	.	+	0	ID=g92.t1.stop1;Parent=g92.t1;
ctg7	AUGUSTUS	gene	322625	325262	1	+	.	ID=g93;
ctg7	AUGUSTUS	mRNA	322625	325262	1	+	.	ID=g93.t1;Parent=g93;
ctg7	AUGUSTUS	start_codon	322625	322627	.	+	0	ID=g93.t1.start1;Parent=g93.t1;
ctg7	AUGUSTUS	CDS	322625	323573	1	+	0	ID=g93.t1.CDS1;Parent=g93.t1;
ctg7	AUGUSTUS	exon	322625	323573	.	+	.	ID=g93.t1.exon1;Parent=g93.t1;
ctg7	AUGUSTUS	intron	323574	323664	1	+	.	ID=g93.t1.intron1;Parent=g93.t1;
ctg7	AUGUSTUS	CDS	323665	323981	1	+	2	ID=g93.t1.CDS2;Parent=g93.t1;
ctg7	AUGUSTUS	exon	323665	323981	.	+	.	ID=g93.t1.exon2;Parent=g93.t1;
ctg7	AUGUSTUS	intron	323982	324080	1	+	.	ID=g93.t1.intron2;Parent=g93.t1;
ctg7	AUGUSTUS	CDS	324081	325262	1	+	0	ID=g93.t1.CDS3;Parent=g93.t1;
ctg7	AUGUSTUS	exon	324081	325262	.	+	.	ID=g93.t1.exon3;Parent=g93.t1;
ctg7	AUGUSTUS	stop_codon	325260	325262	.	+	0	ID=g93.t1.stop1;Parent=g93.t1;
ctg7	AUGUSTUS	gene	325800	326705	0.52	-	.	ID=g94;
ctg7	AUGUSTUS	mRNA	325800	326705	0.52	-	.	ID=g94.t1;Parent=g94;
ctg7	AUGUSTUS	stop_codon	325800	325802	.	-	0	ID=g94.t1.stop1;Parent=g94.t1;
ctg7	AUGUSTUS	CDS	325800	326705	0.52	-	0	ID=g94.t1.CDS1;Parent=g94.t1;
ctg7	AUGUSTUS	exon	325800	326705	.	-	.	ID=g94.t1.exon1;Parent=g94.t1;
ctg7	AUGUSTUS	start_codon	326703	326705	.	-	0	ID=g94.t1.start1;Parent=g94.t1;
ctg7	AUGUSTUS	gene	328244	329053	1	+	.	ID=g95;
ctg7	AUGUSTUS	mRNA	328244	329053	1	+	.	ID=g95.t1;Parent=g95;
ctg7	AUGUSTUS	start_codon	328244	328246	.	+	0	ID=g95.t1.start1;Parent=g95.t1;
ctg7	AUGUSTUS	CDS	328244	329053	1	+	0	ID=g95.t1.CDS1;Parent=g95.t1;
ctg7	AUGUSTUS	exon	328244	329053	.	+	.	ID=g95.t1.exon1;Parent=g95.t1;
ctg7	AUGUSTUS	stop_codon	329051	329053	.	+	0	ID=g95.t1.stop1;Parent=g95.t1;
ctg7	AUGUSTUS	gene	330516	332342	0.96	+	.	ID=g96;
ctg7	AUGUSTUS	mRNA	330516	332342	0.96	+	.	ID=g96.t1;Parent=g96;
ctg7	AUGUSTUS	start_codon	330516	330518	.	+	0	ID=g96.t1.start1;Parent=g96.t1;
ctg7	AUGUSTUS	CDS	330516	331210	1	+	0	ID=g96.t1.CDS1;Parent=g96.t1;
ctg7	AUGUSTUS	exon	330516	331210	.	+	.	ID=g96.t1.exon1;Parent=g96.t1;
ctg7	AUGUSTUS	intron	331211	331348	1	+	.	ID=g96.t1.intron1;Parent=g96.t1;
ctg7	AUGUSTUS	CDS	331349	332342	0.96	+	1	ID=g96.t1.CDS2;Parent=g96.t1;
ctg7	AUGUSTUS	exon	331349	332342	.	+	.	ID=g96.t1.exon2;Parent=g96.t1;
ctg7	AUGUSTUS	stop_codon	332340	332342	.	+	0	ID=g96.t1.stop1;Parent=g96.t1;
ctg7	AUGUSTUS	gene	335877	336909	1	+	.	ID=g97;
ctg7	AUGUSTUS	mRNA	335877	336909	1	+	.	ID=g97.t1;Parent=g97;
ctg7	AUGUSTUS	start_codon	335877	335879	.	+	0	ID=g97.t1.start1;Parent=g97.t1;
ctg7	AUGUSTUS	CDS	335877	336455	1	+	0	ID=g97.t1.CDS1;Parent=g97.t1;
ctg7	AUGUSTUS	exon	335877	336455	.	+	.	ID=g97.t1.exon1;Parent=g97.t1;
ctg7	AUGUSTUS	intron	336456	336516	1	+	.	ID=g97.t1.intron1;Parent=g97.t1;
ctg7	AUGUSTUS	CDS	336517	336909	1	+	0	ID=g97.t1.CDS2;Parent=g97.t1;
ctg7	AUGUSTUS	exon	336517	336909	.	+	.	ID=g97.t1.exon2;Parent=g97.t1;
ctg7	AUGUSTUS	stop_codon	336907	336909	.	+	0	ID=g97.t1.stop1;Parent=g97.t1;
ctg7	AUGUSTUS	gene	337259	338812	0.99	-	.	ID=g98;
ctg7	AUGUSTUS	mRNA	337259	338812	0.99	-	.	ID=g98.t1;Parent=g98;
ctg7	AUGUSTUS	stop_codon	337259	337261	.	-	0	ID=g98.t1.stop1;Parent=g98.t1;
ctg7	AUGUSTUS	CDS	337259	338349	0.99	-	2	ID=g98.t1.CDS1;Parent=g98.t1;
ctg7	AUGUSTUS	exon	337259	338349	.	-	.	ID=g98.t1.exon1;Parent=g98.t1;
ctg7	AUGUSTUS	intron	338350	338454	0.99	-	.	ID=g98.t1.intron1;Parent=g98.t1;
ctg7	AUGUSTUS	CDS	338455	338812	0.99	-	0	ID=g98.t1.CDS2;Parent=g98.t1;
ctg7	AUGUSTUS	exon	338455	338812	.	-	.	ID=g98.t1.exon2;Parent=g98.t1;
ctg7	AUGUSTUS	start_codon	338810	338812	.	-	0	ID=g98.t1.start1;Parent=g98.t1;
ctg7	AUGUSTUS	gene	340483	342592	0.85	-	.	ID=g99;
ctg7	AUGUSTUS	mRNA	340483	342592	0.85	-	.	ID=g99.t1;Parent=g99;
ctg7	AUGUSTUS	stop_codon	340483	340485	.	-	0	ID=g99.t1.stop1;Parent=g99.t1;
ctg7	AUGUSTUS	CDS	340483	340919	0.88	-	2	ID=g99.t1.CDS1;Parent=g99.t1;
ctg7	AUGUSTUS	exon	340483	340919	.	-	.	ID=g99.t1.exon1;Parent=g99.t1;
ctg7	AUGUSTUS	intron	340920	341012	0.88	-	.	ID=g99.t1.intron1;Parent=g99.t1;
ctg7	AUGUSTUS	CDS	341013	341311	0.88	-	1	ID=g99.t1.CDS2;Parent=g99.t1;
ctg7	AUGUSTUS	exon	341013	341311	.	-	.	ID=g99.t1.exon2;Parent=g99.t1;
ctg7	AUGUSTUS	intron	341312	341368	1	-	.	ID=g99.t1.intron2;Parent=g99.t1;
ctg7	AUGUSTUS	CDS	341369	341769	1	-	0	ID=g99.t1.CDS3;Parent=g99.t1;
ctg7	AUGUSTUS	exon	341369	341769	.	-	.	ID=g99.t1.exon3;Parent=g99.t1;
ctg7	AUGUSTUS	intron	341770	341826	1	-	.	ID=g99.t1.intron3;Parent=g99.t1;
ctg7	AUGUSTUS	CDS	341827	342353	1	-	2	ID=g99.t1.CDS4;Parent=g99.t1;
ctg7	AUGUSTUS	exon	341827	342353	.	-	.	ID=g99.t1.exon4;Parent=g99.t1;
ctg7	AUGUSTUS	intron	342354	342432	1	-	.	ID=g99.t1.intron4;Parent=g99.t1;
ctg7	AUGUSTUS	CDS	342433	342592	0.97	-	0	ID=g99.t1.CDS5;Parent=g99.t1;
ctg7	AUGUSTUS	exon	342433	342592	.	-	.	ID=g99.t1.exon5;Parent=g99.t1;
ctg7	AUGUSTUS	start_codon	342590	342592	.	-	0	ID=g99.t1.start1;Parent=g99.t1;
ctg7	AUGUSTUS	gene	345291	348708	0.99	+	.	ID=g100;
ctg7	AUGUSTUS	mRNA	345291	348708	0.99	+	.	ID=g100.t1;Parent=g100;
ctg7	AUGUSTUS	start_codon	345291	345293	.	+	0	ID=g100.t1.start1;Parent=g100.t1;
ctg7	AUGUSTUS	CDS	345291	345576	0.99	+	0	ID=g100.t1.CDS1;Parent=g100.t1;
ctg7	AUGUSTUS	exon	345291	345576	.	+	.	ID=g100.t1.exon1;Parent=g100.t1;
ctg7	AUGUSTUS	intron	345577	345638	1	+	.	ID=g100.t1.intron1;Parent=g100.t1;
ctg7	AUGUSTUS	CDS	345639	347119	1	+	2	ID=g100.t1.CDS2;Parent=g100.t1;
ctg7	AUGUSTUS	exon	345639	347119	.	+	.	ID=g100.t1.exon2;Parent=g100.t1;
ctg7	AUGUSTUS	intron	347120	347169	1	+	.	ID=g100.t1.intron2;Parent=g100.t1;
ctg7	AUGUSTUS	CDS	347170	348708	1	+	0	ID=g100.t1.CDS3;Parent=g100.t1;
ctg7	AUGUSTUS	exon	347170	348708	.	+	.	ID=g100.t1.exon3;Parent=g100.t1;
ctg7	AUGUSTUS	stop_codon	348706	348708	.	+	0	ID=g100.t1.stop1;Parent=g100.t1;
ctg7	AUGUSTUS	gene	349504	351361	1	-	.	ID=g101;
ctg7	AUGUSTUS	mRNA	349504	351361	1	-	.	ID=g101.t1;Parent=g101;
ctg7	AUGUSTUS	stop_codon	349504	349506	.	-	0	ID=g101.t1.stop1;Parent=g101.t1;
ctg7	AUGUSTUS	CDS	349504	349858	1	-	1	ID=g101.t1.CDS1;Parent=g101.t1;
ctg7	AUGUSTUS	exon	349504	349858	.	-	.	ID=g101.t1.exon1;Parent=g101.t1;
ctg7	AUGUSTUS	intron	349859	349972	1	-	.	ID=g101.t1.intron1;Parent=g101.t1;
ctg7	AUGUSTUS	CDS	349973	350283	1	-	0	ID=g101.t1.CDS2;Parent=g101.t1;
ctg7	AUGUSTUS	exon	349973	350283	.	-	.	ID=g101.t1.exon2;Parent=g101.t1;
ctg7	AUGUSTUS	intron	350284	350368	1	-	.	ID=g101.t1.intron2;Parent=g101.t1;
ctg7	AUGUSTUS	CDS	350369	350620	1	-	0	ID=g101.t1.CDS3;Parent=g101.t1;
ctg7	AUGUSTUS	exon	350369	350620	.	-	.	ID=g101.t1.exon3;Parent=g101.t1;
ctg7	AUGUSTUS	intron	350621	350695	1	-	.	ID=g101.t1.intron3;Parent=g101.t1;
ctg7	AUGUSTUS	CDS	350696	351361	1	-	0	ID=g101.t1.CDS4;Parent=g101.t1;
ctg7	AUGUSTUS	exon	350696	351361	.	-	.	ID=g101.t1.exon4;Parent=g101.t1;
ctg7	AUGUSTUS	start_codon	351359	351361	.	-	0	ID=g101.t1.start1;Parent=g101.t1;
ctg7	AUGUSTUS	gene	354955	355902	0.95	+	.	ID=g102;
ctg7	AUGUSTUS	mRNA	354955	355902	0.95	+	.	ID=g102.t1;Parent=g102;
ctg7	AUGUSTUS	start_codon	354955	354957	.	+	0	ID=g102.t1.start1;Parent=g102.t1;
ctg7	AUGUSTUS	CDS	354955	355227	0.95	+	0	ID=g102.t1.CDS1;Parent=g102.t1;
ctg7	AUGUSTUS	exon	354955	355227	.	+	.	ID=g102.t1.exon1;Parent=g102.t1;
ctg7	AUGUSTUS	intron	355228	355287	1	+	.	ID=g102.t1.intron1;Parent=g102.t1;
ctg7	AUGUSTUS	CDS	355288	355902	1	+	0	ID=g102.t1.CDS2;Parent=g102.t1;
ctg7	AUGUSTUS	exon	355288	355902	.	+	.	ID=g102.t1.exon2;Parent=g102.t1;
ctg7	AUGUSTUS	stop_codon	355900	355902	.	+	0	ID=g102.t1.stop1;Parent=g102.t1;
ctg7	AUGUSTUS	gene	356071	357677	1	-	.	ID=g103;
ctg7	AUGUSTUS	mRNA	356071	357677	1	-	.	ID=g103.t1;Parent=g103;
ctg7	AUGUSTUS	stop_codon	356071	356073	.	-	0	ID=g103.t1.stop1;Parent=g103.t1;
ctg7	AUGUSTUS	CDS	356071	357464	1	-	2	ID=g103.t1.CDS1;Parent=g103.t1;
ctg7	AUGUSTUS	exon	356071	357464	.	-	.	ID=g103.t1.exon1;Parent=g103.t1;
ctg7	AUGUSTUS	intron	357465	357523	1	-	.	ID=g103.t1.intron1;Parent=g103.t1;
ctg7	AUGUSTUS	CDS	357524	357677	1	-	0	ID=g103.t1.CDS2;Parent=g103.t1;
ctg7	AUGUSTUS	exon	357524	357677	.	-	.	ID=g103.t1.exon2;Parent=g103.t1;
ctg7	AUGUSTUS	start_codon	357675	357677	.	-	0	ID=g103.t1.start1;Parent=g103.t1;
ctg7	AUGUSTUS	gene	360466	370665	0.56	+	.	ID=g104;
ctg7	AUGUSTUS	mRNA	360466	370665	0.56	+	.	ID=g104.t1;Parent=g104;
ctg7	AUGUSTUS	start_codon	360466	360468	.	+	0	ID=g104.t1.start1;Parent=g104.t1;
ctg7	AUGUSTUS	CDS	360466	360996	0.99	+	0	ID=g104.t1.CDS1;Parent=g104.t1;
ctg7	AUGUSTUS	exon	360466	360996	.	+	.	ID=g104.t1.exon1;Parent=g104.t1;
ctg7	AUGUSTUS	intron	360997	361063	0.98	+	.	ID=g104.t1.intron1;Parent=g104.t1;
ctg7	AUGUSTUS	CDS	361064	361191	0.98	+	0	ID=g104.t1.CDS2;Parent=g104.t1;
ctg7	AUGUSTUS	exon	361064	361191	.	+	.	ID=g104.t1.exon2;Parent=g104.t1;
ctg7	AUGUSTUS	intron	361192	361248	0.99	+	.	ID=g104.t1.intron2;Parent=g104.t1;
ctg7	AUGUSTUS	CDS	361249	362703	0.87	+	1	ID=g104.t1.CDS3;Parent=g104.t1;
ctg7	AUGUSTUS	exon	361249	362703	.	+	.	ID=g104.t1.exon3;Parent=g104.t1;
ctg7	AUGUSTUS	intron	362704	362760	1	+	.	ID=g104.t1.intron3;Parent=g104.t1;
ctg7	AUGUSTUS	CDS	362761	363196	0.7	+	1	ID=g104.t1.CDS4;Parent=g104.t1;
ctg7	AUGUSTUS	exon	362761	363196	.	+	.	ID=g104.t1.exon4;Parent=g104.t1;
ctg7	AUGUSTUS	intron	363197	363251	0.7	+	.	ID=g104.t1.intron4;Parent=g104.t1;
ctg7	AUGUSTUS	CDS	363252	365542	0.98	+	0	ID=g104.t1.CDS5;Parent=g104.t1;
ctg7	AUGUSTUS	exon	363252	365542	.	+	.	ID=g104.t1.exon5;Parent=g104.t1;
ctg7	AUGUSTUS	intron	365543	365607	0.98	+	.	ID=g104.t1.intron5;Parent=g104.t1;
ctg7	AUGUSTUS	CDS	365608	367738	1	+	1	ID=g104.t1.CDS6;Parent=g104.t1;
ctg7	AUGUSTUS	exon	365608	367738	.	+	.	ID=g104.t1.exon6;Parent=g104.t1;
ctg7	AUGUSTUS	intron	367739	367803	0.99	+	.	ID=g104.t1.intron6;Parent=g104.t1;
ctg7	AUGUSTUS	CDS	367804	369432	0.99	+	0	ID=g104.t1.CDS7;Parent=g104.t1;
ctg7	AUGUSTUS	exon	367804	369432	.	+	.	ID=g104.t1.exon7;Parent=g104.t1;
ctg7	AUGUSTUS	intron	369433	369517	0.98	+	.	ID=g104.t1.intron7;Parent=g104.t1;
ctg7	AUGUSTUS	CDS	369518	370491	0.95	+	0	ID=g104.t1.CDS8;Parent=g104.t1;
ctg7	AUGUSTUS	exon	369518	370491	.	+	.	ID=g104.t1.exon8;Parent=g104.t1;
ctg7	AUGUSTUS	intron	370492	370562	0.95	+	.	ID=g104.t1.intron8;Parent=g104.t1;
ctg7	AUGUSTUS	CDS	370563	370665	0.96	+	1	ID=g104.t1.CDS9;Parent=g104.t1;
ctg7	AUGUSTUS	exon	370563	370665	.	+	.	ID=g104.t1.exon9;Parent=g104.t1;
ctg7	AUGUSTUS	stop_codon	370663	370665	.	+	0	ID=g104.t1.stop1;Parent=g104.t1;
ctg7	AUGUSTUS	gene	372014	373660	0.96	+	.	ID=g105;
ctg7	AUGUSTUS	mRNA	372014	373660	0.96	+	.	ID=g105.t1;Parent=g105;
ctg7	AUGUSTUS	start_codon	372014	372016	.	+	0	ID=g105.t1.start1;Parent=g105.t1;
ctg7	AUGUSTUS	CDS	372014	373660	0.96	+	0	ID=g105.t1.CDS1;Parent=g105.t1;
ctg7	AUGUSTUS	exon	372014	373660	.	+	.	ID=g105.t1.exon1;Parent=g105.t1;
ctg7	AUGUSTUS	stop_codon	373658	373660	.	+	0	ID=g105.t1.stop1;Parent=g105.t1;
ctg7	AUGUSTUS	gene	373936	376393	0.98	-	.	ID=g106;
ctg7	AUGUSTUS	mRNA	373936	376393	0.98	-	.	ID=g106.t1;Parent=g106;
ctg7	AUGUSTUS	stop_codon	373936	373938	.	-	0	ID=g106.t1.stop1;Parent=g106.t1;
ctg7	AUGUSTUS	CDS	373936	373957	1	-	1	ID=g106.t1.CDS1;Parent=g106.t1;
ctg7	AUGUSTUS	exon	373936	373957	.	-	.	ID=g106.t1.exon1;Parent=g106.t1;
ctg7	AUGUSTUS	intron	373958	374044	1	-	.	ID=g106.t1.intron1;Parent=g106.t1;
ctg7	AUGUSTUS	CDS	374045	374153	1	-	2	ID=g106.t1.CDS2;Parent=g106.t1;
ctg7	AUGUSTUS	exon	374045	374153	.	-	.	ID=g106.t1.exon2;Parent=g106.t1;
ctg7	AUGUSTUS	intron	374154	374232	1	-	.	ID=g106.t1.intron2;Parent=g106.t1;
ctg7	AUGUSTUS	CDS	374233	374689	1	-	0	ID=g106.t1.CDS3;Parent=g106.t1;
ctg7	AUGUSTUS	exon	374233	374689	.	-	.	ID=g106.t1.exon3;Parent=g106.t1;
ctg7	AUGUSTUS	intron	374690	374751	1	-	.	ID=g106.t1.intron3;Parent=g106.t1;
ctg7	AUGUSTUS	CDS	374752	374931	1	-	0	ID=g106.t1.CDS4;Parent=g106.t1;
ctg7	AUGUSTUS	exon	374752	374931	.	-	.	ID=g106.t1.exon4;Parent=g106.t1;
ctg7	AUGUSTUS	intron	374932	374994	1	-	.	ID=g106.t1.intron4;Parent=g106.t1;
ctg7	AUGUSTUS	CDS	374995	375102	1	-	0	ID=g106.t1.CDS5;Parent=g106.t1;
ctg7	AUGUSTUS	exon	374995	375102	.	-	.	ID=g106.t1.exon5;Parent=g106.t1;
ctg7	AUGUSTUS	intron	375103	375157	1	-	.	ID=g106.t1.intron5;Parent=g106.t1;
ctg7	AUGUSTUS	CDS	375158	375245	1	-	1	ID=g106.t1.CDS6;Parent=g106.t1;
ctg7	AUGUSTUS	exon	375158	375245	.	-	.	ID=g106.t1.exon6;Parent=g106.t1;
ctg7	AUGUSTUS	intron	375246	375302	1	-	.	ID=g106.t1.intron6;Parent=g106.t1;
ctg7	AUGUSTUS	CDS	375303	375513	1	-	2	ID=g106.t1.CDS7;Parent=g106.t1;
ctg7	AUGUSTUS	exon	375303	375513	.	-	.	ID=g106.t1.exon7;Parent=g106.t1;
ctg7	AUGUSTUS	intron	375514	375577	1	-	.	ID=g106.t1.intron7;Parent=g106.t1;
ctg7	AUGUSTUS	CDS	375578	375734	1	-	0	ID=g106.t1.CDS8;Parent=g106.t1;
ctg7	AUGUSTUS	exon	375578	375734	.	-	.	ID=g106.t1.exon8;Parent=g106.t1;
ctg7	AUGUSTUS	intron	375735	375799	1	-	.	ID=g106.t1.intron8;Parent=g106.t1;
ctg7	AUGUSTUS	CDS	375800	375827	1	-	1	ID=g106.t1.CDS9;Parent=g106.t1;
ctg7	AUGUSTUS	exon	375800	375827	.	-	.	ID=g106.t1.exon9;Parent=g106.t1;
ctg7	AUGUSTUS	intron	375828	375884	1	-	.	ID=g106.t1.intron9;Parent=g106.t1;
ctg7	AUGUSTUS	CDS	375885	376393	0.98	-	0	ID=g106.t1.CDS10;Parent=g106.t1;
ctg7	AUGUSTUS	exon	375885	376393	.	-	.	ID=g106.t1.exon10;Parent=g106.t1;
ctg7	AUGUSTUS	start_codon	376391	376393	.	-	0	ID=g106.t1.start1;Parent=g106.t1;
ctg7	AUGUSTUS	gene	383172	384395	0.79	-	.	ID=g107;
ctg7	AUGUSTUS	mRNA	383172	384395	0.79	-	.	ID=g107.t1;Parent=g107;
ctg7	AUGUSTUS	stop_codon	383172	383174	.	-	0	ID=g107.t1.stop1;Parent=g107.t1;
ctg7	AUGUSTUS	CDS	383172	384395	0.79	-	0	ID=g107.t1.CDS1;Parent=g107.t1;
ctg7	AUGUSTUS	exon	383172	384395	.	-	.	ID=g107.t1.exon1;Parent=g107.t1;
ctg7	AUGUSTUS	start_codon	384393	384395	.	-	0	ID=g107.t1.start1;Parent=g107.t1;
ctg7	AUGUSTUS	gene	390769	393048	0.99	-	.	ID=g108;
ctg7	AUGUSTUS	mRNA	390769	393048	0.99	-	.	ID=g108.t1;Parent=g108;
ctg7	AUGUSTUS	stop_codon	390769	390771	.	-	0	ID=g108.t1.stop1;Parent=g108.t1;
ctg7	AUGUSTUS	CDS	390769	393048	0.99	-	0	ID=g108.t1.CDS1;Parent=g108.t1;
ctg7	AUGUSTUS	exon	390769	393048	.	-	.	ID=g108.t1.exon1;Parent=g108.t1;
ctg7	AUGUSTUS	start_codon	393046	393048	.	-	0	ID=g108.t1.start1;Parent=g108.t1;
ctg7	AUGUSTUS	gene	399807	401557	1	-	.	ID=g109;
ctg7	AUGUSTUS	mRNA	399807	401557	1	-	.	ID=g109.t1;Parent=g109;
ctg7	AUGUSTUS	stop_codon	399807	399809	.	-	0	ID=g109.t1.stop1;Parent=g109.t1;
ctg7	AUGUSTUS	CDS	399807	399962	1	-	0	ID=g109.t1.CDS1;Parent=g109.t1;
ctg7	AUGUSTUS	exon	399807	399962	.	-	.	ID=g109.t1.exon1;Parent=g109.t1;
ctg7	AUGUSTUS	intron	399963	400034	1	-	.	ID=g109.t1.intron1;Parent=g109.t1;
ctg7	AUGUSTUS	CDS	400035	400437	1	-	1	ID=g109.t1.CDS2;Parent=g109.t1;
ctg7	AUGUSTUS	exon	400035	400437	.	-	.	ID=g109.t1.exon2;Parent=g109.t1;
ctg7	AUGUSTUS	intron	400438	400505	1	-	.	ID=g109.t1.intron2;Parent=g109.t1;
ctg7	AUGUSTUS	CDS	400506	400856	1	-	1	ID=g109.t1.CDS3;Parent=g109.t1;
ctg7	AUGUSTUS	exon	400506	400856	.	-	.	ID=g109.t1.exon3;Parent=g109.t1;
ctg7	AUGUSTUS	intron	400857	400952	1	-	.	ID=g109.t1.intron3;Parent=g109.t1;
ctg7	AUGUSTUS	CDS	400953	401557	1	-	0	ID=g109.t1.CDS4;Parent=g109.t1;
ctg7	AUGUSTUS	exon	400953	401557	.	-	.	ID=g109.t1.exon4;Parent=g109.t1;
ctg7	AUGUSTUS	start_codon	401555	401557	.	-	0	ID=g109.t1.start1;Parent=g109.t1;
ctg7	AUGUSTUS	gene	403751	404845	1	-	.	ID=g110;
ctg7	AUGUSTUS	mRNA	403751	404845	1	-	.	ID=g110.t1;Parent=g110;
ctg7	AUGUSTUS	stop_codon	403751	403753	.	-	0	ID=g110.t1.stop1;Parent=g110.t1;
ctg7	AUGUSTUS	CDS	403751	404845	1	-	0	ID=g110.t1.CDS1;Parent=g110.t1;
ctg7	AUGUSTUS	exon	403751	404845	.	-	.	ID=g110.t1.exon1;Parent=g110.t1;
ctg7	AUGUSTUS	start_codon	404843	404845	.	-	0	ID=g110.t1.start1;Parent=g110.t1;
ctg7	AUGUSTUS	gene	408001	408845	1	-	.	ID=g111;
ctg7	AUGUSTUS	mRNA	408001	408845	1	-	.	ID=g111.t1;Parent=g111;
ctg7	AUGUSTUS	stop_codon	408001	408003	.	-	0	ID=g111.t1.stop1;Parent=g111.t1;
ctg7	AUGUSTUS	CDS	408001	408342	1	-	0	ID=g111.t1.CDS1;Parent=g111.t1;
ctg7	AUGUSTUS	exon	408001	408342	.	-	.	ID=g111.t1.exon1;Parent=g111.t1;
ctg7	AUGUSTUS	intron	408343	408578	1	-	.	ID=g111.t1.intron1;Parent=g111.t1;
ctg7	AUGUSTUS	CDS	408579	408653	1	-	0	ID=g111.t1.CDS2;Parent=g111.t1;
ctg7	AUGUSTUS	exon	408579	408653	.	-	.	ID=g111.t1.exon2;Parent=g111.t1;
ctg7	AUGUSTUS	intron	408654	408715	1	-	.	ID=g111.t1.intron2;Parent=g111.t1;
ctg7	AUGUSTUS	CDS	408716	408754	1	-	0	ID=g111.t1.CDS3;Parent=g111.t1;
ctg7	AUGUSTUS	exon	408716	408754	.	-	.	ID=g111.t1.exon3;Parent=g111.t1;
ctg7	AUGUSTUS	intron	408755	408824	1	-	.	ID=g111.t1.intron3;Parent=g111.t1;
ctg7	AUGUSTUS	CDS	408825	408845	1	-	0	ID=g111.t1.CDS4;Parent=g111.t1;
ctg7	AUGUSTUS	exon	408825	408845	.	-	.	ID=g111.t1.exon4;Parent=g111.t1;
ctg7	AUGUSTUS	start_codon	408843	408845	.	-	0	ID=g111.t1.start1;Parent=g111.t1;
ctg7	AUGUSTUS	gene	411131	411947	1	+	.	ID=g112;
ctg7	AUGUSTUS	mRNA	411131	411947	1	+	.	ID=g112.t1;Parent=g112;
ctg7	AUGUSTUS	start_codon	411131	411133	.	+	0	ID=g112.t1.start1;Parent=g112.t1;
ctg7	AUGUSTUS	CDS	411131	411259	1	+	0	ID=g112.t1.CDS1;Parent=g112.t1;
ctg7	AUGUSTUS	exon	411131	411259	.	+	.	ID=g112.t1.exon1;Parent=g112.t1;
ctg7	AUGUSTUS	intron	411260	411434	1	+	.	ID=g112.t1.intron1;Parent=g112.t1;
ctg7	AUGUSTUS	CDS	411435	411504	1	+	0	ID=g112.t1.CDS2;Parent=g112.t1;
ctg7	AUGUSTUS	exon	411435	411504	.	+	.	ID=g112.t1.exon2;Parent=g112.t1;
ctg7	AUGUSTUS	intron	411505	411594	1	+	.	ID=g112.t1.intron2;Parent=g112.t1;
ctg7	AUGUSTUS	CDS	411595	411947	1	+	2	ID=g112.t1.CDS3;Parent=g112.t1;
ctg7	AUGUSTUS	exon	411595	411947	.	+	.	ID=g112.t1.exon3;Parent=g112.t1;
ctg7	AUGUSTUS	stop_codon	411945	411947	.	+	0	ID=g112.t1.stop1;Parent=g112.t1;
ctg7	AUGUSTUS	gene	413086	413616	1	-	.	ID=g113;
ctg7	AUGUSTUS	mRNA	413086	413616	1	-	.	ID=g113.t1;Parent=g113;
ctg7	AUGUSTUS	stop_codon	413086	413088	.	-	0	ID=g113.t1.stop1;Parent=g113.t1;
ctg7	AUGUSTUS	CDS	413086	413616	1	-	0	ID=g113.t1.CDS1;Parent=g113.t1;
ctg7	AUGUSTUS	exon	413086	413616	.	-	.	ID=g113.t1.exon1;Parent=g113.t1;
ctg7	AUGUSTUS	start_codon	413614	413616	.	-	0	ID=g113.t1.start1;Parent=g113.t1;
ctg7	AUGUSTUS	gene	417902	419857	0.9	+	.	ID=g114;
ctg7	AUGUSTUS	mRNA	417902	419857	0.9	+	.	ID=g114.t1;Parent=g114;
ctg7	AUGUSTUS	start_codon	417902	417904	.	+	0	ID=g114.t1.start1;Parent=g114.t1;
ctg7	AUGUSTUS	CDS	417902	419857	0.9	+	0	ID=g114.t1.CDS1;Parent=g114.t1;
ctg7	AUGUSTUS	exon	417902	419857	.	+	.	ID=g114.t1.exon1;Parent=g114.t1;
ctg7	AUGUSTUS	stop_codon	419855	419857	.	+	0	ID=g114.t1.stop1;Parent=g114.t1;
ctg7	AUGUSTUS	gene	423190	423516	1	+	.	ID=g115;
ctg7	AUGUSTUS	mRNA	423190	423516	1	+	.	ID=g115.t1;Parent=g115;
ctg7	AUGUSTUS	start_codon	423190	423192	.	+	0	ID=g115.t1.start1;Parent=g115.t1;
ctg7	AUGUSTUS	CDS	423190	423516	1	+	0	ID=g115.t1.CDS1;Parent=g115.t1;
ctg7	AUGUSTUS	exon	423190	423516	.	+	.	ID=g115.t1.exon1;Parent=g115.t1;
ctg7	AUGUSTUS	stop_codon	423514	423516	.	+	0	ID=g115.t1.stop1;Parent=g115.t1;
ctg7	AUGUSTUS	gene	432670	434525	0.84	+	.	ID=g116;
ctg7	AUGUSTUS	mRNA	432670	434525	0.84	+	.	ID=g116.t1;Parent=g116;
ctg7	AUGUSTUS	start_codon	432670	432672	.	+	0	ID=g116.t1.start1;Parent=g116.t1;
ctg7	AUGUSTUS	CDS	432670	432897	0.96	+	0	ID=g116.t1.CDS1;Parent=g116.t1;
ctg7	AUGUSTUS	exon	432670	432897	.	+	.	ID=g116.t1.exon1;Parent=g116.t1;
ctg7	AUGUSTUS	intron	432898	432971	1	+	.	ID=g116.t1.intron1;Parent=g116.t1;
ctg7	AUGUSTUS	CDS	432972	433094	1	+	0	ID=g116.t1.CDS2;Parent=g116.t1;
ctg7	AUGUSTUS	exon	432972	433094	.	+	.	ID=g116.t1.exon2;Parent=g116.t1;
ctg7	AUGUSTUS	intron	433095	433295	1	+	.	ID=g116.t1.intron2;Parent=g116.t1;
ctg7	AUGUSTUS	CDS	433296	434525	0.86	+	0	ID=g116.t1.CDS3;Parent=g116.t1;
ctg7	AUGUSTUS	exon	433296	434525	.	+	.	ID=g116.t1.exon3;Parent=g116.t1;
ctg7	AUGUSTUS	stop_codon	434523	434525	.	+	0	ID=g116.t1.stop1;Parent=g116.t1;
ctg7	AUGUSTUS	gene	437877	440935	1	+	.	ID=g117;
ctg7	AUGUSTUS	mRNA	437877	440935	1	+	.	ID=g117.t1;Parent=g117;
ctg7	AUGUSTUS	start_codon	437877	437879	.	+	0	ID=g117.t1.start1;Parent=g117.t1;
ctg7	AUGUSTUS	CDS	437877	437899	1	+	0	ID=g117.t1.CDS1;Parent=g117.t1;
ctg7	AUGUSTUS	exon	437877	437899	.	+	.	ID=g117.t1.exon1;Parent=g117.t1;
ctg7	AUGUSTUS	intron	437900	438307	1	+	.	ID=g117.t1.intron1;Parent=g117.t1;
ctg7	AUGUSTUS	CDS	438308	438443	1	+	1	ID=g117.t1.CDS2;Parent=g117.t1;
ctg7	AUGUSTUS	exon	438308	438443	.	+	.	ID=g117.t1.exon2;Parent=g117.t1;
ctg7	AUGUSTUS	intron	438444	439408	1	+	.	ID=g117.t1.intron2;Parent=g117.t1;
ctg7	AUGUSTUS	CDS	439409	439829	1	+	0	ID=g117.t1.CDS3;Parent=g117.t1;
ctg7	AUGUSTUS	exon	439409	439829	.	+	.	ID=g117.t1.exon3;Parent=g117.t1;
ctg7	AUGUSTUS	intron	439830	439880	1	+	.	ID=g117.t1.intron3;Parent=g117.t1;
ctg7	AUGUSTUS	CDS	439881	440935	1	+	2	ID=g117.t1.CDS4;Parent=g117.t1;
ctg7	AUGUSTUS	exon	439881	440935	.	+	.	ID=g117.t1.exon4;Parent=g117.t1;
ctg7	AUGUSTUS	stop_codon	440933	440935	.	+	0	ID=g117.t1.stop1;Parent=g117.t1;
ctg7	AUGUSTUS	gene	442044	444190	1	+	.	ID=g118;
ctg7	AUGUSTUS	mRNA	442044	444190	1	+	.	ID=g118.t1;Parent=g118;
ctg7	AUGUSTUS	start_codon	442044	442046	.	+	0	ID=g118.t1.start1;Parent=g118.t1;
ctg7	AUGUSTUS	CDS	442044	442319	1	+	0	ID=g118.t1.CDS1;Parent=g118.t1;
ctg7	AUGUSTUS	exon	442044	442319	.	+	.	ID=g118.t1.exon1;Parent=g118.t1;
ctg7	AUGUSTUS	intron	442320	442403	1	+	.	ID=g118.t1.intron1;Parent=g118.t1;
ctg7	AUGUSTUS	CDS	442404	442570	1	+	0	ID=g118.t1.CDS2;Parent=g118.t1;
ctg7	AUGUSTUS	exon	442404	442570	.	+	.	ID=g118.t1.exon2;Parent=g118.t1;
ctg7	AUGUSTUS	intron	442571	442635	1	+	.	ID=g118.t1.intron2;Parent=g118.t1;
ctg7	AUGUSTUS	CDS	442636	444190	1	+	1	ID=g118.t1.CDS3;Parent=g118.t1;
ctg7	AUGUSTUS	exon	442636	444190	.	+	.	ID=g118.t1.exon3;Parent=g118.t1;
ctg7	AUGUSTUS	stop_codon	444188	444190	.	+	0	ID=g118.t1.stop1;Parent=g118.t1;
ctg7	AUGUSTUS	gene	445189	446445	0.9	+	.	ID=g119;
ctg7	AUGUSTUS	mRNA	445189	446445	0.9	+	.	ID=g119.t1;Parent=g119;
ctg7	AUGUSTUS	start_codon	445189	445191	.	+	0	ID=g119.t1.start1;Parent=g119.t1;
ctg7	AUGUSTUS	CDS	445189	446445	0.9	+	0	ID=g119.t1.CDS1;Parent=g119.t1;
ctg7	AUGUSTUS	exon	445189	446445	.	+	.	ID=g119.t1.exon1;Parent=g119.t1;
ctg7	AUGUSTUS	stop_codon	446443	446445	.	+	0	ID=g119.t1.stop1;Parent=g119.t1;
ctg7	AUGUSTUS	gene	449276	450519	0.42	+	.	ID=g120;
ctg7	AUGUSTUS	mRNA	449276	450519	0.42	+	.	ID=g120.t1;Parent=g120;
ctg7	AUGUSTUS	start_codon	449276	449278	.	+	0	ID=g120.t1.start1;Parent=g120.t1;
ctg7	AUGUSTUS	CDS	449276	450238	0.42	+	0	ID=g120.t1.CDS1;Parent=g120.t1;
ctg7	AUGUSTUS	exon	449276	450238	.	+	.	ID=g120.t1.exon1;Parent=g120.t1;
ctg7	AUGUSTUS	intron	450239	450417	1	+	.	ID=g120.t1.intron1;Parent=g120.t1;
ctg7	AUGUSTUS	CDS	450418	450519	1	+	0	ID=g120.t1.CDS2;Parent=g120.t1;
ctg7	AUGUSTUS	exon	450418	450519	.	+	.	ID=g120.t1.exon2;Parent=g120.t1;
ctg7	AUGUSTUS	stop_codon	450517	450519	.	+	0	ID=g120.t1.stop1;Parent=g120.t1;
ctg7	AUGUSTUS	gene	451251	451866	1	-	.	ID=g121;
ctg7	AUGUSTUS	mRNA	451251	451866	1	-	.	ID=g121.t1;Parent=g121;
ctg7	AUGUSTUS	stop_codon	451251	451253	.	-	0	ID=g121.t1.stop1;Parent=g121.t1;
ctg7	AUGUSTUS	CDS	451251	451488	1	-	1	ID=g121.t1.CDS1;Parent=g121.t1;
ctg7	AUGUSTUS	exon	451251	451488	.	-	.	ID=g121.t1.exon1;Parent=g121.t1;
ctg7	AUGUSTUS	intron	451489	451549	1	-	.	ID=g121.t1.intron1;Parent=g121.t1;
ctg7	AUGUSTUS	CDS	451550	451615	1	-	1	ID=g121.t1.CDS2;Parent=g121.t1;
ctg7	AUGUSTUS	exon	451550	451615	.	-	.	ID=g121.t1.exon2;Parent=g121.t1;
ctg7	AUGUSTUS	intron	451616	451681	1	-	.	ID=g121.t1.intron2;Parent=g121.t1;
ctg7	AUGUSTUS	CDS	451682	451866	1	-	0	ID=g121.t1.CDS3;Parent=g121.t1;
ctg7	AUGUSTUS	exon	451682	451866	.	-	.	ID=g121.t1.exon3;Parent=g121.t1;
ctg7	AUGUSTUS	start_codon	451864	451866	.	-	0	ID=g121.t1.start1;Parent=g121.t1;
ctg7	AUGUSTUS	gene	454086	454962	1	-	.	ID=g122;
ctg7	AUGUSTUS	mRNA	454086	454962	1	-	.	ID=g122.t1;Parent=g122;
ctg7	AUGUSTUS	stop_codon	454086	454088	.	-	0	ID=g122.t1.stop1;Parent=g122.t1;
ctg7	AUGUSTUS	CDS	454086	454536	1	-	1	ID=g122.t1.CDS1;Parent=g122.t1;
ctg7	AUGUSTUS	exon	454086	454536	.	-	.	ID=g122.t1.exon1;Parent=g122.t1;
ctg7	AUGUSTUS	intron	454537	454609	1	-	.	ID=g122.t1.intron1;Parent=g122.t1;
ctg7	AUGUSTUS	CDS	454610	454784	1	-	2	ID=g122.t1.CDS2;Parent=g122.t1;
ctg7	AUGUSTUS	exon	454610	454784	.	-	.	ID=g122.t1.exon2;Parent=g122.t1;
ctg7	AUGUSTUS	intron	454785	454919	1	-	.	ID=g122.t1.intron2;Parent=g122.t1;
ctg7	AUGUSTUS	CDS	454920	454962	1	-	0	ID=g122.t1.CDS3;Parent=g122.t1;
ctg7	AUGUSTUS	exon	454920	454962	.	-	.	ID=g122.t1.exon3;Parent=g122.t1;
ctg7	AUGUSTUS	start_codon	454960	454962	.	-	0	ID=g122.t1.start1;Parent=g122.t1;
ctg7	AUGUSTUS	gene	456050	458189	1	+	.	ID=g123;
ctg7	AUGUSTUS	mRNA	456050	458189	1	+	.	ID=g123.t1;Parent=g123;
ctg7	AUGUSTUS	start_codon	456050	456052	.	+	0	ID=g123.t1.start1;Parent=g123.t1;
ctg7	AUGUSTUS	CDS	456050	456317	1	+	0	ID=g123.t1.CDS1;Parent=g123.t1;
ctg7	AUGUSTUS	exon	456050	456317	.	+	.	ID=g123.t1.exon1;Parent=g123.t1;
ctg7	AUGUSTUS	intron	456318	456390	1	+	.	ID=g123.t1.intron1;Parent=g123.t1;
ctg7	AUGUSTUS	CDS	456391	456582	1	+	2	ID=g123.t1.CDS2;Parent=g123.t1;
ctg7	AUGUSTUS	exon	456391	456582	.	+	.	ID=g123.t1.exon2;Parent=g123.t1;
ctg7	AUGUSTUS	intron	456583	456652	1	+	.	ID=g123.t1.intron2;Parent=g123.t1;
ctg7	AUGUSTUS	CDS	456653	456879	1	+	2	ID=g123.t1.CDS3;Parent=g123.t1;
ctg7	AUGUSTUS	exon	456653	456879	.	+	.	ID=g123.t1.exon3;Parent=g123.t1;
ctg7	AUGUSTUS	intron	456880	456980	1	+	.	ID=g123.t1.intron3;Parent=g123.t1;
ctg7	AUGUSTUS	CDS	456981	457142	1	+	0	ID=g123.t1.CDS4;Parent=g123.t1;
ctg7	AUGUSTUS	exon	456981	457142	.	+	.	ID=g123.t1.exon4;Parent=g123.t1;
ctg7	AUGUSTUS	intron	457143	457199	1	+	.	ID=g123.t1.intron4;Parent=g123.t1;
ctg7	AUGUSTUS	CDS	457200	458189	1	+	0	ID=g123.t1.CDS5;Parent=g123.t1;
ctg7	AUGUSTUS	exon	457200	458189	.	+	.	ID=g123.t1.exon5;Parent=g123.t1;
ctg7	AUGUSTUS	stop_codon	458187	458189	.	+	0	ID=g123.t1.stop1;Parent=g123.t1;
ctg7	AUGUSTUS	gene	461355	464639	1	+	.	ID=g124;
ctg7	AUGUSTUS	mRNA	461355	464639	1	+	.	ID=g124.t1;Parent=g124;
ctg7	AUGUSTUS	start_codon	461355	461357	.	+	0	ID=g124.t1.start1;Parent=g124.t1;
ctg7	AUGUSTUS	CDS	461355	464639	1	+	0	ID=g124.t1.CDS1;Parent=g124.t1;
ctg7	AUGUSTUS	exon	461355	464639	.	+	.	ID=g124.t1.exon1;Parent=g124.t1;
ctg7	AUGUSTUS	stop_codon	464637	464639	.	+	0	ID=g124.t1.stop1;Parent=g124.t1;
ctg7	AUGUSTUS	gene	465448	468444	0.74	-	.	ID=g125;
ctg7	AUGUSTUS	mRNA	465448	468444	0.74	-	.	ID=g125.t1;Parent=g125;
ctg7	AUGUSTUS	stop_codon	465448	465450	.	-	0	ID=g125.t1.stop1;Parent=g125.t1;
ctg7	AUGUSTUS	CDS	465448	465547	1	-	1	ID=g125.t1.CDS1;Parent=g125.t1;
ctg7	AUGUSTUS	exon	465448	465547	.	-	.	ID=g125.t1.exon1;Parent=g125.t1;
ctg7	AUGUSTUS	intron	465548	465614	1	-	.	ID=g125.t1.intron1;Parent=g125.t1;
ctg7	AUGUSTUS	CDS	465615	467649	0.77	-	2	ID=g125.t1.CDS2;Parent=g125.t1;
ctg7	AUGUSTUS	exon	465615	467649	.	-	.	ID=g125.t1.exon2;Parent=g125.t1;
ctg7	AUGUSTUS	intron	467650	467714	1	-	.	ID=g125.t1.intron2;Parent=g125.t1;
ctg7	AUGUSTUS	CDS	467715	467848	1	-	1	ID=g125.t1.CDS3;Parent=g125.t1;
ctg7	AUGUSTUS	exon	467715	467848	.	-	.	ID=g125.t1.exon3;Parent=g125.t1;
ctg7	AUGUSTUS	intron	467849	467907	1	-	.	ID=g125.t1.intron3;Parent=g125.t1;
ctg7	AUGUSTUS	CDS	467908	468013	1	-	2	ID=g125.t1.CDS4;Parent=g125.t1;
ctg7	AUGUSTUS	exon	467908	468013	.	-	.	ID=g125.t1.exon4;Parent=g125.t1;
ctg7	AUGUSTUS	intron	468014	468096	1	-	.	ID=g125.t1.intron4;Parent=g125.t1;
ctg7	AUGUSTUS	CDS	468097	468135	1	-	2	ID=g125.t1.CDS5;Parent=g125.t1;
ctg7	AUGUSTUS	exon	468097	468135	.	-	.	ID=g125.t1.exon5;Parent=g125.t1;
ctg7	AUGUSTUS	intron	468136	468253	0.97	-	.	ID=g125.t1.intron5;Parent=g125.t1;
ctg7	AUGUSTUS	CDS	468254	468276	0.97	-	1	ID=g125.t1.CDS6;Parent=g125.t1;
ctg7	AUGUSTUS	exon	468254	468276	.	-	.	ID=g125.t1.exon6;Parent=g125.t1;
ctg7	AUGUSTUS	intron	468277	468400	1	-	.	ID=g125.t1.intron6;Parent=g125.t1;
ctg7	AUGUSTUS	CDS	468401	468444	1	-	0	ID=g125.t1.CDS7;Parent=g125.t1;
ctg7	AUGUSTUS	exon	468401	468444	.	-	.	ID=g125.t1.exon7;Parent=g125.t1;
ctg7	AUGUSTUS	start_codon	468442	468444	.	-	0	ID=g125.t1.start1;Parent=g125.t1;
ctg7	AUGUSTUS	gene	471060	472777	0.73	-	.	ID=g126;
ctg7	AUGUSTUS	mRNA	471060	472777	0.73	-	.	ID=g126.t1;Parent=g126;
ctg7	AUGUSTUS	stop_codon	471060	471062	.	-	0	ID=g126.t1.stop1;Parent=g126.t1;
ctg7	AUGUSTUS	CDS	471060	471297	1	-	1	ID=g126.t1.CDS1;Parent=g126.t1;
ctg7	AUGUSTUS	exon	471060	471297	.	-	.	ID=g126.t1.exon1;Parent=g126.t1;
ctg7	AUGUSTUS	intron	471298	471372	1	-	.	ID=g126.t1.intron1;Parent=g126.t1;
ctg7	AUGUSTUS	CDS	471373	471635	1	-	0	ID=g126.t1.CDS2;Parent=g126.t1;
ctg7	AUGUSTUS	exon	471373	471635	.	-	.	ID=g126.t1.exon2;Parent=g126.t1;
ctg7	AUGUSTUS	intron	471636	471776	1	-	.	ID=g126.t1.intron2;Parent=g126.t1;
ctg7	AUGUSTUS	CDS	471777	471901	0.93	-	2	ID=g126.t1.CDS3;Parent=g126.t1;
ctg7	AUGUSTUS	exon	471777	471901	.	-	.	ID=g126.t1.exon3;Parent=g126.t1;
ctg7	AUGUSTUS	intron	471902	472248	0.93	-	.	ID=g126.t1.intron3;Parent=g126.t1;
ctg7	AUGUSTUS	CDS	472249	472296	0.86	-	2	ID=g126.t1.CDS4;Parent=g126.t1;
ctg7	AUGUSTUS	exon	472249	472296	.	-	.	ID=g126.t1.exon4;Parent=g126.t1;
ctg7	AUGUSTUS	intron	472297	472758	0.73	-	.	ID=g126.t1.intron4;Parent=g126.t1;
ctg7	AUGUSTUS	CDS	472759	472777	0.75	-	0	ID=g126.t1.CDS5;Parent=g126.t1;
ctg7	AUGUSTUS	exon	472759	472777	.	-	.	ID=g126.t1.exon5;Parent=g126.t1;
ctg7	AUGUSTUS	start_codon	472775	472777	.	-	0	ID=g126.t1.start1;Parent=g126.t1;
ctg7	AUGUSTUS	gene	472805	474421	0.98	+	.	ID=g127;
ctg7	AUGUSTUS	mRNA	472805	474421	0.98	+	.	ID=g127.t1;Parent=g127;
ctg7	AUGUSTUS	start_codon	472805	472807	.	+	0	ID=g127.t1.start1;Parent=g127.t1;
ctg7	AUGUSTUS	CDS	472805	474421	0.98	+	0	ID=g127.t1.CDS1;Parent=g127.t1;
ctg7	AUGUSTUS	exon	472805	474421	.	+	.	ID=g127.t1.exon1;Parent=g127.t1;
ctg7	AUGUSTUS	stop_codon	474419	474421	.	+	0	ID=g127.t1.stop1;Parent=g127.t1;
ctg7	AUGUSTUS	gene	474665	475939	1	-	.	ID=g128;
ctg7	AUGUSTUS	mRNA	474665	475939	1	-	.	ID=g128.t1;Parent=g128;
ctg7	AUGUSTUS	stop_codon	474665	474667	.	-	0	ID=g128.t1.stop1;Parent=g128.t1;
ctg7	AUGUSTUS	CDS	474665	475939	1	-	0	ID=g128.t1.CDS1;Parent=g128.t1;
ctg7	AUGUSTUS	exon	474665	475939	.	-	.	ID=g128.t1.exon1;Parent=g128.t1;
ctg7	AUGUSTUS	start_codon	475937	475939	.	-	0	ID=g128.t1.start1;Parent=g128.t1;
ctg7	AUGUSTUS	gene	482682	484659	0.99	+	.	ID=g129;
ctg7	AUGUSTUS	mRNA	482682	484659	0.99	+	.	ID=g129.t1;Parent=g129;
ctg7	AUGUSTUS	start_codon	482682	482684	.	+	0	ID=g129.t1.start1;Parent=g129.t1;
ctg7	AUGUSTUS	CDS	482682	482986	0.99	+	0	ID=g129.t1.CDS1;Parent=g129.t1;
ctg7	AUGUSTUS	exon	482682	482986	.	+	.	ID=g129.t1.exon1;Parent=g129.t1;
ctg7	AUGUSTUS	intron	482987	483050	1	+	.	ID=g129.t1.intron1;Parent=g129.t1;
ctg7	AUGUSTUS	CDS	483051	483206	1	+	1	ID=g129.t1.CDS2;Parent=g129.t1;
ctg7	AUGUSTUS	exon	483051	483206	.	+	.	ID=g129.t1.exon2;Parent=g129.t1;
ctg7	AUGUSTUS	intron	483207	483277	1	+	.	ID=g129.t1.intron2;Parent=g129.t1;
ctg7	AUGUSTUS	CDS	483278	483552	1	+	1	ID=g129.t1.CDS3;Parent=g129.t1;
ctg7	AUGUSTUS	exon	483278	483552	.	+	.	ID=g129.t1.exon3;Parent=g129.t1;
ctg7	AUGUSTUS	intron	483553	483619	1	+	.	ID=g129.t1.intron3;Parent=g129.t1;
ctg7	AUGUSTUS	CDS	483620	484216	1	+	2	ID=g129.t1.CDS4;Parent=g129.t1;
ctg7	AUGUSTUS	exon	483620	484216	.	+	.	ID=g129.t1.exon4;Parent=g129.t1;
ctg7	AUGUSTUS	intron	484217	484282	1	+	.	ID=g129.t1.intron4;Parent=g129.t1;
ctg7	AUGUSTUS	CDS	484283	484659	1	+	2	ID=g129.t1.CDS5;Parent=g129.t1;
ctg7	AUGUSTUS	exon	484283	484659	.	+	.	ID=g129.t1.exon5;Parent=g129.t1;
ctg7	AUGUSTUS	stop_codon	484657	484659	.	+	0	ID=g129.t1.stop1;Parent=g129.t1;
ctg7	AUGUSTUS	gene	486123	487439	0.82	-	.	ID=g130;
ctg7	AUGUSTUS	mRNA	486123	487439	0.82	-	.	ID=g130.t1;Parent=g130;
ctg7	AUGUSTUS	stop_codon	486123	486125	.	-	0	ID=g130.t1.stop1;Parent=g130.t1;
ctg7	AUGUSTUS	CDS	486123	486682	0.82	-	2	ID=g130.t1.CDS1;Parent=g130.t1;
ctg7	AUGUSTUS	exon	486123	486682	.	-	.	ID=g130.t1.exon1;Parent=g130.t1;
ctg7	AUGUSTUS	intron	486683	486749	1	-	.	ID=g130.t1.intron1;Parent=g130.t1;
ctg7	AUGUSTUS	CDS	486750	486924	1	-	0	ID=g130.t1.CDS2;Parent=g130.t1;
ctg7	AUGUSTUS	exon	486750	486924	.	-	.	ID=g130.t1.exon2;Parent=g130.t1;
ctg7	AUGUSTUS	intron	486925	486977	1	-	.	ID=g130.t1.intron2;Parent=g130.t1;
ctg7	AUGUSTUS	CDS	486978	487439	1	-	0	ID=g130.t1.CDS3;Parent=g130.t1;
ctg7	AUGUSTUS	exon	486978	487439	.	-	.	ID=g130.t1.exon3;Parent=g130.t1;
ctg7	AUGUSTUS	start_codon	487437	487439	.	-	0	ID=g130.t1.start1;Parent=g130.t1;
ctg7	AUGUSTUS	gene	489425	490518	1	+	.	ID=g131;
ctg7	AUGUSTUS	mRNA	489425	490518	1	+	.	ID=g131.t1;Parent=g131;
ctg7	AUGUSTUS	start_codon	489425	489427	.	+	0	ID=g131.t1.start1;Parent=g131.t1;
ctg7	AUGUSTUS	CDS	489425	489602	1	+	0	ID=g131.t1.CDS1;Parent=g131.t1;
ctg7	AUGUSTUS	exon	489425	489602	.	+	.	ID=g131.t1.exon1;Parent=g131.t1;
ctg7	AUGUSTUS	intron	489603	489658	1	+	.	ID=g131.t1.intron1;Parent=g131.t1;
ctg7	AUGUSTUS	CDS	489659	490403	1	+	2	ID=g131.t1.CDS2;Parent=g131.t1;
ctg7	AUGUSTUS	exon	489659	490403	.	+	.	ID=g131.t1.exon2;Parent=g131.t1;
ctg7	AUGUSTUS	intron	490404	490457	1	+	.	ID=g131.t1.intron2;Parent=g131.t1;
ctg7	AUGUSTUS	CDS	490458	490518	1	+	1	ID=g131.t1.CDS3;Parent=g131.t1;
ctg7	AUGUSTUS	exon	490458	490518	.	+	.	ID=g131.t1.exon3;Parent=g131.t1;
ctg7	AUGUSTUS	stop_codon	490516	490518	.	+	0	ID=g131.t1.stop1;Parent=g131.t1;
ctg7	AUGUSTUS	gene	495503	497541	1	+	.	ID=g132;
ctg7	AUGUSTUS	mRNA	495503	497541	1	+	.	ID=g132.t1;Parent=g132;
ctg7	AUGUSTUS	start_codon	495503	495505	.	+	0	ID=g132.t1.start1;Parent=g132.t1;
ctg7	AUGUSTUS	CDS	495503	495666	1	+	0	ID=g132.t1.CDS1;Parent=g132.t1;
ctg7	AUGUSTUS	exon	495503	495666	.	+	.	ID=g132.t1.exon1;Parent=g132.t1;
ctg7	AUGUSTUS	intron	495667	495747	1	+	.	ID=g132.t1.intron1;Parent=g132.t1;
ctg7	AUGUSTUS	CDS	495748	496108	1	+	1	ID=g132.t1.CDS2;Parent=g132.t1;
ctg7	AUGUSTUS	exon	495748	496108	.	+	.	ID=g132.t1.exon2;Parent=g132.t1;
ctg7	AUGUSTUS	intron	496109	496170	1	+	.	ID=g132.t1.intron2;Parent=g132.t1;
ctg7	AUGUSTUS	CDS	496171	497541	1	+	0	ID=g132.t1.CDS3;Parent=g132.t1;
ctg7	AUGUSTUS	exon	496171	497541	.	+	.	ID=g132.t1.exon3;Parent=g132.t1;
ctg7	AUGUSTUS	stop_codon	497539	497541	.	+	0	ID=g132.t1.stop1;Parent=g132.t1;
ctg7	AUGUSTUS	gene	498028	498927	0.47	-	.	ID=g133;
ctg7	AUGUSTUS	mRNA	498028	498927	0.47	-	.	ID=g133.t1;Parent=g133;
ctg7	AUGUSTUS	stop_codon	498028	498030	.	-	0	ID=g133.t1.stop1;Parent=g133.t1;
ctg7	AUGUSTUS	CDS	498028	498927	0.47	-	0	ID=g133.t1.CDS1;Parent=g133.t1;
ctg7	AUGUSTUS	exon	498028	498927	.	-	.	ID=g133.t1.exon1;Parent=g133.t1;
ctg7	AUGUSTUS	start_codon	498925	498927	.	-	0	ID=g133.t1.start1;Parent=g133.t1;
ctg7	AUGUSTUS	gene	505100	508124	0.56	+	.	ID=g134;
ctg7	AUGUSTUS	mRNA	505100	508124	0.56	+	.	ID=g134.t1;Parent=g134;
ctg7	AUGUSTUS	start_codon	505100	505102	.	+	0	ID=g134.t1.start1;Parent=g134.t1;
ctg7	AUGUSTUS	CDS	505100	505145	1	+	0	ID=g134.t1.CDS1;Parent=g134.t1;
ctg7	AUGUSTUS	exon	505100	505145	.	+	.	ID=g134.t1.exon1;Parent=g134.t1;
ctg7	AUGUSTUS	intron	505146	505237	1	+	.	ID=g134.t1.intron1;Parent=g134.t1;
ctg7	AUGUSTUS	CDS	505238	505381	1	+	2	ID=g134.t1.CDS2;Parent=g134.t1;
ctg7	AUGUSTUS	exon	505238	505381	.	+	.	ID=g134.t1.exon2;Parent=g134.t1;
ctg7	AUGUSTUS	intron	505382	505467	1	+	.	ID=g134.t1.intron2;Parent=g134.t1;
ctg7	AUGUSTUS	CDS	505468	505593	0.6	+	2	ID=g134.t1.CDS3;Parent=g134.t1;
ctg7	AUGUSTUS	exon	505468	505593	.	+	.	ID=g134.t1.exon3;Parent=g134.t1;
ctg7	AUGUSTUS	intron	505594	505647	0.6	+	.	ID=g134.t1.intron3;Parent=g134.t1;
ctg7	AUGUSTUS	CDS	505648	508124	0.56	+	2	ID=g134.t1.CDS4;Parent=g134.t1;
ctg7	AUGUSTUS	exon	505648	508124	.	+	.	ID=g134.t1.exon4;Parent=g134.t1;
ctg7	AUGUSTUS	stop_codon	508122	508124	.	+	0	ID=g134.t1.stop1;Parent=g134.t1;
ctg7	AUGUSTUS	gene	509713	510981	0.99	-	.	ID=g135;
ctg7	AUGUSTUS	mRNA	509713	510981	0.99	-	.	ID=g135.t1;Parent=g135;
ctg7	AUGUSTUS	stop_codon	509713	509715	.	-	0	ID=g135.t1.stop1;Parent=g135.t1;
ctg7	AUGUSTUS	CDS	509713	510511	0.99	-	1	ID=g135.t1.CDS1;Parent=g135.t1;
ctg7	AUGUSTUS	exon	509713	510511	.	-	.	ID=g135.t1.exon1;Parent=g135.t1;
ctg7	AUGUSTUS	intron	510512	510574	1	-	.	ID=g135.t1.intron1;Parent=g135.t1;
ctg7	AUGUSTUS	CDS	510575	510981	1	-	0	ID=g135.t1.CDS2;Parent=g135.t1;
ctg7	AUGUSTUS	exon	510575	510981	.	-	.	ID=g135.t1.exon2;Parent=g135.t1;
ctg7	AUGUSTUS	start_codon	510979	510981	.	-	0	ID=g135.t1.start1;Parent=g135.t1;
ctg7	AUGUSTUS	gene	513335	514317	0.77	+	.	ID=g136;
ctg7	AUGUSTUS	mRNA	513335	514317	0.77	+	.	ID=g136.t1;Parent=g136;
ctg7	AUGUSTUS	start_codon	513335	513337	.	+	0	ID=g136.t1.start1;Parent=g136.t1;
ctg7	AUGUSTUS	CDS	513335	513563	0.77	+	0	ID=g136.t1.CDS1;Parent=g136.t1;
ctg7	AUGUSTUS	exon	513335	513563	.	+	.	ID=g136.t1.exon1;Parent=g136.t1;
ctg7	AUGUSTUS	intron	513564	513637	1	+	.	ID=g136.t1.intron1;Parent=g136.t1;
ctg7	AUGUSTUS	CDS	513638	514317	1	+	2	ID=g136.t1.CDS2;Parent=g136.t1;
ctg7	AUGUSTUS	exon	513638	514317	.	+	.	ID=g136.t1.exon2;Parent=g136.t1;
ctg7	AUGUSTUS	stop_codon	514315	514317	.	+	0	ID=g136.t1.stop1;Parent=g136.t1;
ctg7	AUGUSTUS	gene	519629	523380	0.9	+	.	ID=g137;
ctg7	AUGUSTUS	mRNA	519629	523380	0.9	+	.	ID=g137.t1;Parent=g137;
ctg7	AUGUSTUS	start_codon	519629	519631	.	+	0	ID=g137.t1.start1;Parent=g137.t1;
ctg7	AUGUSTUS	CDS	519629	519828	1	+	0	ID=g137.t1.CDS1;Parent=g137.t1;
ctg7	AUGUSTUS	exon	519629	519828	.	+	.	ID=g137.t1.exon1;Parent=g137.t1;
ctg7	AUGUSTUS	intron	519829	519906	1	+	.	ID=g137.t1.intron1;Parent=g137.t1;
ctg7	AUGUSTUS	CDS	519907	519980	1	+	1	ID=g137.t1.CDS2;Parent=g137.t1;
ctg7	AUGUSTUS	exon	519907	519980	.	+	.	ID=g137.t1.exon2;Parent=g137.t1;
ctg7	AUGUSTUS	intron	519981	520054	1	+	.	ID=g137.t1.intron2;Parent=g137.t1;
ctg7	AUGUSTUS	CDS	520055	520326	1	+	2	ID=g137.t1.CDS3;Parent=g137.t1;
ctg7	AUGUSTUS	exon	520055	520326	.	+	.	ID=g137.t1.exon3;Parent=g137.t1;
ctg7	AUGUSTUS	intron	520327	520387	1	+	.	ID=g137.t1.intron3;Parent=g137.t1;
ctg7	AUGUSTUS	CDS	520388	520929	0.9	+	0	ID=g137.t1.CDS4;Parent=g137.t1;
ctg7	AUGUSTUS	exon	520388	520929	.	+	.	ID=g137.t1.exon4;Parent=g137.t1;
ctg7	AUGUSTUS	intron	520930	520990	1	+	.	ID=g137.t1.intron4;Parent=g137.t1;
ctg7	AUGUSTUS	CDS	520991	521231	1	+	1	ID=g137.t1.CDS5;Parent=g137.t1;
ctg7	AUGUSTUS	exon	520991	521231	.	+	.	ID=g137.t1.exon5;Parent=g137.t1;
ctg7	AUGUSTUS	intron	521232	521294	1	+	.	ID=g137.t1.intron5;Parent=g137.t1;
ctg7	AUGUSTUS	CDS	521295	521695	1	+	0	ID=g137.t1.CDS6;Parent=g137.t1;
ctg7	AUGUSTUS	exon	521295	521695	.	+	.	ID=g137.t1.exon6;Parent=g137.t1;
ctg7	AUGUSTUS	intron	521696	521752	1	+	.	ID=g137.t1.intron6;Parent=g137.t1;
ctg7	AUGUSTUS	CDS	521753	522101	1	+	1	ID=g137.t1.CDS7;Parent=g137.t1;
ctg7	AUGUSTUS	exon	521753	522101	.	+	.	ID=g137.t1.exon7;Parent=g137.t1;
ctg7	AUGUSTUS	intron	522102	522162	1	+	.	ID=g137.t1.intron7;Parent=g137.t1;
ctg7	AUGUSTUS	CDS	522163	523380	1	+	0	ID=g137.t1.CDS8;Parent=g137.t1;
ctg7	AUGUSTUS	exon	522163	523380	.	+	.	ID=g137.t1.exon8;Parent=g137.t1;
ctg7	AUGUSTUS	stop_codon	523378	523380	.	+	0	ID=g137.t1.stop1;Parent=g137.t1;
ctg7	AUGUSTUS	gene	524031	525695	1	-	.	ID=g138;
ctg7	AUGUSTUS	mRNA	524031	525695	1	-	.	ID=g138.t1;Parent=g138;
ctg7	AUGUSTUS	stop_codon	524031	524033	.	-	0	ID=g138.t1.stop1;Parent=g138.t1;
ctg7	AUGUSTUS	CDS	524031	525695	1	-	0	ID=g138.t1.CDS1;Parent=g138.t1;
ctg7	AUGUSTUS	exon	524031	525695	.	-	.	ID=g138.t1.exon1;Parent=g138.t1;
ctg7	AUGUSTUS	start_codon	525693	525695	.	-	0	ID=g138.t1.start1;Parent=g138.t1;
ctg7	AUGUSTUS	gene	529795	530993	0.98	+	.	ID=g139;
ctg7	AUGUSTUS	mRNA	529795	530993	0.98	+	.	ID=g139.t1;Parent=g139;
ctg7	AUGUSTUS	start_codon	529795	529797	.	+	0	ID=g139.t1.start1;Parent=g139.t1;
ctg7	AUGUSTUS	CDS	529795	530484	1	+	0	ID=g139.t1.CDS1;Parent=g139.t1;
ctg7	AUGUSTUS	exon	529795	530484	.	+	.	ID=g139.t1.exon1;Parent=g139.t1;
ctg7	AUGUSTUS	intron	530485	530540	0.98	+	.	ID=g139.t1.intron1;Parent=g139.t1;
ctg7	AUGUSTUS	CDS	530541	530993	0.98	+	0	ID=g139.t1.CDS2;Parent=g139.t1;
ctg7	AUGUSTUS	exon	530541	530993	.	+	.	ID=g139.t1.exon2;Parent=g139.t1;
ctg7	AUGUSTUS	stop_codon	530991	530993	.	+	0	ID=g139.t1.stop1;Parent=g139.t1;
ctg7	AUGUSTUS	gene	531708	532912	1	+	.	ID=g140;
ctg7	AUGUSTUS	mRNA	531708	532912	1	+	.	ID=g140.t1;Parent=g140;
ctg7	AUGUSTUS	start_codon	531708	531710	.	+	0	ID=g140.t1.start1;Parent=g140.t1;
ctg7	AUGUSTUS	CDS	531708	531747	1	+	0	ID=g140.t1.CDS1;Parent=g140.t1;
ctg7	AUGUSTUS	exon	531708	531747	.	+	.	ID=g140.t1.exon1;Parent=g140.t1;
ctg7	AUGUSTUS	intron	531748	531866	1	+	.	ID=g140.t1.intron1;Parent=g140.t1;
ctg7	AUGUSTUS	CDS	531867	532912	1	+	2	ID=g140.t1.CDS2;Parent=g140.t1;
ctg7	AUGUSTUS	exon	531867	532912	.	+	.	ID=g140.t1.exon2;Parent=g140.t1;
ctg7	AUGUSTUS	stop_codon	532910	532912	.	+	0	ID=g140.t1.stop1;Parent=g140.t1;
ctg7	AUGUSTUS	gene	533464	535208	0.56	-	.	ID=g141;
ctg7	AUGUSTUS	mRNA	533464	535208	0.56	-	.	ID=g141.t1;Parent=g141;
ctg7	AUGUSTUS	stop_codon	533464	533466	.	-	0	ID=g141.t1.stop1;Parent=g141.t1;
ctg7	AUGUSTUS	CDS	533464	533733	1	-	0	ID=g141.t1.CDS1;Parent=g141.t1;
ctg7	AUGUSTUS	exon	533464	533733	.	-	.	ID=g141.t1.exon1;Parent=g141.t1;
ctg7	AUGUSTUS	intron	533734	533798	1	-	.	ID=g141.t1.intron1;Parent=g141.t1;
ctg7	AUGUSTUS	CDS	533799	535208	0.56	-	0	ID=g141.t1.CDS2;Parent=g141.t1;
ctg7	AUGUSTUS	exon	533799	535208	.	-	.	ID=g141.t1.exon2;Parent=g141.t1;
ctg7	AUGUSTUS	start_codon	535206	535208	.	-	0	ID=g141.t1.start1;Parent=g141.t1;
ctg7	AUGUSTUS	gene	537467	538054	1	-	.	ID=g142;
ctg7	AUGUSTUS	mRNA	537467	538054	1	-	.	ID=g142.t1;Parent=g142;
ctg7	AUGUSTUS	stop_codon	537467	537469	.	-	0	ID=g142.t1.stop1;Parent=g142.t1;
ctg7	AUGUSTUS	CDS	537467	537635	1	-	1	ID=g142.t1.CDS1;Parent=g142.t1;
ctg7	AUGUSTUS	exon	537467	537635	.	-	.	ID=g142.t1.exon1;Parent=g142.t1;
ctg7	AUGUSTUS	intron	537636	537708	1	-	.	ID=g142.t1.intron1;Parent=g142.t1;
ctg7	AUGUSTUS	CDS	537709	537875	1	-	0	ID=g142.t1.CDS2;Parent=g142.t1;
ctg7	AUGUSTUS	exon	537709	537875	.	-	.	ID=g142.t1.exon2;Parent=g142.t1;
ctg7	AUGUSTUS	intron	537876	538024	1	-	.	ID=g142.t1.intron2;Parent=g142.t1;
ctg7	AUGUSTUS	CDS	538025	538054	1	-	0	ID=g142.t1.CDS3;Parent=g142.t1;
ctg7	AUGUSTUS	exon	538025	538054	.	-	.	ID=g142.t1.exon3;Parent=g142.t1;
ctg7	AUGUSTUS	start_codon	538052	538054	.	-	0	ID=g142.t1.start1;Parent=g142.t1;
ctg7	AUGUSTUS	gene	538601	539912	0.86	-	.	ID=g143;
ctg7	AUGUSTUS	mRNA	538601	539912	0.86	-	.	ID=g143.t1;Parent=g143;
ctg7	AUGUSTUS	stop_codon	538601	538603	.	-	0	ID=g143.t1.stop1;Parent=g143.t1;
ctg7	AUGUSTUS	CDS	538601	538746	1	-	2	ID=g143.t1.CDS1;Parent=g143.t1;
ctg7	AUGUSTUS	exon	538601	538746	.	-	.	ID=g143.t1.exon1;Parent=g143.t1;
ctg7	AUGUSTUS	intron	538747	538798	1	-	.	ID=g143.t1.intron1;Parent=g143.t1;
ctg7	AUGUSTUS	CDS	538799	538948	0.86	-	2	ID=g143.t1.CDS2;Parent=g143.t1;
ctg7	AUGUSTUS	exon	538799	538948	.	-	.	ID=g143.t1.exon2;Parent=g143.t1;
ctg7	AUGUSTUS	intron	538949	539012	1	-	.	ID=g143.t1.intron2;Parent=g143.t1;
ctg7	AUGUSTUS	CDS	539013	539217	1	-	0	ID=g143.t1.CDS3;Parent=g143.t1;
ctg7	AUGUSTUS	exon	539013	539217	.	-	.	ID=g143.t1.exon3;Parent=g143.t1;
ctg7	AUGUSTUS	intron	539218	539278	1	-	.	ID=g143.t1.intron3;Parent=g143.t1;
ctg7	AUGUSTUS	CDS	539279	539418	1	-	2	ID=g143.t1.CDS4;Parent=g143.t1;
ctg7	AUGUSTUS	exon	539279	539418	.	-	.	ID=g143.t1.exon4;Parent=g143.t1;
ctg7	AUGUSTUS	intron	539419	539484	1	-	.	ID=g143.t1.intron4;Parent=g143.t1;
ctg7	AUGUSTUS	CDS	539485	539632	1	-	0	ID=g143.t1.CDS5;Parent=g143.t1;
ctg7	AUGUSTUS	exon	539485	539632	.	-	.	ID=g143.t1.exon5;Parent=g143.t1;
ctg7	AUGUSTUS	intron	539633	539706	1	-	.	ID=g143.t1.intron5;Parent=g143.t1;
ctg7	AUGUSTUS	CDS	539707	539745	1	-	0	ID=g143.t1.CDS6;Parent=g143.t1;
ctg7	AUGUSTUS	exon	539707	539745	.	-	.	ID=g143.t1.exon6;Parent=g143.t1;
ctg7	AUGUSTUS	intron	539746	539810	1	-	.	ID=g143.t1.intron6;Parent=g143.t1;
ctg7	AUGUSTUS	CDS	539811	539912	1	-	0	ID=g143.t1.CDS7;Parent=g143.t1;
ctg7	AUGUSTUS	exon	539811	539912	.	-	.	ID=g143.t1.exon7;Parent=g143.t1;
ctg7	AUGUSTUS	start_codon	539910	539912	.	-	0	ID=g143.t1.start1;Parent=g143.t1;
ctg7	AUGUSTUS	gene	542685	543044	0.88	-	.	ID=g144;
ctg7	AUGUSTUS	mRNA	542685	543044	0.88	-	.	ID=g144.t1;Parent=g144;
ctg7	AUGUSTUS	stop_codon	542685	542687	.	-	0	ID=g144.t1.stop1;Parent=g144.t1;
ctg7	AUGUSTUS	CDS	542685	543044	0.88	-	0	ID=g144.t1.CDS1;Parent=g144.t1;
ctg7	AUGUSTUS	exon	542685	543044	.	-	.	ID=g144.t1.exon1;Parent=g144.t1;
ctg7	AUGUSTUS	start_codon	543042	543044	.	-	0	ID=g144.t1.start1;Parent=g144.t1;
ctg7	AUGUSTUS	gene	545139	547806	1	+	.	ID=g145;
ctg7	AUGUSTUS	mRNA	545139	547806	1	+	.	ID=g145.t1;Parent=g145;
ctg7	AUGUSTUS	start_codon	545139	545141	.	+	0	ID=g145.t1.start1;Parent=g145.t1;
ctg7	AUGUSTUS	CDS	545139	546755	1	+	0	ID=g145.t1.CDS1;Parent=g145.t1;
ctg7	AUGUSTUS	exon	545139	546755	.	+	.	ID=g145.t1.exon1;Parent=g145.t1;
ctg7	AUGUSTUS	intron	546756	546828	1	+	.	ID=g145.t1.intron1;Parent=g145.t1;
ctg7	AUGUSTUS	CDS	546829	547806	1	+	0	ID=g145.t1.CDS2;Parent=g145.t1;
ctg7	AUGUSTUS	exon	546829	547806	.	+	.	ID=g145.t1.exon2;Parent=g145.t1;
ctg7	AUGUSTUS	stop_codon	547804	547806	.	+	0	ID=g145.t1.stop1;Parent=g145.t1;
ctg7	AUGUSTUS	gene	548018	549279	0.97	-	.	ID=g146;
ctg7	AUGUSTUS	mRNA	548018	549279	0.97	-	.	ID=g146.t1;Parent=g146;
ctg7	AUGUSTUS	stop_codon	548018	548020	.	-	0	ID=g146.t1.stop1;Parent=g146.t1;
ctg7	AUGUSTUS	CDS	548018	548068	1	-	0	ID=g146.t1.CDS1;Parent=g146.t1;
ctg7	AUGUSTUS	exon	548018	548068	.	-	.	ID=g146.t1.exon1;Parent=g146.t1;
ctg7	AUGUSTUS	intron	548069	548161	1	-	.	ID=g146.t1.intron1;Parent=g146.t1;
ctg7	AUGUSTUS	CDS	548162	548256	1	-	2	ID=g146.t1.CDS2;Parent=g146.t1;
ctg7	AUGUSTUS	exon	548162	548256	.	-	.	ID=g146.t1.exon2;Parent=g146.t1;
ctg7	AUGUSTUS	intron	548257	548350	1	-	.	ID=g146.t1.intron2;Parent=g146.t1;
ctg7	AUGUSTUS	CDS	548351	548588	1	-	0	ID=g146.t1.CDS3;Parent=g146.t1;
ctg7	AUGUSTUS	exon	548351	548588	.	-	.	ID=g146.t1.exon3;Parent=g146.t1;
ctg7	AUGUSTUS	intron	548589	548684	1	-	.	ID=g146.t1.intron3;Parent=g146.t1;
ctg7	AUGUSTUS	CDS	548685	548698	1	-	2	ID=g146.t1.CDS4;Parent=g146.t1;
ctg7	AUGUSTUS	exon	548685	548698	.	-	.	ID=g146.t1.exon4;Parent=g146.t1;
ctg7	AUGUSTUS	intron	548699	548762	1	-	.	ID=g146.t1.intron4;Parent=g146.t1;
ctg7	AUGUSTUS	CDS	548763	548865	1	-	0	ID=g146.t1.CDS5;Parent=g146.t1;
ctg7	AUGUSTUS	exon	548763	548865	.	-	.	ID=g146.t1.exon5;Parent=g146.t1;
ctg7	AUGUSTUS	intron	548866	548939	1	-	.	ID=g146.t1.intron5;Parent=g146.t1;
ctg7	AUGUSTUS	CDS	548940	549068	1	-	0	ID=g146.t1.CDS6;Parent=g146.t1;
ctg7	AUGUSTUS	exon	548940	549068	.	-	.	ID=g146.t1.exon6;Parent=g146.t1;
ctg7	AUGUSTUS	intron	549069	549143	1	-	.	ID=g146.t1.intron6;Parent=g146.t1;
ctg7	AUGUSTUS	CDS	549144	549169	1	-	2	ID=g146.t1.CDS7;Parent=g146.t1;
ctg7	AUGUSTUS	exon	549144	549169	.	-	.	ID=g146.t1.exon7;Parent=g146.t1;
ctg7	AUGUSTUS	intron	549170	549224	1	-	.	ID=g146.t1.intron7;Parent=g146.t1;
ctg7	AUGUSTUS	CDS	549225	549279	0.97	-	0	ID=g146.t1.CDS8;Parent=g146.t1;
ctg7	AUGUSTUS	exon	549225	549279	.	-	.	ID=g146.t1.exon8;Parent=g146.t1;
ctg7	AUGUSTUS	start_codon	549277	549279	.	-	0	ID=g146.t1.start1;Parent=g146.t1;
ctg7	AUGUSTUS	gene	549794	551263	1	+	.	ID=g147;
ctg7	AUGUSTUS	mRNA	549794	551263	1	+	.	ID=g147.t1;Parent=g147;
ctg7	AUGUSTUS	start_codon	549794	549796	.	+	0	ID=g147.t1.start1;Parent=g147.t1;
ctg7	AUGUSTUS	CDS	549794	551263	1	+	0	ID=g147.t1.CDS1;Parent=g147.t1;
ctg7	AUGUSTUS	exon	549794	551263	.	+	.	ID=g147.t1.exon1;Parent=g147.t1;
ctg7	AUGUSTUS	stop_codon	551261	551263	.	+	0	ID=g147.t1.stop1;Parent=g147.t1;
ctg7	AUGUSTUS	gene	551610	553981	0.75	-	.	ID=g148;
ctg7	AUGUSTUS	mRNA	551610	553981	0.75	-	.	ID=g148.t1;Parent=g148;
ctg7	AUGUSTUS	stop_codon	551610	551612	.	-	0	ID=g148.t1.stop1;Parent=g148.t1;
ctg7	AUGUSTUS	CDS	551610	553065	0.99	-	1	ID=g148.t1.CDS1;Parent=g148.t1;
ctg7	AUGUSTUS	exon	551610	553065	.	-	.	ID=g148.t1.exon1;Parent=g148.t1;
ctg7	AUGUSTUS	intron	553066	553124	0.99	-	.	ID=g148.t1.intron1;Parent=g148.t1;
ctg7	AUGUSTUS	CDS	553125	553981	0.76	-	0	ID=g148.t1.CDS2;Parent=g148.t1;
ctg7	AUGUSTUS	exon	553125	553981	.	-	.	ID=g148.t1.exon2;Parent=g148.t1;
ctg7	AUGUSTUS	start_codon	553979	553981	.	-	0	ID=g148.t1.start1;Parent=g148.t1;
ctg7	AUGUSTUS	gene	555051	555683	0.98	-	.	ID=g149;
ctg7	AUGUSTUS	mRNA	555051	555683	0.98	-	.	ID=g149.t1;Parent=g149;
ctg7	AUGUSTUS	stop_codon	555051	555053	.	-	0	ID=g149.t1.stop1;Parent=g149.t1;
ctg7	AUGUSTUS	CDS	555051	555683	0.98	-	0	ID=g149.t1.CDS1;Parent=g149.t1;
ctg7	AUGUSTUS	exon	555051	555683	.	-	.	ID=g149.t1.exon1;Parent=g149.t1;
ctg7	AUGUSTUS	start_codon	555681	555683	.	-	0	ID=g149.t1.start1;Parent=g149.t1;
ctg7	AUGUSTUS	gene	556531	557394	1	-	.	ID=g150;
ctg7	AUGUSTUS	mRNA	556531	557394	1	-	.	ID=g150.t1;Parent=g150;
ctg7	AUGUSTUS	stop_codon	556531	556533	.	-	0	ID=g150.t1.stop1;Parent=g150.t1;
ctg7	AUGUSTUS	CDS	556531	557394	1	-	0	ID=g150.t1.CDS1;Parent=g150.t1;
ctg7	AUGUSTUS	exon	556531	557394	.	-	.	ID=g150.t1.exon1;Parent=g150.t1;
ctg7	AUGUSTUS	start_codon	557392	557394	.	-	0	ID=g150.t1.start1;Parent=g150.t1;
ctg7	AUGUSTUS	gene	560780	561571	1	+	.	ID=g151;
ctg7	AUGUSTUS	mRNA	560780	561571	1	+	.	ID=g151.t1;Parent=g151;
ctg7	AUGUSTUS	start_codon	560780	560782	.	+	0	ID=g151.t1.start1;Parent=g151.t1;
ctg7	AUGUSTUS	CDS	560780	561571	1	+	0	ID=g151.t1.CDS1;Parent=g151.t1;
ctg7	AUGUSTUS	exon	560780	561571	.	+	.	ID=g151.t1.exon1;Parent=g151.t1;
ctg7	AUGUSTUS	stop_codon	561569	561571	.	+	0	ID=g151.t1.stop1;Parent=g151.t1;
ctg7	AUGUSTUS	gene	561949	572187	0.65	-	.	ID=g152;
ctg7	AUGUSTUS	mRNA	561949	572187	0.65	-	.	ID=g152.t1;Parent=g152;
ctg7	AUGUSTUS	stop_codon	561949	561951	.	-	0	ID=g152.t1.stop1;Parent=g152.t1;
ctg7	AUGUSTUS	CDS	561949	562101	1	-	0	ID=g152.t1.CDS1;Parent=g152.t1;
ctg7	AUGUSTUS	exon	561949	562101	.	-	.	ID=g152.t1.exon1;Parent=g152.t1;
ctg7	AUGUSTUS	intron	562102	562161	1	-	.	ID=g152.t1.intron1;Parent=g152.t1;
ctg7	AUGUSTUS	CDS	562162	562312	1	-	1	ID=g152.t1.CDS2;Parent=g152.t1;
ctg7	AUGUSTUS	exon	562162	562312	.	-	.	ID=g152.t1.exon2;Parent=g152.t1;
ctg7	AUGUSTUS	intron	562313	562432	1	-	.	ID=g152.t1.intron2;Parent=g152.t1;
ctg7	AUGUSTUS	CDS	562433	562702	1	-	1	ID=g152.t1.CDS3;Parent=g152.t1;
ctg7	AUGUSTUS	exon	562433	562702	.	-	.	ID=g152.t1.exon3;Parent=g152.t1;
ctg7	AUGUSTUS	intron	562703	563200	1	-	.	ID=g152.t1.intron3;Parent=g152.t1;
ctg7	AUGUSTUS	CDS	563201	563244	1	-	0	ID=g152.t1.CDS4;Parent=g152.t1;
ctg7	AUGUSTUS	exon	563201	563244	.	-	.	ID=g152.t1.exon4;Parent=g152.t1;
ctg7	AUGUSTUS	intron	563245	563351	0.71	-	.	ID=g152.t1.intron4;Parent=g152.t1;
ctg7	AUGUSTUS	CDS	563352	563437	0.65	-	2	ID=g152.t1.CDS5;Parent=g152.t1;
ctg7	AUGUSTUS	exon	563352	563437	.	-	.	ID=g152.t1.exon5;Parent=g152.t1;
ctg7	AUGUSTUS	intron	563438	564019	0.74	-	.	ID=g152.t1.intron5;Parent=g152.t1;
ctg7	AUGUSTUS	CDS	564020	564554	0.92	-	0	ID=g152.t1.CDS6;Parent=g152.t1;
ctg7	AUGUSTUS	exon	564020	564554	.	-	.	ID=g152.t1.exon6;Parent=g152.t1;
ctg7	AUGUSTUS	intron	564555	564614	1	-	.	ID=g152.t1.intron6;Parent=g152.t1;
ctg7	AUGUSTUS	CDS	564615	569873	1	-	0	ID=g152.t1.CDS7;Parent=g152.t1;
ctg7	AUGUSTUS	exon	564615	569873	.	-	.	ID=g152.t1.exon7;Parent=g152.t1;
ctg7	AUGUSTUS	intron	569874	569926	1	-	.	ID=g152.t1.intron7;Parent=g152.t1;
ctg7	AUGUSTUS	CDS	569927	571995	1	-	2	ID=g152.t1.CDS8;Parent=g152.t1;
ctg7	AUGUSTUS	exon	569927	571995	.	-	.	ID=g152.t1.exon8;Parent=g152.t1;
ctg7	AUGUSTUS	intron	571996	572063	1	-	.	ID=g152.t1.intron8;Parent=g152.t1;
ctg7	AUGUSTUS	CDS	572064	572187	1	-	0	ID=g152.t1.CDS9;Parent=g152.t1;
ctg7	AUGUSTUS	exon	572064	572187	.	-	.	ID=g152.t1.exon9;Parent=g152.t1;
ctg7	AUGUSTUS	start_codon	572185	572187	.	-	0	ID=g152.t1.start1;Parent=g152.t1;
ctg7	AUGUSTUS	gene	573171	578002	0.83	+	.	ID=g153;
ctg7	AUGUSTUS	mRNA	573171	578002	0.83	+	.	ID=g153.t1;Parent=g153;
ctg7	AUGUSTUS	start_codon	573171	573173	.	+	0	ID=g153.t1.start1;Parent=g153.t1;
ctg7	AUGUSTUS	CDS	573171	573915	0.96	+	0	ID=g153.t1.CDS1;Parent=g153.t1;
ctg7	AUGUSTUS	exon	573171	573915	.	+	.	ID=g153.t1.exon1;Parent=g153.t1;
ctg7	AUGUSTUS	intron	573916	573971	1	+	.	ID=g153.t1.intron1;Parent=g153.t1;
ctg7	AUGUSTUS	CDS	573972	574695	1	+	2	ID=g153.t1.CDS2;Parent=g153.t1;
ctg7	AUGUSTUS	exon	573972	574695	.	+	.	ID=g153.t1.exon2;Parent=g153.t1;
ctg7	AUGUSTUS	intron	574696	574745	1	+	.	ID=g153.t1.intron2;Parent=g153.t1;
ctg7	AUGUSTUS	CDS	574746	575316	1	+	1	ID=g153.t1.CDS3;Parent=g153.t1;
ctg7	AUGUSTUS	exon	574746	575316	.	+	.	ID=g153.t1.exon3;Parent=g153.t1;
ctg7	AUGUSTUS	intron	575317	575373	1	+	.	ID=g153.t1.intron3;Parent=g153.t1;
ctg7	AUGUSTUS	CDS	575374	575471	1	+	0	ID=g153.t1.CDS4;Parent=g153.t1;
ctg7	AUGUSTUS	exon	575374	575471	.	+	.	ID=g153.t1.exon4;Parent=g153.t1;
ctg7	AUGUSTUS	intron	575472	575546	1	+	.	ID=g153.t1.intron4;Parent=g153.t1;
ctg7	AUGUSTUS	CDS	575547	577143	0.87	+	1	ID=g153.t1.CDS5;Parent=g153.t1;
ctg7	AUGUSTUS	exon	575547	577143	.	+	.	ID=g153.t1.exon5;Parent=g153.t1;
ctg7	AUGUSTUS	intron	577144	577203	0.87	+	.	ID=g153.t1.intron5;Parent=g153.t1;
ctg7	AUGUSTUS	CDS	577204	577553	0.94	+	0	ID=g153.t1.CDS6;Parent=g153.t1;
ctg7	AUGUSTUS	exon	577204	577553	.	+	.	ID=g153.t1.exon6;Parent=g153.t1;
ctg7	AUGUSTUS	intron	577554	577619	1	+	.	ID=g153.t1.intron6;Parent=g153.t1;
ctg7	AUGUSTUS	CDS	577620	577695	1	+	1	ID=g153.t1.CDS7;Parent=g153.t1;
ctg7	AUGUSTUS	exon	577620	577695	.	+	.	ID=g153.t1.exon7;Parent=g153.t1;
ctg7	AUGUSTUS	intron	577696	577789	1	+	.	ID=g153.t1.intron7;Parent=g153.t1;
ctg7	AUGUSTUS	CDS	577790	578002	1	+	0	ID=g153.t1.CDS8;Parent=g153.t1;
ctg7	AUGUSTUS	exon	577790	578002	.	+	.	ID=g153.t1.exon8;Parent=g153.t1;
ctg7	AUGUSTUS	stop_codon	578000	578002	.	+	0	ID=g153.t1.stop1;Parent=g153.t1;
ctg7	AUGUSTUS	gene	578450	581656	1	-	.	ID=g154;
ctg7	AUGUSTUS	mRNA	578450	581656	1	-	.	ID=g154.t1;Parent=g154;
ctg7	AUGUSTUS	stop_codon	578450	578452	.	-	0	ID=g154.t1.stop1;Parent=g154.t1;
ctg7	AUGUSTUS	CDS	578450	581656	1	-	0	ID=g154.t1.CDS1;Parent=g154.t1;
ctg7	AUGUSTUS	exon	578450	581656	.	-	.	ID=g154.t1.exon1;Parent=g154.t1;
ctg7	AUGUSTUS	start_codon	581654	581656	.	-	0	ID=g154.t1.start1;Parent=g154.t1;
ctg7	AUGUSTUS	gene	585002	586563	1	-	.	ID=g155;
ctg7	AUGUSTUS	mRNA	585002	586563	1	-	.	ID=g155.t1;Parent=g155;
ctg7	AUGUSTUS	stop_codon	585002	585004	.	-	0	ID=g155.t1.stop1;Parent=g155.t1;
ctg7	AUGUSTUS	CDS	585002	585065	1	-	1	ID=g155.t1.CDS1;Parent=g155.t1;
ctg7	AUGUSTUS	exon	585002	585065	.	-	.	ID=g155.t1.exon1;Parent=g155.t1;
ctg7	AUGUSTUS	intron	585066	585135	1	-	.	ID=g155.t1.intron1;Parent=g155.t1;
ctg7	AUGUSTUS	CDS	585136	585949	1	-	2	ID=g155.t1.CDS2;Parent=g155.t1;
ctg7	AUGUSTUS	exon	585136	585949	.	-	.	ID=g155.t1.exon2;Parent=g155.t1;
ctg7	AUGUSTUS	intron	585950	586010	1	-	.	ID=g155.t1.intron2;Parent=g155.t1;
ctg7	AUGUSTUS	CDS	586011	586173	1	-	0	ID=g155.t1.CDS3;Parent=g155.t1;
ctg7	AUGUSTUS	exon	586011	586173	.	-	.	ID=g155.t1.exon3;Parent=g155.t1;
ctg7	AUGUSTUS	intron	586174	586245	1	-	.	ID=g155.t1.intron3;Parent=g155.t1;
ctg7	AUGUSTUS	CDS	586246	586563	1	-	0	ID=g155.t1.CDS4;Parent=g155.t1;
ctg7	AUGUSTUS	exon	586246	586563	.	-	.	ID=g155.t1.exon4;Parent=g155.t1;
ctg7	AUGUSTUS	start_codon	586561	586563	.	-	0	ID=g155.t1.start1;Parent=g155.t1;
ctg7	AUGUSTUS	gene	587660	589441	1	-	.	ID=g156;
ctg7	AUGUSTUS	mRNA	587660	589441	1	-	.	ID=g156.t1;Parent=g156;
ctg7	AUGUSTUS	stop_codon	587660	587662	.	-	0	ID=g156.t1.stop1;Parent=g156.t1;
ctg7	AUGUSTUS	CDS	587660	588653	1	-	1	ID=g156.t1.CDS1;Parent=g156.t1;
ctg7	AUGUSTUS	exon	587660	588653	.	-	.	ID=g156.t1.exon1;Parent=g156.t1;
ctg7	AUGUSTUS	intron	588654	588715	1	-	.	ID=g156.t1.intron1;Parent=g156.t1;
ctg7	AUGUSTUS	CDS	588716	588783	1	-	0	ID=g156.t1.CDS2;Parent=g156.t1;
ctg7	AUGUSTUS	exon	588716	588783	.	-	.	ID=g156.t1.exon2;Parent=g156.t1;
ctg7	AUGUSTUS	intron	588784	588890	1	-	.	ID=g156.t1.intron2;Parent=g156.t1;
ctg7	AUGUSTUS	CDS	588891	589103	1	-	0	ID=g156.t1.CDS3;Parent=g156.t1;
ctg7	AUGUSTUS	exon	588891	589103	.	-	.	ID=g156.t1.exon3;Parent=g156.t1;
ctg7	AUGUSTUS	intron	589104	589192	1	-	.	ID=g156.t1.intron3;Parent=g156.t1;
ctg7	AUGUSTUS	CDS	589193	589441	1	-	0	ID=g156.t1.CDS4;Parent=g156.t1;
ctg7	AUGUSTUS	exon	589193	589441	.	-	.	ID=g156.t1.exon4;Parent=g156.t1;
ctg7	AUGUSTUS	start_codon	589439	589441	.	-	0	ID=g156.t1.start1;Parent=g156.t1;
ctg7	AUGUSTUS	gene	590556	592823	0.52	+	.	ID=g157;
ctg7	AUGUSTUS	mRNA	590556	592823	0.52	+	.	ID=g157.t1;Parent=g157;
ctg7	AUGUSTUS	start_codon	590556	590558	.	+	0	ID=g157.t1.start1;Parent=g157.t1;
ctg7	AUGUSTUS	CDS	590556	590767	0.97	+	0	ID=g157.t1.CDS1;Parent=g157.t1;
ctg7	AUGUSTUS	exon	590556	590767	.	+	.	ID=g157.t1.exon1;Parent=g157.t1;
ctg7	AUGUSTUS	intron	590768	590840	0.97	+	.	ID=g157.t1.intron1;Parent=g157.t1;
ctg7	AUGUSTUS	CDS	590841	591191	0.97	+	1	ID=g157.t1.CDS2;Parent=g157.t1;
ctg7	AUGUSTUS	exon	590841	591191	.	+	.	ID=g157.t1.exon2;Parent=g157.t1;
ctg7	AUGUSTUS	intron	591192	591240	1	+	.	ID=g157.t1.intron2;Parent=g157.t1;
ctg7	AUGUSTUS	CDS	591241	591350	1	+	1	ID=g157.t1.CDS3;Parent=g157.t1;
ctg7	AUGUSTUS	exon	591241	591350	.	+	.	ID=g157.t1.exon3;Parent=g157.t1;
ctg7	AUGUSTUS	intron	591351	591415	1	+	.	ID=g157.t1.intron3;Parent=g157.t1;
ctg7	AUGUSTUS	CDS	591416	591690	1	+	2	ID=g157.t1.CDS4;Parent=g157.t1;
ctg7	AUGUSTUS	exon	591416	591690	.	+	.	ID=g157.t1.exon4;Parent=g157.t1;
ctg7	AUGUSTUS	intron	591691	591757	1	+	.	ID=g157.t1.intron4;Parent=g157.t1;
ctg7	AUGUSTUS	CDS	591758	592331	0.97	+	0	ID=g157.t1.CDS5;Parent=g157.t1;
ctg7	AUGUSTUS	exon	591758	592331	.	+	.	ID=g157.t1.exon5;Parent=g157.t1;
ctg7	AUGUSTUS	intron	592332	592513	0.59	+	.	ID=g157.t1.intron5;Parent=g157.t1;
ctg7	AUGUSTUS	CDS	592514	592650	0.59	+	2	ID=g157.t1.CDS6;Parent=g157.t1;
ctg7	AUGUSTUS	exon	592514	592650	.	+	.	ID=g157.t1.exon6;Parent=g157.t1;
ctg7	AUGUSTUS	intron	592651	592745	1	+	.	ID=g157.t1.intron6;Parent=g157.t1;
ctg7	AUGUSTUS	CDS	592746	592823	0.96	+	0	ID=g157.t1.CDS7;Parent=g157.t1;
ctg7	AUGUSTUS	exon	592746	592823	.	+	.	ID=g157.t1.exon7;Parent=g157.t1;
ctg7	AUGUSTUS	stop_codon	592821	592823	.	+	0	ID=g157.t1.stop1;Parent=g157.t1;
ctg7	AUGUSTUS	gene	593117	594011	1	-	.	ID=g158;
ctg7	AUGUSTUS	mRNA	593117	594011	1	-	.	ID=g158.t1;Parent=g158;
ctg7	AUGUSTUS	stop_codon	593117	593119	.	-	0	ID=g158.t1.stop1;Parent=g158.t1;
ctg7	AUGUSTUS	CDS	593117	593806	1	-	0	ID=g158.t1.CDS1;Parent=g158.t1;
ctg7	AUGUSTUS	exon	593117	593806	.	-	.	ID=g158.t1.exon1;Parent=g158.t1;
ctg7	AUGUSTUS	intron	593807	593888	1	-	.	ID=g158.t1.intron1;Parent=g158.t1;
ctg7	AUGUSTUS	CDS	593889	594011	1	-	0	ID=g158.t1.CDS2;Parent=g158.t1;
ctg7	AUGUSTUS	exon	593889	594011	.	-	.	ID=g158.t1.exon2;Parent=g158.t1;
ctg7	AUGUSTUS	start_codon	594009	594011	.	-	0	ID=g158.t1.start1;Parent=g158.t1;
ctg7	AUGUSTUS	gene	594546	595868	1	+	.	ID=g159;
ctg7	AUGUSTUS	mRNA	594546	595868	1	+	.	ID=g159.t1;Parent=g159;
ctg7	AUGUSTUS	start_codon	594546	594548	.	+	0	ID=g159.t1.start1;Parent=g159.t1;
ctg7	AUGUSTUS	CDS	594546	595868	1	+	0	ID=g159.t1.CDS1;Parent=g159.t1;
ctg7	AUGUSTUS	exon	594546	595868	.	+	.	ID=g159.t1.exon1;Parent=g159.t1;
ctg7	AUGUSTUS	stop_codon	595866	595868	.	+	0	ID=g159.t1.stop1;Parent=g159.t1;
ctg7	AUGUSTUS	gene	598056	599636	0.4	+	.	ID=g160;
ctg7	AUGUSTUS	mRNA	598056	599636	0.4	+	.	ID=g160.t1;Parent=g160;
ctg7	AUGUSTUS	start_codon	598056	598058	.	+	0	ID=g160.t1.start1;Parent=g160.t1;
ctg7	AUGUSTUS	CDS	598056	599636	0.4	+	0	ID=g160.t1.CDS1;Parent=g160.t1;
ctg7	AUGUSTUS	exon	598056	599636	.	+	.	ID=g160.t1.exon1;Parent=g160.t1;
ctg7	AUGUSTUS	stop_codon	599634	599636	.	+	0	ID=g160.t1.stop1;Parent=g160.t1;
ctg7	AUGUSTUS	gene	600461	601884	1	-	.	ID=g161;
ctg7	AUGUSTUS	mRNA	600461	601884	1	-	.	ID=g161.t1;Parent=g161;
ctg7	AUGUSTUS	stop_codon	600461	600463	.	-	0	ID=g161.t1.stop1;Parent=g161.t1;
ctg7	AUGUSTUS	CDS	600461	601475	1	-	1	ID=g161.t1.CDS1;Parent=g161.t1;
ctg7	AUGUSTUS	exon	600461	601475	.	-	.	ID=g161.t1.exon1;Parent=g161.t1;
ctg7	AUGUSTUS	intron	601476	601540	1	-	.	ID=g161.t1.intron1;Parent=g161.t1;
ctg7	AUGUSTUS	CDS	601541	601884	1	-	0	ID=g161.t1.CDS2;Parent=g161.t1;
ctg7	AUGUSTUS	exon	601541	601884	.	-	.	ID=g161.t1.exon2;Parent=g161.t1;
ctg7	AUGUSTUS	start_codon	601882	601884	.	-	0	ID=g161.t1.start1;Parent=g161.t1;
ctg7	AUGUSTUS	gene	606785	608724	0.73	-	.	ID=g162;
ctg7	AUGUSTUS	mRNA	606785	608724	0.73	-	.	ID=g162.t1;Parent=g162;
ctg7	AUGUSTUS	stop_codon	606785	606787	.	-	0	ID=g162.t1.stop1;Parent=g162.t1;
ctg7	AUGUSTUS	CDS	606785	608215	1	-	0	ID=g162.t1.CDS1;Parent=g162.t1;
ctg7	AUGUSTUS	exon	606785	608215	.	-	.	ID=g162.t1.exon1;Parent=g162.t1;
ctg7	AUGUSTUS	intron	608216	608295	1	-	.	ID=g162.t1.intron1;Parent=g162.t1;
ctg7	AUGUSTUS	CDS	608296	608401	0.77	-	1	ID=g162.t1.CDS2;Parent=g162.t1;
ctg7	AUGUSTUS	exon	608296	608401	.	-	.	ID=g162.t1.exon2;Parent=g162.t1;
ctg7	AUGUSTUS	intron	608402	608563	0.76	-	.	ID=g162.t1.intron2;Parent=g162.t1;
ctg7	AUGUSTUS	CDS	608564	608724	0.73	-	0	ID=g162.t1.CDS3;Parent=g162.t1;
ctg7	AUGUSTUS	exon	608564	608724	.	-	.	ID=g162.t1.exon3;Parent=g162.t1;
ctg7	AUGUSTUS	start_codon	608722	608724	.	-	0	ID=g162.t1.start1;Parent=g162.t1;
ctg7	AUGUSTUS	gene	609265	611092	0.67	-	.	ID=g163;
ctg7	AUGUSTUS	mRNA	609265	611092	0.67	-	.	ID=g163.t1;Parent=g163;
ctg7	AUGUSTUS	stop_codon	609265	609267	.	-	0	ID=g163.t1.stop1;Parent=g163.t1;
ctg7	AUGUSTUS	CDS	609265	609528	0.67	-	0	ID=g163.t1.CDS1;Parent=g163.t1;
ctg7	AUGUSTUS	exon	609265	609528	.	-	.	ID=g163.t1.exon1;Parent=g163.t1;
ctg7	AUGUSTUS	intron	609529	609616	1	-	.	ID=g163.t1.intron1;Parent=g163.t1;
ctg7	AUGUSTUS	CDS	609617	611092	1	-	0	ID=g163.t1.CDS2;Parent=g163.t1;
ctg7	AUGUSTUS	exon	609617	611092	.	-	.	ID=g163.t1.exon2;Parent=g163.t1;
ctg7	AUGUSTUS	start_codon	611090	611092	.	-	0	ID=g163.t1.start1;Parent=g163.t1;
ctg7	AUGUSTUS	gene	611753	612079	1	-	.	ID=g164;
ctg7	AUGUSTUS	mRNA	611753	612079	1	-	.	ID=g164.t1;Parent=g164;
ctg7	AUGUSTUS	stop_codon	611753	611755	.	-	0	ID=g164.t1.stop1;Parent=g164.t1;
ctg7	AUGUSTUS	CDS	611753	611917	1	-	0	ID=g164.t1.CDS1;Parent=g164.t1;
ctg7	AUGUSTUS	exon	611753	611917	.	-	.	ID=g164.t1.exon1;Parent=g164.t1;
ctg7	AUGUSTUS	intron	611918	611983	1	-	.	ID=g164.t1.intron1;Parent=g164.t1;
ctg7	AUGUSTUS	CDS	611984	612079	1	-	0	ID=g164.t1.CDS2;Parent=g164.t1;
ctg7	AUGUSTUS	exon	611984	612079	.	-	.	ID=g164.t1.exon2;Parent=g164.t1;
ctg7	AUGUSTUS	start_codon	612077	612079	.	-	0	ID=g164.t1.start1;Parent=g164.t1;
ctg7	AUGUSTUS	gene	612638	613327	0.87	+	.	ID=g165;
ctg7	AUGUSTUS	mRNA	612638	613327	0.87	+	.	ID=g165.t1;Parent=g165;
ctg7	AUGUSTUS	CDS	612638	612640	1	+	0	ID=g165.t1.CDS1;Parent=g165.t1;
ctg7	AUGUSTUS	exon	612638	612640	.	+	.	ID=g165.t1.exon1;Parent=g165.t1;
ctg7	AUGUSTUS	start_codon	612638	612640	.	+	0	ID=g165.t1.start1;Parent=g165.t1;
ctg7	AUGUSTUS	intron	612641	612732	1	+	.	ID=g165.t1.intron1;Parent=g165.t1;
ctg7	AUGUSTUS	CDS	612733	612771	1	+	0	ID=g165.t1.CDS2;Parent=g165.t1;
ctg7	AUGUSTUS	exon	612733	612771	.	+	.	ID=g165.t1.exon2;Parent=g165.t1;
ctg7	AUGUSTUS	intron	612772	612846	1	+	.	ID=g165.t1.intron2;Parent=g165.t1;
ctg7	AUGUSTUS	CDS	612847	612880	1	+	0	ID=g165.t1.CDS3;Parent=g165.t1;
ctg7	AUGUSTUS	exon	612847	612880	.	+	.	ID=g165.t1.exon3;Parent=g165.t1;
ctg7	AUGUSTUS	intron	612881	612958	1	+	.	ID=g165.t1.intron3;Parent=g165.t1;
ctg7	AUGUSTUS	CDS	612959	612967	1	+	2	ID=g165.t1.CDS4;Parent=g165.t1;
ctg7	AUGUSTUS	exon	612959	612967	.	+	.	ID=g165.t1.exon4;Parent=g165.t1;
ctg7	AUGUSTUS	intron	612968	613064	1	+	.	ID=g165.t1.intron4;Parent=g165.t1;
ctg7	AUGUSTUS	CDS	613065	613327	0.87	+	2	ID=g165.t1.CDS5;Parent=g165.t1;
ctg7	AUGUSTUS	exon	613065	613327	.	+	.	ID=g165.t1.exon5;Parent=g165.t1;
ctg7	AUGUSTUS	stop_codon	613325	613327	.	+	0	ID=g165.t1.stop1;Parent=g165.t1;
ctg7	AUGUSTUS	gene	613759	615624	1	-	.	ID=g166;
ctg7	AUGUSTUS	mRNA	613759	615624	1	-	.	ID=g166.t1;Parent=g166;
ctg7	AUGUSTUS	stop_codon	613759	613761	.	-	0	ID=g166.t1.stop1;Parent=g166.t1;
ctg7	AUGUSTUS	CDS	613759	615473	1	-	2	ID=g166.t1.CDS1;Parent=g166.t1;
ctg7	AUGUSTUS	exon	613759	615473	.	-	.	ID=g166.t1.exon1;Parent=g166.t1;
ctg7	AUGUSTUS	intron	615474	615554	1	-	.	ID=g166.t1.intron1;Parent=g166.t1;
ctg7	AUGUSTUS	CDS	615555	615624	1	-	0	ID=g166.t1.CDS2;Parent=g166.t1;
ctg7	AUGUSTUS	exon	615555	615624	.	-	.	ID=g166.t1.exon2;Parent=g166.t1;
ctg7	AUGUSTUS	start_codon	615622	615624	.	-	0	ID=g166.t1.start1;Parent=g166.t1;
ctg7	AUGUSTUS	gene	615928	616790	1	+	.	ID=g167;
ctg7	AUGUSTUS	mRNA	615928	616790	1	+	.	ID=g167.t1;Parent=g167;
ctg7	AUGUSTUS	start_codon	615928	615930	.	+	0	ID=g167.t1.start1;Parent=g167.t1;
ctg7	AUGUSTUS	CDS	615928	615982	1	+	0	ID=g167.t1.CDS1;Parent=g167.t1;
ctg7	AUGUSTUS	exon	615928	615982	.	+	.	ID=g167.t1.exon1;Parent=g167.t1;
ctg7	AUGUSTUS	intron	615983	616065	1	+	.	ID=g167.t1.intron1;Parent=g167.t1;
ctg7	AUGUSTUS	CDS	616066	616275	1	+	2	ID=g167.t1.CDS2;Parent=g167.t1;
ctg7	AUGUSTUS	exon	616066	616275	.	+	.	ID=g167.t1.exon2;Parent=g167.t1;
ctg7	AUGUSTUS	intron	616276	616347	1	+	.	ID=g167.t1.intron2;Parent=g167.t1;
ctg7	AUGUSTUS	CDS	616348	616790	1	+	2	ID=g167.t1.CDS3;Parent=g167.t1;
ctg7	AUGUSTUS	exon	616348	616790	.	+	.	ID=g167.t1.exon3;Parent=g167.t1;
ctg7	AUGUSTUS	stop_codon	616788	616790	.	+	0	ID=g167.t1.stop1;Parent=g167.t1;
ctg7	AUGUSTUS	gene	617568	621414	1	-	.	ID=g168;
ctg7	AUGUSTUS	mRNA	617568	621414	1	-	.	ID=g168.t1;Parent=g168;
ctg7	AUGUSTUS	stop_codon	617568	617570	.	-	0	ID=g168.t1.stop1;Parent=g168.t1;
[truncated: 114,985 more rows]
