# Supplementary material for: Comparative genomics and transcriptome analysis reveals potential pathogenic mechanisms of Microdochium paspali on seashore paspalum
Source: Front Microbiol. 2023 Sep 15;14:1259241. doi: 10.3389/fmicb.2023.1259241 (PMC10546424; doi:10.3389/fmicb.2023.1259241)
Supplement: Supplementary file 2 [file Data_Sheet_1.ZIP › Supplementary Materials/Repeat sequence.gff]

##gff-version 2
##date 2021-11-25
##sequence-region genome_purge.fa
ctg1	RepeatMasker	similarity	2820	3045	30.2	-	.	Target "Motif:LMR1_LM" 6444 6669
ctg1	RepeatMasker	similarity	13376	13522	36.8	+	.	Target "Motif:Gypsy-1_BFB-I" 5143 5289
ctg1	RepeatMasker	similarity	15032	16182	36.0	-	.	Target "Motif:LMR1_LM" 5274 6412
ctg1	RepeatMasker	similarity	17224	17721	33.3	-	.	Target "Motif:LMR1_LM" 3732 4229
ctg1	RepeatMasker	similarity	20514	20567	12.1	-	.	Target "Motif:Gypsy-61B_CCri-I" 5988 6038
ctg1	RepeatMasker	similarity	26896	26932	13.5	+	.	Target "Motif:Gypsy-20_SCH-I" 5557 5593
ctg1	RepeatMasker	similarity	30375	30398	0.0	+	.	Target "Motif:(AGCA)n" 1 24
ctg1	RepeatMasker	similarity	31454	31519	0.0	+	.	Target "Motif:(CAA)n" 1 66
ctg1	RepeatMasker	similarity	32358	32379	4.7	+	.	Target "Motif:(TGG)n" 1 23
ctg1	RepeatMasker	similarity	32995	33016	9.7	+	.	Target "Motif:(GTAG)n" 1 22
ctg1	RepeatMasker	similarity	33706	33743	14.6	+	.	Target "Motif:(CCATG)n" 1 38
ctg1	RepeatMasker	similarity	33937	33964	3.7	+	.	Target "Motif:(TGGGC)n" 1 28
ctg1	RepeatMasker	similarity	41140	41175	18.9	+	.	Target "Motif:G-rich" 1 36
ctg1	RepeatMasker	similarity	41266	41319	19.6	+	.	Target "Motif:(CTGCT)n" 1 57
ctg1	RepeatMasker	similarity	42335	42394	21.5	+	.	Target "Motif:GA-rich" 1 57
ctg1	RepeatMasker	similarity	51130	51169	22.6	+	.	Target "Motif:(TGC)n" 1 40
ctg1	RepeatMasker	similarity	52380	52405	0.0	+	.	Target "Motif:(CAT)n" 1 26
ctg1	RepeatMasker	similarity	52516	52540	4.1	+	.	Target "Motif:(CCA)n" 1 25
ctg1	RepeatMasker	similarity	56256	56304	4.3	+	.	Target "Motif:(GCCACT)n" 1 56
ctg1	RepeatMasker	similarity	63226	63249	9.1	+	.	Target "Motif:(CTT)n" 1 24
ctg1	RepeatMasker	similarity	65048	65082	12.6	+	.	Target "Motif:(GTACT)n" 1 36
ctg1	RepeatMasker	similarity	66231	66248	0.0	+	.	Target "Motif:(CAG)n" 1 18
ctg1	RepeatMasker	similarity	70528	70549	0.0	+	.	Target "Motif:(TGC)n" 1 22
ctg1	RepeatMasker	similarity	70933	70969	12.4	+	.	Target "Motif:(TCC)n" 1 38
ctg1	RepeatMasker	similarity	85571	85616	12.3	+	.	Target "Motif:(TGGAC)n" 1 48
ctg1	RepeatMasker	similarity	85614	85655	13.6	+	.	Target "Motif:(TGAGG)n" 1 44
ctg1	RepeatMasker	similarity	85887	85919	16.9	+	.	Target "Motif:(TG)n" 1 33
ctg1	RepeatMasker	similarity	86255	86291	13.1	+	.	Target "Motif:G-rich" 1 36
ctg1	RepeatMasker	similarity	86316	86340	0.0	+	.	Target "Motif:(TGGACT)n" 1 25
ctg1	RepeatMasker	similarity	91454	91492	27.6	+	.	Target "Motif:(CACCAA)n" 1 39
ctg1	RepeatMasker	similarity	91870	91901	22.1	+	.	Target "Motif:A-rich" 1 32
ctg1	RepeatMasker	similarity	92297	92332	0.0	+	.	Target "Motif:(GA)n" 1 36
ctg1	RepeatMasker	similarity	95024	95093	23.9	+	.	Target "Motif:(TGTCGG)n" 1 64
ctg1	RepeatMasker	similarity	95424	95453	19.6	+	.	Target "Motif:(CCA)n" 1 30
ctg1	RepeatMasker	similarity	100575	100641	25.7	+	.	Target "Motif:(CGGCGA)n" 1 66
ctg1	RepeatMasker	similarity	100640	100692	22.1	+	.	Target "Motif:GA-rich" 1 56
ctg1	RepeatMasker	similarity	100709	100764	24.7	+	.	Target "Motif:(TGGA)n" 1 55
ctg1	RepeatMasker	similarity	100889	100936	8.8	+	.	Target "Motif:(CAG)n" 1 49
ctg1	RepeatMasker	similarity	101840	101862	4.5	+	.	Target "Motif:(ACA)n" 1 23
ctg1	RepeatMasker	similarity	104239	104272	13.0	+	.	Target "Motif:(CTACCA)n" 1 34
ctg1	RepeatMasker	similarity	104891	104931	7.8	+	.	Target "Motif:(TGC)n" 1 41
ctg1	RepeatMasker	similarity	105159	105191	3.1	+	.	Target "Motif:(CAC)n" 1 33
ctg1	RepeatMasker	similarity	105461	105519	24.8	+	.	Target "Motif:(TCCTCG)n" 1 60
ctg1	RepeatMasker	similarity	105886	105914	15.6	+	.	Target "Motif:(CGA)n" 1 29
ctg1	RepeatMasker	similarity	106887	106920	21.1	+	.	Target "Motif:(T)n" 1 34
ctg1	RepeatMasker	similarity	107097	107151	15.2	+	.	Target "Motif:GA-rich" 1 56
ctg1	RepeatMasker	similarity	107218	107254	15.3	+	.	Target "Motif:GA-rich" 1 39
ctg1	RepeatMasker	similarity	113879	113913	2.9	+	.	Target "Motif:(TC)n" 1 35
ctg1	RepeatMasker	similarity	116396	116414	5.6	+	.	Target "Motif:(GCA)n" 1 19
ctg1	RepeatMasker	similarity	116434	116490	20.0	+	.	Target "Motif:GA-rich" 1 57
ctg1	RepeatMasker	similarity	116627	116730	0.0	+	.	Target "Motif:(TGGTGC)n" 1 104
ctg1	RepeatMasker	similarity	116742	116782	18.3	+	.	Target "Motif:G-rich" 1 41
ctg1	RepeatMasker	similarity	116803	116849	8.9	+	.	Target "Motif:Utopia-1_PU" 1566 1601
ctg1	RepeatMasker	similarity	116850	116893	2.3	+	.	Target "Motif:(CTGCTCCTC)n" 1 44
ctg1	RepeatMasker	similarity	116999	117039	11.0	+	.	Target "Motif:(GCCTGTC)n" 1 43
ctg1	RepeatMasker	similarity	120494	120520	16.9	+	.	Target "Motif:(CAGG)n" 1 27
ctg1	RepeatMasker	similarity	121047	121078	18.1	+	.	Target "Motif:(GGAC)n" 1 32
ctg1	RepeatMasker	similarity	121081	121113	17.5	+	.	Target "Motif:(GCA)n" 1 33
ctg1	RepeatMasker	similarity	121140	121171	10.0	+	.	Target "Motif:(GAGG)n" 1 32
ctg1	RepeatMasker	similarity	121294	121322	15.3	+	.	Target "Motif:(TCGCC)n" 1 29
ctg1	RepeatMasker	similarity	122778	122805	11.7	+	.	Target "Motif:(CTG)n" 1 28
ctg1	RepeatMasker	similarity	123160	123203	18.2	+	.	Target "Motif:Polinton-1_PBa" 2402 2445
ctg1	RepeatMasker	similarity	124126	124208	23.0	+	.	Target "Motif:(GTT)n" 1 82
ctg1	RepeatMasker	similarity	124421	124445	8.5	+	.	Target "Motif:(CTG)n" 1 25
ctg1	RepeatMasker	similarity	129361	129391	6.5	-	.	Target "Motif:Gypsy-27_AIp-I" 2492 2522
ctg1	RepeatMasker	similarity	129914	129972	20.3	-	.	Target "Motif:hAT-N4_ALy" 740 798
ctg1	RepeatMasker	similarity	129927	129978	19.6	-	.	Target "Motif:Gypsy12-LTR_Dya" 50 100
ctg1	RepeatMasker	similarity	132393	132420	11.7	+	.	Target "Motif:(CAG)n" 1 28
ctg1	RepeatMasker	similarity	133774	133819	9.6	+	.	Target "Motif:A-rich" 1 49
ctg1	RepeatMasker	similarity	133926	133955	7.5	+	.	Target "Motif:(CTCCAT)n" 1 31
ctg1	RepeatMasker	similarity	148702	148729	0.0	+	.	Target "Motif:(GGC)n" 1 28
ctg1	RepeatMasker	similarity	148761	148788	7.5	+	.	Target "Motif:(GAG)n" 1 29
ctg1	RepeatMasker	similarity	151293	151328	12.0	+	.	Target "Motif:(CACAAG)n" 1 38
ctg1	RepeatMasker	similarity	151577	151605	0.0	+	.	Target "Motif:(CCT)n" 1 26
ctg1	RepeatMasker	similarity	154517	154570	20.4	-	.	Target "Motif:T_Av" 2003 2059
ctg1	RepeatMasker	similarity	154633	154666	24.1	+	.	Target "Motif:(CTCCGC)n" 1 34
ctg1	RepeatMasker	similarity	154820	154967	28.7	+	.	Target "Motif:(GTG)n" 1 148
ctg1	RepeatMasker	similarity	155480	155517	24.9	+	.	Target "Motif:(CAT)n" 1 38
ctg1	RepeatMasker	similarity	155943	156020	24.6	+	.	Target "Motif:(GGT)n" 1 74
ctg1	RepeatMasker	similarity	156586	156625	17.7	+	.	Target "Motif:(GTTGTG)n" 1 41
ctg1	RepeatMasker	similarity	162703	162753	26.7	+	.	Target "Motif:GA-rich" 1 51
ctg1	RepeatMasker	similarity	185486	185523	8.3	+	.	Target "Motif:(AG)n" 1 39
ctg1	RepeatMasker	similarity	185805	185827	0.0	+	.	Target "Motif:(GCC)n" 1 23
ctg1	RepeatMasker	similarity	187309	187338	19.1	+	.	Target "Motif:(GTG)n" 1 30
ctg1	RepeatMasker	similarity	187339	187344	9.6	+	.	Target "Motif:(TGGTG)n" 2 36
ctg1	RepeatMasker	similarity	194544	194575	17.7	+	.	Target "Motif:(GCGCAG)n" 1 32
ctg1	RepeatMasker	similarity	209692	209740	20.4	+	.	Target "Motif:Gypsy-27_CPB-I" 143 191
ctg1	RepeatMasker	similarity	209830	209850	0.0	+	.	Target "Motif:(GCA)n" 1 21
ctg1	RepeatMasker	similarity	210412	210451	13.2	+	.	Target "Motif:(CAG)n" 1 37
ctg1	RepeatMasker	similarity	210598	210739	21.3	+	.	Target "Motif:TART_DV" 11352 11503
ctg1	RepeatMasker	similarity	210740	210838	18.4	+	.	Target "Motif:RT1" 3084 3187
ctg1	RepeatMasker	similarity	210839	210876	21.3	+	.	Target "Motif:TART_DV" 11504 11545
ctg1	RepeatMasker	similarity	211030	211061	3.4	+	.	Target "Motif:(CAG)n" 1 32
ctg1	RepeatMasker	similarity	219248	219276	25.5	-	.	Target "Motif:MuDR-17_OS" 16756 16857
ctg1	RepeatMasker	similarity	219277	219345	18.8	+	.	Target "Motif:LTR1A2_ML" 507 576
ctg1	RepeatMasker	similarity	219278	219358	17.5	+	.	Target "Motif:MuDR-14_ATr" 5761 5851
ctg1	RepeatMasker	similarity	219300	219378	21.5	+	.	Target "Motif:DF0002817" 671 757
ctg1	RepeatMasker	similarity	219484	219500	0.0	+	.	Target "Motif:(AC)n" 1 17
ctg1	RepeatMasker	similarity	219552	219576	8.7	+	.	Target "Motif:(A)n" 1 25
ctg1	RepeatMasker	similarity	219693	219726	16.4	+	.	Target "Motif:(TGTG)n" 1 35
ctg1	RepeatMasker	similarity	222855	222925	26.7	+	.	Target "Motif:G-rich" 1 70
ctg1	RepeatMasker	similarity	223079	223108	8.1	+	.	Target "Motif:(GCAGG)n" 1 28
ctg1	RepeatMasker	similarity	223160	223187	0.0	+	.	Target "Motif:(ATGT)n" 1 28
ctg1	RepeatMasker	similarity	223833	223856	13.9	+	.	Target "Motif:(C)n" 1 24
ctg1	RepeatMasker	similarity	225083	225117	0.0	+	.	Target "Motif:(CAAAGCGA)n" 1 35
ctg1	RepeatMasker	similarity	226451	226487	12.6	+	.	Target "Motif:(CACAGGT)n" 1 37
ctg1	RepeatMasker	similarity	228475	228508	21.1	+	.	Target "Motif:(CAGG)n" 1 35
ctg1	RepeatMasker	similarity	228769	228834	15.4	-	.	Target "Motif:MuDR-4_GM" 628 695
ctg1	RepeatMasker	similarity	229471	229502	17.7	+	.	Target "Motif:(CCGCCG)n" 1 32
ctg1	RepeatMasker	similarity	242236	242268	6.5	+	.	Target "Motif:(AGCAAT)n" 1 33
ctg1	RepeatMasker	similarity	253073	253097	13.1	+	.	Target "Motif:(TG)n" 1 25
ctg1	RepeatMasker	similarity	255765	255794	3.5	+	.	Target "Motif:(TGCGTC)n" 1 30
ctg1	RepeatMasker	similarity	257751	257787	9.6	+	.	Target "Motif:(CAGACAT)n" 1 37
ctg1	RepeatMasker	similarity	258604	258632	7.4	+	.	Target "Motif:(CACGG)n" 1 29
ctg1	RepeatMasker	similarity	260877	260906	11.5	+	.	Target "Motif:(CCTG)n" 1 29
ctg1	RepeatMasker	similarity	261534	261555	9.8	+	.	Target "Motif:(TGGA)n" 1 22
ctg1	RepeatMasker	similarity	262154	262204	14.6	+	.	Target "Motif:(CCA)n" 1 48
ctg1	RepeatMasker	similarity	264071	264106	12.6	+	.	Target "Motif:A-rich" 1 38
ctg1	RepeatMasker	similarity	273158	273240	19.5	+	.	Target "Motif:(CATCAC)n" 1 83
ctg1	RepeatMasker	similarity	273251	273276	4.3	+	.	Target "Motif:(AGCC)n" 1 25
ctg1	RepeatMasker	similarity	278976	279003	7.7	+	.	Target "Motif:(GCT)n" 1 28
ctg1	RepeatMasker	similarity	285800	285831	22.1	+	.	Target "Motif:A-rich" 1 32
ctg1	RepeatMasker	similarity	287942	287968	0.0	+	.	Target "Motif:(GGCA)n" 1 25
ctg1	RepeatMasker	similarity	292481	292512	3.2	+	.	Target "Motif:(CCAGC)n" 1 32
ctg1	RepeatMasker	similarity	293938	293969	14.6	+	.	Target "Motif:(CCGCCT)n" 1 31
ctg1	RepeatMasker	similarity	298861	298900	17.4	+	.	Target "Motif:(CCAACTG)n" 1 40
ctg1	RepeatMasker	similarity	299196	299231	13.4	+	.	Target "Motif:(CAGGTA)n" 1 35
ctg1	RepeatMasker	similarity	299335	299358	4.3	+	.	Target "Motif:(CCTG)n" 1 24
ctg1	RepeatMasker	similarity	301376	301414	20.7	+	.	Target "Motif:(CAC)n" 1 39
ctg1	RepeatMasker	similarity	301803	301854	26.3	+	.	Target "Motif:(GGCGAT)n" 1 52
ctg1	RepeatMasker	similarity	301962	301988	0.0	+	.	Target "Motif:(GACCAC)n" 1 27
ctg1	RepeatMasker	similarity	303031	303081	13.9	+	.	Target "Motif:(CCCCCGA)n" 1 49
ctg1	RepeatMasker	similarity	303175	303267	0.0	+	.	Target "Motif:(AGAC)n" 1 93
ctg1	RepeatMasker	similarity	303524	303549	8.3	+	.	Target "Motif:(CTCCC)n" 1 26
ctg1	RepeatMasker	similarity	303850	303933	2.4	+	.	Target "Motif:(CAG)n" 1 84
ctg1	RepeatMasker	similarity	303934	303948	28.7	+	.	Target "Motif:(ACCAGC)n" 3 34
ctg1	RepeatMasker	similarity	303949	303965	0.0	+	.	Target "Motif:(CAC)n" 1 17
ctg1	RepeatMasker	similarity	304279	304317	0.0	+	.	Target "Motif:(TG)n" 1 39
ctg1	RepeatMasker	similarity	304357	304416	23.2	+	.	Target "Motif:(TGGTTGC)n" 1 60
ctg1	RepeatMasker	similarity	304878	304911	6.2	+	.	Target "Motif:(CTGG)n" 1 34
ctg1	RepeatMasker	similarity	305126	305161	5.8	+	.	Target "Motif:(TGCTCC)n" 1 36
ctg1	RepeatMasker	similarity	305236	305265	0.0	+	.	Target "Motif:(GGAT)n" 1 30
ctg1	RepeatMasker	similarity	305554	305583	0.0	+	.	Target "Motif:(GCAG)n" 1 30
ctg1	RepeatMasker	similarity	305647	305685	11.2	+	.	Target "Motif:(TAGTC)n" 1 39
ctg1	RepeatMasker	similarity	305817	305864	17.8	+	.	Target "Motif:(CCT)n" 1 46
ctg1	RepeatMasker	similarity	305935	305983	0.0	+	.	Target "Motif:(GGCAT)n" 1 51
ctg1	RepeatMasker	similarity	306036	306076	15.7	+	.	Target "Motif:(CCAGCC)n" 1 38
ctg1	RepeatMasker	similarity	306099	306139	22.6	+	.	Target "Motif:(ACAACC)n" 1 42
ctg1	RepeatMasker	similarity	308624	308679	22.1	+	.	Target "Motif:(AGCACCG)n" 1 57
ctg1	RepeatMasker	similarity	309543	309579	5.7	+	.	Target "Motif:(TCA)n" 1 37
ctg1	RepeatMasker	similarity	309784	309856	20.6	-	.	Target "Motif:Mariner-17_AEc" 253 330
ctg1	RepeatMasker	similarity	309902	309939	15.3	+	.	Target "Motif:(TTGCC)n" 1 38
ctg1	RepeatMasker	similarity	309945	309965	0.0	+	.	Target "Motif:(G)n" 1 21
ctg1	RepeatMasker	similarity	319429	319445	0.0	+	.	Target "Motif:(AGC)n" 1 17
ctg1	RepeatMasker	similarity	333013	333067	25.4	+	.	Target "Motif:(CAACGC)n" 1 54
ctg1	RepeatMasker	similarity	334327	334354	11.6	+	.	Target "Motif:(AGC)n" 1 28
ctg1	RepeatMasker	similarity	335294	335322	0.0	+	.	Target "Motif:(TA)n" 1 29
ctg1	RepeatMasker	similarity	335460	335495	13.8	+	.	Target "Motif:(AGCTG)n" 1 34
ctg1	RepeatMasker	similarity	342661	342705	18.2	+	.	Target "Motif:(GTT)n" 1 45
ctg1	RepeatMasker	similarity	342833	342879	7.7	+	.	Target "Motif:(TCTCG)n" 1 45
ctg1	RepeatMasker	similarity	345232	345251	5.2	+	.	Target "Motif:(GCT)n" 1 20
ctg1	RepeatMasker	similarity	348453	348481	7.4	+	.	Target "Motif:A-rich" 1 32
ctg1	RepeatMasker	similarity	350540	350578	2.6	+	.	Target "Motif:(TG)n" 1 39
ctg1	RepeatMasker	similarity	355414	355435	9.7	+	.	Target "Motif:(TCG)n" 1 22
ctg1	RepeatMasker	similarity	362932	362951	0.0	+	.	Target "Motif:(TCC)n" 1 21
ctg1	RepeatMasker	similarity	363289	363324	20.4	+	.	Target "Motif:(GAGGCG)n" 1 35
ctg1	RepeatMasker	similarity	370281	370330	20.3	+	.	Target "Motif:(TGCC)n" 1 48
ctg1	RepeatMasker	similarity	374325	374350	12.7	+	.	Target "Motif:(GCT)n" 1 26
ctg1	RepeatMasker	similarity	384307	384331	0.0	+	.	Target "Motif:(AG)n" 1 25
ctg1	RepeatMasker	similarity	386802	386829	0.0	+	.	Target "Motif:(GTG)n" 1 31
ctg1	RepeatMasker	similarity	387026	387058	16.9	+	.	Target "Motif:(CAGG)n" 1 34
ctg1	RepeatMasker	similarity	387342	387378	5.9	+	.	Target "Motif:(CCAG)n" 1 39
ctg1	RepeatMasker	similarity	389341	389376	3.8	+	.	Target "Motif:(ACCCA)n" 1 36
ctg1	RepeatMasker	similarity	398724	398755	21.7	+	.	Target "Motif:(CACTC)n" 1 32
ctg1	RepeatMasker	similarity	401211	401257	14.1	+	.	Target "Motif:(CCT)n" 1 47
ctg1	RepeatMasker	similarity	404021	404048	15.9	+	.	Target "Motif:(ACGGC)n" 1 28
ctg1	RepeatMasker	similarity	404155	404182	11.6	+	.	Target "Motif:(ACC)n" 1 28
ctg1	RepeatMasker	similarity	406069	406130	21.0	+	.	Target "Motif:(GCCC)n" 1 59
ctg1	RepeatMasker	similarity	407281	407310	20.4	+	.	Target "Motif:A-rich" 1 30
ctg1	RepeatMasker	similarity	408226	408280	20.0	-	.	Target "Motif:Penelope-6_HRo" 2594 2648
ctg1	RepeatMasker	similarity	410361	410502	25.5	-	.	Target "Motif:RTAg4" 2140 2283
ctg1	RepeatMasker	similarity	410783	410806	4.3	+	.	Target "Motif:(CAGT)n" 1 25
ctg1	RepeatMasker	similarity	413085	413134	16.0	-	.	Target "Motif:hAT-N4_ALy" 754 803
ctg1	RepeatMasker	similarity	415479	415538	23.6	+	.	Target "Motif:(CCTG)n" 1 59
ctg1	RepeatMasker	similarity	415738	415786	6.7	+	.	Target "Motif:(GAGGGTC)n" 1 49
ctg1	RepeatMasker	similarity	415790	415820	0.0	+	.	Target "Motif:(AGC)n" 1 31
ctg1	RepeatMasker	similarity	416023	416062	10.8	+	.	Target "Motif:(CTC)n" 1 40
ctg1	RepeatMasker	similarity	416242	416276	9.8	+	.	Target "Motif:(CCAG)n" 1 35
ctg1	RepeatMasker	similarity	427098	427126	0.0	+	.	Target "Motif:(CAGGAA)n" 1 30
ctg1	RepeatMasker	similarity	430281	430377	34.8	+	.	Target "Motif:GA-rich" 1 97
ctg1	RepeatMasker	similarity	432926	432960	6.0	+	.	Target "Motif:(AGAC)n" 1 35
ctg1	RepeatMasker	similarity	433629	433669	11.0	+	.	Target "Motif:(GCACGC)n" 1 42
ctg1	RepeatMasker	similarity	434270	434881	40.1	-	.	Target "Motif:Mariner-7_AF" 673 1284
ctg1	RepeatMasker	similarity	437013	438393	35.8	+	.	Target "Motif:Gypsy1-I_AO" 1725 3172
ctg1	RepeatMasker	similarity	438966	440049	38.7	+	.	Target "Motif:Gypsy1-I_AO" 3652 4726
ctg1	RepeatMasker	similarity	441306	441344	12.3	+	.	Target "Motif:(TAGA)n" 1 39
ctg1	RepeatMasker	similarity	442874	442912	17.2	+	.	Target "Motif:(CAC)n" 1 41
ctg1	RepeatMasker	similarity	446207	446234	3.7	+	.	Target "Motif:(GGT)n" 1 29
ctg1	RepeatMasker	similarity	455311	455335	4.5	+	.	Target "Motif:(TATG)n" 1 25
ctg1	RepeatMasker	similarity	459262	459290	12.1	+	.	Target "Motif:(AGTA)n" 1 28
ctg1	RepeatMasker	similarity	462813	462840	11.6	+	.	Target "Motif:(CA)n" 1 28
ctg1	RepeatMasker	similarity	463719	463757	14.2	+	.	Target "Motif:(GGAGGC)n" 1 41
ctg1	RepeatMasker	similarity	465391	465414	4.3	+	.	Target "Motif:(ACA)n" 1 24
ctg1	RepeatMasker	similarity	471080	471105	12.7	+	.	Target "Motif:(GCA)n" 1 26
ctg1	RepeatMasker	similarity	472682	472707	8.1	+	.	Target "Motif:(GTGCT)n" 1 27
ctg1	RepeatMasker	similarity	473159	473184	0.0	+	.	Target "Motif:(TTC)n" 1 26
ctg1	RepeatMasker	similarity	473796	473813	0.0	+	.	Target "Motif:(CA)n" 1 18
ctg1	RepeatMasker	similarity	474925	474996	20.8	+	.	Target "Motif:hAT-7_RPr" 37 109
ctg1	RepeatMasker	similarity	475212	475246	19.9	+	.	Target "Motif:(CTGTCC)n" 1 35
ctg1	RepeatMasker	similarity	476084	476119	18.9	+	.	Target "Motif:(CTT)n" 1 37
ctg1	RepeatMasker	similarity	482790	482822	20.9	+	.	Target "Motif:(GAGGAC)n" 1 33
ctg1	RepeatMasker	similarity	482967	483028	25.5	+	.	Target "Motif:(GCT)n" 1 62
ctg1	RepeatMasker	similarity	489481	489600	1.7	+	.	Target "Motif:(TCT)n" 1 120
ctg1	RepeatMasker	similarity	489997	490039	7.3	+	.	Target "Motif:(TC)n" 1 43
ctg1	RepeatMasker	similarity	491140	491175	12.0	+	.	Target "Motif:(CGC)n" 1 36
ctg1	RepeatMasker	similarity	492128	492148	0.0	+	.	Target "Motif:(TTG)n" 1 21
ctg1	RepeatMasker	similarity	495465	495500	12.2	+	.	Target "Motif:(TGT)n" 1 36
ctg1	RepeatMasker	similarity	506610	506631	10.0	+	.	Target "Motif:(CAT)n" 1 22
ctg1	RepeatMasker	similarity	509068	509102	16.0	+	.	Target "Motif:(ACC)n" 1 35
ctg1	RepeatMasker	similarity	509108	509125	0.0	+	.	Target "Motif:(GTC)n" 1 18
ctg1	RepeatMasker	similarity	513519	513541	0.0	+	.	Target "Motif:(AG)n" 1 23
ctg1	RepeatMasker	similarity	517453	517483	14.2	+	.	Target "Motif:(GGCGAG)n" 1 31
ctg1	RepeatMasker	similarity	517983	518039	20.8	+	.	Target "Motif:(CTC)n" 1 56
ctg1	RepeatMasker	similarity	522794	522855	20.0	-	.	Target "Motif:Copia-10_LSa-LTR" 247 307
ctg1	RepeatMasker	similarity	522919	522945	8.5	+	.	Target "Motif:(TTTTA)n" 1 26
ctg1	RepeatMasker	similarity	523223	523240	0.0	+	.	Target "Motif:(T)n" 1 18
ctg1	RepeatMasker	similarity	526061	526090	7.0	+	.	Target "Motif:(GCCAAG)n" 1 32
ctg1	RepeatMasker	similarity	526163	526200	23.0	+	.	Target "Motif:(CAGGCCC)n" 1 37
ctg1	RepeatMasker	similarity	526398	526455	3.6	+	.	Target "Motif:(AAG)n" 1 58
ctg1	RepeatMasker	similarity	527508	527565	25.9	+	.	Target "Motif:L1-64_LSal" 1726 1783
ctg1	RepeatMasker	similarity	529323	529360	18.8	+	.	Target "Motif:(CATCCT)n" 1 38
ctg1	RepeatMasker	similarity	531868	531909	10.8	+	.	Target "Motif:(AGAAA)n" 1 40
ctg1	RepeatMasker	similarity	534615	534696	23.4	-	.	Target "Motif:Helitron-N151_OS" 1452 1533
ctg1	RepeatMasker	similarity	534901	534940	21.1	+	.	Target "Motif:A-rich" 1 39
ctg1	RepeatMasker	similarity	535232	535271	23.3	+	.	Target "Motif:G-rich" 1 41
ctg1	RepeatMasker	similarity	535529	535578	4.2	+	.	Target "Motif:(CTGCTCTGCC)n" 1 50
ctg1	RepeatMasker	similarity	537960	537976	0.0	+	.	Target "Motif:(ACG)n" 1 17
ctg1	RepeatMasker	similarity	543708	543729	0.0	+	.	Target "Motif:(AT)n" 1 22
ctg1	RepeatMasker	similarity	543835	543869	6.3	+	.	Target "Motif:(GGCATGA)n" 1 38
ctg1	RepeatMasker	similarity	545592	545620	12.5	+	.	Target "Motif:(AGC)n" 1 28
ctg1	RepeatMasker	similarity	545933	545977	23.5	+	.	Target "Motif:(C)n" 1 45
ctg1	RepeatMasker	similarity	548496	548521	0.0	+	.	Target "Motif:(GAG)n" 1 26
ctg1	RepeatMasker	similarity	549831	549860	10.7	+	.	Target "Motif:(GCG)n" 1 31
ctg1	RepeatMasker	similarity	551060	551080	0.0	+	.	Target "Motif:(GTG)n" 1 21
ctg1	RepeatMasker	similarity	558890	558940	19.6	-	.	Target "Motif:hAT-19B_Croc" 850 900
ctg1	RepeatMasker	similarity	559752	559805	3.8	+	.	Target "Motif:(TCTTCTTCG)n" 1 54
ctg1	RepeatMasker	similarity	561329	561367	9.0	+	.	Target "Motif:(CTAT)n" 1 39
ctg1	RepeatMasker	similarity	569863	571241	38.3	-	.	Target "Motif:Gypsy1-I_AO" 1725 3172
ctg1	RepeatMasker	similarity	584413	584461	19.4	+	.	Target "Motif:(CAG)n" 1 50
ctg1	RepeatMasker	similarity	584462	584476	28.1	+	.	Target "Motif:(CCAGCA)n" 2 63
ctg1	RepeatMasker	similarity	588864	588918	31.1	+	.	Target "Motif:(CCGAGAG)n" 1 56
ctg1	RepeatMasker	similarity	622269	622294	12.7	+	.	Target "Motif:(GCATG)n" 1 26
ctg1	RepeatMasker	similarity	624081	624104	13.9	+	.	Target "Motif:(G)n" 1 24
ctg1	RepeatMasker	similarity	624106	624141	12.1	+	.	Target "Motif:(TTG)n" 1 36
ctg1	RepeatMasker	similarity	624888	624906	0.0	+	.	Target "Motif:(GA)n" 1 19
ctg1	RepeatMasker	similarity	625055	625080	0.0	+	.	Target "Motif:(GT)n" 1 26
ctg1	RepeatMasker	similarity	625165	625199	12.4	+	.	Target "Motif:(TCG)n" 1 35
ctg1	RepeatMasker	similarity	630841	630870	0.0	+	.	Target "Motif:(CT)n" 1 30
ctg1	RepeatMasker	similarity	649459	649492	16.4	+	.	Target "Motif:(CTGCCT)n" 1 36
ctg1	RepeatMasker	similarity	665180	665215	19.7	+	.	Target "Motif:(CGA)n" 1 36
ctg1	RepeatMasker	similarity	669909	669942	24.1	+	.	Target "Motif:(CGAGG)n" 1 34
ctg1	RepeatMasker	similarity	670107	670136	7.7	+	.	Target "Motif:(GGA)n" 1 29
ctg1	RepeatMasker	similarity	670343	670400	5.6	+	.	Target "Motif:(GGGGAGCCTT)n" 1 57
ctg1	RepeatMasker	similarity	670469	670519	10.4	+	.	Target "Motif:(AGGC)n" 1 47
ctg1	RepeatMasker	similarity	670871	670902	14.9	+	.	Target "Motif:(CCCCCT)n" 1 31
ctg1	RepeatMasker	similarity	676429	676475	9.0	+	.	Target "Motif:(AGTGGG)n" 1 47
ctg1	RepeatMasker	similarity	676694	676729	12.0	+	.	Target "Motif:(GACAG)n" 1 37
ctg1	RepeatMasker	similarity	678513	678557	24.5	+	.	Target "Motif:(GTC)n" 1 45
ctg1	RepeatMasker	similarity	682360	682559	31.1	-	.	Target "Motif:hAT-N4_ALy" 648 865
ctg1	RepeatMasker	similarity	685291	685342	12.6	+	.	Target "Motif:(GCACCT)n" 1 53
ctg1	RepeatMasker	similarity	685570	685627	10.7	+	.	Target "Motif:(CTGCCCT)n" 1 56
ctg1	RepeatMasker	similarity	685763	685797	0.0	+	.	Target "Motif:(CCG)n" 1 32
ctg1	RepeatMasker	similarity	686207	686238	10.8	+	.	Target "Motif:(CTTTT)n" 1 32
ctg1	RepeatMasker	similarity	689454	689503	23.3	+	.	Target "Motif:(CAAGAA)n" 1 53
ctg1	RepeatMasker	similarity	690373	690400	16.8	+	.	Target "Motif:(CA)n" 1 28
ctg1	RepeatMasker	similarity	694025	694051	12.0	+	.	Target "Motif:(CATCT)n" 1 28
ctg1	RepeatMasker	similarity	694610	694653	28.1	+	.	Target "Motif:A-rich" 1 45
ctg1	RepeatMasker	similarity	696646	696680	24.0	+	.	Target "Motif:(TGG)n" 1 35
ctg1	RepeatMasker	similarity	704648	704667	5.2	+	.	Target "Motif:(A)n" 1 20
ctg1	RepeatMasker	similarity	706609	706666	26.2	+	.	Target "Motif:G-rich" 1 56
ctg1	RepeatMasker	similarity	706707	706741	6.0	+	.	Target "Motif:(TCACTT)n" 1 35
ctg1	RepeatMasker	similarity	706940	707005	21.6	+	.	Target "Motif:(ACC)n" 1 65
ctg1	RepeatMasker	similarity	707224	707245	0.0	+	.	Target "Motif:(CCA)n" 1 22
ctg1	RepeatMasker	similarity	707319	707384	20.2	+	.	Target "Motif:(CAC)n" 1 65
ctg1	RepeatMasker	similarity	707770	707802	10.0	+	.	Target "Motif:(GCAGCG)n" 1 33
ctg1	RepeatMasker	similarity	711505	711568	15.9	+	.	Target "Motif:(TGACCTC)n" 1 61
ctg1	RepeatMasker	similarity	712299	712316	0.0	+	.	Target "Motif:(CCA)n" 1 18
ctg1	RepeatMasker	similarity	712448	712481	20.5	+	.	Target "Motif:(GAGAC)n" 1 34
ctg1	RepeatMasker	similarity	712958	712997	14.4	+	.	Target "Motif:(ACGGAGT)n" 1 40
ctg1	RepeatMasker	similarity	715341	715373	10.7	+	.	Target "Motif:(TGTGCG)n" 1 32
ctg1	RepeatMasker	similarity	715703	715722	0.0	+	.	Target "Motif:(GAAA)n" 1 21
ctg1	RepeatMasker	similarity	715997	716023	0.0	+	.	Target "Motif:(CTG)n" 1 27
ctg1	RepeatMasker	similarity	716740	716769	20.3	+	.	Target "Motif:(T)n" 1 30
ctg1	RepeatMasker	similarity	720570	720620	4.1	+	.	Target "Motif:(TGTCTGTGTC)n" 1 51
ctg1	RepeatMasker	similarity	721514	721545	0.0	+	.	Target "Motif:(AGAC)n" 1 29
ctg1	RepeatMasker	similarity	721613	721644	0.0	+	.	Target "Motif:(CAC)n" 1 32
ctg1	RepeatMasker	similarity	724971	725018	21.6	+	.	Target "Motif:GA-rich" 1 48
ctg1	RepeatMasker	similarity	726529	726546	0.0	+	.	Target "Motif:(CAT)n" 1 18
ctg1	RepeatMasker	similarity	727340	727359	0.0	+	.	Target "Motif:(G)n" 1 20
ctg1	RepeatMasker	similarity	734649	734686	5.6	+	.	Target "Motif:(TGACCA)n" 1 38
ctg1	RepeatMasker	similarity	736467	736483	0.0	+	.	Target "Motif:(A)n" 1 17
ctg1	RepeatMasker	similarity	737585	737645	23.4	+	.	Target "Motif:GA-rich" 1 58
ctg1	RepeatMasker	similarity	764268	764302	10.4	+	.	Target "Motif:A-rich" 1 33
ctg1	RepeatMasker	similarity	765602	765812	33.5	-	.	Target "Motif:Gypsy-32_ADe-I" 1878 2069
ctg1	RepeatMasker	similarity	772931	772971	22.6	+	.	Target "Motif:(GACGAA)n" 1 41
ctg1	RepeatMasker	similarity	772972	772978	24.9	+	.	Target "Motif:(CGA)n" 2 49
ctg1	RepeatMasker	similarity	773416	773459	27.1	+	.	Target "Motif:(GAGGAC)n" 1 45
ctg1	RepeatMasker	similarity	776709	776742	9.5	+	.	Target "Motif:(TGCTCG)n" 1 34
ctg1	RepeatMasker	similarity	782411	782449	2.6	+	.	Target "Motif:(TCA)n" 1 39
ctg1	RepeatMasker	similarity	783756	783795	19.9	+	.	Target "Motif:(ACTCGT)n" 1 41
ctg1	RepeatMasker	similarity	787491	787530	13.7	+	.	Target "Motif:(CCTG)n" 1 40
ctg1	RepeatMasker	similarity	788510	788548	20.6	+	.	Target "Motif:(CCCAA)n" 1 39
ctg1	RepeatMasker	similarity	802657	802699	20.8	+	.	Target "Motif:G-rich" 1 41
ctg1	RepeatMasker	similarity	805582	805603	0.0	+	.	Target "Motif:(A)n" 1 22
ctg1	RepeatMasker	similarity	808382	808450	24.6	+	.	Target "Motif:CryptonH-2_HM" 87 156
ctg1	RepeatMasker	similarity	808519	808553	9.8	+	.	Target "Motif:(AAC)n" 1 35
ctg1	RepeatMasker	similarity	811595	811643	16.9	+	.	Target "Motif:(GGTGTGC)n" 1 63
ctg1	RepeatMasker	similarity	811644	811665	0.0	+	.	Target "Motif:(TGG)n" 1 23
ctg1	RepeatMasker	similarity	811666	811685	16.9	+	.	Target "Motif:(GGTGTGC)n" 64 91
ctg1	RepeatMasker	similarity	811787	811813	7.8	+	.	Target "Motif:(CACAG)n" 1 27
ctg1	RepeatMasker	similarity	812424	812499	29.3	+	.	Target "Motif:(ACACAG)n" 1 77
ctg1	RepeatMasker	similarity	812634	812662	15.6	+	.	Target "Motif:(ACATC)n" 1 30
ctg1	RepeatMasker	similarity	814551	814574	13.7	+	.	Target "Motif:(T)n" 1 24
ctg1	RepeatMasker	similarity	818071	818084	21.1	+	.	Target "Motif:Mariner-N5_HSal" 1081 1153
ctg1	RepeatMasker	similarity	818085	818137	19.1	+	.	Target "Motif:CryptonH-5_HM" 4397 4449
ctg1	RepeatMasker	similarity	818138	818172	0.0	+	.	Target "Motif:(CT)n" 1 35
ctg1	RepeatMasker	similarity	819352	819388	9.2	+	.	Target "Motif:(TTGTCG)n" 1 36
ctg1	RepeatMasker	similarity	819440	819464	0.0	+	.	Target "Motif:(AGTCC)n" 1 25
ctg1	RepeatMasker	similarity	822534	822554	0.0	+	.	Target "Motif:(TCG)n" 1 21
ctg1	RepeatMasker	similarity	826762	826802	21.0	+	.	Target "Motif:(GTGGCT)n" 1 41
ctg1	RepeatMasker	similarity	848453	848484	0.0	+	.	Target "Motif:(T)n" 1 32
ctg1	RepeatMasker	similarity	855324	855489	19.9	-	.	Target "Motif:U2_sat" 15 180
ctg1	RepeatMasker	similarity	866153	866201	27.9	+	.	Target "Motif:(CTT)n" 1 48
ctg1	RepeatMasker	similarity	867886	867908	9.6	+	.	Target "Motif:(TTC)n" 1 23
ctg1	RepeatMasker	similarity	874357	874391	12.6	+	.	Target "Motif:(TC)n" 1 36
ctg1	RepeatMasker	similarity	877715	877753	24.0	+	.	Target "Motif:(GGCGAG)n" 1 39
ctg1	RepeatMasker	similarity	878647	878684	0.0	+	.	Target "Motif:(CCTCGA)n" 1 38
ctg1	RepeatMasker	similarity	886061	886102	28.9	+	.	Target "Motif:(TCATCA)n" 1 42
ctg1	RepeatMasker	similarity	886604	886628	8.7	+	.	Target "Motif:(TCT)n" 1 26
ctg1	RepeatMasker	similarity	890747	890797	31.6	+	.	Target "Motif:(TGC)n" 1 51
ctg1	RepeatMasker	similarity	891426	891445	0.0	+	.	Target "Motif:(TTC)n" 1 21
ctg1	RepeatMasker	similarity	892366	892400	20.8	+	.	Target "Motif:(TCACTC)n" 1 34
ctg1	RepeatMasker	similarity	895282	895313	6.6	+	.	Target "Motif:(AGCAC)n" 1 32
ctg1	RepeatMasker	similarity	895360	895403	9.7	+	.	Target "Motif:(GACAT)n" 1 44
ctg1	RepeatMasker	similarity	898120	898163	6.8	+	.	Target "Motif:MuDR-3_ATr" 5074 5118
ctg1	RepeatMasker	similarity	899111	899178	22.1	-	.	Target "Motif:tRNASAT-1_ZM" 114 182
ctg1	RepeatMasker	similarity	912125	912154	0.0	+	.	Target "Motif:(CA)n" 1 31
ctg1	RepeatMasker	similarity	912553	912577	4.1	+	.	Target "Motif:(GGCT)n" 1 26
ctg1	RepeatMasker	similarity	914924	914947	4.3	+	.	Target "Motif:(AAAAG)n" 1 26
ctg1	RepeatMasker	similarity	918514	918534	4.9	+	.	Target "Motif:(GCTT)n" 1 21
ctg1	RepeatMasker	similarity	919741	919795	20.4	+	.	Target "Motif:G-rich" 1 54
ctg1	RepeatMasker	similarity	919885	919914	0.0	+	.	Target "Motif:(GTGCAA)n" 1 30
ctg1	RepeatMasker	similarity	919990	920031	2.9	+	.	Target "Motif:(CACTG)n" 1 39
ctg1	RepeatMasker	similarity	920095	920125	6.8	+	.	Target "Motif:(GACCA)n" 1 31
ctg1	RepeatMasker	similarity	920186	920226	11.6	+	.	Target "Motif:(TCCA)n" 1 41
ctg1	RepeatMasker	similarity	926182	926215	14.8	+	.	Target "Motif:(CGGAAG)n" 1 32
ctg1	RepeatMasker	similarity	926392	926431	7.9	+	.	Target "Motif:(CAGA)n" 1 41
ctg1	RepeatMasker	similarity	931000	931031	14.9	+	.	Target "Motif:G-rich" 1 31
ctg1	RepeatMasker	similarity	931240	931272	0.0	+	.	Target "Motif:(CGCAGT)n" 1 33
ctg1	RepeatMasker	similarity	931752	931788	0.0	+	.	Target "Motif:(CTCGCCCAG)n" 1 37
ctg1	RepeatMasker	similarity	938135	938165	11.1	+	.	Target "Motif:(GCC)n" 1 30
ctg1	RepeatMasker	similarity	940993	941047	21.8	-	.	Target "Motif:ERV1-1_AMi-I" 210 265
ctg1	RepeatMasker	similarity	945473	945516	23.1	+	.	Target "Motif:(CGCCGA)n" 1 42
ctg1	RepeatMasker	similarity	955225	955295	22.9	-	.	Target "Motif:Copia-51_ALY-I" 1654 1725
ctg1	RepeatMasker	similarity	960630	960701	5.8	+	.	Target "Motif:(ACGACCAAGG)n" 1 72
ctg1	RepeatMasker	similarity	966692	966717	4.3	+	.	Target "Motif:(GCTG)n" 1 25
ctg1	RepeatMasker	similarity	969969	970237	0.4	+	.	Target "Motif:(TTG)n" 1 269
ctg1	RepeatMasker	similarity	981070	981096	16.6	+	.	Target "Motif:(CAA)n" 1 27
ctg1	RepeatMasker	similarity	981350	981375	0.0	+	.	Target "Motif:(AAGAA)n" 1 26
ctg1	RepeatMasker	similarity	982983	983015	20.9	+	.	Target "Motif:(CTG)n" 1 33
ctg1	RepeatMasker	similarity	983443	983474	13.7	+	.	Target "Motif:(GGAGGC)n" 1 32
ctg1	RepeatMasker	similarity	989678	989721	15.8	+	.	Target "Motif:G-rich" 1 45
ctg1	RepeatMasker	similarity	992171	992195	0.0	+	.	Target "Motif:(TGCAGC)n" 1 25
ctg1	RepeatMasker	similarity	992542	992570	0.0	+	.	Target "Motif:(TGCAGGT)n" 1 29
ctg1	RepeatMasker	similarity	994835	994883	12.5	+	.	Target "Motif:(AC)n" 1 50
ctg1	RepeatMasker	similarity	994984	995011	12.6	+	.	Target "Motif:(TGCC)n" 1 27
ctg1	RepeatMasker	similarity	999048	999070	9.3	+	.	Target "Motif:(CACT)n" 1 23
ctg1	RepeatMasker	similarity	999274	999298	0.0	+	.	Target "Motif:(AG)n" 1 24
ctg1	RepeatMasker	similarity	1001020	1001068	2.1	+	.	Target "Motif:(AC)n" 1 49
ctg1	RepeatMasker	similarity	1001919	1001989	22.3	+	.	Target "Motif:(AGAC)n" 1 71
ctg1	RepeatMasker	similarity	1002328	1002354	4.5	+	.	Target "Motif:(CATC)n" 1 25
ctg1	RepeatMasker	similarity	1003419	1003447	15.6	+	.	Target "Motif:(CATC)n" 1 29
ctg1	RepeatMasker	similarity	1003803	1003831	8.0	+	.	Target "Motif:(TGTA)n" 1 28
ctg1	RepeatMasker	similarity	1004499	1004563	26.6	-	.	Target "Motif:Mariner-16_SIn" 573 636
ctg1	RepeatMasker	similarity	1004970	1005009	6.6	+	.	Target "Motif:(CTCAA)n" 1 36
ctg1	RepeatMasker	similarity	1005098	1005160	17.7	+	.	Target "Motif:GA-rich" 1 58
ctg1	RepeatMasker	similarity	1005176	1005212	8.7	+	.	Target "Motif:(TATTGT)n" 1 40
ctg1	RepeatMasker	similarity	1005297	1005318	0.0	+	.	Target "Motif:(TG)n" 1 22
ctg1	RepeatMasker	similarity	1005346	1005368	9.3	+	.	Target "Motif:(CG)n" 1 23
ctg1	RepeatMasker	similarity	1008974	1009005	14.7	+	.	Target "Motif:(TGCT)n" 1 31
ctg1	RepeatMasker	similarity	1010292	1010335	10.2	+	.	Target "Motif:(GT)n" 1 47
ctg1	RepeatMasker	similarity	1010366	1010417	19.7	+	.	Target "Motif:(GTT)n" 1 52
ctg1	RepeatMasker	similarity	1010478	1010502	0.0	+	.	Target "Motif:(GGCT)n" 1 25
ctg1	RepeatMasker	similarity	1010509	1010552	17.9	+	.	Target "Motif:(ACCAGC)n" 1 46
ctg1	RepeatMasker	similarity	1010602	1010623	0.0	+	.	Target "Motif:(AGAA)n" 1 22
ctg1	RepeatMasker	similarity	1010983	1011022	17.8	+	.	Target "Motif:(CT)n" 1 39
ctg1	RepeatMasker	similarity	1011201	1011232	18.7	+	.	Target "Motif:(TCT)n" 1 32
ctg1	RepeatMasker	similarity	1012210	1012282	20.7	+	.	Target "Motif:Ag-Jock-1" 1383 1446
ctg1	RepeatMasker	similarity	1012805	1012833	11.2	+	.	Target "Motif:(AG)n" 1 29
ctg1	RepeatMasker	similarity	1012907	1012938	14.8	+	.	Target "Motif:(AATAA)n" 1 31
ctg1	RepeatMasker	similarity	1013796	1013856	18.0	+	.	Target "Motif:Mariner-4_LHu" 2139 2202
ctg1	RepeatMasker	similarity	1014749	1014797	9.8	+	.	Target "Motif:(CAGACC)n" 1 47
ctg1	RepeatMasker	similarity	1014842	1014864	9.3	+	.	Target "Motif:(CT)n" 1 23
ctg1	RepeatMasker	similarity	1015113	1015162	13.7	+	.	Target "Motif:(TG)n" 1 52
ctg1	RepeatMasker	similarity	1015320	1015350	3.3	+	.	Target "Motif:(TTG)n" 1 31
ctg1	RepeatMasker	similarity	1015535	1015593	10.2	+	.	Target "Motif:L2_Av" 10758 10824
ctg1	RepeatMasker	similarity	1015670	1015727	13.0	+	.	Target "Motif:(CCAG)n" 1 54
ctg1	RepeatMasker	similarity	1015728	1015733	11.4	+	.	Target "Motif:(GCCCA)n" 3 75
ctg1	RepeatMasker	similarity	1015900	1015941	7.7	+	.	Target "Motif:(GCC)n" 1 42
ctg1	RepeatMasker	similarity	1016228	1016279	25.4	+	.	Target "Motif:(TTTCC)n" 1 55
ctg1	RepeatMasker	similarity	1019226	1019265	11.3	+	.	Target "Motif:(TACTATG)n" 1 43
ctg1	RepeatMasker	similarity	1024875	1024957	36.5	+	.	Target "Motif:(CCTCGT)n" 1 83
ctg1	RepeatMasker	similarity	1024921	1024960	20.0	+	.	Target "Motif:(GTC)n" 1 40
ctg1	RepeatMasker	similarity	1026833	1026868	22.5	+	.	Target "Motif:A-rich" 1 36
ctg1	RepeatMasker	similarity	1026902	1026948	14.7	+	.	Target "Motif:(CGCCAGC)n" 1 50
ctg1	RepeatMasker	similarity	1028542	1028571	18.9	+	.	Target "Motif:(CCA)n" 1 30
ctg1	RepeatMasker	similarity	1033295	1033430	27.9	-	.	Target "Motif:MuDR-N206C_OS" 2392 2527
ctg1	RepeatMasker	similarity	1040411	1040484	29.4	+	.	Target "Motif:GA-rich" 1 74
ctg1	RepeatMasker	similarity	1048441	1048469	12.1	+	.	Target "Motif:GA-rich" 1 28
ctg1	RepeatMasker	similarity	1049216	1049254	20.6	+	.	Target "Motif:(GGC)n" 1 39
ctg1	RepeatMasker	similarity	1050179	1050353	32.2	+	.	Target "Motif:Gypsy61-I_AG" 4202 4373
ctg1	RepeatMasker	similarity	1052264	1052297	13.6	+	.	Target "Motif:(GCGT)n" 1 33
ctg1	RepeatMasker	similarity	1052362	1052396	19.9	+	.	Target "Motif:(CAACCT)n" 1 35
ctg1	RepeatMasker	similarity	1052881	1052927	16.8	+	.	Target "Motif:(AGGACA)n" 1 47
ctg1	RepeatMasker	similarity	1056909	1056935	0.0	+	.	Target "Motif:(GTC)n" 1 27
ctg1	RepeatMasker	similarity	1058872	1058908	18.6	+	.	Target "Motif:(CAC)n" 1 37
ctg1	RepeatMasker	similarity	1059419	1059452	20.2	+	.	Target "Motif:(CGCGCC)n" 1 34
ctg1	RepeatMasker	similarity	1059556	1059585	11.5	+	.	Target "Motif:(CGCT)n" 1 30
ctg1	RepeatMasker	similarity	1061591	1061621	6.8	+	.	Target "Motif:(GA)n" 1 31
ctg1	RepeatMasker	similarity	1061738	1061768	10.5	+	.	Target "Motif:(AACAA)n" 1 32
ctg1	RepeatMasker	similarity	1062020	1062042	9.3	+	.	Target "Motif:(GGCA)n" 1 23
ctg1	RepeatMasker	similarity	1062224	1062246	9.3	+	.	Target "Motif:(CCTC)n" 1 23
ctg1	RepeatMasker	similarity	1062454	1062482	8.7	+	.	Target "Motif:(TCTTT)n" 1 27
ctg1	RepeatMasker	similarity	1063965	1064030	33.9	+	.	Target "Motif:A-rich" 1 64
ctg1	RepeatMasker	similarity	1065979	1066020	13.0	+	.	Target "Motif:(TGGTGG)n" 1 42
ctg1	RepeatMasker	similarity	1066564	1066602	11.1	+	.	Target "Motif:(AGGC)n" 1 39
ctg1	RepeatMasker	similarity	1066660	1066700	14.0	+	.	Target "Motif:(CAATC)n" 1 42
ctg1	RepeatMasker	similarity	1066900	1066935	9.4	+	.	Target "Motif:(ACT)n" 1 35
ctg1	RepeatMasker	similarity	1066966	1067026	17.8	+	.	Target "Motif:(CCA)n" 1 59
ctg1	RepeatMasker	similarity	1067743	1067774	3.2	+	.	Target "Motif:(TGCCC)n" 1 32
ctg1	RepeatMasker	similarity	1068526	1068571	14.4	+	.	Target "Motif:(GGCACT)n" 1 46
ctg1	RepeatMasker	similarity	1070800	1070833	13.8	+	.	Target "Motif:(GACA)n" 1 33
ctg1	RepeatMasker	similarity	1071120	1071155	0.0	+	.	Target "Motif:(GTC)n" 1 36
ctg1	RepeatMasker	similarity	1071391	1071425	17.1	+	.	Target "Motif:(TTATT)n" 1 35
ctg1	RepeatMasker	similarity	1071588	1071604	0.0	+	.	Target "Motif:(GGA)n" 1 17
ctg1	RepeatMasker	similarity	1074220	1074280	20.3	+	.	Target "Motif:DNA-11_HM" 1686 1746
ctg1	RepeatMasker	similarity	1079432	1079501	17.1	-	.	Target "Motif:Tx1-3_PM" 984 1057
ctg1	RepeatMasker	similarity	1083325	1083355	0.0	+	.	Target "Motif:(ACACAG)n" 1 31
ctg1	RepeatMasker	similarity	1084996	1085056	24.0	+	.	Target "Motif:(GTG)n" 1 61
ctg1	RepeatMasker	similarity	1088419	1088449	7.3	+	.	Target "Motif:(TGT)n" 1 30
ctg1	RepeatMasker	similarity	1088725	1088750	12.5	+	.	Target "Motif:(CATG)n" 1 26
ctg1	RepeatMasker	similarity	1088749	1088765	0.0	+	.	Target "Motif:(CA)n" 1 17
ctg1	RepeatMasker	similarity	1090512	1090572	10.0	-	.	Target "Motif:TE-3_LVa" 825 884
ctg1	RepeatMasker	similarity	1091625	1091656	12.0	+	.	Target "Motif:(CCT)n" 1 30
ctg1	RepeatMasker	similarity	1092497	1092528	10.1	+	.	Target "Motif:(AG)n" 1 32
ctg1	RepeatMasker	similarity	1096380	1096496	24.0	+	.	Target "Motif:(GGCA)n" 1 114
ctg1	RepeatMasker	similarity	1096719	1096767	2.1	+	.	Target "Motif:(GGCA)n" 1 49
ctg1	RepeatMasker	similarity	1096955	1096966	4.1	+	.	Target "Motif:(CAA)n" 1 13
ctg1	RepeatMasker	similarity	1096967	1097004	0.0	+	.	Target "Motif:(CAG)n" 1 38
ctg1	RepeatMasker	similarity	1097005	1097017	4.1	+	.	Target "Motif:(CAA)n" 2 14
ctg1	RepeatMasker	similarity	1097072	1097113	13.6	+	.	Target "Motif:(GGCAA)n" 1 42
ctg1	RepeatMasker	similarity	1097395	1097439	0.0	+	.	Target "Motif:(CATA)n" 1 45
ctg1	RepeatMasker	similarity	1097467	1097506	0.0	+	.	Target "Motif:(CT)n" 1 40
ctg1	RepeatMasker	similarity	1098620	1098643	4.3	+	.	Target "Motif:(GGCA)n" 1 24
ctg1	RepeatMasker	similarity	1100513	1100544	10.0	+	.	Target "Motif:(GCT)n" 1 32
ctg1	RepeatMasker	similarity	1100764	1100816	23.2	+	.	Target "Motif:(CCACCT)n" 1 49
ctg1	RepeatMasker	similarity	1100921	1100947	16.6	+	.	Target "Motif:(CGT)n" 1 27
ctg1	RepeatMasker	similarity	1101018	1101045	12.1	+	.	Target "Motif:(TCG)n" 1 28
ctg1	RepeatMasker	similarity	1101126	1101274	33.2	+	.	Target "Motif:CACTA-1_CapOwc" 763 905
ctg1	RepeatMasker	similarity	1101656	1101712	0.0	+	.	Target "Motif:(GA)n" 1 57
ctg1	RepeatMasker	similarity	1101918	1101952	20.8	+	.	Target "Motif:G-rich" 1 34
ctg1	RepeatMasker	similarity	1102479	1102547	27.4	+	.	Target "Motif:(GGTGGA)n" 1 68
ctg1	RepeatMasker	similarity	1102602	1102657	27.8	+	.	Target "Motif:(GGT)n" 1 57
ctg1	RepeatMasker	similarity	1103103	1103123	4.9	+	.	Target "Motif:(GCA)n" 1 21
ctg1	RepeatMasker	similarity	1106134	1106150	0.0	+	.	Target "Motif:(TCG)n" 1 17
ctg1	RepeatMasker	similarity	1107076	1107098	4.5	+	.	Target "Motif:(CCCA)n" 1 24
ctg1	RepeatMasker	similarity	1108021	1108048	12.1	+	.	Target "Motif:(CGTAA)n" 1 29
ctg1	RepeatMasker	similarity	1111074	1111111	8.8	+	.	Target "Motif:(TGC)n" 1 38
ctg1	RepeatMasker	similarity	1111324	1111479	1.9	+	.	Target "Motif:(AGCAGA)n" 1 156
ctg1	RepeatMasker	similarity	1111833	1111861	7.2	+	.	Target "Motif:(GTT)n" 1 29
ctg1	RepeatMasker	similarity	1113410	1113437	0.0	+	.	Target "Motif:(TGTT)n" 1 28
ctg1	RepeatMasker	similarity	1114770	1114786	0.0	+	.	Target "Motif:(TG)n" 1 17
ctg1	RepeatMasker	similarity	1115269	1115294	4.0	+	.	Target "Motif:(CAG)n" 1 26
ctg1	RepeatMasker	similarity	1115403	1115431	7.2	+	.	Target "Motif:(GTGG)n" 1 29
ctg1	RepeatMasker	similarity	1116923	1116942	5.3	+	.	Target "Motif:(GTC)n" 1 20
ctg1	RepeatMasker	similarity	1118488	1118515	0.0	+	.	Target "Motif:(GGT)n" 1 29
ctg1	RepeatMasker	similarity	1119132	1119150	5.6	+	.	Target "Motif:(GCA)n" 1 19
ctg1	RepeatMasker	similarity	1119318	1119339	0.0	+	.	Target "Motif:(TC)n" 1 22
ctg1	RepeatMasker	similarity	1119430	1119465	13.6	+	.	Target "Motif:(CAGA)n" 1 34
ctg1	RepeatMasker	similarity	1120739	1120766	11.7	+	.	Target "Motif:(GAGT)n" 1 28
ctg1	RepeatMasker	similarity	1127707	1127745	18.5	+	.	Target "Motif:(CGT)n" 1 39
ctg1	RepeatMasker	similarity	1127792	1127835	21.9	+	.	Target "Motif:(ACAACA)n" 1 44
ctg1	RepeatMasker	similarity	1128225	1128251	12.6	+	.	Target "Motif:(CTTT)n" 1 27
ctg1	RepeatMasker	similarity	1131709	1131742	20.1	+	.	Target "Motif:(TGGTGT)n" 1 34
ctg1	RepeatMasker	similarity	1136214	1136257	20.9	+	.	Target "Motif:(AGAAGC)n" 1 45
ctg1	RepeatMasker	similarity	1139176	1139196	4.9	+	.	Target "Motif:(A)n" 1 21
ctg1	RepeatMasker	similarity	1141404	1141427	13.9	+	.	Target "Motif:(G)n" 1 24
ctg1	RepeatMasker	similarity	1151308	1151344	19.0	+	.	Target "Motif:(GAGAC)n" 1 37
ctg1	RepeatMasker	similarity	1151391	1151423	3.1	+	.	Target "Motif:(GCAGGC)n" 1 33
ctg1	RepeatMasker	similarity	1153244	1153276	14.1	+	.	Target "Motif:(TC)n" 1 32
ctg1	RepeatMasker	similarity	1156913	1156977	20.0	+	.	Target "Motif:RTEX-1_CR" 1228 1296
ctg1	RepeatMasker	similarity	1158195	1158662	27.8	+	.	Target "Motif:EnSpm-7_CCri" 17044 17523
ctg1	RepeatMasker	similarity	1158810	1159171	31.0	+	.	Target "Motif:EnSpm-7_CCri" 17600 17961
ctg1	RepeatMasker	similarity	1160604	1160724	25.3	-	.	Target "Motif:Gypsy-40_Mad-I" 3509 3623
ctg1	RepeatMasker	similarity	1169560	1169649	3.5	+	.	Target "Motif:(CCTTCC)n" 1 90
ctg1	RepeatMasker	similarity	1180891	1180915	0.0	+	.	Target "Motif:(GACG)n" 1 25
ctg1	RepeatMasker	similarity	1186268	1186305	17.7	+	.	Target "Motif:(GTAGCG)n" 1 40
ctg1	RepeatMasker	similarity	1191136	1191179	15.6	+	.	Target "Motif:(GTG)n" 1 44
ctg1	RepeatMasker	similarity	1196109	1196133	0.0	+	.	Target "Motif:(TGA)n" 1 25
ctg1	RepeatMasker	similarity	1202279	1202303	0.0	+	.	Target "Motif:(AGCAAC)n" 1 25
ctg1	RepeatMasker	similarity	1207556	1207587	10.7	+	.	Target "Motif:(GGACGA)n" 1 32
ctg1	RepeatMasker	similarity	1207930	1207963	20.2	+	.	Target "Motif:GA-rich" 1 35
ctg1	RepeatMasker	similarity	1208661	1208684	4.3	+	.	Target "Motif:(CCTA)n" 1 25
ctg1	RepeatMasker	similarity	1208729	1208761	20.8	+	.	Target "Motif:(CCG)n" 1 33
ctg1	RepeatMasker	similarity	1215464	1215500	5.7	+	.	Target "Motif:(AGGC)n" 1 37
ctg1	RepeatMasker	similarity	1227221	1227283	19.9	+	.	Target "Motif:GA-rich" 1 64
ctg1	RepeatMasker	similarity	1237349	1237391	12.8	+	.	Target "Motif:(ACCAAC)n" 1 43
ctg1	RepeatMasker	similarity	1239654	1239677	13.9	+	.	Target "Motif:(AAG)n" 1 24
ctg1	RepeatMasker	similarity	1240416	1240465	23.3	+	.	Target "Motif:GA-rich" 1 50
ctg1	RepeatMasker	similarity	1244209	1244232	14.4	+	.	Target "Motif:(T)n" 1 24
ctg1	RepeatMasker	similarity	1250063	1250117	21.7	+	.	Target "Motif:(CCTCGT)n" 1 55
ctg1	RepeatMasker	similarity	1251648	1251680	11.1	+	.	Target "Motif:(GCCACG)n" 1 31
ctg1	RepeatMasker	similarity	1252790	1252809	5.3	+	.	Target "Motif:(GTG)n" 1 20
ctg1	RepeatMasker	similarity	1258980	1259019	14.4	+	.	Target "Motif:(CAGCAAC)n" 1 42
ctg1	RepeatMasker	similarity	1260701	1260722	4.7	+	.	Target "Motif:(AAT)n" 1 22
ctg1	RepeatMasker	similarity	1262738	1262778	22.6	+	.	Target "Motif:(CCT)n" 1 41
ctg1	RepeatMasker	similarity	1266758	1266784	0.0	+	.	Target "Motif:(AAG)n" 1 27
ctg1	RepeatMasker	similarity	1268500	1268542	10.1	+	.	Target "Motif:(GCTGGGCTGA)n" 1 43
ctg1	RepeatMasker	similarity	1269222	1269243	0.0	+	.	Target "Motif:(CAC)n" 1 22
ctg1	RepeatMasker	similarity	1269309	1269329	5.0	+	.	Target "Motif:(ATGC)n" 1 21
ctg1	RepeatMasker	similarity	1272670	1272721	29.1	+	.	Target "Motif:(CCA)n" 1 51
ctg1	RepeatMasker	similarity	1273439	1273500	29.4	+	.	Target "Motif:(GCA)n" 1 61
ctg1	RepeatMasker	similarity	1275835	1275911	26.3	+	.	Target "Motif:GA-rich" 1 76
ctg1	RepeatMasker	similarity	1275950	1275980	10.4	+	.	Target "Motif:(CT)n" 1 31
ctg1	RepeatMasker	similarity	1281960	1282002	4.8	+	.	Target "Motif:(CTGTG)n" 1 43
ctg1	RepeatMasker	similarity	1287672	1287708	22.1	+	.	Target "Motif:(ACCGAG)n" 1 38
ctg1	RepeatMasker	similarity	1295855	1295877	9.6	+	.	Target "Motif:(TGC)n" 1 23
ctg1	RepeatMasker	similarity	1296144	1296189	23.9	+	.	Target "Motif:GA-rich" 1 46
ctg1	RepeatMasker	similarity	1296251	1296308	26.6	+	.	Target "Motif:(TGT)n" 1 59
ctg1	RepeatMasker	similarity	1311927	1311952	12.7	+	.	Target "Motif:(CGCA)n" 1 26
ctg1	RepeatMasker	similarity	1315405	1315444	8.1	+	.	Target "Motif:(CATGG)n" 1 40
ctg1	RepeatMasker	similarity	1315645	1315680	12.6	+	.	Target "Motif:(CTGCA)n" 1 36
ctg1	RepeatMasker	similarity	1315804	1315867	8.5	+	.	Target "Motif:(CGCTAC)n" 1 64
ctg1	RepeatMasker	similarity	1315877	1315911	12.6	+	.	Target "Motif:(GTCTGA)n" 1 35
ctg1	RepeatMasker	similarity	1316252	1316293	13.8	+	.	Target "Motif:(CTGCCT)n" 1 41
ctg1	RepeatMasker	similarity	1316627	1316681	24.2	+	.	Target "Motif:(CGC)n" 1 57
ctg1	RepeatMasker	similarity	1322530	1322586	18.4	+	.	Target "Motif:(TCCAGC)n" 1 58
ctg1	RepeatMasker	similarity	1322572	1322608	19.0	+	.	Target "Motif:(CCG)n" 1 37
ctg1	RepeatMasker	similarity	1329527	1329556	19.2	+	.	Target "Motif:A-rich" 1 30
ctg1	RepeatMasker	similarity	1330980	1331043	21.9	-	.	Target "Motif:Gypsy-6_AEc-LTR" 1688 1753
ctg1	RepeatMasker	similarity	1330998	1331064	15.4	+	.	Target "Motif:Mariner-N5_HSal" 473 540
ctg1	RepeatMasker	similarity	1331230	1331268	2.6	+	.	Target "Motif:(CACCTGGG)n" 1 40
ctg1	RepeatMasker	similarity	1331397	1331442	23.9	+	.	Target "Motif:(AGC)n" 1 46
ctg1	RepeatMasker	similarity	1335875	1335899	0.0	+	.	Target "Motif:(CAAG)n" 1 25
ctg1	RepeatMasker	similarity	1336024	1336057	16.5	+	.	Target "Motif:(ACC)n" 1 34
ctg1	RepeatMasker	similarity	1336595	1336668	20.3	-	.	Target "Motif:DIRS-1_CR" 4688 4765
ctg1	RepeatMasker	similarity	1336618	1336685	14.7	+	.	Target "Motif:RTAg4" 1711 1781
ctg1	RepeatMasker	similarity	1337718	1337747	11.7	+	.	Target "Motif:(TCA)n" 1 29
ctg1	RepeatMasker	similarity	1341871	1341922	22.4	+	.	Target "Motif:(GCCT)n" 1 52
ctg1	RepeatMasker	similarity	1342481	1342508	15.9	+	.	Target "Motif:(GTT)n" 1 28
ctg1	RepeatMasker	similarity	1345784	1345836	5.9	+	.	Target "Motif:(GT)n" 1 53
ctg1	RepeatMasker	similarity	1345843	1345866	14.4	+	.	Target "Motif:(TGCG)n" 1 24
ctg1	RepeatMasker	similarity	1345929	1345969	23.4	+	.	Target "Motif:(TTC)n" 1 42
ctg1	RepeatMasker	similarity	1347944	1347977	0.0	+	.	Target "Motif:(AG)n" 1 34
ctg1	RepeatMasker	similarity	1347978	1347999	10.0	+	.	Target "Motif:(TG)n" 1 22
ctg1	RepeatMasker	similarity	1348932	1348972	13.6	+	.	Target "Motif:GA-rich" 1 42
ctg1	RepeatMasker	similarity	1357140	1357171	3.2	+	.	Target "Motif:(CGCTGC)n" 1 35
ctg1	RepeatMasker	similarity	1358171	1358191	0.0	+	.	Target "Motif:(CAGC)n" 1 22
ctg1	RepeatMasker	similarity	1359623	1359653	11.9	+	.	Target "Motif:(TGGCT)n" 1 29
ctg1	RepeatMasker	similarity	1362488	1362522	12.4	+	.	Target "Motif:(GAGGG)n" 1 35
ctg1	RepeatMasker	similarity	1362648	1362690	2.4	+	.	Target "Motif:(AGGC)n" 1 43
ctg1	RepeatMasker	similarity	1362772	1362793	9.7	+	.	Target "Motif:(CTC)n" 1 22
ctg1	RepeatMasker	similarity	1363035	1363061	16.8	+	.	Target "Motif:(GCCCT)n" 1 27
ctg1	RepeatMasker	similarity	1363584	1363665	26.6	+	.	Target "Motif:(ACA)n" 1 81
ctg1	RepeatMasker	similarity	1364757	1364781	4.2	+	.	Target "Motif:(AC)n" 1 25
ctg1	RepeatMasker	similarity	1365314	1365338	0.0	+	.	Target "Motif:(GA)n" 1 25
ctg1	RepeatMasker	similarity	1365339	1365356	0.0	+	.	Target "Motif:(TG)n" 1 18
ctg1	RepeatMasker	similarity	1365551	1365576	0.0	+	.	Target "Motif:(CTT)n" 1 26
ctg1	RepeatMasker	similarity	1368179	1368224	17.8	+	.	Target "Motif:(GTGTC)n" 1 47
ctg1	RepeatMasker	similarity	1368568	1368630	7.3	+	.	Target "Motif:(TGACGGCT)n" 1 63
ctg1	RepeatMasker	similarity	1369576	1369598	9.6	+	.	Target "Motif:(CAG)n" 1 23
ctg1	RepeatMasker	similarity	1378239	1378262	14.4	+	.	Target "Motif:(TTC)n" 1 24
ctg1	RepeatMasker	similarity	1378812	1378857	0.0	+	.	Target "Motif:(TG)n" 1 46
ctg1	RepeatMasker	similarity	1394366	1394393	3.7	+	.	Target "Motif:(CGA)n" 1 29
ctg1	RepeatMasker	similarity	1396876	1396915	23.7	+	.	Target "Motif:(T)n" 1 40
ctg1	RepeatMasker	similarity	1397222	1397287	18.5	+	.	Target "Motif:DF0003554" 5184 5249
ctg1	RepeatMasker	similarity	1397370	1397408	24.0	+	.	Target "Motif:(TTCTTT)n" 1 40
ctg1	RepeatMasker	similarity	1404484	1404508	4.2	+	.	Target "Motif:(AAATA)n" 1 26
ctg1	RepeatMasker	similarity	1407271	1407302	18.1	+	.	Target "Motif:(TA)n" 1 32
ctg1	RepeatMasker	similarity	1409856	1409876	0.0	+	.	Target "Motif:(GAG)n" 1 21
ctg1	RepeatMasker	similarity	1410201	1410240	12.1	+	.	Target "Motif:(TGG)n" 1 39
ctg1	RepeatMasker	similarity	1410321	1410359	24.0	+	.	Target "Motif:GA-rich" 1 39
ctg1	RepeatMasker	similarity	1414610	1414647	12.2	+	.	Target "Motif:A-rich" 1 39
ctg1	RepeatMasker	similarity	1416834	1416873	12.7	+	.	Target "Motif:G-rich" 1 38
ctg1	RepeatMasker	similarity	1418860	1418978	26.6	-	.	Target "Motif:DIRS-1_CR" 4643 4757
ctg1	RepeatMasker	similarity	1423418	1423474	32.4	+	.	Target "Motif:(TCG)n" 1 57
ctg1	RepeatMasker	similarity	1430420	1430470	23.9	+	.	Target "Motif:A-rich" 1 51
ctg1	RepeatMasker	similarity	1432724	1432748	8.7	+	.	Target "Motif:(TG)n" 1 26
ctg1	RepeatMasker	similarity	1436939	1437055	23.9	+	.	Target "Motif:Sola3-1_CapOwc" 3129 3240
ctg1	RepeatMasker	similarity	1436958	1437067	23.9	+	.	Target "Motif:hAT-N4_ALy" 677 781
ctg1	RepeatMasker	similarity	1437787	1437830	21.9	+	.	Target "Motif:(TCCTCG)n" 1 44
ctg1	RepeatMasker	similarity	1439223	1439261	13.2	+	.	Target "Motif:(TTGCTTC)n" 1 36
ctg1	RepeatMasker	similarity	1443493	1443518	0.0	+	.	Target "Motif:(CA)n" 1 26
ctg1	RepeatMasker	similarity	1443519	1443578	1.7	+	.	Target "Motif:(CT)n" 1 60
ctg1	RepeatMasker	similarity	1444529	1444555	7.9	+	.	Target "Motif:(GGC)n" 1 27
ctg1	RepeatMasker	similarity	1444720	1444792	23.3	+	.	Target "Motif:hAT-N4_ALy" 745 817
ctg1	RepeatMasker	similarity	1445061	1445097	25.8	+	.	Target "Motif:(GAC)n" 1 37
ctg1	RepeatMasker	similarity	1446176	1446197	0.0	+	.	Target "Motif:(CGA)n" 1 22
ctg1	RepeatMasker	similarity	1450943	1450976	7.0	+	.	Target "Motif:(GGCA)n" 1 32
ctg1	RepeatMasker	similarity	1452899	1452968	27.5	+	.	Target "Motif:Gypsy-185_ZM-I" 2444 2512
ctg1	RepeatMasker	similarity	1453324	1453374	31.9	+	.	Target "Motif:GA-rich" 1 51
ctg1	RepeatMasker	similarity	1454099	1454130	10.1	+	.	Target "Motif:(TGTGT)n" 1 32
ctg1	RepeatMasker	similarity	1454330	1454377	19.7	+	.	Target "Motif:A-rich" 1 50
ctg1	RepeatMasker	similarity	1455413	1455461	20.4	-	.	Target "Motif:BEL-9_CQ-I" 840 889
ctg1	RepeatMasker	similarity	1459199	1459280	17.1	+	.	Target "Motif:(AGCA)n" 1 81
ctg1	RepeatMasker	similarity	1460872	1460917	19.6	+	.	Target "Motif:Gypsy-16_OS-I" 2585 2630
ctg1	RepeatMasker	similarity	1468862	1468887	9.1	+	.	Target "Motif:(AC)n" 1 25
ctg1	RepeatMasker	similarity	1469045	1469087	21.9	+	.	Target "Motif:A-rich" 1 43
ctg1	RepeatMasker	similarity	1469376	1469403	0.0	+	.	Target "Motif:(CA)n" 1 28
ctg1	RepeatMasker	similarity	1469523	1469544	0.0	+	.	Target "Motif:(T)n" 1 22
ctg1	RepeatMasker	similarity	1471191	1471254	28.1	+	.	Target "Motif:(CAGCAC)n" 1 64
ctg1	RepeatMasker	similarity	1473781	1473819	17.3	+	.	Target "Motif:(GAGAAT)n" 1 39
ctg1	RepeatMasker	similarity	1473805	1473844	17.0	+	.	Target "Motif:G-rich" 1 40
ctg1	RepeatMasker	similarity	1474108	1474155	2.2	+	.	Target "Motif:(CTGGTCTGTC)n" 1 48
ctg1	RepeatMasker	similarity	1474646	1474672	4.1	+	.	Target "Motif:(TGTTT)n" 1 27
ctg1	RepeatMasker	similarity	1474883	1474912	19.1	+	.	Target "Motif:(TGT)n" 1 30
ctg1	RepeatMasker	similarity	1475125	1475157	17.5	+	.	Target "Motif:(TGTAC)n" 1 33
ctg1	RepeatMasker	similarity	1475310	1475337	0.0	+	.	Target "Motif:(TCCTGG)n" 1 28
ctg1	RepeatMasker	similarity	1475577	1475616	2.6	+	.	Target "Motif:(AAC)n" 1 40
ctg1	RepeatMasker	similarity	1475617	1475649	9.7	+	.	Target "Motif:(CCA)n" 1 34
ctg1	RepeatMasker	similarity	1475763	1475847	13.7	+	.	Target "Motif:(CAG)n" 1 83
ctg1	RepeatMasker	similarity	1481166	1481182	0.0	+	.	Target "Motif:(G)n" 1 17
ctg1	RepeatMasker	similarity	1483759	1483782	8.8	+	.	Target "Motif:(TC)n" 1 25
ctg1	RepeatMasker	similarity	1489451	1489475	4.2	+	.	Target "Motif:(GCT)n" 1 25
ctg1	RepeatMasker	similarity	1499833	1499855	4.5	+	.	Target "Motif:(T)n" 1 23
ctg1	RepeatMasker	similarity	1506189	1506245	19.3	-	.	Target "Motif:CR1-1_NV" 3795 3854
ctg1	RepeatMasker	similarity	1506942	1506993	19.2	-	.	Target "Motif:Polinton-8_NVi" 10211 10264
ctg1	RepeatMasker	similarity	1506957	1506995	12.8	-	.	Target "Motif:MuDR1_ZM" 6053 6091
ctg1	RepeatMasker	similarity	1507245	1507319	35.2	+	.	Target "Motif:(CTC)n" 1 76
ctg1	RepeatMasker	similarity	1507646	1507670	13.2	+	.	Target "Motif:(CAC)n" 1 25
ctg1	RepeatMasker	similarity	1510791	1510825	19.9	+	.	Target "Motif:(CCG)n" 1 35
ctg1	RepeatMasker	similarity	1518852	1518881	3.5	+	.	Target "Motif:(TC)n" 1 30
ctg1	RepeatMasker	similarity	1520624	1520654	0.0	+	.	Target "Motif:(GTACATA)n" 1 31
ctg1	RepeatMasker	similarity	1528351	1528399	4.3	+	.	Target "Motif:(CA)n" 1 49
ctg1	RepeatMasker	similarity	1528407	1528426	0.0	+	.	Target "Motif:(CCA)n" 1 20
ctg1	RepeatMasker	similarity	1528750	1528787	17.8	+	.	Target "Motif:(GGATGAT)n" 1 38
ctg1	RepeatMasker	similarity	1528863	1528917	24.1	+	.	Target "Motif:(GCCCT)n" 1 56
ctg1	RepeatMasker	similarity	1528950	1528992	15.5	+	.	Target "Motif:(CTCCCA)n" 1 44
ctg1	RepeatMasker	similarity	1531117	1531146	16.7	+	.	Target "Motif:(CCT)n" 1 29
ctg1	RepeatMasker	similarity	1531344	1531362	5.6	+	.	Target "Motif:(AC)n" 1 19
ctg1	RepeatMasker	similarity	1531478	1531502	8.5	+	.	Target "Motif:(AAAG)n" 1 26
ctg1	RepeatMasker	similarity	1531568	1531590	4.5	+	.	Target "Motif:(GGTT)n" 1 23
ctg1	RepeatMasker	similarity	1532911	1532950	24.6	+	.	Target "Motif:(CAGCC)n" 1 39
ctg1	RepeatMasker	similarity	1534724	1534757	24.1	+	.	Target "Motif:(CCA)n" 1 34
ctg1	RepeatMasker	similarity	1540686	1540721	0.0	+	.	Target "Motif:(GTGGGT)n" 1 35
ctg1	RepeatMasker	similarity	1541373	1541394	10.0	+	.	Target "Motif:(GT)n" 1 22
ctg1	RepeatMasker	similarity	1543364	1543388	0.0	+	.	Target "Motif:(TG)n" 1 25
ctg1	RepeatMasker	similarity	1543619	1543650	3.2	+	.	Target "Motif:(GCAGAGT)n" 1 32
ctg1	RepeatMasker	similarity	1544197	1544243	14.2	+	.	Target "Motif:(TGCCC)n" 1 47
ctg1	RepeatMasker	similarity	1545723	1545741	5.6	+	.	Target "Motif:(CGT)n" 1 19
ctg1	RepeatMasker	similarity	1545760	1545818	25.7	+	.	Target "Motif:(CTCCTC)n" 1 57
ctg1	RepeatMasker	similarity	1546015	1546065	26.0	+	.	Target "Motif:GA-rich" 1 51
ctg1	RepeatMasker	similarity	1546384	1546416	10.0	+	.	Target "Motif:(CGCT)n" 1 33
ctg1	RepeatMasker	similarity	1549644	1549676	3.1	+	.	Target "Motif:(GCACT)n" 1 33
ctg1	RepeatMasker	similarity	1550303	1550350	18.8	+	.	Target "Motif:CryptonH-5_HM" 4432 4479
ctg1	RepeatMasker	similarity	1555760	1555843	27.8	+	.	Target "Motif:(CCACGG)n" 1 90
ctg1	RepeatMasker	similarity	1559352	1559386	12.4	+	.	Target "Motif:(AAGTTA)n" 1 37
ctg1	RepeatMasker	similarity	1569321	1569346	4.0	+	.	Target "Motif:(GAGTC)n" 1 26
ctg1	RepeatMasker	similarity	1576713	1576827	26.8	+	.	Target "Motif:(GTG)n" 1 114
ctg1	RepeatMasker	similarity	1576897	1576931	6.1	+	.	Target "Motif:(GTCTGC)n" 1 35
ctg1	RepeatMasker	similarity	1576978	1577007	0.0	+	.	Target "Motif:(CCTCACG)n" 1 30
ctg1	RepeatMasker	similarity	1577648	1577712	20.3	-	.	Target "Motif:Daphne-24_SPur" 4660 4723
ctg1	RepeatMasker	similarity	1582330	1582350	4.9	+	.	Target "Motif:(TC)n" 1 21
ctg1	RepeatMasker	similarity	1582607	1582623	0.0	+	.	Target "Motif:(A)n" 1 17
ctg1	RepeatMasker	similarity	1584189	1584214	8.2	+	.	Target "Motif:(CAG)n" 1 26
ctg1	RepeatMasker	similarity	1584215	1584226	21.7	+	.	Target "Motif:(CAC)n" 1 38
ctg1	RepeatMasker	similarity	1599601	1599643	4.9	+	.	Target "Motif:(GCCGCT)n" 1 43
ctg1	RepeatMasker	similarity	1599907	1599945	15.3	+	.	Target "Motif:(TTC)n" 1 39
ctg1	RepeatMasker	similarity	1599946	1599952	26.4	+	.	Target "Motif:(TTTCTT)n" 2 47
ctg1	RepeatMasker	similarity	1600045	1600062	0.0	+	.	Target "Motif:(TG)n" 1 18
ctg1	RepeatMasker	similarity	1607119	1607152	24.4	+	.	Target "Motif:(GCAATG)n" 1 34
ctg1	RepeatMasker	similarity	1607940	1607956	0.0	+	.	Target "Motif:(C)n" 1 17
ctg1	RepeatMasker	similarity	1608917	1608982	30.1	+	.	Target "Motif:(GTG)n" 1 63
ctg1	RepeatMasker	similarity	1614342	1614379	18.1	+	.	Target "Motif:GA-rich" 1 38
ctg1	RepeatMasker	similarity	1618284	1618326	22.5	+	.	Target "Motif:(CTTTTT)n" 1 43
ctg1	RepeatMasker	similarity	1625769	1625805	2.8	+	.	Target "Motif:(CTG)n" 1 37
ctg1	RepeatMasker	similarity	1635411	1635437	7.9	+	.	Target "Motif:(GGCG)n" 1 29
ctg1	RepeatMasker	similarity	1635888	1635920	6.7	+	.	Target "Motif:(CCAG)n" 1 34
ctg1	RepeatMasker	similarity	1640560	1640614	18.2	+	.	Target "Motif:DF0003977" 1890 1949
ctg1	RepeatMasker	similarity	1641603	1641643	20.5	+	.	Target "Motif:(TGG)n" 1 41
ctg1	RepeatMasker	similarity	1654611	1654628	0.0	+	.	Target "Motif:(CTG)n" 1 18
ctg1	RepeatMasker	similarity	1662341	1662410	20.0	-	.	Target "Motif:DIP0" 125 198
ctg1	RepeatMasker	similarity	1663367	1663442	29.6	+	.	Target "Motif:GA-rich" 1 76
ctg1	RepeatMasker	similarity	1665336	1665371	8.0	+	.	Target "Motif:(GA)n" 1 37
ctg1	RepeatMasker	similarity	1665406	1665593	29.5	+	.	Target "Motif:SAT-1_AMi" 1 178
ctg1	RepeatMasker	similarity	1665622	1665665	16.3	+	.	Target "Motif:(GTTCTTG)n" 1 44
ctg1	RepeatMasker	similarity	1665845	1665873	7.2	+	.	Target "Motif:(TGCCTC)n" 1 32
ctg1	RepeatMasker	similarity	1666140	1666260	20.0	+	.	Target "Motif:hAT-30N1_DR" 1293 1415
ctg1	RepeatMasker	similarity	1666605	1666659	16.8	+	.	Target "Motif:(TGACCT)n" 1 56
ctg1	RepeatMasker	similarity	1667176	1667202	4.5	+	.	Target "Motif:(CGC)n" 1 25
ctg1	RepeatMasker	similarity	1668598	1668652	26.2	+	.	Target "Motif:(GTG)n" 1 57
ctg1	RepeatMasker	similarity	1669282	1669311	3.4	+	.	Target "Motif:(TCTGCT)n" 1 30
ctg1	RepeatMasker	similarity	1669465	1669493	19.7	+	.	Target "Motif:(TTGGC)n" 1 29
ctg1	RepeatMasker	similarity	1671326	1671360	0.0	+	.	Target "Motif:(GT)n" 1 35
ctg1	RepeatMasker	similarity	1671364	1671382	5.5	+	.	Target "Motif:(GA)n" 1 19
ctg1	RepeatMasker	similarity	1672244	1672282	8.3	+	.	Target "Motif:(AC)n" 1 41
ctg1	RepeatMasker	similarity	1673043	1673095	15.1	-	.	Target "Motif:DF0002422" 645 697
ctg1	RepeatMasker	similarity	1673064	1673126	15.9	-	.	Target "Motif:DNA6-9_CGi" 2711 2773
ctg1	RepeatMasker	similarity	1673324	1673380	7.4	+	.	Target "Motif:(ATGT)n" 1 57
ctg1	RepeatMasker	similarity	1673698	1673729	0.0	+	.	Target "Motif:(TG)n" 1 32
ctg1	RepeatMasker	similarity	1677411	1677456	7.9	+	.	Target "Motif:(CTGGTG)n" 1 43
ctg1	RepeatMasker	similarity	1677661	1677768	16.7	-	.	Target "Motif:DNA3-4_CGi" 8950 9051
ctg1	RepeatMasker	similarity	1677689	1677803	17.4	+	.	Target "Motif:hAT-30N1_DR" 1311 1425
ctg1	RepeatMasker	similarity	1677702	1677818	17.1	-	.	Target "Motif:DF0001793" 151 268
ctg1	RepeatMasker	similarity	1679666	1679694	7.4	+	.	Target "Motif:(CGTGG)n" 1 29
ctg1	RepeatMasker	similarity	1681367	1681399	13.9	+	.	Target "Motif:(GT)n" 1 33
ctg1	RepeatMasker	similarity	1683830	1683867	11.4	+	.	Target "Motif:(GTC)n" 1 38
ctg1	RepeatMasker	similarity	1686929	1686980	18.4	+	.	Target "Motif:Deceiver-2_MLP" 3156 3204
ctg1	RepeatMasker	similarity	1687531	1687554	13.9	+	.	Target "Motif:(AAG)n" 1 24
ctg1	RepeatMasker	similarity	1687726	1687758	22.6	+	.	Target "Motif:(GGC)n" 1 33
ctg1	RepeatMasker	similarity	1689532	1689558	16.9	+	.	Target "Motif:GA-rich" 1 27
ctg1	RepeatMasker	similarity	1693072	1693114	25.2	+	.	Target "Motif:(GCTGTT)n" 1 43
ctg1	RepeatMasker	similarity	1693566	1693592	0.0	+	.	Target "Motif:(AGACA)n" 1 27
ctg1	RepeatMasker	similarity	1693858	1693893	18.9	+	.	Target "Motif:(CCA)n" 1 36
ctg1	RepeatMasker	similarity	1693894	1693912	29.9	+	.	Target "Motif:(CTCCAC)n" 3 57
ctg1	RepeatMasker	similarity	1697252	1697293	8.8	+	.	Target "Motif:(CTAGGC)n" 1 40
ctg1	RepeatMasker	similarity	1698046	1698077	0.0	+	.	Target "Motif:(T)n" 1 32
ctg1	RepeatMasker	similarity	1701060	1701084	8.7	+	.	Target "Motif:(GCA)n" 1 26
ctg1	RepeatMasker	similarity	1708363	1708423	17.0	+	.	Target "Motif:(GAGCAG)n" 1 67
ctg1	RepeatMasker	similarity	1711481	1711518	21.3	+	.	Target "Motif:(TCCTCA)n" 1 38
ctg1	RepeatMasker	similarity	1716593	1716618	12.5	+	.	Target "Motif:(TCG)n" 1 26
ctg1	RepeatMasker	similarity	1718218	1718253	0.0	+	.	Target "Motif:(TGG)n" 1 35
ctg1	RepeatMasker	similarity	1732699	1732735	16.7	+	.	Target "Motif:(TCC)n" 1 37
ctg1	RepeatMasker	similarity	1732736	1732741	13.9	+	.	Target "Motif:(TTCCTC)n" 2 43
ctg1	RepeatMasker	similarity	1738328	1738357	7.5	+	.	Target "Motif:(CCT)n" 1 29
ctg1	RepeatMasker	similarity	1750986	1751047	17.7	-	.	Target "Motif:hAT-N4_ALy" 702 763
ctg1	RepeatMasker	similarity	1756338	1756369	21.6	+	.	Target "Motif:(GCCGT)n" 1 32
ctg1	RepeatMasker	similarity	1757566	1757603	14.9	+	.	Target "Motif:(CGACAT)n" 1 38
ctg1	RepeatMasker	similarity	1763599	1763648	18.8	+	.	Target "Motif:(TCG)n" 1 50
ctg1	RepeatMasker	similarity	1764045	1764100	19.2	+	.	Target "Motif:(GCT)n" 1 58
ctg1	RepeatMasker	similarity	1764504	1764541	24.8	+	.	Target "Motif:(GGC)n" 1 38
ctg1	RepeatMasker	similarity	1766671	1766717	21.3	-	.	Target "Motif:Gypsy-8_PX-I" 3499 3545
ctg1	RepeatMasker	similarity	1771728	1771779	11.2	+	.	Target "Motif:(CA)n" 1 51
ctg1	RepeatMasker	similarity	1772409	1772430	4.8	+	.	Target "Motif:(CCTC)n" 1 22
ctg1	RepeatMasker	similarity	1774747	1774782	13.6	+	.	Target "Motif:(GCTGG)n" 1 34
ctg1	RepeatMasker	similarity	1775098	1775153	1.8	+	.	Target "Motif:(TGC)n" 1 56
ctg1	RepeatMasker	similarity	1775446	1775482	2.8	+	.	Target "Motif:(CA)n" 1 40
ctg1	RepeatMasker	similarity	1775640	1775692	13.7	+	.	Target "Motif:(GCGACT)n" 1 53
ctg1	RepeatMasker	similarity	1797452	1797481	15.0	+	.	Target "Motif:(GTCCTG)n" 1 31
ctg1	RepeatMasker	similarity	1797903	1797942	17.4	+	.	Target "Motif:(GAGCTG)n" 1 40
ctg1	RepeatMasker	similarity	1800377	1800428	18.9	+	.	Target "Motif:(TCAAGA)n" 1 53
ctg1	RepeatMasker	similarity	1802636	1802828	31.6	-	.	Target "Motif:Copia-33_GM-I" 581 767
ctg1	RepeatMasker	similarity	1805905	1805921	0.0	+	.	Target "Motif:(GA)n" 1 17
ctg1	RepeatMasker	similarity	1819166	1819192	8.0	+	.	Target "Motif:(CCT)n" 1 29
ctg1	RepeatMasker	similarity	1826465	1826492	4.0	+	.	Target "Motif:(CAGG)n" 1 28
ctg1	RepeatMasker	similarity	1827586	1827608	4.5	+	.	Target "Motif:(ACG)n" 1 23
ctg1	RepeatMasker	similarity	1828266	1828284	5.6	+	.	Target "Motif:(CCT)n" 1 19
ctg1	RepeatMasker	similarity	1828888	1828911	13.9	+	.	Target "Motif:(T)n" 1 24
ctg1	RepeatMasker	similarity	1832057	1832075	0.0	+	.	Target "Motif:(GAG)n" 1 19
ctg1	RepeatMasker	similarity	1832972	1833006	19.6	+	.	Target "Motif:(ACCG)n" 1 36
ctg1	RepeatMasker	similarity	1833017	1833036	5.2	+	.	Target "Motif:(CCA)n" 1 20
ctg1	RepeatMasker	similarity	1833035	1833092	24.6	+	.	Target "Motif:(CCTCCTC)n" 1 56
ctg1	RepeatMasker	similarity	1833086	1833115	10.7	+	.	Target "Motif:(CTGCCG)n" 1 31
ctg1	RepeatMasker	similarity	1846770	1846810	16.6	+	.	Target "Motif:(CAGG)n" 1 41
ctg1	RepeatMasker	similarity	1846868	1846906	8.2	+	.	Target "Motif:(TCGAGGG)n" 1 39
ctg1	RepeatMasker	similarity	1847069	1847099	3.3	+	.	Target "Motif:(GCCACT)n" 1 31
ctg1	RepeatMasker	similarity	1847952	1847995	2.4	+	.	Target "Motif:(TACTGGCACG)n" 1 43
ctg1	RepeatMasker	similarity	1859465	1859487	0.0	+	.	Target "Motif:(CT)n" 1 23
ctg1	RepeatMasker	similarity	1859687	1859732	21.8	+	.	Target "Motif:(CTGGC)n" 1 45
ctg1	RepeatMasker	similarity	1865367	1865396	3.4	+	.	Target "Motif:(GCCT)n" 1 30
ctg1	RepeatMasker	similarity	1866062	1866104	13.9	+	.	Target "Motif:EnSpm-N2_TA" 4773 4815
ctg1	RepeatMasker	similarity	1872026	1872056	10.4	+	.	Target "Motif:(GCACAC)n" 1 31
ctg1	RepeatMasker	similarity	1872713	1872756	21.0	+	.	Target "Motif:(CCACGA)n" 1 44
ctg1	RepeatMasker	similarity	1875689	1875729	21.7	+	.	Target "Motif:(TGCATAA)n" 1 39
ctg1	RepeatMasker	similarity	1876392	1876428	0.0	+	.	Target "Motif:(TTA)n" 1 37
ctg1	RepeatMasker	similarity	1884297	1884321	9.2	+	.	Target "Motif:(GAAA)n" 1 24
ctg1	RepeatMasker	similarity	1886034	1886075	9.3	+	.	Target "Motif:(GCCCT)n" 1 39
ctg1	RepeatMasker	similarity	1887512	1887561	32.0	+	.	Target "Motif:(CGCCCA)n" 1 50
ctg1	RepeatMasker	similarity	1889734	1889768	12.6	+	.	Target "Motif:(TTC)n" 1 35
ctg1	RepeatMasker	similarity	1900048	1900073	4.3	+	.	Target "Motif:(CATAG)n" 1 26
ctg1	RepeatMasker	similarity	1900131	1900166	5.9	+	.	Target "Motif:(GGATG)n" 1 36
ctg1	RepeatMasker	similarity	1900411	1900444	7.0	+	.	Target "Motif:(GTGCA)n" 1 32
ctg1	RepeatMasker	similarity	1901006	1901057	12.9	+	.	Target "Motif:(TCTGT)n" 1 52
ctg1	RepeatMasker	similarity	1905624	1905652	15.3	+	.	Target "Motif:(C)n" 1 29
ctg1	RepeatMasker	similarity	1905884	1905924	27.3	+	.	Target "Motif:(TTT)n" 1 41
ctg1	RepeatMasker	similarity	1916771	1916800	11.6	+	.	Target "Motif:(ACG)n" 1 30
ctg1	RepeatMasker	similarity	1920263	1920300	15.3	+	.	Target "Motif:(GTT)n" 1 38
ctg1	RepeatMasker	similarity	1920306	1920331	8.2	+	.	Target "Motif:(TGTCC)n" 1 26
ctg1	RepeatMasker	similarity	1920548	1920586	10.4	+	.	Target "Motif:(CAC)n" 1 35
ctg1	RepeatMasker	similarity	1924991	1925081	25.3	+	.	Target "Motif:Copia-6_PSo-I" 1604 1704
ctg1	RepeatMasker	similarity	1927113	1927156	27.3	+	.	Target "Motif:(TGGCTC)n" 1 44
ctg1	RepeatMasker	similarity	1936325	1936348	14.4	+	.	Target "Motif:(GCG)n" 1 24
ctg1	RepeatMasker	similarity	1936521	1936550	3.5	+	.	Target "Motif:(GGGATG)n" 1 32
ctg1	RepeatMasker	similarity	1936551	1936599	19.1	+	.	Target "Motif:G-rich" 3 78
ctg1	RepeatMasker	similarity	1936738	1936765	0.0	+	.	Target "Motif:(GCAG)n" 1 30
ctg1	RepeatMasker	similarity	1936766	1936793	16.4	+	.	Target "Motif:(CAGT)n" 3 60
ctg1	RepeatMasker	similarity	1936795	1936843	0.0	+	.	Target "Motif:(CAGGGCAGGA)n" 1 51
ctg1	RepeatMasker	similarity	1936892	1936925	6.1	+	.	Target "Motif:(CAGCTC)n" 1 34
ctg1	RepeatMasker	similarity	1936936	1936962	7.8	+	.	Target "Motif:(CGCC)n" 1 28
ctg1	RepeatMasker	similarity	1936981	1937021	0.0	+	.	Target "Motif:(CTTG)n" 1 41
ctg1	RepeatMasker	similarity	1937299	1937330	10.1	+	.	Target "Motif:(CTCGT)n" 1 32
ctg1	RepeatMasker	similarity	1938407	1938456	23.4	+	.	Target "Motif:(ACATCA)n" 1 53
ctg1	RepeatMasker	similarity	1941042	1941075	11.8	-	.	Target "Motif:ATHAT3" 2743 2776
ctg1	RepeatMasker	similarity	1955794	1955852	11.4	+	.	Target "Motif:(GTACT)n" 1 59
ctg1	RepeatMasker	similarity	1963471	1963508	0.0	+	.	Target "Motif:(CAGTCC)n" 1 38
ctg1	RepeatMasker	similarity	1963541	1963649	20.1	+	.	Target "Motif:(GCCT)n" 1 110
ctg1	RepeatMasker	similarity	1963696	1963800	23.6	+	.	Target "Motif:(CAGCC)n" 1 114
ctg1	RepeatMasker	similarity	1964254	1964286	9.7	+	.	Target "Motif:(CT)n" 1 34
ctg1	RepeatMasker	similarity	1966903	1966934	21.6	+	.	Target "Motif:GA-rich" 1 32
ctg1	RepeatMasker	similarity	1967175	1967234	18.3	-	.	Target "Motif:TART_DV" 2718 2778
ctg1	RepeatMasker	similarity	1967777	1967854	26.9	+	.	Target "Motif:Penelope-83_LMi" 2521 2598
ctg1	RepeatMasker	similarity	1967793	1967863	21.1	-	.	Target "Motif:Kolobok-3_Aplcal" 4141 4211
ctg1	RepeatMasker	similarity	1967804	1967870	19.4	+	.	Target "Motif:DF0002855" 569 635
ctg1	RepeatMasker	similarity	1967812	1967903	26.7	+	.	Target "Motif:Polinton-1_SP" 6636 6727
ctg1	RepeatMasker	similarity	1968003	1968061	18.4	+	.	Target "Motif:(TGC)n" 1 59
ctg1	RepeatMasker	similarity	1973698	1973721	4.7	+	.	Target "Motif:(GAGG)n" 1 23
ctg1	RepeatMasker	similarity	1974298	1974339	10.3	+	.	Target "Motif:(ACTGTC)n" 1 42
ctg1	RepeatMasker	similarity	1978739	1978756	0.0	+	.	Target "Motif:(GCT)n" 1 18
ctg1	RepeatMasker	similarity	1985135	1985167	13.4	+	.	Target "Motif:(GTTCTT)n" 1 33
ctg1	RepeatMasker	similarity	1992994	1993039	6.9	+	.	Target "Motif:(CCAGCA)n" 1 49
ctg1	RepeatMasker	similarity	1993196	1993229	6.1	+	.	Target "Motif:(GTGCCT)n" 1 35
ctg1	RepeatMasker	similarity	1993535	1993560	0.0	+	.	Target "Motif:(ACGC)n" 1 24
ctg1	RepeatMasker	similarity	1994627	1994658	11.6	+	.	Target "Motif:(TTC)n" 1 30
ctg1	RepeatMasker	similarity	1995239	1995262	4.3	+	.	Target "Motif:(TC)n" 1 24
ctg1	RepeatMasker	similarity	1995446	1995474	3.6	+	.	Target "Motif:(ATG)n" 1 29
ctg1	RepeatMasker	similarity	1995642	1995672	0.0	+	.	Target "Motif:(CT)n" 1 31
ctg1	RepeatMasker	similarity	1998076	1998117	11.8	+	.	Target "Motif:(AGCAC)n" 1 40
ctg1	RepeatMasker	similarity	2005950	2005986	23.8	+	.	Target "Motif:GA-rich" 1 37
ctg1	RepeatMasker	similarity	2009016	2009068	19.3	+	.	Target "Motif:(GCTGT)n" 1 54
ctg1	RepeatMasker	similarity	2009082	2009113	17.5	+	.	Target "Motif:(CCATG)n" 1 32
ctg1	RepeatMasker	similarity	2009118	2009142	0.0	+	.	Target "Motif:(GTCCTG)n" 1 25
ctg1	RepeatMasker	similarity	2009738	2009775	15.3	+	.	Target "Motif:(CCTA)n" 1 38
ctg1	RepeatMasker	similarity	2011585	2011635	2.0	+	.	Target "Motif:(TG)n" 1 51
ctg1	RepeatMasker	similarity	2011754	2011790	9.2	+	.	Target "Motif:A-rich" 1 38
ctg1	RepeatMasker	similarity	2014584	2014623	10.8	+	.	Target "Motif:(GATGT)n" 1 43
ctg1	RepeatMasker	similarity	2018795	2018831	2.8	+	.	Target "Motif:(AGA)n" 1 37
ctg1	RepeatMasker	similarity	2019292	2019344	14.0	+	.	Target "Motif:G-rich" 1 50
ctg1	RepeatMasker	similarity	2021256	2021280	13.2	+	.	Target "Motif:(TG)n" 1 25
ctg1	RepeatMasker	similarity	2022488	2022572	22.9	-	.	Target "Motif:Gypsy-146_OS-LTR" 23 101
ctg1	RepeatMasker	similarity	2024054	2024077	4.3	+	.	Target "Motif:(T)n" 1 24
ctg1	RepeatMasker	similarity	2024942	2025031	18.4	+	.	Target "Motif:Dada-1_BF" 761 849
ctg1	RepeatMasker	similarity	2025034	2025068	19.5	+	.	Target "Motif:(C)n" 1 35
ctg1	RepeatMasker	similarity	2025390	2025423	24.4	+	.	Target "Motif:(GACAGT)n" 1 34
ctg1	RepeatMasker	similarity	2028018	2028050	0.0	+	.	Target "Motif:(TG)n" 1 33
ctg1	RepeatMasker	similarity	2029713	2029776	27.0	+	.	Target "Motif:(AGTGCT)n" 1 64
ctg1	RepeatMasker	similarity	2030095	2030142	15.2	+	.	Target "Motif:(GTT)n" 1 46
ctg1	RepeatMasker	similarity	2030305	2030335	14.2	+	.	Target "Motif:(GATG)n" 1 32
ctg1	RepeatMasker	similarity	2030524	2030549	4.0	+	.	Target "Motif:(TGG)n" 1 26
ctg1	RepeatMasker	similarity	2030767	2030831	21.4	+	.	Target "Motif:G-rich" 1 63
ctg1	RepeatMasker	similarity	2031121	2031158	8.6	+	.	Target "Motif:(CTGC)n" 1 39
ctg1	RepeatMasker	similarity	2031448	2031510	15.8	+	.	Target "Motif:(GGTCGA)n" 1 62
ctg1	RepeatMasker	similarity	2035245	2035263	5.5	+	.	Target "Motif:(C)n" 1 19
ctg1	RepeatMasker	similarity	2037812	2037835	8.8	+	.	Target "Motif:(GGT)n" 1 25
ctg1	RepeatMasker	similarity	2037894	2037919	8.8	+	.	Target "Motif:(TACT)n" 1 25
ctg1	RepeatMasker	similarity	2038077	2038117	0.0	+	.	Target "Motif:(TCA)n" 1 41
ctg1	RepeatMasker	similarity	2041280	2041310	18.4	+	.	Target "Motif:(CAA)n" 1 31
ctg1	RepeatMasker	similarity	2041875	2041918	18.0	+	.	Target "Motif:(CAC)n" 1 45
ctg1	RepeatMasker	similarity	2043216	2043252	15.8	+	.	Target "Motif:(CGACGC)n" 1 37
ctg1	RepeatMasker	similarity	2044560	2044588	15.3	+	.	Target "Motif:(CCT)n" 1 29
ctg1	RepeatMasker	similarity	2049704	2049771	24.9	+	.	Target "Motif:(TGGTGT)n" 1 68
ctg1	RepeatMasker	similarity	2049940	2049981	6.1	+	.	Target "Motif:(TGC)n" 1 38
ctg1	RepeatMasker	similarity	2050745	2050766	0.0	+	.	Target "Motif:(AG)n" 1 22
ctg1	RepeatMasker	similarity	2051015	2051048	6.2	+	.	Target "Motif:(AC)n" 1 37
ctg1	RepeatMasker	similarity	2062122	2062165	15.8	+	.	Target "Motif:(CTCGA)n" 1 45
ctg1	RepeatMasker	similarity	2062895	2062956	16.1	+	.	Target "Motif:(CCTTTG)n" 1 62
ctg1	RepeatMasker	similarity	2063508	2063543	22.8	+	.	Target "Motif:(CCTGC)n" 1 36
ctg1	RepeatMasker	similarity	2063756	2063795	5.2	+	.	Target "Motif:(CGCC)n" 1 40
ctg1	RepeatMasker	similarity	2063844	2063883	26.8	+	.	Target "Motif:(CT)n" 1 40
ctg1	RepeatMasker	similarity	2063929	2063956	16.2	+	.	Target "Motif:(ATCA)n" 1 28
ctg1	RepeatMasker	similarity	2069272	2069335	0.0	+	.	Target "Motif:(TG)n" 1 64
ctg1	RepeatMasker	similarity	2075750	2075791	5.0	+	.	Target "Motif:(AGCCTGCA)n" 1 42
ctg1	RepeatMasker	similarity	2077665	2077700	16.8	+	.	Target "Motif:(ATAATTA)n" 1 36
ctg1	RepeatMasker	similarity	2079402	2079509	23.2	+	.	Target "Motif:(TCTCG)n" 1 118
ctg1	RepeatMasker	similarity	2081022	2081046	0.0	+	.	Target "Motif:(A)n" 1 25
ctg1	RepeatMasker	similarity	2086940	2087024	23.4	+	.	Target "Motif:(GTC)n" 1 85
ctg1	RepeatMasker	similarity	2087250	2087288	14.1	+	.	Target "Motif:(GGT)n" 1 39
ctg1	RepeatMasker	similarity	2088810	2088865	21.8	-	.	Target "Motif:Polinton-8_NVi" 10194 10248
ctg1	RepeatMasker	similarity	2092057	2092137	17.1	+	.	Target "Motif:GA-rich" 1 83
ctg1	RepeatMasker	similarity	2100336	2100354	0.0	+	.	Target "Motif:(A)n" 1 19
ctg1	RepeatMasker	similarity	2101181	2101217	11.7	+	.	Target "Motif:(CT)n" 1 37
ctg1	RepeatMasker	similarity	2101218	2101286	7.8	+	.	Target "Motif:(TGTG)n" 1 69
ctg1	RepeatMasker	similarity	2102220	2102242	9.3	+	.	Target "Motif:(CCA)n" 1 23
ctg1	RepeatMasker	similarity	2104149	2104199	9.9	+	.	Target "Motif:(CTC)n" 1 48
ctg1	RepeatMasker	similarity	2108629	2108664	8.9	+	.	Target "Motif:(GGAT)n" 1 36
ctg1	RepeatMasker	similarity	2108768	2108831	10.6	+	.	Target "Motif:(TGGAACCT)n" 1 63
ctg1	RepeatMasker	similarity	2127445	2127745	35.2	+	.	Target "Motif:MuDR-N113_OS" 828 1127
ctg1	RepeatMasker	similarity	2133221	2133247	0.0	+	.	Target "Motif:(TCA)n" 1 27
ctg1	RepeatMasker	similarity	2139840	2139911	22.7	+	.	Target "Motif:(CAACAC)n" 1 70
ctg1	RepeatMasker	similarity	2141652	2141680	19.6	+	.	Target "Motif:(CCATA)n" 1 29
ctg1	RepeatMasker	similarity	2143034	2143051	20.0	+	.	Target "Motif:(CTTT)n" 1 36
ctg1	RepeatMasker	similarity	2143052	2143080	19.9	+	.	Target "Motif:(T)n" 1 29
ctg1	RepeatMasker	similarity	2143081	2143087	20.0	+	.	Target "Motif:(CTTT)n" 37 54
ctg1	RepeatMasker	similarity	2145943	2145979	13.5	+	.	Target "Motif:Gypsy-2_Mad-LTR" 1709 1745
ctg1	RepeatMasker	similarity	2148885	2148912	15.9	+	.	Target "Motif:(GCCCT)n" 1 28
ctg1	RepeatMasker	similarity	2152562	2152578	0.0	+	.	Target "Motif:(CTT)n" 1 17
ctg1	RepeatMasker	similarity	2153628	2153697	22.9	+	.	Target "Motif:(TGGAGG)n" 1 66
ctg1	RepeatMasker	similarity	2153891	2153912	4.8	+	.	Target "Motif:(GGT)n" 1 22
ctg1	RepeatMasker	similarity	2154669	2154692	8.8	+	.	Target "Motif:(CTGC)n" 1 24
ctg1	RepeatMasker	similarity	2158324	2158361	2.7	+	.	Target "Motif:(GGCATG)n" 1 38
ctg1	RepeatMasker	similarity	2160460	2160481	0.0	+	.	Target "Motif:(G)n" 1 22
ctg1	RepeatMasker	similarity	2161053	2161096	27.1	+	.	Target "Motif:(CCG)n" 1 44
ctg1	RepeatMasker	similarity	2161213	2161232	0.0	+	.	Target "Motif:(G)n" 1 20
ctg1	RepeatMasker	similarity	2168811	2168837	0.0	+	.	Target "Motif:(CTCC)n" 1 24
ctg1	RepeatMasker	similarity	2172379	2172398	0.0	+	.	Target "Motif:(TGG)n" 1 20
ctg1	RepeatMasker	similarity	2172508	2172526	5.6	+	.	Target "Motif:(CG)n" 1 19
ctg1	RepeatMasker	similarity	2178337	2178925	36.2	-	.	Target "Motif:Copia-1_MPA-I" 3736 4612
ctg1	RepeatMasker	similarity	2179110	2179450	36.1	-	.	Target "Motif:Copia-1_MPA-I" 3420 3826
ctg1	RepeatMasker	similarity	2179512	2179800	32.5	-	.	Target "Motif:Copia-1_MPA-I" 4891 5124
ctg1	RepeatMasker	similarity	2180175	2180606	40.5	-	.	Target "Motif:Copia-1_MPA-I" 2084 2515
ctg1	RepeatMasker	similarity	2188288	2188326	14.1	+	.	Target "Motif:G-rich" 1 40
ctg1	RepeatMasker	similarity	2189020	2189047	12.6	+	.	Target "Motif:(GCCT)n" 1 27
ctg1	RepeatMasker	similarity	2189353	2189386	11.7	+	.	Target "Motif:(AC)n" 1 34
ctg1	RepeatMasker	similarity	2192232	2192251	0.0	+	.	Target "Motif:(GTG)n" 1 20
ctg1	RepeatMasker	similarity	2193527	2193556	12.0	+	.	Target "Motif:(TCGTC)n" 1 30
ctg1	RepeatMasker	similarity	2198735	2198780	22.7	+	.	Target "Motif:(GTCT)n" 1 46
ctg1	RepeatMasker	similarity	2199323	2199353	3.3	+	.	Target "Motif:(TGCCAA)n" 1 31
ctg1	RepeatMasker	similarity	2199639	2199660	0.0	+	.	Target "Motif:(A)n" 1 22
ctg1	RepeatMasker	similarity	2201716	2201766	13.2	+	.	Target "Motif:(GCTTGTT)n" 1 56
ctg1	RepeatMasker	similarity	2202136	2202164	0.0	+	.	Target "Motif:(GCAACA)n" 1 29
ctg1	RepeatMasker	similarity	2206640	2206694	10.5	+	.	Target "Motif:(GTG)n" 1 54
ctg1	RepeatMasker	similarity	2208447	2208455	24.0	+	.	Target "Motif:(GCGGAG)n" 1 33
ctg1	RepeatMasker	similarity	2208456	2208514	12.2	+	.	Target "Motif:(AGGCG)n" 1 54
ctg1	RepeatMasker	similarity	2208515	2208524	24.0	+	.	Target "Motif:(GCGGAG)n" 34 82
ctg1	RepeatMasker	similarity	2209395	2209425	14.5	+	.	Target "Motif:(GAGGAT)n" 1 31
ctg1	RepeatMasker	similarity	2212959	2213002	23.9	+	.	Target "Motif:(GGCT)n" 1 44
ctg1	RepeatMasker	similarity	2213621	2213648	12.6	+	.	Target "Motif:GA-rich" 1 27
ctg1	RepeatMasker	similarity	2214789	2214956	32.8	+	.	Target "Motif:RTAg4" 2052 2214
ctg1	RepeatMasker	similarity	2215153	2215218	23.7	+	.	Target "Motif:(TCCCCC)n" 1 66
ctg1	RepeatMasker	similarity	2218837	2218874	5.6	+	.	Target "Motif:(GCCTCTGCA)n" 1 38
ctg1	RepeatMasker	similarity	2221011	2221034	4.3	+	.	Target "Motif:(A)n" 1 24
ctg1	RepeatMasker	similarity	2223604	2223625	28.4	-	.	Target "Motif:Copia-1_ES-I" 1382 1483
ctg1	RepeatMasker	similarity	2223626	2223758	25.3	-	.	Target "Motif:Tx1-5_PM" 1048 1172
ctg1	RepeatMasker	similarity	2223759	2223771	28.4	-	.	Target "Motif:Copia-1_ES-I" 1310 1381
ctg1	RepeatMasker	similarity	2230243	2230269	12.6	+	.	Target "Motif:(TCG)n" 1 27
ctg1	RepeatMasker	similarity	2230946	2230970	9.3	+	.	Target "Motif:(CTC)n" 1 24
ctg1	RepeatMasker	similarity	2231383	2231401	5.5	+	.	Target "Motif:(CCT)n" 1 19
ctg1	RepeatMasker	similarity	2231671	2231694	4.3	+	.	Target "Motif:(GTC)n" 1 24
ctg1	RepeatMasker	similarity	2231855	2231904	11.9	+	.	Target "Motif:(AGCG)n" 1 52
ctg1	RepeatMasker	similarity	2232148	2232179	3.7	+	.	Target "Motif:(GCCT)n" 1 30
ctg1	RepeatMasker	similarity	2232200	2232228	11.3	+	.	Target "Motif:(GT)n" 1 31
ctg1	RepeatMasker	similarity	2235554	2235584	11.5	+	.	Target "Motif:(GTC)n" 1 31
ctg1	RepeatMasker	similarity	2245798	2245827	0.0	+	.	Target "Motif:(GT)n" 1 30
ctg1	RepeatMasker	similarity	2249766	2249805	26.9	+	.	Target "Motif:GA-rich" 1 40
ctg1	RepeatMasker	similarity	2250887	2250912	12.5	+	.	Target "Motif:(AC)n" 1 26
ctg1	RepeatMasker	similarity	2261329	2261373	13.3	-	.	Target "Motif:Gypsy-209C_OS-I" 1366 1411
ctg1	RepeatMasker	similarity	2261629	2261657	19.9	+	.	Target "Motif:GA-rich" 1 29
ctg1	RepeatMasker	similarity	2262181	2262202	4.7	+	.	Target "Motif:(GTG)n" 1 22
ctg1	RepeatMasker	similarity	2262465	2262590	30.1	-	.	Target "Motif:R1_DPs" 660 779
ctg1	RepeatMasker	similarity	2262964	2262985	9.7	+	.	Target "Motif:(ACC)n" 1 22
ctg1	RepeatMasker	similarity	2263122	2263162	10.6	+	.	Target "Motif:G-rich" 1 45
ctg1	RepeatMasker	similarity	2263160	2263264	38.8	+	.	Target "Motif:(TGG)n" 1 104
ctg1	RepeatMasker	similarity	2263995	2264014	5.3	+	.	Target "Motif:(TG)n" 1 20
ctg1	RepeatMasker	similarity	2264600	2264637	24.7	+	.	Target "Motif:(GTTGTC)n" 1 38
ctg1	RepeatMasker	similarity	2264829	2264855	7.9	+	.	Target "Motif:(AG)n" 1 28
ctg1	RepeatMasker	similarity	2265058	2265085	11.7	+	.	Target "Motif:(TGTG)n" 1 29
ctg1	RepeatMasker	similarity	2265284	2265327	16.6	+	.	Target "Motif:(TGG)n" 1 42
ctg1	RepeatMasker	similarity	2265346	2265435	16.7	+	.	Target "Motif:Daphne-18_HM" 4357 4434
ctg1	RepeatMasker	similarity	2265440	2265496	22.6	+	.	Target "Motif:G-rich" 1 55
ctg1	RepeatMasker	similarity	2265499	2265549	17.3	+	.	Target "Motif:(AGTGCA)n" 1 50
ctg1	RepeatMasker	similarity	2265529	2265558	28.6	+	.	Target "Motif:(AAGGC)n" 1 66
ctg1	RepeatMasker	similarity	2265559	2265597	14.9	+	.	Target "Motif:(GCAGG)n" 1 38
ctg1	RepeatMasker	similarity	2265622	2265665	12.3	+	.	Target "Motif:(GGAGAG)n" 1 44
ctg1	RepeatMasker	similarity	2265865	2265916	23.2	+	.	Target "Motif:GA-rich" 1 52
ctg1	RepeatMasker	similarity	2265918	2266003	31.4	+	.	Target "Motif:(TTTGCA)n" 1 85
ctg1	RepeatMasker	similarity	2266099	2266125	7.9	+	.	Target "Motif:(CAATG)n" 1 27
ctg1	RepeatMasker	similarity	2266177	2266217	16.6	+	.	Target "Motif:(CA)n" 1 42
ctg1	RepeatMasker	similarity	2266345	2266403	28.3	+	.	Target "Motif:(GTGGT)n" 1 57
ctg1	RepeatMasker	similarity	2266482	2266513	4.0	+	.	Target "Motif:(AAAG)n" 1 29
ctg1	RepeatMasker	similarity	2266540	2266561	9.7	+	.	Target "Motif:(AC)n" 1 22
ctg1	RepeatMasker	similarity	2266574	2266596	5.0	+	.	Target "Motif:(CCA)n" 1 22
ctg1	RepeatMasker	similarity	2266837	2266865	19.6	+	.	Target "Motif:(CACA)n" 1 29
ctg1	RepeatMasker	similarity	2267168	2267187	5.3	+	.	Target "Motif:(CAA)n" 1 20
ctg1	RepeatMasker	similarity	2267325	2267425	17.9	+	.	Target "Motif:(CATCCT)n" 1 95
ctg1	RepeatMasker	similarity	2267788	2267831	7.2	+	.	Target "Motif:(TG)n" 1 44
ctg1	RepeatMasker	similarity	2268484	2268519	15.6	+	.	Target "Motif:(TCGTCA)n" 1 36
ctg1	RepeatMasker	similarity	2268585	2268625	24.0	+	.	Target "Motif:(GCCTTG)n" 1 40
ctg1	RepeatMasker	similarity	2275105	2275130	0.0	+	.	Target "Motif:(AG)n" 1 27
ctg1	RepeatMasker	similarity	2275895	2275936	16.7	-	.	Target "Motif:Helitron-N47_OS" 14 55
ctg1	RepeatMasker	similarity	2281646	2281681	17.4	+	.	Target "Motif:A-rich" 1 34
ctg1	RepeatMasker	similarity	2283145	2283169	0.0	+	.	Target "Motif:(AC)n" 1 25
ctg1	RepeatMasker	similarity	2292321	2292432	33.1	+	.	Target "Motif:(CCT)n" 1 112
ctg1	RepeatMasker	similarity	2297001	2297026	4.0	+	.	Target "Motif:(AGGA)n" 1 28
ctg1	RepeatMasker	similarity	2303866	2303895	15.5	+	.	Target "Motif:GA-rich" 1 30
ctg1	RepeatMasker	similarity	2307203	2307237	6.0	+	.	Target "Motif:(GAGATGGA)n" 1 35
ctg1	RepeatMasker	similarity	2314697	2314743	10.0	+	.	Target "Motif:(TGT)n" 1 45
ctg1	RepeatMasker	similarity	2323495	2323522	7.7	+	.	Target "Motif:(CA)n" 1 28
ctg1	RepeatMasker	similarity	2323800	2323822	9.3	+	.	Target "Motif:(A)n" 1 23
ctg1	RepeatMasker	similarity	2323950	2323980	0.0	+	.	Target "Motif:(GT)n" 1 31
ctg1	RepeatMasker	similarity	2324128	2324161	16.4	+	.	Target "Motif:(CT)n" 1 34
ctg1	RepeatMasker	similarity	2324242	2324276	12.6	+	.	Target "Motif:GA-rich" 1 36
ctg1	RepeatMasker	similarity	2324563	2324603	5.1	+	.	Target "Motif:(GCGAGACGAG)n" 1 41
ctg1	RepeatMasker	similarity	2333238	2333360	23.5	-	.	Target "Motif:JVY_As" 23781 23886
ctg1	RepeatMasker	similarity	2335684	2335752	22.3	+	.	Target "Motif:(CGTCCT)n" 1 69
ctg1	RepeatMasker	similarity	2350428	2350510	34.0	+	.	Target "Motif:(GGTGATA)n" 1 78
ctg1	RepeatMasker	similarity	2350819	2350853	11.2	+	.	Target "Motif:(GTTGGC)n" 1 32
ctg1	RepeatMasker	similarity	2351092	2351153	18.4	+	.	Target "Motif:(CCATTT)n" 1 65
ctg1	RepeatMasker	similarity	2357496	2357555	22.9	+	.	Target "Motif:(GCGCCA)n" 1 60
ctg1	RepeatMasker	similarity	2365798	2365922	18.7	-	.	Target "Motif:5SrRNA-1_BG" 5 128
ctg1	RepeatMasker	similarity	2366586	2366612	3.9	+	.	Target "Motif:(GAC)n" 1 27
ctg1	RepeatMasker	similarity	2367025	2367062	26.5	+	.	Target "Motif:(CAC)n" 1 38
ctg1	RepeatMasker	similarity	2368499	2368529	10.5	+	.	Target "Motif:(C)n" 1 31
ctg1	RepeatMasker	similarity	2375121	2375188	38.1	+	.	Target "Motif:GA-rich" 1 68
ctg1	RepeatMasker	similarity	2375802	2375828	12.2	+	.	Target "Motif:(GCT)n" 1 27
ctg1	RepeatMasker	similarity	2377630	2377661	21.7	+	.	Target "Motif:(AGGACG)n" 1 32
ctg1	RepeatMasker	similarity	2383218	2383294	18.3	+	.	Target "Motif:GA-rich" 1 77
ctg1	RepeatMasker	similarity	2386805	2386878	15.9	+	.	Target "Motif:(CCAACGA)n" 1 73
ctg1	RepeatMasker	similarity	2403609	2403670	21.0	+	.	Target "Motif:Jockey-3_DGri" 3202 3263
ctg1	RepeatMasker	similarity	2405857	2405979	25.2	+	.	Target "Motif:5SrRNA-1_BG" 5 127
ctg1	RepeatMasker	similarity	2406059	2406182	21.0	+	.	Target "Motif:5SrRNA-1_BG" 5 128
ctg1	RepeatMasker	similarity	2410626	2410659	20.2	+	.	Target "Motif:(TG)n" 1 35
ctg1	RepeatMasker	similarity	2410935	2410969	16.8	+	.	Target "Motif:(GTT)n" 1 35
ctg1	RepeatMasker	similarity	2417172	2417193	4.7	+	.	Target "Motif:(GGT)n" 1 23
ctg1	RepeatMasker	similarity	2422287	2422313	16.8	+	.	Target "Motif:(GT)n" 1 27
ctg1	RepeatMasker	similarity	2427029	2427056	16.8	+	.	Target "Motif:A-rich" 1 28
ctg1	RepeatMasker	similarity	2427066	2427095	7.0	+	.	Target "Motif:(TG)n" 1 30
ctg1	RepeatMasker	similarity	2438565	2438591	3.9	+	.	Target "Motif:(CAA)n" 1 27
ctg1	RepeatMasker	similarity	2448552	2448602	8.5	+	.	Target "Motif:(TGTG)n" 1 51
ctg1	RepeatMasker	similarity	2448889	2448913	0.0	+	.	Target "Motif:(CTG)n" 1 25
ctg1	RepeatMasker	similarity	2455515	2455548	20.6	+	.	Target "Motif:(TGC)n" 1 35
ctg1	RepeatMasker	similarity	2459230	2459258	11.6	+	.	Target "Motif:(CAGGC)n" 1 29
ctg1	RepeatMasker	similarity	2459760	2459801	10.2	+	.	Target "Motif:(GCCGT)n" 1 46
ctg1	RepeatMasker	similarity	2470218	2470245	16.2	+	.	Target "Motif:(TGGCA)n" 1 28
ctg1	RepeatMasker	similarity	2470491	2470537	14.0	+	.	Target "Motif:(ACCAAC)n" 1 47
ctg1	RepeatMasker	similarity	2478722	2478750	19.9	+	.	Target "Motif:(ACG)n" 1 29
ctg1	RepeatMasker	similarity	2480705	2480769	29.9	+	.	Target "Motif:(TGTTGC)n" 1 65
ctg1	RepeatMasker	similarity	2480949	2481036	30.1	+	.	Target "Motif:(GCT)n" 1 85
ctg1	RepeatMasker	similarity	2484056	2484083	15.9	+	.	Target "Motif:A-rich" 1 28
ctg1	RepeatMasker	similarity	2492050	2492082	10.0	+	.	Target "Motif:(TGGCG)n" 1 33
ctg1	RepeatMasker	similarity	2502018	2502054	15.9	+	.	Target "Motif:(CCCTGG)n" 1 36
ctg1	RepeatMasker	similarity	2515222	2515253	6.5	+	.	Target "Motif:(CGT)n" 1 32
ctg1	RepeatMasker	similarity	2521182	2521219	15.3	+	.	Target "Motif:(ACATCA)n" 1 39
ctg1	RepeatMasker	similarity	2522051	2522082	22.1	+	.	Target "Motif:(GACGAT)n" 1 32
ctg1	RepeatMasker	similarity	2525380	2525398	5.6	+	.	Target "Motif:(TC)n" 1 19
ctg1	RepeatMasker	similarity	2526934	2526962	11.1	+	.	Target "Motif:(CACCT)n" 1 29
ctg1	RepeatMasker	similarity	2527385	2527430	13.1	+	.	Target "Motif:(CAGGA)n" 1 45
ctg1	RepeatMasker	similarity	2527731	2527808	0.0	+	.	Target "Motif:(ACTG)n" 1 78
ctg1	RepeatMasker	similarity	2530507	2530565	24.1	+	.	Target "Motif:GA-rich" 1 59
ctg1	RepeatMasker	similarity	2534775	2534805	18.2	+	.	Target "Motif:(CGAGGA)n" 1 31
ctg1	RepeatMasker	similarity	2539220	2539256	15.3	+	.	Target "Motif:(GTT)n" 1 37
ctg1	RepeatMasker	similarity	2539258	2539286	0.0	+	.	Target "Motif:(CTGT)n" 1 29
ctg1	RepeatMasker	similarity	2539568	2539592	9.5	+	.	Target "Motif:(ACC)n" 1 24
ctg1	RepeatMasker	similarity	2545671	2545703	20.8	+	.	Target "Motif:(CGGCGG)n" 1 33
ctg1	RepeatMasker	similarity	2548465	2548509	18.7	+	.	Target "Motif:(GGC)n" 1 44
ctg1	RepeatMasker	similarity	2548796	2548822	7.8	+	.	Target "Motif:(GCAA)n" 1 27
ctg1	RepeatMasker	similarity	2560141	2560176	13.6	+	.	Target "Motif:(CCG)n" 1 34
ctg1	RepeatMasker	similarity	2575594	2575689	31.2	-	.	Target "Motif:hAT-N4_ALy" 653 748
ctg1	RepeatMasker	similarity	2575690	2575727	30.5	-	.	Target "Motif:Gypsy-55_CGi-I" 6539 6668
ctg1	RepeatMasker	similarity	2577353	2577444	24.2	-	.	Target "Motif:hAT-N4_ALy" 704 795
ctg1	RepeatMasker	similarity	2579159	2579219	18.6	+	.	Target "Motif:(GGTC)n" 1 61
ctg1	RepeatMasker	similarity	2583555	2583615	24.6	+	.	Target "Motif:A-rich" 1 61
ctg1	RepeatMasker	similarity	2589328	2589363	9.4	+	.	Target "Motif:(AGGC)n" 1 37
ctg1	RepeatMasker	similarity	2596531	2596588	19.7	-	.	Target "Motif:Gypsy-52_PAb-I" 3682 3737
ctg1	RepeatMasker	similarity	2600907	2600942	19.7	+	.	Target "Motif:(GGC)n" 1 36
ctg1	RepeatMasker	similarity	2606571	2606916	36.5	+	.	Target "Motif:Sola1-2C_CCri" 2012 2357
ctg1	RepeatMasker	similarity	2610870	2610939	18.6	-	.	Target "Motif:Gypsy-55_CGi-I" 6590 6665
ctg1	RepeatMasker	similarity	2611075	2611106	17.6	+	.	Target "Motif:(TCCTCG)n" 1 32
ctg1	RepeatMasker	similarity	2611227	2611288	5.3	+	.	Target "Motif:(ATCATCGTC)n" 1 64
ctg1	RepeatMasker	similarity	2619163	2619202	8.0	+	.	Target "Motif:(GCA)n" 1 40
ctg1	RepeatMasker	similarity	2619209	2619239	14.5	+	.	Target "Motif:(CAGTG)n" 1 31
ctg1	RepeatMasker	similarity	2625498	2625629	27.6	+	.	Target "Motif:(TCT)n" 1 132
ctg1	RepeatMasker	similarity	2625631	2625716	16.5	-	.	Target "Motif:TRAS-1_TUr" 1384 1474
ctg1	RepeatMasker	similarity	2626450	2626484	6.8	+	.	Target "Motif:(GTG)n" 1 33
ctg1	RepeatMasker	similarity	2626629	2626678	6.4	+	.	Target "Motif:(CCTGG)n" 1 55
ctg1	RepeatMasker	similarity	2626951	2626976	4.0	+	.	Target "Motif:(TAGTG)n" 1 27
ctg1	RepeatMasker	similarity	2627368	2627396	15.5	+	.	Target "Motif:(ACCCC)n" 1 30
ctg1	RepeatMasker	similarity	2627568	2627585	0.0	+	.	Target "Motif:(AG)n" 1 18
ctg1	RepeatMasker	similarity	2632574	2632601	12.1	+	.	Target "Motif:(TTC)n" 1 28
ctg1	RepeatMasker	similarity	2633641	2633678	18.1	+	.	Target "Motif:(GGCGGT)n" 1 38
ctg1	RepeatMasker	similarity	2634154	2634195	29.8	+	.	Target "Motif:(ACA)n" 1 42
ctg1	RepeatMasker	similarity	2634286	2634305	5.3	+	.	Target "Motif:(ACA)n" 1 20
ctg1	RepeatMasker	similarity	2637922	2637963	19.0	+	.	Target "Motif:(GGAGCT)n" 1 42
ctg1	RepeatMasker	similarity	2642477	2642535	28.2	+	.	Target "Motif:GA-rich" 1 58
ctg1	RepeatMasker	similarity	2646091	2646124	21.1	+	.	Target "Motif:(CGC)n" 1 34
ctg1	RepeatMasker	similarity	2647088	2647110	4.5	+	.	Target "Motif:(CAC)n" 1 23
ctg1	RepeatMasker	similarity	2652767	2652822	27.6	+	.	Target "Motif:(GTGGT)n" 1 55
ctg1	RepeatMasker	similarity	2653530	2653575	4.5	+	.	Target "Motif:(GCAGCGCACC)n" 1 46
ctg1	RepeatMasker	similarity	2656358	2656380	4.5	+	.	Target "Motif:(CTCC)n" 1 23
ctg1	RepeatMasker	similarity	2661372	2661400	0.0	+	.	Target "Motif:(TC)n" 1 29
ctg1	RepeatMasker	similarity	2661622	2661638	0.0	+	.	Target "Motif:(GT)n" 1 17
ctg1	RepeatMasker	similarity	2663888	2663909	9.7	+	.	Target "Motif:(TTC)n" 1 22
ctg1	RepeatMasker	similarity	2664826	2664870	4.7	+	.	Target "Motif:(GGCAGC)n" 1 45
ctg1	RepeatMasker	similarity	2666053	2666092	17.7	+	.	Target "Motif:(ATCTC)n" 1 41
ctg1	RepeatMasker	similarity	2671910	2671926	0.0	+	.	Target "Motif:(GCC)n" 1 17
ctg1	RepeatMasker	similarity	2676702	2676727	12.7	+	.	Target "Motif:(TGG)n" 1 26
ctg1	RepeatMasker	similarity	2676936	2676966	10.8	+	.	Target "Motif:(CCTGT)n" 1 32
ctg1	RepeatMasker	similarity	2676957	2676992	15.4	+	.	Target "Motif:(CCAT)n" 1 36
ctg1	RepeatMasker	similarity	2677803	2677819	0.0	+	.	Target "Motif:(TGT)n" 1 17
ctg1	RepeatMasker	similarity	2683173	2683219	16.2	+	.	Target "Motif:(GGATGA)n" 1 47
ctg1	RepeatMasker	similarity	2683225	2683295	29.8	+	.	Target "Motif:(GAGCGG)n" 1 72
ctg1	RepeatMasker	similarity	2685058	2685082	13.1	+	.	Target "Motif:(AAG)n" 1 25
ctg1	RepeatMasker	similarity	2685269	2685300	3.4	+	.	Target "Motif:(ATCTAC)n" 1 34
ctg1	RepeatMasker	similarity	2691152	2691197	18.7	+	.	Target "Motif:(TTCGTC)n" 1 45
ctg1	RepeatMasker	similarity	2698314	2698352	17.3	+	.	Target "Motif:(CCACA)n" 1 41
ctg1	RepeatMasker	similarity	2698623	2698662	8.0	+	.	Target "Motif:(GTGCTG)n" 1 40
ctg1	RepeatMasker	similarity	2714862	2714884	4.5	+	.	Target "Motif:(CT)n" 1 23
ctg1	RepeatMasker	similarity	2715320	2715544	27.4	+	.	Target "Motif:DF0003478" 783 1009
ctg1	RepeatMasker	similarity	2718521	2718557	18.3	+	.	Target "Motif:(CGT)n" 1 37
ctg1	RepeatMasker	similarity	2720831	2720867	5.7	+	.	Target "Motif:(GTG)n" 1 37
ctg1	RepeatMasker	similarity	2721199	2721241	15.8	+	.	Target "Motif:G-rich" 1 39
ctg1	RepeatMasker	similarity	2721402	2721432	3.3	+	.	Target "Motif:(CAGC)n" 1 32
ctg1	RepeatMasker	similarity	2747827	2747882	22.8	+	.	Target "Motif:(GTC)n" 1 58
ctg1	RepeatMasker	similarity	2752905	2752928	9.1	+	.	Target "Motif:(CCA)n" 1 25
ctg1	RepeatMasker	similarity	2759622	2759654	13.5	+	.	Target "Motif:(TGGATG)n" 1 33
ctg1	RepeatMasker	similarity	2760785	2760801	0.0	+	.	Target "Motif:(GTC)n" 1 17
ctg1	RepeatMasker	similarity	2762395	2762423	20.4	+	.	Target "Motif:(GCC)n" 1 29
ctg1	RepeatMasker	similarity	2762992	2763021	14.7	+	.	Target "Motif:(CAG)n" 1 30
ctg1	RepeatMasker	similarity	2765823	2765853	0.0	+	.	Target "Motif:(GCAG)n" 1 31
ctg1	RepeatMasker	similarity	2766596	2766629	3.0	+	.	Target "Motif:(CT)n" 1 35
ctg1	RepeatMasker	similarity	2767121	2767177	32.3	+	.	Target "Motif:(CTTTCT)n" 1 57
ctg1	RepeatMasker	similarity	2775685	2775739	16.8	+	.	Target "Motif:(CCATCA)n" 1 56
ctg1	RepeatMasker	similarity	2775724	2775755	10.4	+	.	Target "Motif:(CACCCA)n" 1 32
ctg1	RepeatMasker	similarity	2781498	2781543	15.0	+	.	Target "Motif:(GCA)n" 1 46
ctg1	RepeatMasker	similarity	2786285	2786346	27.4	+	.	Target "Motif:RTEX-1_CR" 1232 1293
ctg1	RepeatMasker	similarity	2786889	2786978	29.2	+	.	Target "Motif:(CCTG)n" 1 86
ctg1	RepeatMasker	similarity	2788483	2788515	0.0	+	.	Target "Motif:(CA)n" 1 33
ctg1	RepeatMasker	similarity	2792601	2792620	5.3	+	.	Target "Motif:(AC)n" 1 20
ctg1	RepeatMasker	similarity	2797716	2797748	6.5	+	.	Target "Motif:(GT)n" 1 33
ctg1	RepeatMasker	similarity	2809123	2809256	39.6	+	.	Target "Motif:(GGT)n" 1 134
ctg1	RepeatMasker	similarity	2811120	2811164	2.4	+	.	Target "Motif:(GCAGTGAGT)n" 1 46
ctg1	RepeatMasker	similarity	2811776	2811831	20.6	+	.	Target "Motif:(GTGA)n" 1 54
ctg1	RepeatMasker	similarity	2812140	2812164	0.0	+	.	Target "Motif:(TGC)n" 1 25
ctg1	RepeatMasker	similarity	2812621	2812665	12.0	+	.	Target "Motif:(CCTAT)n" 1 47
ctg1	RepeatMasker	similarity	2815300	2815332	17.5	+	.	Target "Motif:(GAC)n" 1 33
ctg1	RepeatMasker	similarity	2815466	2815506	12.1	+	.	Target "Motif:(CGCGAG)n" 1 41
ctg1	RepeatMasker	similarity	2815634	2815658	0.0	+	.	Target "Motif:(TTCTT)n" 1 26
ctg1	RepeatMasker	similarity	2815667	2815690	13.7	+	.	Target "Motif:(AC)n" 1 24
ctg1	RepeatMasker	similarity	2819033	2819083	27.9	+	.	Target "Motif:(CCCCT)n" 1 49
ctg1	RepeatMasker	similarity	2819282	2819311	14.7	+	.	Target "Motif:(CGA)n" 1 30
ctg1	RepeatMasker	similarity	2822664	2822714	10.4	+	.	Target "Motif:Copia-6_ACas-I" 544 591
ctg1	RepeatMasker	similarity	2832321	2832349	20.4	+	.	Target "Motif:(TAT)n" 1 29
ctg1	RepeatMasker	similarity	2832468	2832494	12.0	+	.	Target "Motif:(CAAGC)n" 1 27
ctg1	RepeatMasker	similarity	2832489	2832581	14.5	+	.	Target "Motif:GA-rich" 1 95
ctg1	RepeatMasker	similarity	2836912	2836932	5.0	+	.	Target "Motif:(AGC)n" 1 21
ctg1	RepeatMasker	similarity	2836987	2837016	0.0	+	.	Target "Motif:(TG)n" 1 30
ctg1	RepeatMasker	similarity	2837138	2837173	15.8	+	.	Target "Motif:(TTTC)n" 1 36
ctg1	RepeatMasker	similarity	2837659	2837687	0.0	+	.	Target "Motif:(TG)n" 1 29
ctg1	RepeatMasker	similarity	2839825	2839869	16.3	+	.	Target "Motif:(TGGA)n" 1 43
ctg1	RepeatMasker	similarity	2840909	2840951	15.5	+	.	Target "Motif:(CGACTG)n" 1 43
ctg1	RepeatMasker	similarity	2841230	2841251	9.7	+	.	Target "Motif:(CTGT)n" 1 22
ctg1	RepeatMasker	similarity	2841455	2841481	3.9	+	.	Target "Motif:(TGCAC)n" 1 27
ctg1	RepeatMasker	similarity	2842097	2842166	31.5	+	.	Target "Motif:(CTA)n" 1 70
ctg1	RepeatMasker	similarity	2862558	2862597	8.1	+	.	Target "Motif:(AGC)n" 1 40
ctg1	RepeatMasker	similarity	2867709	2867755	27.7	+	.	Target "Motif:(TGC)n" 1 46
ctg1	RepeatMasker	similarity	2868029	2868076	12.3	+	.	Target "Motif:(GCAG)n" 1 46
ctg1	RepeatMasker	similarity	2868591	2868619	3.6	+	.	Target "Motif:(CA)n" 1 29
ctg1	RepeatMasker	similarity	2872648	2872669	26.9	-	.	Target "Motif:Mariner-62_HSal" 386 478
ctg1	RepeatMasker	similarity	2872670	2872742	19.2	+	.	Target "Motif:Mariner-N5_HSal" 1117 1192
ctg1	RepeatMasker	similarity	2872674	2872770	24.2	-	.	Target "Motif:DF0002147" 759 883
ctg1	RepeatMasker	similarity	2872997	2873032	12.2	+	.	Target "Motif:(GCCA)n" 1 38
ctg1	RepeatMasker	similarity	2873240	2873321	21.6	+	.	Target "Motif:(ACACA)n" 1 82
ctg1	RepeatMasker	similarity	2874762	2874795	12.8	+	.	Target "Motif:(CACATA)n" 1 36
ctg1	RepeatMasker	similarity	2875142	2875166	0.0	+	.	Target "Motif:(GTG)n" 1 23
ctg1	RepeatMasker	similarity	2875773	2875794	10.0	+	.	Target "Motif:(CACC)n" 1 22
ctg1	RepeatMasker	similarity	2878035	2878059	4.1	+	.	Target "Motif:(CAGA)n" 1 26
ctg1	RepeatMasker	similarity	2879195	2879221	12.2	+	.	Target "Motif:GA-rich" 1 28
ctg1	RepeatMasker	similarity	2879462	2879517	17.9	+	.	Target "Motif:Sola2-4_LMi" 2157 2212
ctg1	RepeatMasker	similarity	2884676	2884722	6.7	+	.	Target "Motif:(CGCACCACGA)n" 1 47
ctg1	RepeatMasker	similarity	2891388	2891408	0.0	+	.	Target "Motif:(CGC)n" 1 22
ctg1	RepeatMasker	similarity	2892265	2892297	21.3	+	.	Target "Motif:(GTGTGA)n" 1 33
ctg1	RepeatMasker	similarity	2906864	2906874	20.9	+	.	Target "Motif:G-rich" 1 39
ctg1	RepeatMasker	similarity	2906875	2906902	4.0	+	.	Target "Motif:(GGCTG)n" 1 28
ctg1	RepeatMasker	similarity	2906906	2906956	22.9	+	.	Target "Motif:(ACGGAG)n" 1 54
ctg1	RepeatMasker	similarity	2907067	2907092	8.1	+	.	Target "Motif:(CGGG)n" 1 27
ctg1	RepeatMasker	similarity	2913787	2913834	24.4	+	.	Target "Motif:(CAG)n" 1 49
ctg1	RepeatMasker	similarity	2914529	2914609	23.5	+	.	Target "Motif:Copia-8_CPu-I" 808 888
ctg1	RepeatMasker	similarity	2917737	2917797	18.3	+	.	Target "Motif:Copia-8_CPu-I" 1481 1541
ctg1	RepeatMasker	similarity	2922890	2922946	19.1	+	.	Target "Motif:(TGT)n" 1 56
ctg1	RepeatMasker	similarity	2930162	2930194	21.3	+	.	Target "Motif:(AC)n" 1 33
ctg1	RepeatMasker	similarity	2933764	2933808	8.1	+	.	Target "Motif:(AGTGAGG)n" 1 44
ctg1	RepeatMasker	similarity	2934226	2934256	3.3	+	.	Target "Motif:(TCTG)n" 1 31
ctg1	RepeatMasker	similarity	2935155	2935186	14.6	+	.	Target "Motif:(CAG)n" 1 31
ctg1	RepeatMasker	similarity	2935909	2935954	12.3	+	.	Target "Motif:(CGTCT)n" 1 45
ctg1	RepeatMasker	similarity	2936107	2936131	0.0	+	.	Target "Motif:(CCA)n" 1 25
ctg1	RepeatMasker	similarity	2937365	2937402	18.9	+	.	Target "Motif:(GCCACG)n" 1 38
ctg1	RepeatMasker	similarity	2939552	2939592	7.7	+	.	Target "Motif:(AAAAAAG)n" 1 42
ctg1	RepeatMasker	similarity	2940234	2940256	20.2	+	.	Target "Motif:Helitron-2_DR" 23567 23654
ctg1	RepeatMasker	similarity	2940257	2940320	16.1	+	.	Target "Motif:DF0002061" 414 475
ctg1	RepeatMasker	similarity	2940272	2940330	8.9	+	.	Target "Motif:ERV-2B_Crp-LTR" 985 1040
ctg1	RepeatMasker	similarity	2940673	2940706	9.7	+	.	Target "Motif:(GTTT)n" 1 34
ctg1	RepeatMasker	similarity	2940769	2940804	15.5	+	.	Target "Motif:(CTCT)n" 1 38
ctg1	RepeatMasker	similarity	2940847	2940873	3.8	+	.	Target "Motif:(C)n" 1 27
ctg1	RepeatMasker	similarity	2941037	2941108	18.8	+	.	Target "Motif:(GCAT)n" 1 73
ctg1	RepeatMasker	similarity	2941127	2941152	8.3	+	.	Target "Motif:(CAC)n" 1 26
ctg1	RepeatMasker	similarity	2942754	2942833	1.3	+	.	Target "Motif:(AG)n" 1 80
ctg1	RepeatMasker	similarity	2942834	2942858	0.0	+	.	Target "Motif:(TG)n" 1 25
ctg1	RepeatMasker	similarity	2943187	2943216	10.7	+	.	Target "Motif:(TTTTCT)n" 1 32
ctg1	RepeatMasker	similarity	2943516	2943570	1.9	+	.	Target "Motif:(TGTA)n" 1 55
ctg1	RepeatMasker	similarity	2945489	2945530	9.4	+	.	Target "Motif:G-rich" 1 39
ctg1	RepeatMasker	similarity	2946251	2946294	12.3	+	.	Target "Motif:(TGGC)n" 1 40
ctg1	RepeatMasker	similarity	2946338	2946371	13.0	+	.	Target "Motif:(CACAG)n" 1 35
ctg1	RepeatMasker	similarity	2946404	2946446	2.4	+	.	Target "Motif:(CCTGC)n" 1 45
ctg1	RepeatMasker	similarity	2949403	2949449	26.4	+	.	Target "Motif:(CAGCAA)n" 1 46
ctg1	RepeatMasker	similarity	2950433	2950492	19.7	-	.	Target "Motif:Copia-7_DPu-I" 1037 1092
ctg1	RepeatMasker	similarity	2951121	2951162	10.5	+	.	Target "Motif:(GTT)n" 1 43
ctg1	RepeatMasker	similarity	2951789	2951826	6.1	+	.	Target "Motif:(CTG)n" 1 37
ctg1	RepeatMasker	similarity	2964408	2964475	18.4	+	.	Target "Motif:(GGAGGT)n" 1 68
ctg1	RepeatMasker	similarity	2964502	2964532	3.3	+	.	Target "Motif:(GCAGGT)n" 1 31
ctg1	RepeatMasker	similarity	2965158	2965201	24.0	+	.	Target "Motif:(TGCAC)n" 1 44
ctg1	RepeatMasker	similarity	2967086	2967151	25.6	+	.	Target "Motif:(CATTTA)n" 1 64
ctg1	RepeatMasker	similarity	2968274	2968319	25.7	+	.	Target "Motif:(CGA)n" 1 44
ctg1	RepeatMasker	similarity	2970795	2970815	4.9	+	.	Target "Motif:(GCG)n" 1 21
ctg1	RepeatMasker	similarity	2975274	2975298	8.5	+	.	Target "Motif:(TG)n" 1 25
ctg1	RepeatMasker	similarity	2976408	2976442	20.7	+	.	Target "Motif:(CAGTTG)n" 1 34
ctg1	RepeatMasker	similarity	2976698	2976740	7.4	+	.	Target "Motif:(CTGCAC)n" 1 43
ctg1	RepeatMasker	similarity	2982076	2982104	19.6	+	.	Target "Motif:(GTTGT)n" 1 29
ctg1	RepeatMasker	similarity	2982303	2982339	22.1	+	.	Target "Motif:(CCGC)n" 1 38
ctg1	RepeatMasker	similarity	2982375	2982401	3.9	+	.	Target "Motif:(TCTTG)n" 1 27
ctg1	RepeatMasker	similarity	2983030	2983053	4.3	+	.	Target "Motif:(TTCT)n" 1 25
ctg1	RepeatMasker	similarity	2986195	2986217	0.0	+	.	Target "Motif:(TTC)n" 1 22
ctg1	RepeatMasker	similarity	2986852	2986919	28.5	+	.	Target "Motif:GA-rich" 1 69
ctg1	RepeatMasker	similarity	2987916	2987950	13.2	+	.	Target "Motif:(TGGATGA)n" 1 36
ctg1	RepeatMasker	similarity	2989089	2989111	0.0	+	.	Target "Motif:(GCGT)n" 1 23
ctg1	RepeatMasker	similarity	2989169	2989219	24.8	+	.	Target "Motif:(GCAGCC)n" 1 50
ctg1	RepeatMasker	similarity	2989341	2989372	3.2	+	.	Target "Motif:(CT)n" 1 32
ctg1	RepeatMasker	similarity	3000433	3000459	12.0	+	.	Target "Motif:(GCT)n" 1 28
ctg1	RepeatMasker	similarity	3001723	3001743	4.9	+	.	Target "Motif:(TCC)n" 1 21
ctg1	RepeatMasker	similarity	3003197	3003220	14.4	+	.	Target "Motif:(TCT)n" 1 24
ctg1	RepeatMasker	similarity	3003489	3003536	24.4	+	.	Target "Motif:(CGG)n" 1 49
ctg1	RepeatMasker	similarity	3010161	3010217	24.5	+	.	Target "Motif:(CGAGGA)n" 1 57
ctg1	RepeatMasker	similarity	3010426	3010470	31.0	+	.	Target "Motif:(GACGTC)n" 1 45
ctg1	RepeatMasker	similarity	3022087	3022115	7.2	+	.	Target "Motif:(AG)n" 1 29
ctg1	RepeatMasker	similarity	3027496	3027554	20.3	-	.	Target "Motif:CryptonH-5_HM" 4437 4499
ctg1	RepeatMasker	similarity	3027520	3027564	15.6	+	.	Target "Motif:ERV-2B_Crp-LTR" 1001 1045
ctg1	RepeatMasker	similarity	3027565	3027594	27.0	+	.	Target "Motif:Mariner-39_SSa" 1017 1090
ctg1	RepeatMasker	similarity	3028093	3028114	4.8	+	.	Target "Motif:(CCT)n" 1 22
ctg1	RepeatMasker	similarity	3028295	3028378	3.7	+	.	Target "Motif:(AG)n" 1 84
ctg1	RepeatMasker	similarity	3028379	3028396	0.0	+	.	Target "Motif:(GT)n" 1 18
ctg1	RepeatMasker	similarity	3035384	3035431	8.1	+	.	Target "Motif:(CAGG)n" 1 44
ctg1	RepeatMasker	similarity	3035664	3035702	14.3	+	.	Target "Motif:(CCA)n" 1 40
ctg1	RepeatMasker	similarity	3037639	3037660	0.0	+	.	Target "Motif:(T)n" 1 22
ctg1	RepeatMasker	similarity	3045210	3045270	23.1	+	.	Target "Motif:(CTTCCT)n" 1 60
ctg1	RepeatMasker	similarity	3063089	3063105	0.0	+	.	Target "Motif:(GCT)n" 1 17
ctg1	RepeatMasker	similarity	3063531	3063557	16.5	+	.	Target "Motif:(TGT)n" 1 27
ctg1	RepeatMasker	similarity	3065521	3065611	23.3	-	.	Target "Motif:Sola1-2_AC" 2841 2933
ctg1	RepeatMasker	similarity	3074709	3074757	12.6	+	.	Target "Motif:(AGGTA)n" 1 49
ctg1	RepeatMasker	similarity	3086844	3086873	7.2	+	.	Target "Motif:(CCTTGG)n" 1 33
ctg1	RepeatMasker	similarity	3087214	3087232	5.6	+	.	Target "Motif:(GA)n" 1 19
ctg1	RepeatMasker	similarity	3087533	3087572	12.8	+	.	Target "Motif:(GAGTGTA)n" 1 38
ctg1	RepeatMasker	similarity	3095075	3095114	17.7	+	.	Target "Motif:(CGG)n" 1 40
ctg1	RepeatMasker	similarity	3095786	3095810	8.7	+	.	Target "Motif:(GAG)n" 1 26
ctg1	RepeatMasker	similarity	3099204	3099247	18.0	+	.	Target "Motif:(ACAAGC)n" 1 46
ctg1	RepeatMasker	similarity	3099691	3099727	25.7	+	.	Target "Motif:(GGTGAA)n" 1 37
ctg1	RepeatMasker	similarity	3103644	3103687	19.9	+	.	Target "Motif:(TGG)n" 1 44
ctg1	RepeatMasker	similarity	3115746	3115769	4.7	+	.	Target "Motif:(GA)n" 1 23
ctg1	RepeatMasker	similarity	3119513	3119538	12.7	+	.	Target "Motif:(CCA)n" 1 26
ctg1	RepeatMasker	similarity	3121226	3121319	0.0	+	.	Target "Motif:(GTT)n" 1 94
ctg1	RepeatMasker	similarity	3122736	3122758	9.6	+	.	Target "Motif:(AGC)n" 1 23
ctg1	RepeatMasker	similarity	3122923	3122957	13.2	+	.	Target "Motif:GA-rich" 1 35
ctg1	RepeatMasker	similarity	3133375	3133402	15.9	+	.	Target "Motif:(CCT)n" 1 28
ctg1	RepeatMasker	similarity	3135780	3135843	18.4	+	.	Target "Motif:Copia-55_PPe-I" 26 85
ctg1	RepeatMasker	similarity	3137518	3137550	17.0	+	.	Target "Motif:GA-rich" 1 33
ctg1	RepeatMasker	similarity	3137569	3137711	19.7	+	.	Target "Motif:EnSpm-1_HV" 1825 1948
ctg1	RepeatMasker	similarity	3139505	3139546	10.6	+	.	Target "Motif:(TGTGG)n" 1 42
ctg1	RepeatMasker	similarity	3140156	3140193	0.0	+	.	Target "Motif:(CCTCGACA)n" 1 36
ctg1	RepeatMasker	similarity	3140608	3140695	18.2	+	.	Target "Motif:(CCT)n" 1 84
ctg1	RepeatMasker	similarity	3143151	3143333	28.4	-	.	Target "Motif:OSTE1" 153 334
ctg1	RepeatMasker	similarity	3144007	3144066	23.7	+	.	Target "Motif:(TGG)n" 1 57
ctg1	RepeatMasker	similarity	3146237	3146276	24.6	+	.	Target "Motif:(GGC)n" 1 39
ctg1	RepeatMasker	similarity	3146499	3146525	12.0	+	.	Target "Motif:GA-rich" 1 28
ctg1	RepeatMasker	similarity	3149773	3149802	10.8	+	.	Target "Motif:A-rich" 1 32
ctg1	RepeatMasker	similarity	3153583	3153609	16.9	+	.	Target "Motif:(AACCT)n" 1 27
ctg1	RepeatMasker	similarity	3169704	3169779	24.0	-	.	Target "Motif:CryptonH-13_HM" 5505 5579
ctg1	RepeatMasker	similarity	3169742	3169800	23.7	+	.	Target "Motif:ATCopia24I" 2751 2809
ctg1	RepeatMasker	similarity	3169780	3169800	23.4	-	.	Target "Motif:CACTA_LP" 3088 3131
ctg1	RepeatMasker	similarity	3172592	3172667	16.6	+	.	Target "Motif:(TTTTCCT)n" 1 76
ctg1	RepeatMasker	similarity	3183971	3183995	13.2	+	.	Target "Motif:(CTGC)n" 1 25
ctg1	RepeatMasker	similarity	3184501	3184534	0.0	+	.	Target "Motif:(CA)n" 1 34
ctg1	RepeatMasker	similarity	3184759	3184864	24.8	-	.	Target "Motif:Jockey-3_DGri" 3221 3326
ctg1	RepeatMasker	similarity	3184774	3184864	20.9	-	.	Target "Motif:RTAg4" 2129 2222
ctg1	RepeatMasker	similarity	3184865	3184880	22.1	-	.	Target "Motif:Copia-7_ES-I" 3294 3399
ctg1	RepeatMasker	similarity	3184978	3185016	7.7	-	.	Target "Motif:Gypsy14-LTR_Dpse" 122 160
ctg1	RepeatMasker	similarity	3185242	3185300	32.3	+	.	Target "Motif:(CCTTCC)n" 1 58
ctg1	RepeatMasker	similarity	3186145	3186181	11.7	+	.	Target "Motif:(TGC)n" 1 38
ctg1	RepeatMasker	similarity	3186343	3186373	14.2	+	.	Target "Motif:(TGG)n" 1 31
ctg1	RepeatMasker	similarity	3189379	3189404	4.3	+	.	Target "Motif:(TGA)n" 1 25
ctg1	RepeatMasker	similarity	3189422	3189449	16.2	+	.	Target "Motif:(CGG)n" 1 28
ctg1	RepeatMasker	similarity	3195977	3196000	9.1	+	.	Target "Motif:(AAG)n" 1 24
ctg1	RepeatMasker	similarity	3213884	3213931	25.6	+	.	Target "Motif:(TGGA)n" 1 47
ctg1	RepeatMasker	similarity	3217869	3217931	30.1	+	.	Target "Motif:(TGG)n" 1 63
ctg1	RepeatMasker	similarity	3218011	3218043	13.5	+	.	Target "Motif:(TGA)n" 1 33
ctg1	RepeatMasker	similarity	3218582	3220406	35.7	-	.	Target "Motif:MarCry-1_FO" 54 1861
ctg1	RepeatMasker	similarity	3222473	3222507	19.6	+	.	Target "Motif:(TTC)n" 1 35
ctg1	RepeatMasker	similarity	3222508	3222519	16.2	+	.	Target "Motif:(GTTCTT)n" 2 51
ctg1	RepeatMasker	similarity	3223634	3223665	3.4	+	.	Target "Motif:(ATGGTG)n" 1 31
ctg1	RepeatMasker	similarity	3224085	3224103	0.0	+	.	Target "Motif:(TGT)n" 1 19
ctg1	RepeatMasker	similarity	3224704	3224726	4.5	+	.	Target "Motif:(AAC)n" 1 23
ctg1	RepeatMasker	similarity	3248459	3248486	0.0	+	.	Target "Motif:(CGATG)n" 1 28
ctg1	RepeatMasker	similarity	3248831	3248872	0.0	+	.	Target "Motif:(TG)n" 1 42
ctg1	RepeatMasker	similarity	3254754	3254774	5.0	+	.	Target "Motif:(GA)n" 1 21
ctg1	RepeatMasker	similarity	3255396	3255427	23.5	+	.	Target "Motif:A-rich" 1 32
ctg1	RepeatMasker	similarity	3256477	3256509	13.7	+	.	Target "Motif:(G)n" 1 33
ctg1	RepeatMasker	similarity	3257086	3257110	13.1	+	.	Target "Motif:(A)n" 1 25
ctg1	RepeatMasker	similarity	3258422	3258462	8.1	+	.	Target "Motif:(TCG)n" 1 41
ctg1	RepeatMasker	similarity	3259719	3259742	8.8	+	.	Target "Motif:(AGCC)n" 1 24
ctg1	RepeatMasker	similarity	3260158	3260188	0.0	+	.	Target "Motif:(CCA)n" 1 31
ctg1	RepeatMasker	similarity	3261536	3261572	18.3	+	.	Target "Motif:(T)n" 1 37
ctg1	RepeatMasker	similarity	3264901	3264941	19.4	+	.	Target "Motif:(TGC)n" 1 42
ctg1	RepeatMasker	similarity	3265404	3265422	0.0	+	.	Target "Motif:(G)n" 1 19
ctg1	RepeatMasker	similarity	3266078	3266106	7.3	+	.	Target "Motif:(CA)n" 1 29
ctg1	RepeatMasker	similarity	3274492	3274525	6.5	+	.	Target "Motif:GA-rich" 1 35
ctg1	RepeatMasker	similarity	3276510	3276536	7.8	+	.	Target "Motif:(TAGGA)n" 1 27
ctg1	RepeatMasker	similarity	3276831	3276872	6.5	+	.	Target "Motif:G-rich" 1 37
ctg1	RepeatMasker	similarity	3277095	3277158	1.9	+	.	Target "Motif:(CCAGGGCT)n" 1 59
ctg1	RepeatMasker	similarity	3277178	3277209	13.7	+	.	Target "Motif:(CCTCC)n" 1 32
ctg1	RepeatMasker	similarity	3283081	3283113	18.1	+	.	Target "Motif:(GCCAGG)n" 1 32
ctg1	RepeatMasker	similarity	3288181	3288227	2.2	+	.	Target "Motif:(AC)n" 1 47
ctg1	RepeatMasker	similarity	3289477	3289525	0.0	+	.	Target "Motif:(TC)n" 1 49
ctg1	RepeatMasker	similarity	3289622	3289642	5.0	+	.	Target "Motif:(AC)n" 1 21
ctg1	RepeatMasker	similarity	3292658	3292710	14.1	+	.	Target "Motif:G-rich" 1 55
ctg1	RepeatMasker	similarity	3293232	3293315	32.1	-	.	Target "Motif:CACTA-1_CapOwc" 739 822
ctg1	RepeatMasker	similarity	3293237	3293403	31.9	+	.	Target "Motif:TART_DV" 11405 11548
ctg1	RepeatMasker	similarity	3293442	3293486	26.6	+	.	Target "Motif:(CCA)n" 1 45
ctg1	RepeatMasker	similarity	3302308	3302333	12.7	+	.	Target "Motif:(CCG)n" 1 26
ctg1	RepeatMasker	similarity	3303235	3303257	0.0	+	.	Target "Motif:(A)n" 1 23
ctg1	RepeatMasker	similarity	3303934	3303966	9.8	+	.	Target "Motif:G-rich" 1 36
ctg1	RepeatMasker	similarity	3305006	3305043	0.0	+	.	Target "Motif:(AT)n" 1 38
ctg1	RepeatMasker	similarity	3306055	3306073	0.0	+	.	Target "Motif:(G)n" 1 19
ctg1	RepeatMasker	similarity	3313919	3313967	4.3	+	.	Target "Motif:(AC)n" 1 49
ctg1	RepeatMasker	similarity	3314671	3314701	11.2	+	.	Target "Motif:(AATC)n" 1 30
ctg1	RepeatMasker	similarity	3314874	3314891	0.0	+	.	Target "Motif:(GT)n" 1 18
ctg1	RepeatMasker	similarity	3318534	3318586	10.3	+	.	Target "Motif:(AGGT)n" 1 53
ctg1	RepeatMasker	similarity	3318587	3318643	21.3	+	.	Target "Motif:5SrRNA-1_BG" 943 999
ctg1	RepeatMasker	similarity	3319319	3319351	3.1	+	.	Target "Motif:(CAA)n" 1 33
ctg1	RepeatMasker	similarity	3322890	3322915	14.4	+	.	Target "Motif:(T)n" 1 26
ctg1	RepeatMasker	similarity	3325287	3325303	0.0	+	.	Target "Motif:(A)n" 1 17
ctg1	RepeatMasker	similarity	3328075	3328121	22.4	+	.	Target "Motif:(GGT)n" 1 45
ctg1	RepeatMasker	similarity	3332199	3332234	17.4	+	.	Target "Motif:(CACAT)n" 1 34
ctg1	RepeatMasker	similarity	3342155	3342175	4.9	+	.	Target "Motif:(CGA)n" 1 21
ctg1	RepeatMasker	similarity	3343169	3343272	24.8	-	.	Target "Motif:L2-4_GA" 1459 1561
ctg1	RepeatMasker	similarity	3356843	3356865	9.6	+	.	Target "Motif:(A)n" 1 23
ctg1	RepeatMasker	similarity	3366921	3366959	17.9	+	.	Target "Motif:(TCGCATG)n" 1 42
ctg1	RepeatMasker	similarity	3367927	3367961	21.0	+	.	Target "Motif:(TGT)n" 1 35
ctg1	RepeatMasker	similarity	3369509	3369552	9.7	+	.	Target "Motif:(TGC)n" 1 44
ctg1	RepeatMasker	similarity	3372902	3372933	14.7	+	.	Target "Motif:(CGGTTC)n" 1 31
ctg1	RepeatMasker	similarity	3382388	3382456	9.2	+	.	Target "Motif:(AGGC)n" 1 69
ctg1	RepeatMasker	similarity	3382706	3382779	11.4	+	.	Target "Motif:(ACC)n" 1 72
ctg1	RepeatMasker	similarity	3382927	3382976	8.7	+	.	Target "Motif:(GCAAA)n" 1 50
ctg1	RepeatMasker	similarity	3383458	3383477	0.0	+	.	Target "Motif:(GGT)n" 1 20
ctg1	RepeatMasker	similarity	3383517	3383544	16.8	+	.	Target "Motif:(CGG)n" 1 28
ctg1	RepeatMasker	similarity	3385124	3385192	17.1	+	.	Target "Motif:DF0003516" 831 890
ctg1	RepeatMasker	similarity	3385303	3385404	22.7	+	.	Target "Motif:DF0003458" 1556 1653
ctg1	RepeatMasker	similarity	3385466	3385503	0.0	+	.	Target "Motif:(AC)n" 1 38
ctg1	RepeatMasker	similarity	3385681	3385717	11.7	+	.	Target "Motif:(CTA)n" 1 37
ctg1	RepeatMasker	similarity	3395235	3395306	22.1	+	.	Target "Motif:(CA)n" 1 69
ctg1	RepeatMasker	similarity	3411859	3411985	8.6	+	.	Target "Motif:(CT)n" 1 130
ctg1	RepeatMasker	similarity	3414982	3415028	19.5	+	.	Target "Motif:(CAA)n" 1 48
ctg1	RepeatMasker	similarity	3418253	3418288	16.6	+	.	Target "Motif:(TGGCCCT)n" 1 36
ctg1	RepeatMasker	similarity	3423950	3424008	28.2	+	.	Target "Motif:GA-rich" 1 57
ctg1	RepeatMasker	similarity	3424458	3424493	18.9	+	.	Target "Motif:(CGG)n" 1 36
ctg1	RepeatMasker	similarity	3426823	3426858	22.5	+	.	Target "Motif:(T)n" 1 36
ctg1	RepeatMasker	similarity	3429501	3429593	22.8	-	.	Target "Motif:DF0003274" 177 268
ctg1	RepeatMasker	similarity	3430127	3430149	4.5	+	.	Target "Motif:(CT)n" 1 23
ctg1	RepeatMasker	similarity	3435114	3435199	21.7	+	.	Target "Motif:5SrRNA-1_BG" 5 89
ctg1	RepeatMasker	similarity	3436605	3436643	13.7	+	.	Target "Motif:(CATCCAC)n" 1 36
ctg1	RepeatMasker	similarity	3438285	3438354	23.2	+	.	Target "Motif:RT1" 3071 3140
ctg1	RepeatMasker	similarity	3438300	3438358	17.7	+	.	Target "Motif:Ag-Jock-1" 1314 1365
ctg1	RepeatMasker	similarity	3445644	3445687	30.6	+	.	Target "Motif:(GCT)n" 1 44
ctg1	RepeatMasker	similarity	3446273	3446300	8.2	+	.	Target "Motif:(GGC)n" 1 27
ctg1	RepeatMasker	similarity	3446839	3446897	26.2	+	.	Target "Motif:(GTCGGA)n" 1 61
ctg1	RepeatMasker	similarity	3450876	3450919	12.5	+	.	Target "Motif:(GGACTCT)n" 1 46
ctg1	RepeatMasker	similarity	3450951	3450990	2.6	+	.	Target "Motif:(GT)n" 1 40
ctg1	RepeatMasker	similarity	3451260	3451381	22.5	-	.	Target "Motif:RTEX-1_CR" 1182 1348
ctg1	RepeatMasker	similarity	3455944	3455975	22.1	+	.	Target "Motif:A-rich" 1 32
ctg1	RepeatMasker	similarity	3457119	3457154	16.4	+	.	Target "Motif:(GGTA)n" 1 35
ctg1	RepeatMasker	similarity	3457400	3457440	5.1	+	.	Target "Motif:(CAGG)n" 1 41
ctg1	RepeatMasker	similarity	3457546	3457569	9.1	+	.	Target "Motif:(G)n" 1 24
ctg1	RepeatMasker	similarity	3458050	3458103	8.2	+	.	Target "Motif:(CCT)n" 1 53
ctg1	RepeatMasker	similarity	3458482	3458627	29.0	+	.	Target "Motif:(CCA)n" 1 142
ctg1	RepeatMasker	similarity	3463882	3463917	16.5	+	.	Target "Motif:(GCGATGC)n" 1 36
ctg1	RepeatMasker	similarity	3483804	3483830	8.0	+	.	Target "Motif:(TCC)n" 1 27
ctg1	RepeatMasker	similarity	3484467	3484531	15.8	+	.	Target "Motif:Sola3-N1_SK" 4066 4135
ctg1	RepeatMasker	similarity	3489161	3489203	10.4	+	.	Target "Motif:(CATAGC)n" 1 45
ctg1	RepeatMasker	similarity	3491124	3491157	11.3	+	.	Target "Motif:(TTA)n" 1 35
ctg1	RepeatMasker	similarity	3492357	3492396	18.8	+	.	Target "Motif:(TATTAT)n" 1 38
ctg1	RepeatMasker	similarity	3495567	3495588	9.8	+	.	Target "Motif:(ATA)n" 1 22
ctg1	RepeatMasker	similarity	3498560	3498586	8.5	+	.	Target "Motif:(TAA)n" 1 26
ctg1	RepeatMasker	similarity	3500090	3500131	14.3	-	.	Target "Motif:LINE1-47_SBi" 606 647
ctg1	RepeatMasker	similarity	3504830	3504851	0.0	+	.	Target "Motif:(C)n" 1 22
ctg1	RepeatMasker	similarity	3507051	3507093	14.8	+	.	Target "Motif:GA-rich" 1 41
ctg1	RepeatMasker	similarity	3507392	3507419	11.7	+	.	Target "Motif:(CCAGC)n" 1 29
ctg1	RepeatMasker	similarity	3510407	3510438	18.1	+	.	Target "Motif:GA-rich" 1 33
ctg1	RepeatMasker	similarity	3510765	3510794	11.6	+	.	Target "Motif:(TGCTA)n" 1 30
ctg1	RepeatMasker	similarity	3512014	3512040	8.0	+	.	Target "Motif:(GTC)n" 1 27
ctg1	RepeatMasker	similarity	3514965	3514994	11.2	+	.	Target "Motif:(CAC)n" 1 30
ctg1	RepeatMasker	similarity	3519956	3520006	25.5	+	.	Target "Motif:Gypsy-199_ZM-I" 7309 7359
ctg1	RepeatMasker	similarity	3537722	3537752	6.9	+	.	Target "Motif:(ATGC)n" 1 34
ctg1	RepeatMasker	similarity	3540474	3540502	7.3	+	.	Target "Motif:(GT)n" 1 31
ctg1	RepeatMasker	similarity	3546231	3546254	9.1	+	.	Target "Motif:(CAT)n" 1 24
ctg1	RepeatMasker	similarity	3547622	3547640	0.0	+	.	Target "Motif:(AT)n" 1 19
ctg1	RepeatMasker	similarity	3550169	3550211	7.3	+	.	Target "Motif:(GCCTGCCA)n" 1 44
ctg1	RepeatMasker	similarity	3550556	3550589	6.5	+	.	Target "Motif:(CCA)n" 1 33
ctg1	RepeatMasker	similarity	3550836	3550898	19.9	+	.	Target "Motif:(TCTGTC)n" 1 68
ctg1	RepeatMasker	similarity	3556166	3556186	5.0	+	.	Target "Motif:(CGC)n" 1 21
ctg1	RepeatMasker	similarity	3558141	3558174	13.6	+	.	Target "Motif:(GTCATC)n" 1 33
ctg1	RepeatMasker	similarity	3577385	3577419	13.2	+	.	Target "Motif:(TTC)n" 1 36
ctg1	RepeatMasker	similarity	3577543	3577581	5.4	+	.	Target "Motif:(GGC)n" 1 39
ctg1	RepeatMasker	similarity	3580254	3580308	19.1	+	.	Target "Motif:(GGTG)n" 1 52
ctg1	RepeatMasker	similarity	3583435	3583461	12.0	+	.	Target "Motif:(TTCTT)n" 1 28
ctg1	RepeatMasker	similarity	3601748	3601824	19.9	+	.	Target "Motif:Copia-1_RP-LTR" 78 148
ctg1	RepeatMasker	similarity	3605559	3605585	3.8	+	.	Target "Motif:(GGCA)n" 1 27
ctg1	RepeatMasker	similarity	3611248	3611365	29.5	+	.	Target "Motif:(GGC)n" 1 116
ctg1	RepeatMasker	similarity	3611553	3611586	24.4	+	.	Target "Motif:(GTCATC)n" 1 34
ctg1	RepeatMasker	similarity	3612270	3612287	0.0	+	.	Target "Motif:(TGA)n" 1 18
ctg1	RepeatMasker	similarity	3615220	3615269	16.0	+	.	Target "Motif:Gypsy-151_AA-I" 614 664
ctg1	RepeatMasker	similarity	3616718	3616764	12.6	+	.	Target "Motif:(TCGCGA)n" 1 46
ctg1	RepeatMasker	similarity	3621425	3621461	17.0	+	.	Target "Motif:(CCAAG)n" 1 35
ctg1	RepeatMasker	similarity	3623545	3623702	29.1	+	.	Target "Motif:TART_DV" 2794 2954
ctg1	RepeatMasker	similarity	3624140	3624222	12.1	+	.	Target "Motif:Jockey-2_DGri" 664 761
ctg1	RepeatMasker	similarity	3624291	3624342	13.0	+	.	Target "Motif:(CAG)n" 1 56
ctg1	RepeatMasker	similarity	3626540	3626568	7.3	+	.	Target "Motif:(CACAT)n" 1 29
ctg1	RepeatMasker	similarity	3626569	3626574	15.9	+	.	Target "Motif:(CACAA)n" 1 35
ctg1	RepeatMasker	similarity	3628892	3628934	7.9	+	.	Target "Motif:(TCCACC)n" 1 42
ctg1	RepeatMasker	similarity	3654059	3654077	5.5	+	.	Target "Motif:(CTG)n" 1 19
ctg1	RepeatMasker	similarity	3654131	3654159	15.3	+	.	Target "Motif:(TGCC)n" 1 30
ctg1	RepeatMasker	similarity	3655371	3655398	11.6	+	.	Target "Motif:(CCGG)n" 1 28
ctg1	RepeatMasker	similarity	3655973	3656012	21.2	+	.	Target "Motif:(CCGCCC)n" 1 39
ctg1	RepeatMasker	similarity	3656719	3656736	0.0	+	.	Target "Motif:(A)n" 1 18
ctg1	RepeatMasker	similarity	3665047	3665096	20.0	+	.	Target "Motif:DF0003111" 3357 3406
ctg1	RepeatMasker	similarity	3667698	3667765	22.1	-	.	Target "Motif:R1_DPs" 690 757
ctg1	RepeatMasker	similarity	3671323	3671354	23.5	+	.	Target "Motif:A-rich" 1 32
ctg1	RepeatMasker	similarity	3671788	3671830	24.6	+	.	Target "Motif:(CAACAC)n" 1 43
ctg1	RepeatMasker	similarity	3677581	3677602	9.7	+	.	Target "Motif:(GTT)n" 1 22
ctg1	RepeatMasker	similarity	3677723	3677742	5.2	+	.	Target "Motif:(GTC)n" 1 20
ctg1	RepeatMasker	similarity	3678101	3678134	20.1	+	.	Target "Motif:(CCCCCG)n" 1 35
ctg1	RepeatMasker	similarity	3678166	3678203	19.2	+	.	Target "Motif:(AGCTGC)n" 1 37
ctg1	RepeatMasker	similarity	3683904	3683930	16.5	+	.	Target "Motif:GA-rich" 1 27
ctg1	RepeatMasker	similarity	3684524	3684553	3.5	+	.	Target "Motif:(TGG)n" 1 30
ctg1	RepeatMasker	similarity	3684703	3684740	8.4	+	.	Target "Motif:(CAG)n" 1 39
ctg1	RepeatMasker	similarity	3684764	3684793	0.0	+	.	Target "Motif:(GGCT)n" 1 30
ctg1	RepeatMasker	similarity	3685139	3685162	0.0	+	.	Target "Motif:(CCA)n" 1 24
ctg1	RepeatMasker	similarity	3686174	3686216	18.3	+	.	Target "Motif:(TTC)n" 1 41
ctg1	RepeatMasker	similarity	3687494	3687518	0.0	+	.	Target "Motif:(CAA)n" 1 25
ctg1	RepeatMasker	similarity	3691570	3691608	8.5	+	.	Target "Motif:(AGGCCA)n" 1 42
ctg1	RepeatMasker	similarity	3692079	3692116	5.5	+	.	Target "Motif:(AGCAC)n" 1 38
ctg1	RepeatMasker	similarity	3694956	3694975	5.3	+	.	Target "Motif:(TCC)n" 1 20
ctg1	RepeatMasker	similarity	3695531	3695562	23.5	+	.	Target "Motif:(GCAG)n" 1 32
ctg1	RepeatMasker	similarity	3695885	3695935	21.0	+	.	Target "Motif:(TATCAC)n" 1 52
ctg1	RepeatMasker	similarity	3696068	3696096	0.0	+	.	Target "Motif:(TC)n" 1 29
ctg1	RepeatMasker	similarity	3696097	3696130	6.2	+	.	Target "Motif:(GT)n" 1 34
ctg1	RepeatMasker	similarity	3698422	3698463	22.0	+	.	Target "Motif:(TGTGTAG)n" 1 44
ctg1	RepeatMasker	similarity	3698603	3698629	0.0	+	.	Target "Motif:(GTGCCA)n" 1 27
ctg1	RepeatMasker	similarity	3702776	3702794	0.0	+	.	Target "Motif:(G)n" 1 19
ctg1	RepeatMasker	similarity	3703467	3703503	3.1	+	.	Target "Motif:(TGGAC)n" 1 37
ctg1	RepeatMasker	similarity	3706537	3706583	0.0	+	.	Target "Motif:(A)n" 1 47
ctg1	RepeatMasker	similarity	3706697	3706715	0.0	+	.	Target "Motif:(GCA)n" 1 20
ctg1	RepeatMasker	similarity	3707115	3707162	19.8	+	.	Target "Motif:(GCC)n" 1 46
ctg1	RepeatMasker	similarity	3716236	3716276	0.0	+	.	Target "Motif:(CCT)n" 1 41
ctg1	RepeatMasker	similarity	3717533	3717571	21.1	+	.	Target "Motif:GA-rich" 1 39
ctg1	RepeatMasker	similarity	3718539	3718574	12.8	+	.	Target "Motif:(GACAAT)n" 1 35
ctg1	RepeatMasker	similarity	3718997	3719036	8.1	+	.	Target "Motif:(GTCTG)n" 1 40
ctg1	RepeatMasker	similarity	3719202	3719281	18.2	-	.	Target "Motif:Gypsy4-SM_I" 11061 11137
ctg1	RepeatMasker	similarity	3719405	3719427	4.5	+	.	Target "Motif:(GGAG)n" 1 24
ctg1	RepeatMasker	similarity	3724551	3724580	11.5	+	.	Target "Motif:(GCC)n" 1 30
ctg1	RepeatMasker	similarity	3724588	3724647	20.4	+	.	Target "Motif:(GACTGT)n" 1 59
ctg1	RepeatMasker	similarity	3726223	3726306	27.5	+	.	Target "Motif:(TCC)n" 1 81
ctg1	RepeatMasker	similarity	3726322	3726370	24.0	+	.	Target "Motif:(CATCTC)n" 1 52
ctg1	RepeatMasker	similarity	3734003	3734021	0.0	+	.	Target "Motif:(C)n" 1 19
ctg1	RepeatMasker	similarity	3752787	3752811	0.0	+	.	Target "Motif:(GT)n" 1 25
ctg1	RepeatMasker	similarity	3753495	3753521	12.2	+	.	Target "Motif:(TGTG)n" 1 27
ctg1	RepeatMasker	similarity	3753721	3753747	0.0	+	.	Target "Motif:(TGC)n" 1 27
ctg1	RepeatMasker	similarity	3754111	3754183	22.2	-	.	Target "Motif:Helitron1_AG" 431 502
ctg1	RepeatMasker	similarity	3754131	3754238	21.9	-	.	Target "Motif:SAT-10_SSa" 31 140
ctg1	RepeatMasker	similarity	3754603	3754654	16.1	+	.	Target "Motif:(TCAGGAC)n" 1 51
ctg1	RepeatMasker	similarity	3754909	3754976	20.6	-	.	Target "Motif:DF0003172" 7111 7178
ctg1	RepeatMasker	similarity	3754920	3754983	18.8	+	.	Target "Motif:ENSPM-6_DR" 31667 31731
ctg1	RepeatMasker	similarity	3754924	3755019	25.5	-	.	Target "Motif:Novosib-6_CR" 2912 3005
ctg1	RepeatMasker	similarity	3755132	3755170	30.9	+	.	Target "Motif:(GCCC)n" 1 39
ctg1	RepeatMasker	similarity	3755184	3755222	14.2	+	.	Target "Motif:(CTGCAA)n" 1 41
ctg1	RepeatMasker	similarity	3755385	3755418	6.2	+	.	Target "Motif:(GTCCA)n" 1 34
ctg1	RepeatMasker	similarity	3755424	3755488	7.4	+	.	Target "Motif:(ACCAGAC)n" 1 69
ctg1	RepeatMasker	similarity	3755772	3755803	6.7	+	.	Target "Motif:(ACGCAC)n" 1 32
ctg1	RepeatMasker	similarity	3757251	3757289	5.3	+	.	Target "Motif:(CGACAGCGA)n" 1 39
ctg1	RepeatMasker	similarity	3757476	3757499	13.7	+	.	Target "Motif:(AGA)n" 1 24
ctg1	RepeatMasker	similarity	3759008	3759033	12.7	+	.	Target "Motif:(T)n" 1 26
ctg1	RepeatMasker	similarity	3759375	3759411	15.9	+	.	Target "Motif:(AT)n" 1 37
ctg1	RepeatMasker	similarity	3759530	3759590	18.3	+	.	Target "Motif:(CTT)n" 1 59
ctg1	RepeatMasker	similarity	3760888	3760927	24.8	+	.	Target "Motif:(CCAC)n" 1 40
ctg1	RepeatMasker	similarity	3761142	3761176	14.1	+	.	Target "Motif:(CT)n" 1 33
ctg1	RepeatMasker	similarity	3764070	3764099	0.0	+	.	Target "Motif:(GTGC)n" 1 32
ctg1	RepeatMasker	similarity	3766217	3766264	12.9	+	.	Target "Motif:(GGTCT)n" 1 45
ctg1	RepeatMasker	similarity	3767266	3767299	9.5	+	.	Target "Motif:(CAATGC)n" 1 34
ctg1	RepeatMasker	similarity	3771440	3771471	3.2	+	.	Target "Motif:(CACACT)n" 1 34
ctg1	RepeatMasker	similarity	3771472	3771495	20.0	+	.	Target "Motif:(GCACAC)n" 2 62
ctg1	RepeatMasker	similarity	3771773	3771805	14.2	+	.	Target "Motif:(CAGAAG)n" 1 32
ctg1	RepeatMasker	similarity	3772544	3772570	16.8	+	.	Target "Motif:G-rich" 1 27
ctg1	RepeatMasker	similarity	3777803	3777825	0.0	+	.	Target "Motif:(GCCT)n" 1 23
ctg1	RepeatMasker	similarity	3778798	3778835	11.4	+	.	Target "Motif:(AGG)n" 1 39
ctg1	RepeatMasker	similarity	3789093	3789126	16.9	+	.	Target "Motif:(AAC)n" 1 34
ctg1	RepeatMasker	similarity	3789208	3789267	21.1	+	.	Target "Motif:JVY_As" 19898 19954
ctg1	RepeatMasker	similarity	3789268	3789279	30.1	+	.	Target "Motif:ERV2-11_GG-I" 3844 3916
ctg1	RepeatMasker	similarity	3794008	3794035	7.6	+	.	Target "Motif:(CTCGA)n" 1 28
ctg1	RepeatMasker	similarity	3807577	3807638	25.9	+	.	Target "Motif:(CATGGT)n" 1 62
ctg1	RepeatMasker	similarity	3808334	3808415	13.8	+	.	Target "Motif:DNA-8-3_HM" 199 331
ctg1	RepeatMasker	similarity	3812004	3812031	3.7	+	.	Target "Motif:(AGTAA)n" 1 30
ctg1	RepeatMasker	similarity	3812346	3812385	5.5	+	.	Target "Motif:A-rich" 1 43
ctg1	RepeatMasker	similarity	3814098	3814118	0.0	+	.	Target "Motif:(A)n" 1 21
ctg1	RepeatMasker	similarity	3814705	3814735	10.5	+	.	Target "Motif:(ACTGCC)n" 1 31
ctg1	RepeatMasker	similarity	3814864	3814898	15.9	+	.	Target "Motif:(TGG)n" 1 35
ctg1	RepeatMasker	similarity	3814997	3815027	0.0	+	.	Target "Motif:(CCTG)n" 1 31
ctg1	RepeatMasker	similarity	3816261	3816283	9.3	+	.	Target "Motif:(CCT)n" 1 23
ctg1	RepeatMasker	similarity	3819387	3819421	13.2	+	.	Target "Motif:(CCAGCG)n" 1 34
ctg1	RepeatMasker	similarity	3824627	3824662	10.0	+	.	Target "Motif:(TACT)n" 1 35
ctg1	RepeatMasker	similarity	3824810	3824836	8.5	+	.	Target "Motif:(CCTGC)n" 1 26
ctg1	RepeatMasker	similarity	3825433	3825454	4.7	+	.	Target "Motif:(CCG)n" 1 22
ctg1	RepeatMasker	similarity	3828022	3828122	29.1	+	.	Target "Motif:hAT-N4_ALy" 689 815
ctg1	RepeatMasker	similarity	3828068	3828132	23.8	+	.	Target "Motif:CACTA_LP" 3076 3138
ctg1	RepeatMasker	similarity	3828167	3828224	20.3	+	.	Target "Motif:G-rich" 1 61
ctg1	RepeatMasker	similarity	3829617	3829635	5.5	+	.	Target "Motif:(CA)n" 1 19
ctg1	RepeatMasker	similarity	3831774	3831824	8.7	+	.	Target "Motif:(GTGCAG)n" 1 54
ctg1	RepeatMasker	similarity	3843106	3843164	20.8	+	.	Target "Motif:(CGAGAC)n" 1 59
ctg1	RepeatMasker	similarity	3843247	3843308	24.4	+	.	Target "Motif:(GACCGA)n" 1 62
ctg1	RepeatMasker	similarity	3848671	3848693	9.3	+	.	Target "Motif:(ACT)n" 1 23
ctg1	RepeatMasker	similarity	3853532	3853574	22.7	+	.	Target "Motif:(CGT)n" 1 42
ctg1	RepeatMasker	similarity	3854668	3854717	10.8	+	.	Target "Motif:(AC)n" 1 52
ctg1	RepeatMasker	similarity	3858612	3858633	9.8	+	.	Target "Motif:(GAA)n" 1 22
ctg1	RepeatMasker	similarity	3858802	3858834	11.1	+	.	Target "Motif:(TCC)n" 1 33
ctg1	RepeatMasker	similarity	3864302	3864338	11.9	+	.	Target "Motif:(GTT)n" 1 37
ctg1	RepeatMasker	similarity	3866208	3866314	35.7	+	.	Target "Motif:(CAT)n" 1 104
ctg1	RepeatMasker	similarity	3874537	3874572	0.0	+	.	Target "Motif:(CA)n" 1 36
ctg1	RepeatMasker	similarity	3877733	3877751	5.6	+	.	Target "Motif:(TCT)n" 1 19
ctg1	RepeatMasker	similarity	3885575	3885614	13.7	+	.	Target "Motif:(CTG)n" 1 42
ctg1	RepeatMasker	similarity	3889414	3889456	16.5	+	.	Target "Motif:GA-rich" 1 42
ctg1	RepeatMasker	similarity	3889513	3889556	7.3	+	.	Target "Motif:(GCCTGGCGA)n" 1 44
ctg1	RepeatMasker	similarity	3893230	3893251	10.0	+	.	Target "Motif:(T)n" 1 22
ctg1	RepeatMasker	similarity	3894328	3894363	14.5	+	.	Target "Motif:(CGACGA)n" 1 36
ctg1	RepeatMasker	similarity	3900533	3900587	20.2	+	.	Target "Motif:(GAGCGT)n" 1 54
ctg1	RepeatMasker	similarity	3900850	3900944	26.6	+	.	Target "Motif:(CCT)n" 1 96
ctg1	RepeatMasker	similarity	3922849	3922877	0.0	+	.	Target "Motif:(GA)n" 1 29
ctg1	RepeatMasker	similarity	3923076	3923102	7.9	+	.	Target "Motif:(TC)n" 1 27
ctg1	RepeatMasker	similarity	3923932	3923956	8.7	+	.	Target "Motif:(GCAGG)n" 1 26
ctg1	RepeatMasker	similarity	3928096	3928122	16.5	+	.	Target "Motif:(CGT)n" 1 27
ctg1	RepeatMasker	similarity	3928190	3928206	0.0	+	.	Target "Motif:(GTT)n" 1 17
ctg1	RepeatMasker	similarity	3940064	3940101	10.5	+	.	Target "Motif:MuDR-10_GM" 861 898
ctg1	RepeatMasker	similarity	3940516	3940565	14.3	+	.	Target "Motif:GA-rich" 1 48
ctg1	RepeatMasker	similarity	3942523	3942549	3.8	+	.	Target "Motif:(GCTT)n" 1 30
ctg1	RepeatMasker	similarity	3942692	3942747	15.5	+	.	Target "Motif:(CCCTG)n" 1 54
ctg1	RepeatMasker	similarity	3942729	3942776	15.0	+	.	Target "Motif:(CCATGC)n" 1 48
ctg1	RepeatMasker	similarity	3943123	3943149	17.6	+	.	Target "Motif:(TCG)n" 1 27
ctg1	RepeatMasker	similarity	3946261	3946284	14.4	+	.	Target "Motif:(TCT)n" 1 24
ctg1	RepeatMasker	similarity	3946537	3946572	12.2	+	.	Target "Motif:(GTCTCT)n" 1 38
ctg1	RepeatMasker	similarity	3947402	3947424	4.5	+	.	Target "Motif:(GACC)n" 1 23
ctg1	RepeatMasker	similarity	3947735	3947786	32.3	+	.	Target "Motif:(ACC)n" 1 52
ctg1	RepeatMasker	similarity	3949914	3949971	20.5	+	.	Target "Motif:A-rich" 1 56
ctg1	RepeatMasker	similarity	3952873	3952918	22.7	+	.	Target "Motif:(CCTCGG)n" 1 48
ctg1	RepeatMasker	similarity	3954138	3954174	16.3	+	.	Target "Motif:(CT)n" 1 36
ctg1	RepeatMasker	similarity	3957216	3957247	0.0	+	.	Target "Motif:(TGC)n" 1 32
ctg1	RepeatMasker	similarity	3957961	3957990	11.2	+	.	Target "Motif:(CGT)n" 1 30
ctg1	RepeatMasker	similarity	3963860	3963900	19.4	+	.	Target "Motif:(TGTGGT)n" 1 43
ctg1	RepeatMasker	similarity	3971757	3971813	21.8	+	.	Target "Motif:(GCATGAA)n" 1 52
ctg1	RepeatMasker	similarity	3974723	3974756	3.0	+	.	Target "Motif:(TGTGCTC)n" 1 34
ctg1	RepeatMasker	similarity	3974985	3975001	0.0	+	.	Target "Motif:(CT)n" 1 17
ctg1	RepeatMasker	similarity	3975212	3975304	21.4	+	.	Target "Motif:DF0002053" 411 495
ctg1	RepeatMasker	similarity	3975233	3975245	21.5	+	.	Target "Motif:Daphne-29_HRo" 3993 4084
ctg1	RepeatMasker	similarity	3975246	3975324	13.4	-	.	Target "Motif:DF0001793" 6 80
ctg1	RepeatMasker	similarity	3975267	3975332	18.2	-	.	Target "Motif:ERV38_MD-int" 2134 2199
ctg1	RepeatMasker	similarity	3975784	3975811	12.1	+	.	Target "Motif:(CGA)n" 1 29
ctg1	RepeatMasker	similarity	3975982	3976021	24.2	+	.	Target "Motif:A-rich" 1 41
ctg1	RepeatMasker	similarity	3976278	3976304	12.0	+	.	Target "Motif:(CT)n" 1 27
ctg1	RepeatMasker	similarity	3976693	3976786	0.0	+	.	Target "Motif:(TTTC)n" 1 94
ctg1	RepeatMasker	similarity	3977901	3977926	13.1	+	.	Target "Motif:(AT)n" 1 26
ctg1	RepeatMasker	similarity	3978148	3978175	7.5	+	.	Target "Motif:(AT)n" 1 29
ctg1	RepeatMasker	similarity	3980292	3980329	0.0	+	.	Target "Motif:(TGGGGCTC)n" 1 38
ctg1	RepeatMasker	similarity	3982591	3982668	25.6	+	.	Target "Motif:(CAG)n" 1 78
ctg1	RepeatMasker	similarity	3989542	3989574	6.3	+	.	Target "Motif:(GGA)n" 1 35
ctg1	RepeatMasker	similarity	3990300	3990367	14.1	+	.	Target "Motif:(GGT)n" 1 66
ctg1	RepeatMasker	similarity	3990877	3990899	4.5	+	.	Target "Motif:(GCAC)n" 1 23
ctg1	RepeatMasker	similarity	4002464	4002497	9.4	+	.	Target "Motif:(CT)n" 1 34
ctg1	RepeatMasker	similarity	4002963	4003000	5.5	+	.	Target "Motif:(AGC)n" 1 38
ctg1	RepeatMasker	similarity	4008443	4008602	5.9	+	.	Target "Motif:(CCGCCAGGA)n" 1 160
ctg1	RepeatMasker	similarity	4012601	4012664	20.3	-	.	Target "Motif:DF0002755" 1654 1717
ctg1	RepeatMasker	similarity	4014834	4014863	18.9	+	.	Target "Motif:A-rich" 1 30
ctg1	RepeatMasker	similarity	4015664	4015682	0.0	+	.	Target "Motif:(CCT)n" 1 19
ctg1	RepeatMasker	similarity	4015801	4015824	8.9	+	.	Target "Motif:(TCC)n" 1 24
ctg1	RepeatMasker	similarity	4016144	4016171	0.0	+	.	Target "Motif:(CCA)n" 1 28
ctg1	RepeatMasker	similarity	4017680	4017767	21.2	+	.	Target "Motif:(TCC)n" 1 80
ctg1	RepeatMasker	similarity	4019664	4019686	9.6	+	.	Target "Motif:(G)n" 1 23
ctg1	RepeatMasker	similarity	4019970	4020013	20.9	+	.	Target "Motif:(AACAG)n" 1 45
ctg1	RepeatMasker	similarity	4020147	4020194	16.4	+	.	Target "Motif:(CCT)n" 1 48
ctg1	RepeatMasker	similarity	4020207	4020267	6.9	+	.	Target "Motif:(ATC)n" 1 61
ctg1	RepeatMasker	similarity	4020666	4020727	24.2	+	.	Target "Motif:Mariner-N13_HSal" 449 511
ctg1	RepeatMasker	similarity	4021528	4021546	5.6	+	.	Target "Motif:(C)n" 1 19
ctg1	RepeatMasker	similarity	4021639	4021685	26.4	+	.	Target "Motif:(CGCGTC)n" 1 46
ctg1	RepeatMasker	similarity	4037596	4037627	10.1	+	.	Target "Motif:(TCC)n" 1 32
ctg1	RepeatMasker	similarity	4037628	4037633	15.9	+	.	Target "Motif:(CGCCTC)n" 5 43
ctg1	RepeatMasker	similarity	4048056	4048126	19.7	+	.	Target "Motif:(CTC)n" 1 68
ctg1	RepeatMasker	similarity	4048582	4048618	21.8	+	.	Target "Motif:(TTG)n" 1 37
ctg1	RepeatMasker	similarity	4053121	4053139	0.0	+	.	Target "Motif:(GGC)n" 1 19
ctg1	RepeatMasker	similarity	4053208	4053289	29.5	+	.	Target "Motif:(CAC)n" 1 82
ctg1	RepeatMasker	similarity	4058460	4058489	14.7	+	.	Target "Motif:(CAT)n" 1 31
ctg1	RepeatMasker	similarity	4060075	4060104	3.5	+	.	Target "Motif:(GCCTGC)n" 1 30
ctg1	RepeatMasker	similarity	4063159	4063215	0.0	+	.	Target "Motif:(AC)n" 1 57
ctg1	RepeatMasker	similarity	4068644	4068694	10.4	+	.	Target "Motif:(TCCCCG)n" 1 49
ctg1	RepeatMasker	similarity	4069958	4069992	16.0	+	.	Target "Motif:(GCAACA)n" 1 36
ctg1	RepeatMasker	similarity	4075767	4075809	14.2	+	.	Target "Motif:(CAA)n" 1 44
ctg1	RepeatMasker	similarity	4077757	4077788	22.1	+	.	Target "Motif:(TGCCAA)n" 1 32
ctg1	RepeatMasker	similarity	4079958	4080039	29.1	+	.	Target "Motif:(CTCCGG)n" 1 78
ctg1	RepeatMasker	similarity	4083951	4084014	1.6	+	.	Target "Motif:(CT)n" 1 64
ctg1	RepeatMasker	similarity	4084017	4084039	0.0	+	.	Target "Motif:(AT)n" 1 23
ctg1	RepeatMasker	similarity	4084040	4084069	0.0	+	.	Target "Motif:(TG)n" 1 30
ctg1	RepeatMasker	similarity	4086475	4086515	22.7	+	.	Target "Motif:(TGC)n" 1 41
ctg1	RepeatMasker	similarity	4086872	4086904	9.8	+	.	Target "Motif:(TGGCA)n" 1 35
ctg1	RepeatMasker	similarity	4090348	4090388	10.6	+	.	Target "Motif:(GGACCT)n" 1 42
ctg1	RepeatMasker	similarity	4090651	4090700	3.9	+	.	Target "Motif:(AAC)n" 1 48
ctg1	RepeatMasker	similarity	4094073	4094109	18.4	+	.	Target "Motif:(CACAAGG)n" 1 37
ctg1	RepeatMasker	similarity	4094357	4094399	12.6	+	.	Target "Motif:(GGACA)n" 1 44
ctg1	RepeatMasker	similarity	4095222	4095272	15.3	+	.	Target "Motif:(TCGT)n" 1 51
ctg1	RepeatMasker	similarity	4095318	4095353	5.8	+	.	Target "Motif:(TGTGCCCT)n" 1 36
ctg1	RepeatMasker	similarity	4099152	4099181	10.8	+	.	Target "Motif:(CT)n" 1 30
ctg1	RepeatMasker	similarity	4101392	4101454	23.6	+	.	Target "Motif:(GCCGGA)n" 1 63
ctg1	RepeatMasker	similarity	4101538	4101569	0.0	+	.	Target "Motif:(CTG)n" 1 33
ctg1	RepeatMasker	similarity	4102754	4102779	8.1	+	.	Target "Motif:(GGC)n" 1 26
ctg1	RepeatMasker	similarity	4103258	4103292	6.0	+	.	Target "Motif:(CTCCAC)n" 1 35
ctg1	RepeatMasker	similarity	4104408	4104424	0.0	+	.	Target "Motif:(AC)n" 1 17
ctg1	RepeatMasker	similarity	4106862	4106884	0.0	+	.	Target "Motif:(TG)n" 1 24
ctg1	RepeatMasker	similarity	4107107	4107137	14.9	+	.	Target "Motif:(CTGGA)n" 1 31
ctg1	RepeatMasker	similarity	4107379	4107437	25.4	+	.	Target "Motif:Novosib-6_CR" 2918 2976
ctg1	RepeatMasker	similarity	4107390	4107460	26.8	-	.	Target "Motif:ERV1-3_AFC-LTR" 198 271
ctg1	RepeatMasker	similarity	4111330	4111358	11.2	+	.	Target "Motif:(TC)n" 1 29
ctg1	RepeatMasker	similarity	4111488	4111512	4.2	+	.	Target "Motif:(TGC)n" 1 25
ctg1	RepeatMasker	similarity	4111619	4111702	26.5	+	.	Target "Motif:ERV1-3_AFC-LTR" 200 282
ctg1	RepeatMasker	similarity	4111636	4111716	23.5	-	.	Target "Motif:Helitron-2_DR" 23595 23676
ctg1	RepeatMasker	similarity	4113366	4113404	27.7	+	.	Target "Motif:(ACC)n" 1 39
ctg1	RepeatMasker	similarity	4131103	4131145	20.8	+	.	Target "Motif:(GCA)n" 1 43
ctg1	RepeatMasker	similarity	4134764	4134828	16.4	+	.	Target "Motif:(CTT)n" 1 60
ctg1	RepeatMasker	similarity	4141576	4141602	7.8	+	.	Target "Motif:(GT)n" 1 29
ctg1	RepeatMasker	similarity	4141967	4141991	0.0	+	.	Target "Motif:(CCAG)n" 1 25
ctg1	RepeatMasker	similarity	4142183	4142219	0.0	+	.	Target "Motif:(CAC)n" 1 38
ctg1	RepeatMasker	similarity	4151336	4151365	10.8	+	.	Target "Motif:(CAGA)n" 1 30
ctg1	RepeatMasker	similarity	4151502	4151533	3.2	+	.	Target "Motif:(GCTG)n" 1 32
ctg1	RepeatMasker	similarity	4152228	4152257	19.1	+	.	Target "Motif:(GAC)n" 1 30
ctg1	RepeatMasker	similarity	4152613	4152637	0.0	+	.	Target "Motif:(GT)n" 1 25
ctg1	RepeatMasker	similarity	4153225	4153244	0.0	+	.	Target "Motif:(CGC)n" 1 19
ctg1	RepeatMasker	similarity	4153421	4153453	6.3	+	.	Target "Motif:(TGACGG)n" 1 34
ctg1	RepeatMasker	similarity	4153943	4153989	14.6	+	.	Target "Motif:(CCTGTAG)n" 1 47
ctg1	RepeatMasker	similarity	4158859	4158881	4.5	+	.	Target "Motif:(CCT)n" 1 24
ctg1	RepeatMasker	similarity	4160235	4160265	18.2	+	.	Target "Motif:(CGACCG)n" 1 31
ctg1	RepeatMasker	similarity	4161326	4161389	21.7	+	.	Target "Motif:(ACG)n" 1 61
ctg1	RepeatMasker	similarity	4163739	4163775	19.0	+	.	Target "Motif:(CAG)n" 1 37
ctg1	RepeatMasker	similarity	4163953	4164007	14.0	+	.	Target "Motif:(GGGGAG)n" 1 55
ctg1	RepeatMasker	similarity	4171944	4172027	21.3	-	.	Target "Motif:R4-2_HG" 813 888
ctg1	RepeatMasker	similarity	4189756	4189883	22.8	+	.	Target "Motif:5SrRNA-1_BG" 1 128
ctg1	RepeatMasker	similarity	4196546	4196570	8.7	+	.	Target "Motif:(TTTC)n" 1 26
ctg1	RepeatMasker	similarity	4199859	4199899	12.4	+	.	Target "Motif:(GGCGCAG)n" 1 38
ctg1	RepeatMasker	similarity	4200574	4200599	4.0	+	.	Target "Motif:(GCC)n" 1 26
ctg1	RepeatMasker	similarity	4200779	4200839	19.6	+	.	Target "Motif:(CAC)n" 1 60
ctg1	RepeatMasker	similarity	4202276	4202298	4.5	+	.	Target "Motif:(CTG)n" 1 24
ctg1	RepeatMasker	similarity	4202842	4202884	22.5	+	.	Target "Motif:(TCC)n" 1 42
ctg1	RepeatMasker	similarity	4202993	4203055	28.6	+	.	Target "Motif:(TCG)n" 1 66
ctg1	RepeatMasker	similarity	4203060	4203099	26.8	+	.	Target "Motif:(CAG)n" 1 40
ctg1	RepeatMasker	similarity	4203128	4203271	28.2	-	.	Target "Motif:hAT-N4_ALy" 721 863
ctg1	RepeatMasker	similarity	4203290	4203344	25.8	+	.	Target "Motif:(GCCTT)n" 1 58
ctg1	RepeatMasker	similarity	4205137	4205160	13.7	+	.	Target "Motif:(TCG)n" 1 24
ctg1	RepeatMasker	similarity	4205360	4205393	20.2	+	.	Target "Motif:(GTT)n" 1 35
ctg1	RepeatMasker	similarity	4205600	4205633	3.0	+	.	Target "Motif:(GGTGTA)n" 1 34
ctg1	RepeatMasker	similarity	4206376	4206455	18.9	+	.	Target "Motif:(ATCAGC)n" 1 82
ctg1	RepeatMasker	similarity	4207172	4207200	15.3	+	.	Target "Motif:(TGC)n" 1 29
ctg1	RepeatMasker	similarity	4207231	4207262	6.7	+	.	Target "Motif:(ACATC)n" 1 32
ctg1	RepeatMasker	similarity	4207483	4207529	17.7	+	.	Target "Motif:(GTG)n" 1 48
ctg1	RepeatMasker	similarity	4216753	4216833	22.2	-	.	Target "Motif:Copia-30_CCri-I" 1192 1279
ctg1	RepeatMasker	similarity	4220501	4220528	4.0	+	.	Target "Motif:(TG)n" 1 27
ctg1	RepeatMasker	similarity	4232272	4232320	21.1	+	.	Target "Motif:(GTG)n" 1 49
ctg1	RepeatMasker	similarity	4232993	4233025	13.9	+	.	Target "Motif:(CAC)n" 1 34
ctg1	RepeatMasker	similarity	4235658	4235734	23.2	+	.	Target "Motif:(GTG)n" 1 80
ctg1	RepeatMasker	similarity	4237137	4237155	5.5	+	.	Target "Motif:(CCT)n" 1 19
ctg1	RepeatMasker	similarity	4238813	4238853	19.9	+	.	Target "Motif:(TGA)n" 1 41
ctg1	RepeatMasker	similarity	4238893	4238922	10.8	+	.	Target "Motif:(TGA)n" 1 30
ctg1	RepeatMasker	similarity	4241935	4241961	8.5	+	.	Target "Motif:(GCA)n" 1 26
ctg1	RepeatMasker	similarity	4259677	4259716	18.0	+	.	Target "Motif:GA-rich" 1 40
ctg1	RepeatMasker	similarity	4277625	4277664	21.1	+	.	Target "Motif:(GCA)n" 1 40
ctg1	RepeatMasker	similarity	4279953	4279979	0.0	+	.	Target "Motif:(GCAA)n" 1 26
ctg1	RepeatMasker	similarity	4280322	4280345	4.3	+	.	Target "Motif:(TTG)n" 1 24
ctg1	RepeatMasker	similarity	4285490	4285547	19.8	+	.	Target "Motif:GA-rich" 1 58
ctg1	RepeatMasker	similarity	4285693	4285719	7.9	+	.	Target "Motif:(TCCTG)n" 1 28
ctg1	RepeatMasker	similarity	4300422	4300466	11.1	+	.	Target "Motif:JVY_As" 1703 1749
ctg1	RepeatMasker	similarity	4300424	4300474	19.6	-	.	Target "Motif:hAT-N4_ALy" 712 762
ctg1	RepeatMasker	similarity	4301997	4302034	15.3	+	.	Target "Motif:(ACAA)n" 1 37
ctg1	RepeatMasker	similarity	4302251	4302313	22.2	-	.	Target "Motif:Jockey-3_DGri" 3252 3314
ctg1	RepeatMasker	similarity	4302260	4302329	24.3	-	.	Target "Motif:Gypsy-1_AC-I" 825 896
ctg1	RepeatMasker	similarity	4303561	4303594	24.4	+	.	Target "Motif:(CAG)n" 1 34
ctg1	RepeatMasker	similarity	4304409	4304449	21.7	+	.	Target "Motif:(TCC)n" 1 39
ctg1	RepeatMasker	similarity	4308032	4308086	19.1	+	.	Target "Motif:(AGGC)n" 1 51
ctg1	RepeatMasker	similarity	4310559	4310592	13.8	+	.	Target "Motif:(GTCTCT)n" 1 34
ctg1	RepeatMasker	similarity	4316565	4316601	15.3	+	.	Target "Motif:(TGT)n" 1 37
ctg1	RepeatMasker	similarity	4321666	4321703	0.0	+	.	Target "Motif:(CT)n" 1 38
ctg1	RepeatMasker	similarity	4324176	4324219	19.8	+	.	Target "Motif:(TCCAG)n" 1 43
ctg1	RepeatMasker	similarity	4324305	4324326	4.7	+	.	Target "Motif:(CAG)n" 1 22
ctg1	RepeatMasker	similarity	4324342	4324367	8.9	+	.	Target "Motif:(CGCC)n" 1 25
ctg1	RepeatMasker	similarity	4324400	4324442	28.3	+	.	Target "Motif:(ACG)n" 1 43
ctg1	RepeatMasker	similarity	4327195	4327245	11.8	+	.	Target "Motif:DF0002755" 1669 1719
ctg1	RepeatMasker	similarity	4334076	4334144	20.5	+	.	Target "Motif:(GCTGT)n" 1 67
ctg1	RepeatMasker	similarity	4334300	4334327	23.8	-	.	Target "Motif:EnSpm-5_HM" 4581 4662
ctg1	RepeatMasker	similarity	4334328	4334379	15.7	-	.	Target "Motif:Copia-1-I_HS" 2613 2663
ctg1	RepeatMasker	similarity	4334578	4334641	16.1	+	.	Target "Motif:(CTGCCT)n" 1 67
ctg1	RepeatMasker	similarity	4334739	4334778	14.8	+	.	Target "Motif:(GTCTC)n" 1 40
ctg1	RepeatMasker	similarity	4334838	4334883	19.9	+	.	Target "Motif:(CTG)n" 1 47
ctg1	RepeatMasker	similarity	4338975	4339032	11.2	+	.	Target "Motif:(ACC)n" 1 58
ctg1	RepeatMasker	similarity	4343405	4343428	4.3	+	.	Target "Motif:(GAG)n" 1 26
ctg1	RepeatMasker	similarity	4352590	4352623	13.8	+	.	Target "Motif:(TCTTCG)n" 1 34
ctg1	RepeatMasker	similarity	4354347	4354432	26.5	-	.	Target "Motif:hAT-N4_ALy" 639 774
ctg1	RepeatMasker	similarity	4355348	4355404	15.6	+	.	Target "Motif:(GCAGGC)n" 1 54
ctg1	RepeatMasker	similarity	4355852	4355882	3.3	+	.	Target "Motif:(AGCACC)n" 1 31
ctg1	RepeatMasker	similarity	4356260	4356283	4.3	+	.	Target "Motif:(GCTT)n" 1 24
ctg1	RepeatMasker	similarity	4357015	4357034	5.3	+	.	Target "Motif:(TC)n" 1 20
ctg1	RepeatMasker	similarity	4365801	4365846	17.8	+	.	Target "Motif:Gypsy-160_AA-LTR" 377 421
ctg1	RepeatMasker	similarity	4368789	4368829	8.5	+	.	Target "Motif:(CATAGT)n" 1 42
ctg1	RepeatMasker	similarity	4369154	4369179	0.0	+	.	Target "Motif:(A)n" 1 26
ctg1	RepeatMasker	similarity	4369494	4369553	20.3	+	.	Target "Motif:(CCA)n" 1 59
ctg1	RepeatMasker	similarity	4375861	4375920	23.6	+	.	Target "Motif:(AAGTGC)n" 1 60
ctg1	RepeatMasker	similarity	4376211	4376257	19.3	+	.	Target "Motif:G-rich" 1 49
ctg1	RepeatMasker	similarity	4376964	4377000	18.3	+	.	Target "Motif:(GCATCG)n" 1 38
ctg1	RepeatMasker	similarity	4379923	4379966	0.0	+	.	Target "Motif:(TG)n" 1 44
ctg1	RepeatMasker	similarity	4380206	4380246	11.2	+	.	Target "Motif:(TGGTC)n" 1 42
ctg1	RepeatMasker	similarity	4380574	4380617	13.7	+	.	Target "Motif:(CTTTTT)n" 1 42
ctg1	RepeatMasker	similarity	4384465	4384491	12.2	+	.	Target "Motif:(GAGC)n" 1 27
ctg1	RepeatMasker	similarity	4384538	4384561	8.8	+	.	Target "Motif:(TGAT)n" 1 24
ctg1	RepeatMasker	similarity	4384889	4384920	10.1	+	.	Target "Motif:(AGCAC)n" 1 32
ctg1	RepeatMasker	similarity	4386669	4386700	4.3	+	.	Target "Motif:(CCA)n" 1 32
ctg1	RepeatMasker	similarity	4391696	4391731	23.8	+	.	Target "Motif:(ACTT)n" 1 36
ctg1	RepeatMasker	similarity	4394794	4394820	16.9	+	.	Target "Motif:(AT)n" 1 27
ctg1	RepeatMasker	similarity	4396293	4396322	19.6	+	.	Target "Motif:(TGC)n" 1 30
ctg1	RepeatMasker	similarity	4402748	4402769	0.0	+	.	Target "Motif:(ATC)n" 1 22
ctg1	RepeatMasker	similarity	4408234	4408258	8.7	+	.	Target "Motif:(CGA)n" 1 26
ctg1	RepeatMasker	similarity	4410502	4410553	24.9	+	.	Target "Motif:(TCTTCC)n" 1 54
ctg1	RepeatMasker	similarity	4410592	4410621	14.7	+	.	Target "Motif:(TCC)n" 1 30
ctg1	RepeatMasker	similarity	4414033	4414068	23.3	-	.	Target "Motif:RT1" 3085 3234
ctg1	RepeatMasker	similarity	4414069	4414186	19.1	-	.	Target "Motif:Ag-Jock-1" 1289 1404
ctg1	RepeatMasker	similarity	4418792	4418825	9.5	+	.	Target "Motif:(CCCAG)n" 1 35
ctg1	RepeatMasker	similarity	4424426	4424467	11.1	+	.	Target "Motif:(CAG)n" 1 42
ctg1	RepeatMasker	similarity	4424873	4424890	0.0	+	.	Target "Motif:(A)n" 1 18
ctg1	RepeatMasker	similarity	4425274	4425304	18.4	+	.	Target "Motif:(TTTAT)n" 1 31
ctg1	RepeatMasker	similarity	4430257	4430333	27.3	+	.	Target "Motif:RTAg4" 2083 2159
ctg1	RepeatMasker	similarity	4431067	4431121	28.1	+	.	Target "Motif:G-rich" 1 53
ctg1	RepeatMasker	similarity	4431161	4431199	0.0	+	.	Target "Motif:(GGA)n" 1 39
ctg1	RepeatMasker	similarity	4432880	4432915	12.8	+	.	Target "Motif:(TGA)n" 1 36
ctg1	RepeatMasker	similarity	4434732	4434756	0.0	+	.	Target "Motif:(GCG)n" 1 26
ctg1	RepeatMasker	similarity	4439661	4439711	25.5	+	.	Target "Motif:(GACCGC)n" 1 51
ctg1	RepeatMasker	similarity	4440601	4440629	0.0	+	.	Target "Motif:(TA)n" 1 29
ctg1	RepeatMasker	similarity	4440876	4440914	24.7	+	.	Target "Motif:(TATG)n" 1 40
ctg1	RepeatMasker	similarity	4441097	4441114	0.0	+	.	Target "Motif:(GTT)n" 1 18
ctg1	RepeatMasker	similarity	4441536	4441611	21.8	+	.	Target "Motif:(ACGAGG)n" 1 77
ctg1	RepeatMasker	similarity	4441869	4441885	0.0	+	.	Target "Motif:(AGC)n" 1 17
ctg1	RepeatMasker	similarity	4444656	4444681	8.1	+	.	Target "Motif:(TTGTG)n" 1 26
ctg1	RepeatMasker	similarity	4444915	4444965	14.0	+	.	Target "Motif:(GCCAGT)n" 1 50
ctg1	RepeatMasker	similarity	4445465	4445504	14.0	+	.	Target "Motif:(GGCA)n" 1 40
ctg1	RepeatMasker	similarity	4445942	4445977	12.9	+	.	Target "Motif:(CAGAC)n" 1 35
ctg1	RepeatMasker	similarity	4446074	4446126	14.0	+	.	Target "Motif:(CACTAC)n" 1 51
ctg1	RepeatMasker	similarity	4451784	4451818	19.9	+	.	Target "Motif:(TGGTGA)n" 1 35
ctg1	RepeatMasker	similarity	4452821	4452861	26.7	+	.	Target "Motif:(CAC)n" 1 41
ctg1	RepeatMasker	similarity	4453258	4453289	3.2	+	.	Target "Motif:(TCCTCG)n" 1 32
ctg1	RepeatMasker	similarity	4454320	4454351	21.6	+	.	Target "Motif:(TGGTGC)n" 1 32
ctg1	RepeatMasker	similarity	4455137	4455159	0.0	+	.	Target "Motif:(GCAG)n" 1 23
ctg1	RepeatMasker	similarity	4455837	4455853	0.0	+	.	Target "Motif:(G)n" 1 17
ctg1	RepeatMasker	similarity	4456259	4456279	0.0	+	.	Target "Motif:(CT)n" 1 21
ctg1	RepeatMasker	similarity	4458185	4458209	8.5	+	.	Target "Motif:(CAA)n" 1 25
ctg1	RepeatMasker	similarity	4458401	4458433	18.1	+	.	Target "Motif:(TCG)n" 1 33
ctg1	RepeatMasker	similarity	4458434	4458442	29.1	+	.	Target "Motif:(TCGCCG)n" 1 23
ctg1	RepeatMasker	similarity	4458443	4458474	21.6	+	.	Target "Motif:(CCG)n" 1 32
ctg1	RepeatMasker	similarity	4458475	4458499	29.1	+	.	Target "Motif:(TCGCCG)n" 24 103
ctg1	RepeatMasker	similarity	4461582	4461604	9.6	+	.	Target "Motif:(C)n" 1 23
ctg1	RepeatMasker	similarity	4471263	4471303	14.0	+	.	Target "Motif:(CTT)n" 1 40
ctg1	RepeatMasker	similarity	4498165	4498196	6.5	+	.	Target "Motif:(CA)n" 1 32
ctg1	RepeatMasker	similarity	4499094	4499222	28.1	+	.	Target "Motif:MuDR-9_ZM" 1582 1710
ctg1	RepeatMasker	similarity	4505562	4505594	13.3	+	.	Target "Motif:(CTG)n" 1 34
ctg1	RepeatMasker	similarity	4517720	4517749	10.8	+	.	Target "Motif:(CTC)n" 1 30
ctg1	RepeatMasker	similarity	4520026	4520076	20.2	+	.	Target "Motif:GA-rich" 1 51
ctg1	RepeatMasker	similarity	4520075	4520108	10.0	+	.	Target "Motif:(AGCCGA)n" 1 34
ctg1	RepeatMasker	similarity	4523022	4523050	0.0	+	.	Target "Motif:(T)n" 1 29
ctg1	RepeatMasker	similarity	4524029	4524076	15.7	+	.	Target "Motif:(CGGCAGA)n" 1 47
ctg1	RepeatMasker	similarity	4524186	4524217	17.5	+	.	Target "Motif:(CTGTA)n" 1 32
ctg1	RepeatMasker	similarity	4524503	4524544	19.7	+	.	Target "Motif:(AACA)n" 1 42
ctg1	RepeatMasker	similarity	4524873	4524914	4.9	+	.	Target "Motif:(GCAACACCA)n" 1 42
ctg1	RepeatMasker	similarity	4528423	4528494	19.9	-	.	Target "Motif:R1_DPs" 696 761
ctg1	RepeatMasker	similarity	4528551	4528572	10.0	+	.	Target "Motif:(CTT)n" 1 22
ctg1	RepeatMasker	similarity	4530030	4530071	10.2	+	.	Target "Motif:(TTGTTC)n" 1 45
ctg1	RepeatMasker	similarity	4535792	4535852	22.9	+	.	Target "Motif:HAL1-2a_MD" 2345 2405
ctg1	RepeatMasker	similarity	4535853	4535865	24.0	-	.	Target "Motif:Polinton-4_PBa" 13708 13778
ctg1	RepeatMasker	similarity	4538934	4539013	23.4	+	.	Target "Motif:(CTC)n" 1 79
ctg1	RepeatMasker	similarity	4547450	4547485	12.2	+	.	Target "Motif:(CCA)n" 1 36
ctg1	RepeatMasker	similarity	4547614	4547646	10.4	+	.	Target "Motif:(CTT)n" 1 33
ctg1	RepeatMasker	similarity	4557974	4558004	18.8	+	.	Target "Motif:G-rich" 1 31
ctg1	RepeatMasker	similarity	4558056	4558085	7.2	+	.	Target "Motif:(TCT)n" 1 30
ctg1	RepeatMasker	similarity	4558240	4558285	17.4	+	.	Target "Motif:(TTG)n" 1 46
ctg1	RepeatMasker	similarity	4559571	4559608	11.3	+	.	Target "Motif:(GTCC)n" 1 41
ctg1	RepeatMasker	similarity	4560072	4560123	10.3	+	.	Target "Motif:(GGCA)n" 1 52
ctg1	RepeatMasker	similarity	4560791	4560819	7.4	+	.	Target "Motif:(GGTAC)n" 1 29
ctg1	RepeatMasker	similarity	4561945	4561983	2.6	+	.	Target "Motif:(GGTGCT)n" 1 39
ctg1	RepeatMasker	similarity	4562960	4562994	9.2	+	.	Target "Motif:(CCAAGA)n" 1 35
ctg1	RepeatMasker	similarity	4563313	4563334	4.7	+	.	Target "Motif:(ACCC)n" 1 23
ctg1	RepeatMasker	similarity	4563509	4563532	8.8	+	.	Target "Motif:(ACG)n" 1 24
ctg1	RepeatMasker	similarity	4564952	4564984	3.1	+	.	Target "Motif:(AGCTCA)n" 1 33
ctg1	RepeatMasker	similarity	4565508	4565618	26.4	+	.	Target "Motif:(CAGCAA)n" 1 111
ctg1	RepeatMasker	similarity	4565789	4565829	17.2	+	.	Target "Motif:(GCA)n" 1 41
ctg1	RepeatMasker	similarity	4577911	4577935	0.0	+	.	Target "Motif:(TTGCA)n" 1 25
ctg1	RepeatMasker	similarity	4586162	4586186	0.0	+	.	Target "Motif:(GT)n" 1 25
ctg1	RepeatMasker	similarity	4592745	4592771	3.9	+	.	Target "Motif:(CTGGG)n" 1 27
ctg1	RepeatMasker	similarity	4593664	4593695	18.1	+	.	Target "Motif:(AT)n" 1 33
ctg1	RepeatMasker	similarity	4594787	4594820	16.7	+	.	Target "Motif:(GTG)n" 1 34
ctg1	RepeatMasker	similarity	4595574	4595612	15.2	+	.	Target "Motif:(GGCGGAT)n" 1 40
ctg1	RepeatMasker	similarity	4595613	4595648	29.9	+	.	Target "Motif:(CGG)n" 2 75
ctg1	RepeatMasker	similarity	4612132	4612179	25.6	+	.	Target "Motif:(TGG)n" 1 47
ctg1	RepeatMasker	similarity	4612349	4612373	9.2	+	.	Target "Motif:(ATG)n" 1 24
ctg1	RepeatMasker	similarity	4633254	4633280	16.8	+	.	Target "Motif:GA-rich" 1 27
ctg1	RepeatMasker	similarity	4634185	4634190	13.7	+	.	Target "Motif:(TTCTC)n" 1 14
ctg1	RepeatMasker	similarity	4634191	4634226	12.6	+	.	Target "Motif:(TC)n" 1 39
ctg1	RepeatMasker	similarity	4634227	4634238	13.7	+	.	Target "Motif:(TTCTC)n" 15 53
ctg1	RepeatMasker	similarity	4636863	4636902	26.9	+	.	Target "Motif:(GTAGAA)n" 1 40
ctg1	RepeatMasker	similarity	4638319	4638361	21.4	+	.	Target "Motif:(TCATCA)n" 1 44
ctg1	RepeatMasker	similarity	4638400	4638468	23.9	+	.	Target "Motif:(CTT)n" 1 69
ctg1	RepeatMasker	similarity	4646175	4646196	0.0	+	.	Target "Motif:(GGCT)n" 1 22
ctg1	RepeatMasker	similarity	4647934	4647966	16.9	+	.	Target "Motif:(ATTGAG)n" 1 33
ctg1	RepeatMasker	similarity	4650064	4650090	12.2	+	.	Target "Motif:(ACA)n" 1 27
ctg1	RepeatMasker	similarity	4661315	4661342	15.9	+	.	Target "Motif:(GAC)n" 1 28
ctg1	RepeatMasker	similarity	4663863	4663894	0.0	+	.	Target "Motif:(GTGCA)n" 1 31
ctg1	RepeatMasker	similarity	4666780	4666813	9.5	+	.	Target "Motif:(TGG)n" 1 34
ctg1	RepeatMasker	similarity	4666852	4666886	6.0	+	.	Target "Motif:(GCGACT)n" 1 37
ctg1	RepeatMasker	similarity	4672185	4672228	12.3	+	.	Target "Motif:(AGCAT)n" 1 44
ctg1	RepeatMasker	similarity	4672535	4672595	11.5	+	.	Target "Motif:(TCCTC)n" 1 62
ctg1	RepeatMasker	similarity	4684047	4684077	15.4	+	.	Target "Motif:(AAC)n" 1 30
ctg1	RepeatMasker	similarity	4688999	4689030	10.8	+	.	Target "Motif:(GACTG)n" 1 32
ctg1	RepeatMasker	similarity	4689270	4689301	3.2	+	.	Target "Motif:(CGCTGC)n" 1 32
ctg1	RepeatMasker	similarity	4691738	4691772	7.2	+	.	Target "Motif:(TA)n" 1 32
ctg1	RepeatMasker	similarity	4692814	4692849	12.8	+	.	Target "Motif:(TA)n" 1 37
ctg1	RepeatMasker	similarity	4692894	4692953	18.1	+	.	Target "Motif:(TA)n" 1 62
ctg1	RepeatMasker	similarity	4693817	4693842	4.3	+	.	Target "Motif:(TTATA)n" 1 26
ctg1	RepeatMasker	similarity	4693982	4694027	10.2	+	.	Target "Motif:(TA)n" 1 46
ctg1	RepeatMasker	similarity	4694484	4694531	20.1	+	.	Target "Motif:(ATCTATA)n" 1 50
ctg1	RepeatMasker	similarity	4695011	4695037	4.1	+	.	Target "Motif:(TA)n" 1 27
ctg1	RepeatMasker	similarity	4696729	4696760	23.5	+	.	Target "Motif:(GCAGGT)n" 1 32
ctg1	RepeatMasker	similarity	4697414	4697438	0.0	+	.	Target "Motif:(CATCCA)n" 1 25
ctg1	RepeatMasker	similarity	4706702	4706740	14.2	+	.	Target "Motif:(GGCAAT)n" 1 39
ctg1	RepeatMasker	similarity	4709534	4709572	24.0	+	.	Target "Motif:(CCC)n" 1 39
ctg1	RepeatMasker	similarity	4710063	4710089	4.5	+	.	Target "Motif:(CTGC)n" 1 25
ctg1	RepeatMasker	similarity	4710574	4710593	0.0	+	.	Target "Motif:(CAG)n" 1 20
ctg1	RepeatMasker	similarity	4712897	4712915	5.5	+	.	Target "Motif:(G)n" 1 19
ctg1	RepeatMasker	similarity	4724538	4724576	6.7	+	.	Target "Motif:(CTCAC)n" 1 36
ctg1	RepeatMasker	similarity	4748908	4748932	4.1	+	.	Target "Motif:(TG)n" 1 26
ctg1	RepeatMasker	similarity	4749472	4749495	0.0	+	.	Target "Motif:(CAC)n" 1 24
ctg1	RepeatMasker	similarity	4753992	4754039	19.9	+	.	Target "Motif:GA-rich" 1 44
ctg1	RepeatMasker	similarity	4754060	4754121	19.5	+	.	Target "Motif:(ACG)n" 1 62
ctg1	RepeatMasker	similarity	4756154	4756173	5.3	+	.	Target "Motif:(T)n" 1 20
ctg1	RepeatMasker	similarity	4765224	4765261	16.3	+	.	Target "Motif:(CCCTCAC)n" 1 36
ctg1	RepeatMasker	similarity	4766595	4766638	16.8	+	.	Target "Motif:(TCC)n" 1 44
ctg1	RepeatMasker	similarity	4767066	4767105	24.8	+	.	Target "Motif:A-rich" 1 40
ctg1	RepeatMasker	similarity	4770448	4770479	17.5	+	.	Target "Motif:(GGCT)n" 1 33
ctg1	RepeatMasker	similarity	4770482	4770506	13.7	+	.	Target "Motif:(TG)n" 1 25
ctg1	RepeatMasker	similarity	4770934	4770965	0.0	+	.	Target "Motif:(GGACCA)n" 1 31
ctg1	RepeatMasker	similarity	4774539	4774563	0.0	+	.	Target "Motif:(CTGG)n" 1 24
ctg1	RepeatMasker	similarity	4774895	4774947	19.4	+	.	Target "Motif:(TGG)n" 1 53
ctg1	RepeatMasker	similarity	4778727	4778761	0.0	+	.	Target "Motif:(AC)n" 1 35
ctg1	RepeatMasker	similarity	4780069	4780096	0.0	+	.	Target "Motif:(GGCTCT)n" 1 28
ctg1	RepeatMasker	similarity	4780635	4780671	13.2	+	.	Target "Motif:(CCAACTG)n" 1 36
ctg1	RepeatMasker	similarity	4780936	4780975	14.4	+	.	Target "Motif:(CATCGC)n" 1 40
ctg1	RepeatMasker	similarity	4782587	4782612	12.7	+	.	Target "Motif:(T)n" 1 26
ctg1	RepeatMasker	similarity	4782694	4782827	0.0	+	.	Target "Motif:(TACA)n" 1 134
ctg1	RepeatMasker	similarity	4782850	4782871	0.0	+	.	Target "Motif:(GT)n" 1 22
ctg1	RepeatMasker	similarity	4784441	4784495	23.8	+	.	Target "Motif:GA-rich" 1 56
ctg1	RepeatMasker	similarity	4790886	4790929	15.1	+	.	Target "Motif:(TGCCT)n" 1 44
ctg1	RepeatMasker	similarity	4791248	4791289	10.3	+	.	Target "Motif:(CAGA)n" 1 44
ctg1	RepeatMasker	similarity	4792389	4792452	28.4	+	.	Target "Motif:(CAC)n" 1 64
ctg1	RepeatMasker	similarity	4792890	4792969	29.0	+	.	Target "Motif:(CAC)n" 1 80
ctg1	RepeatMasker	similarity	4793562	4793587	4.7	+	.	Target "Motif:(GCG)n" 1 24
ctg1	RepeatMasker	similarity	4794020	4794046	12.2	+	.	Target "Motif:(ACCAT)n" 1 27
ctg1	RepeatMasker	similarity	4797259	4797298	13.8	+	.	Target "Motif:(GACGA)n" 1 40
ctg1	RepeatMasker	similarity	4798250	4798295	4.8	+	.	Target "Motif:(CAGGTGGGAG)n" 1 46
ctg1	RepeatMasker	similarity	4801723	4801765	16.3	+	.	Target "Motif:DF0003865" 4098 4140
ctg1	RepeatMasker	similarity	4806107	4806127	4.9	+	.	Target "Motif:(G)n" 1 21
ctg1	RepeatMasker	similarity	4806445	4806504	15.9	+	.	Target "Motif:G-rich" 1 61
ctg1	RepeatMasker	similarity	4806631	4806669	12.3	+	.	Target "Motif:(ACCA)n" 1 38
ctg1	RepeatMasker	similarity	4807224	4807245	4.8	+	.	Target "Motif:(CTG)n" 1 23
ctg1	RepeatMasker	similarity	4810168	4810209	16.8	+	.	Target "Motif:GA-rich" 1 42
ctg1	RepeatMasker	similarity	4817118	4817147	15.0	+	.	Target "Motif:(GCCTG)n" 1 30
ctg1	RepeatMasker	similarity	4817333	4817362	11.5	+	.	Target "Motif:(CCTGC)n" 1 30
ctg1	RepeatMasker	similarity	4819105	4819179	20.3	+	.	Target "Motif:DNA2-10_CGi" 1931 2005
ctg1	RepeatMasker	similarity	4819519	4819548	14.7	+	.	Target "Motif:(CACCT)n" 1 31
ctg1	RepeatMasker	similarity	4820706	4820726	5.0	+	.	Target "Motif:(AC)n" 1 21
ctg1	RepeatMasker	similarity	4820751	4820776	0.0	+	.	Target "Motif:(A)n" 1 26
ctg1	RepeatMasker	similarity	4821361	4821388	0.0	+	.	Target "Motif:(CT)n" 1 28
ctg1	RepeatMasker	similarity	4821855	4821878	8.8	+	.	Target "Motif:(G)n" 1 24
ctg1	RepeatMasker	similarity	4822063	4822100	8.9	+	.	Target "Motif:(TGC)n" 1 41
ctg1	RepeatMasker	similarity	4822121	4822162	9.8	+	.	Target "Motif:Copia-1-I_HS" 2625 2665
ctg1	RepeatMasker	similarity	4822134	4822166	3.0	-	.	Target "Motif:W2_Av" 9634 9666
ctg1	RepeatMasker	similarity	4822977	4822993	0.0	+	.	Target "Motif:(ATC)n" 1 17
ctg1	RepeatMasker	similarity	4823049	4823087	0.0	+	.	Target "Motif:(AC)n" 1 39
ctg1	RepeatMasker	similarity	4823825	4823853	4.2	+	.	Target "Motif:(TGTC)n" 1 27
ctg1	RepeatMasker	similarity	4825207	4825255	19.2	+	.	Target "Motif:(CCA)n" 1 50
ctg1	RepeatMasker	similarity	4825824	4825896	20.6	-	.	Target "Motif:hAT-4_PBa" 708 780
ctg1	RepeatMasker	similarity	4826243	4826301	28.8	-	.	Target "Motif:Mariner-15_SIn" 2168 2226
ctg1	RepeatMasker	similarity	4828069	4828116	6.6	+	.	Target "Motif:G-rich" 1 53
ctg1	RepeatMasker	similarity	4828156	4828186	0.0	+	.	Target "Motif:(ACC)n" 1 31
ctg1	RepeatMasker	similarity	4828253	4828285	7.3	+	.	Target "Motif:(GGGA)n" 1 31
ctg1	RepeatMasker	similarity	4828472	4828490	5.6	+	.	Target "Motif:(G)n" 1 19
ctg1	RepeatMasker	similarity	4831817	4831847	6.8	+	.	Target "Motif:(CTG)n" 1 31
ctg1	RepeatMasker	similarity	4842613	4842667	15.2	+	.	Target "Motif:(CACAGG)n" 1 54
ctg1	RepeatMasker	similarity	4842792	4842824	3.1	+	.	Target "Motif:(TCG)n" 1 33
ctg1	RepeatMasker	similarity	4843334	4843388	25.8	+	.	Target "Motif:(ACAGCA)n" 1 55
ctg1	RepeatMasker	similarity	4843422	4843454	13.2	+	.	Target "Motif:(GAC)n" 1 33
ctg1	RepeatMasker	similarity	4843541	4843581	22.7	+	.	Target "Motif:(GCG)n" 1 42
ctg1	RepeatMasker	similarity	4844245	4844282	21.1	+	.	Target "Motif:(ACG)n" 1 39
ctg1	RepeatMasker	similarity	4845868	4845914	25.0	+	.	Target "Motif:(CGT)n" 1 47
ctg1	RepeatMasker	similarity	4859935	4859987	26.6	+	.	Target "Motif:(GAGTGT)n" 1 51
ctg1	RepeatMasker	similarity	4869808	4869869	29.0	-	.	Target "Motif:Copia-18_BD-I" 1431 1492
ctg1	RepeatMasker	similarity	4873094	4874825	37.6	+	.	Target "Motif:MarCry-1_FO" 78 1826
ctg1	RepeatMasker	similarity	4875444	4875493	18.0	+	.	Target "Motif:VLINE6_VV" 3431 3484
ctg1	RepeatMasker	similarity	4875820	4876898	36.4	-	.	Target "Motif:Gypsy-1-I_AF" 4295 5831
ctg1	RepeatMasker	similarity	4881939	4882239	37.2	+	.	Target "Motif:Gypsy-1_BFB-I" 4114 4417
ctg1	RepeatMasker	similarity	4886992	4887039	5.7	+	.	Target "Motif:(TAGTACT)n" 1 44
ctg1	RepeatMasker	similarity	4888636	4889924	37.2	-	.	Target "Motif:PYRET_I" 2876 4669
ctg1	RepeatMasker	similarity	4890338	4890399	26.5	+	.	Target "Motif:(TAA)n" 1 62
ctg1	RepeatMasker	similarity	4897137	4897160	4.3	+	.	Target "Motif:(GA)n" 1 25
ctg1	RepeatMasker	similarity	4918702	4919230	32.0	+	.	Target "Motif:LMR1_LM" 3702 4227
ctg1	RepeatMasker	similarity	4920121	4921631	36.9	+	.	Target "Motif:LMR1_LM" 5157 6661
ctg1	RepeatMasker	similarity	4929919	4929944	12.5	+	.	Target "Motif:(CCT)n" 1 26
ctg1	RepeatMasker	similarity	4930466	4930495	0.0	+	.	Target "Motif:(TGG)n" 1 30
ctg1	RepeatMasker	similarity	4932381	4932471	25.3	+	.	Target "Motif:CACTA-1_CapOwc" 698 795
ctg1	RepeatMasker	similarity	4932410	4932484	32.0	-	.	Target "Motif:RT1" 3114 3188
ctg1	RepeatMasker	similarity	4934517	4934549	13.5	+	.	Target "Motif:(GCA)n" 1 33
ctg1	RepeatMasker	similarity	4938938	4939010	20.3	+	.	Target "Motif:(GGATGT)n" 1 73
ctg1	RepeatMasker	similarity	4940564	4940597	3.0	+	.	Target "Motif:(AAG)n" 1 37
ctg1	RepeatMasker	similarity	4944314	4944373	20.0	+	.	Target "Motif:RTEX-1_CR" 1201 1260
ctg1	RepeatMasker	similarity	4944483	4944537	14.0	+	.	Target "Motif:(CCCATC)n" 1 55
ctg1	RepeatMasker	similarity	4944570	4944613	18.3	+	.	Target "Motif:(CTTCCT)n" 1 46
ctg1	RepeatMasker	similarity	4954666	4954702	15.3	+	.	Target "Motif:(CAA)n" 1 37
ctg1	RepeatMasker	similarity	4955615	4955708	27.4	+	.	Target "Motif:(TCC)n" 1 96
ctg1	RepeatMasker	similarity	4956093	4956107	19.4	+	.	Target "Motif:(GTGTCG)n" 1 51
ctg1	RepeatMasker	similarity	4956108	4956143	12.8	+	.	Target "Motif:(GTG)n" 1 36
ctg1	RepeatMasker	similarity	4956338	4956362	8.5	+	.	Target "Motif:(AGG)n" 1 25
ctg1	RepeatMasker	similarity	4957881	4957905	0.0	+	.	Target "Motif:(CTCTGC)n" 1 25
ctg1	RepeatMasker	similarity	4961628	4961690	19.1	+	.	Target "Motif:(GGT)n" 1 61
ctg1	RepeatMasker	similarity	4961756	4961795	26.8	+	.	Target "Motif:(GCA)n" 1 40
ctg1	RepeatMasker	similarity	4962320	4962347	7.5	+	.	Target "Motif:(CA)n" 1 28
ctg1	RepeatMasker	similarity	4964651	4964675	0.0	+	.	Target "Motif:(CCT)n" 1 25
ctg1	RepeatMasker	similarity	4964933	4964951	5.5	+	.	Target "Motif:(G)n" 1 19
ctg1	RepeatMasker	similarity	4966609	4966664	19.6	-	.	Target "Motif:RTAg4" 2338 2393
ctg1	RepeatMasker	similarity	4966610	4966697	21.2	-	.	Target "Motif:Tx1-5_PM" 1179 1265
ctg1	RepeatMasker	similarity	4967625	4967672	21.6	+	.	Target "Motif:G-rich" 1 48
ctg1	RepeatMasker	similarity	4968562	4968593	0.0	+	.	Target "Motif:(TGC)n" 1 32
ctg1	RepeatMasker	similarity	4969368	4969385	0.0	+	.	Target "Motif:(G)n" 1 18
ctg1	RepeatMasker	similarity	4969419	4969450	10.1	+	.	Target "Motif:(GAG)n" 1 32
ctg1	RepeatMasker	similarity	4969534	4969570	15.0	+	.	Target "Motif:(GACTGG)n" 1 39
ctg1	RepeatMasker	similarity	4969796	4969834	24.1	+	.	Target "Motif:(CGCT)n" 1 39
ctg1	RepeatMasker	similarity	4969964	4969989	8.2	+	.	Target "Motif:(GCTGG)n" 1 27
ctg1	RepeatMasker	similarity	4970004	4970033	10.8	+	.	Target "Motif:(TGAGG)n" 1 30
ctg1	RepeatMasker	similarity	4970237	4970279	7.4	+	.	Target "Motif:(CTCCATGT)n" 1 43
ctg1	RepeatMasker	similarity	4970495	4970541	19.3	+	.	Target "Motif:(GGCA)n" 1 45
ctg1	RepeatMasker	similarity	4970692	4970745	7.8	+	.	Target "Motif:(TGCTCAC)n" 1 54
ctg1	RepeatMasker	similarity	4970839	4970885	11.6	+	.	Target "Motif:(CTGCTT)n" 1 47
ctg1	RepeatMasker	similarity	4970886	4970893	11.7	+	.	Target "Motif:(CCTGCT)n" 2 59
ctg1	RepeatMasker	similarity	4971532	4971567	15.5	+	.	Target "Motif:(CCA)n" 1 36
ctg1	RepeatMasker	similarity	4971868	4971893	8.1	+	.	Target "Motif:(AGACG)n" 1 27
ctg1	RepeatMasker	similarity	4974572	4974615	15.9	+	.	Target "Motif:Copia-31_BD-I" 6991 7034
ctg1	RepeatMasker	similarity	4975239	4975255	0.0	+	.	Target "Motif:(A)n" 1 17
ctg1	RepeatMasker	similarity	4977113	4977171	15.8	+	.	Target "Motif:(GCAG)n" 1 61
ctg1	RepeatMasker	similarity	4977282	4977335	19.0	+	.	Target "Motif:(CAGC)n" 1 54
ctg1	RepeatMasker	similarity	4979718	4979750	17.0	+	.	Target "Motif:(CTG)n" 1 34
ctg1	RepeatMasker	similarity	4980175	4980203	15.3	+	.	Target "Motif:(AGCA)n" 1 29
ctg1	RepeatMasker	similarity	4980804	4980852	21.1	+	.	Target "Motif:(TGTCGC)n" 1 52
ctg1	RepeatMasker	similarity	4981328	4981350	9.3	+	.	Target "Motif:(G)n" 1 23
ctg1	RepeatMasker	similarity	4988007	4988053	9.1	+	.	Target "Motif:(AGGAC)n" 1 47
ctg1	RepeatMasker	similarity	4988131	4988186	7.6	+	.	Target "Motif:(GGCACT)n" 1 56
ctg1	RepeatMasker	similarity	4988689	4988728	5.2	+	.	Target "Motif:(ATCAGC)n" 1 40
ctg1	RepeatMasker	similarity	4991494	4991529	20.0	+	.	Target "Motif:(CCT)n" 1 35
ctg1	RepeatMasker	similarity	5005616	5005646	3.3	+	.	Target "Motif:(ACA)n" 1 31
ctg1	RepeatMasker	similarity	5005796	5005821	0.0	+	.	Target "Motif:(AGCC)n" 1 26
ctg1	RepeatMasker	similarity	5005934	5006050	12.0	+	.	Target "Motif:(GCAGCA)n" 1 117
ctg1	RepeatMasker	similarity	5006347	5006373	16.6	+	.	Target "Motif:(CTG)n" 1 27
ctg1	RepeatMasker	similarity	5010026	5010080	31.2	+	.	Target "Motif:GA-rich" 1 55
ctg1	RepeatMasker	similarity	5010101	5010133	9.8	+	.	Target "Motif:(GAC)n" 1 33
ctg1	RepeatMasker	similarity	5010355	5010470	31.0	-	.	Target "Motif:Copia-58_BG-I" 191 306
ctg1	RepeatMasker	similarity	5010527	5010695	29.3	+	.	Target "Motif:hAT-N4_ALy" 662 827
ctg1	RepeatMasker	similarity	5012911	5012937	0.0	+	.	Target "Motif:(TC)n" 1 27
ctg1	RepeatMasker	similarity	5013263	5013328	22.9	+	.	Target "Motif:(CAG)n" 1 69
ctg1	RepeatMasker	similarity	5013409	5013469	22.9	+	.	Target "Motif:RTEX-1_CR" 745 806
ctg1	RepeatMasker	similarity	5019494	5019519	4.0	+	.	Target "Motif:(GAA)n" 1 26
ctg1	RepeatMasker	similarity	5023596	5023626	7.4	+	.	Target "Motif:(AAGCTG)n" 1 31
ctg1	RepeatMasker	similarity	5036704	5036736	10.4	+	.	Target "Motif:(CCGCAA)n" 1 33
ctg1	RepeatMasker	similarity	5037077	5037173	20.5	+	.	Target "Motif:Jockey-3_DGri" 3219 3334
ctg1	RepeatMasker	similarity	5037237	5037303	17.9	+	.	Target "Motif:hAT-N4_ALy" 717 783
ctg1	RepeatMasker	similarity	5037304	5037322	22.3	+	.	Target "Motif:Homo10" 1315 1385
ctg1	RepeatMasker	similarity	5038991	5039066	30.2	+	.	Target "Motif:(TGTTGC)n" 1 74
ctg1	RepeatMasker	similarity	5059859	5059904	23.8	+	.	Target "Motif:(TCG)n" 1 45
ctg1	RepeatMasker	similarity	5062573	5062587	34.0	-	.	Target "Motif:hAT-N4_ALy" 892 919
ctg1	RepeatMasker	similarity	5062588	5062663	22.4	-	.	Target "Motif:hAT-12_VVi" 1577 1652
ctg1	RepeatMasker	similarity	5062664	5062798	34.0	-	.	Target "Motif:hAT-N4_ALy" 621 891
ctg1	RepeatMasker	similarity	5062766	5062858	26.9	+	.	Target "Motif:Polinton-2A_NV" 13768 13860
ctg1	RepeatMasker	similarity	5062799	5062866	22.1	+	.	Target "Motif:ATCopia24I" 2733 2800
ctg1	RepeatMasker	similarity	5078068	5078101	6.2	+	.	Target "Motif:(TCTGGG)n" 1 34
ctg1	RepeatMasker	similarity	5081055	5081098	27.2	+	.	Target "Motif:(CAA)n" 1 44
ctg1	RepeatMasker	similarity	5108463	5108493	14.2	+	.	Target "Motif:(GCTGCA)n" 1 32
ctg1	RepeatMasker	similarity	5123289	5123307	5.6	+	.	Target "Motif:(CGT)n" 1 19
ctg1	RepeatMasker	similarity	5123866	5123886	0.0	+	.	Target "Motif:(GCAT)n" 1 21
ctg1	RepeatMasker	similarity	5129201	5129219	0.0	+	.	Target "Motif:(T)n" 1 19
ctg1	RepeatMasker	similarity	5130918	5130942	0.0	+	.	Target "Motif:(TTC)n" 1 25
ctg1	RepeatMasker	similarity	5130949	5130985	18.3	+	.	Target "Motif:(TGTGAT)n" 1 39
ctg1	RepeatMasker	similarity	5132713	5132776	5.5	+	.	Target "Motif:(GATGATGGT)n" 1 61
ctg1	RepeatMasker	similarity	5136820	5136841	0.0	+	.	Target "Motif:(C)n" 1 22
ctg1	RepeatMasker	similarity	5138176	5138195	0.0	+	.	Target "Motif:(CGA)n" 1 20
ctg1	RepeatMasker	similarity	5145139	5145154	13.7	+	.	Target "Motif:(GTT)n" 1 15
[truncated: 11,952 more rows]
