# Supplementary material for: Comparative genomics and transcriptome analysis reveals potential pathogenic mechanisms of Microdochium paspali on seashore paspalum
Source: Front Microbiol. 2023 Sep 15;14:1259241. doi: 10.3389/fmicb.2023.1259241 (PMC10546424; doi:10.3389/fmicb.2023.1259241)
Supplement: Supplementary file 2 [file Data_Sheet_1.ZIP › Supplementary Materials/Table S1.xlsx]

## Sheet: Sheet1
Table S1. Genome survey data produced by k-mer analysis of the M. paspali genome
GenomeScope version 1.0	k = 19
Property	Number
Heterozygosity	0.00102
Genome Haploid Length	39,581,737 bp
Genome Repeat Length	7,753,305 bp
Genome Unique Length	31,828,432 bp
Model Fit	0.96612
Read Error Rate	0.00015
