# Supplementary material for: Comparative genomics and transcriptome analysis reveals potential pathogenic mechanisms of Microdochium paspali on seashore paspalum
Source: Front Microbiol. 2023 Sep 15;14:1259241. doi: 10.3389/fmicb.2023.1259241 (PMC10546424; doi:10.3389/fmicb.2023.1259241)
Supplement: Supplementary file 2 [file Data_Sheet_1.ZIP › Supplementary Materials/Table S10.xlsx]

## Sheet: Sheet1
Table S10. Information of species-specific genes in M. paspali.
Gene	Cluster	Location	Average FPKM						Nr annotation	PHI	CAZYmes	Effector	SM gene
			0 h	6 h	12 h	24 h	36 h	48 h
g3358		contig1	12.0068	10.0889	9.30711	8.36216	7.67031	8.52712	NA
g3375		contig1	0.198123	0.410243	1.76219	0.422553	1.7516	1.15252	NA
g3379		contig1	9.53522	13.8615	29.352	7.16918	188.764	3.20429	NA
g3423		contig1	267.113	697.651	646.365	865.345	131.699	237.207	NA
g3431		contig1	208.522	255.887	149.758	170.279	45.1791	83.4373	NA
g3457		contig1	4.72602	4.34928	4.30335	2.76219	2.36541	2.25824	hypothetical protein
g3477		contig1	8.52031	11.4435	10.415	7.23257	14.4333	3.37534	hypothetical protein
g3497		contig1	1.88665	1.40379	1.94991	2.69302	3.08789	8.68858	hypothetical protein	unaffected_pathogenicity			SMGC01
g3498		contig1	2.41164	2.2696	3.12156	4.23962	5.20606	10.4667	NA				SMGC01
g3551		contig1	9.80417	18.8603	51.4366	37.9292	56.7394	11.0902	NA
g3677		contig1	43.3803	51.0079	39.0573	54.7114	60.9488	10.8254	NA
g3765		contig1	6.54797	9.7312	6.66501	9.87156	6.41514	4.42678	hypothetical protein			Y
g3773		contig1	0.231407	1.18192	0.0846947	0	0	0.075701	NA
g3797		contig1	0.873465	1.2393	0.9544	2.04988	1.59988	1.99931	hypothetical protein
g3865		contig1	0.448595	1.1241	1.04609	1.49731	1.35403	1.12555	NA
g3915		contig1	196.081	118.014	173.263	474.093	53.9791	1725.56	Nup93/Nic96-domain-containing protein
g3927		contig1	0	0	0	0	1.52236	0.148776	hypothetical protein
g3930		contig1	0.157247	0.371302	0.624681	0.043817	0.56254	0	NA
g3977		contig1	3.21448	30.3023	201.505	62.4299	54.4875	10.8052	NA
g3979		contig1	2.51084	6.0763	6.55548	6.59133	2.44943	6.09055	NA
g3996		contig1	0.758968	2.26772	0.588793	0.101744	0	0.106319	NA
g3999		contig1	11.3174	11.2153	19.5263	27.9946	75.2273	68.3972	diphthamide biosynthesis protein 1
g4129		contig1	47.8915	35.7818	40.521	35.3287	29.8426	14.2488	hypothetical protein
g4188		contig1	0.321157	2.10174	2.80726	3.22565	0.476771	0.59806	NA				SMGC02
g4203		contig1	3.73363	191.66	397.764	83.9464	92.5562	35.4181	hypothetical protein				SMGC03
g4216		contig1	0.0156497	0	0	0	0	0	NA
g4221		contig1	0.0779807	0.508912	1.01467	2.21201	0.304243	5.09995	hypothetical protein
g4227	SSGC1	contig1	5.0908	8.22682	13.236	10.5244	11.8573	6.81394	NA	unaffected_pathogenicity
g4228	SSGC1	contig1	4.14945	2.3507	0.698946	0.843706	0.327188	0.449352	NA
g4229	SSGC1	contig1	5.71857	4.88171	3.28311	4.42604	3.82443	2.98867	NA
g4230	SSGC1	contig1	21.1436	21.2404	44.8856	29.0097	25.636	14.7352	hypothetical protein
g4262		contig1	2.52342	1.6963	5.92927	5.22165	1.29145	1.32798	NA
g4271		contig1	0.708122	0.937388	1.14404	1.60264	1.33333	3.16982	NA
g4280		contig1	2.47238	10.9054	11.2769	12.1568	20.9186	8.5555	Protein kinase domain containing protein	unaffected_pathogenicity
g4339		contig1	0.242935	0.924277	0.153975	0.446223	0	0.472716	NA
g4446		contig1	0.970775	8.84452	10.4744	10.407	15.7102	20.0216	NA			Y
g4501		contig1	0.231586	0.682353	2.05778	3.02728	2.38068	3.02076	hypothetical protein
g4577		contig1	8.28124	29.5732	18.1187	27.9406	17.1999	48.9789	NA
g4642		contig1	2.43116	8.65788	24.6803	18.4324	99.6843	15.5077	NA
g4643		contig1	13.9342	33.9475	42.9273	23.2942	37.3655	5.15135	NA
g4646		contig1	0.431069	1.46819	0.993511	5.62035	10.8601	75.3709	hypothetical protein
g4647		contig1	61.0714	68.2284	82.0198	25.6935	50.7865	7.93085	NA
g4675		contig1	3.63201	1.4259	3.93972	3.1411	1.61753	1.93606	hypothetical protein			Y	SMGC05
g4687		contig1	0.414665	0.253591	0.84682	0.608009	0.99882	0.532652	NA
g4690		contig1	0.0490587	0.019703	0.0289317	0.0332757	0.0526873	0	hypothetical protein
g4691		contig1	0.008098	0.0567247	0	0.159054	0.091963	0.107982	radical SAM enzyme
g4711		contig1	0.384066	1.26454	1.06357	1.11547	0.331482	0.370571	hypothetical protein		GH78
g4714		contig1	52.0767	99.9831	98.1632	103.903	119.067	72.4725	NA
g4720	SSGC2	contig1	205.527	120.051	310.219	67.1899	648.128	23.3123	NA				SMGC06
g4722	SSGC2	contig1	104.075	66.5613	102.888	39.8941	585.592	14.9205	NA	reduced_virulence			SMGC06
g4723	SSGC2	contig1	187.271	65.4137	143.474	42.2874	167.872	12.6917	hypothetical protein				SMGC06
g4724	SSGC2	contig1	50.7582	20.9083	59.3463	11.9697	86.6456	3.21753	NA	reduced_virulence			SMGC06
g4730		contig1	157.681	90.9796	227.55	43.2599	345.165	13.2328	hypothetical protein	reduced_virulence__unaffected_pathogenicity			SMGC06
g4731		contig1	263.855	187.927	510.122	90.2342	758.426	24.435	NA	reduced_virulence			SMGC06
g4734		contig1	1.37906	2.19488	4.61611	4.28782	20.6157	0.933765	NA
g4736		contig1	0.67624	2.36648	5.0733	8.41765	14.5241	35.7959	NA
g4743		contig1	9.54345	15.8465	31.9458	19.3163	15.6012	13.7929	putative catalytic domain protein
g4756		contig1	42.1459	77.1296	72.6521	42.0128	126.992	15.0072	glycosyl hydrolase
g4757		contig1	28.0194	35.397	42.8128	26.3554	40.2297	17.312	hypothetical protein
g4765		contig1	0.0938277	0.096401	0	0.0374377	0.189572	0	NA
g4766		contig1	0.0899253	0.137802	0.121103	0.0683467	0	0.0591097	NA
g4775		contig1	1.94035	1.22743	1.16548	1.89042	1.11706	0.766939	NA				SMGC07
g4797		contig1	0.817149	4.92519	4.26885	17.842	1.7292	12.6573	NA
g4798		contig1	0.083973	0.664161	0.811205	3.79497	0.266618	2.26811	hypothetical protein
g4822		contig1	0.76981	2.26061	12.2532	3.11403	4.36019	1.13137	hypothetical protein
g6740		contig2	2.73028	3.57304	9.87953	8.73935	2.57194	3.49123	NA				SMGC08
g6743		contig2	0.041282	0.137176	0.162863	0	0.459097	0	hypothetical protein
g6771		contig2	70.1003	74.736	64.9472	57.1009	74.7496	36.1402	NA
g6803		contig2	1.4403	2.11119	1.84385	2.42893	2.65155	5.73567	hypothetical protein
g6843		contig2	21.0675	9.47921	36.4598	20.5559	71.549	20.208	NA
g6871		contig2	1.54894	0.924203	0.885266	0.818242	0.384514	0.642036	hypothetical protein
g6894		contig2	0.135944	0.435698	0	0	0	0.571962	NA
g6900		contig2	0.730063	4.36585	14.3141	23.9589	55.2024	827.338	NA			Y
g6944		contig2	0.0432903	0.076938	0	0.251461	0	0	NA
g6977		contig2	22.1043	12.1734	14.2696	15.26	14.1656	9.50818	hypothetical protein
g6978		contig2	13.7863	11.8026	7.40252	6.83936	9.43388	2.97767	hypothetical protein	reduced_virulence
g7000		contig2	0.48432	0.51693	0.264769	0.419658	0.0905007	0.0846317	hypothetical protein
g7002		contig2	18.8679	23.1504	22.3147	23.0016	28.4249	13.8383	NA
g7034		contig2	194.635	186.027	196.972	185.729	190.043	205.083	NA
g7051		contig2	40.9636	33.0171	41.6423	43.6806	19.1182	28.1555	NA
g7081		contig2	0.145707	0.116224	0.14365	0.230957	0.283901	0.611411	NA
g7126		contig2	11.9797	13.0442	10.532	13.0965	13.0764	13.7017	NA
g7131		contig2	0.206097	0.739876	1.05994	0.402547	0.337326	0.328114	NA
g7150		contig2	1.45629	26.2462	17.3142	20.6807	35.5244	11.0067	NA
g7163		contig2	0.193059	0.819448	0.524679	0.9008	0.217379	0.835624	NA
g7216		contig2	882.816	651.8	761.404	630.24	398.798	810.239	NA
g7288		contig2	132.149	228.64	138.385	93.3553	79.5867	24.6004	NA
g7400		contig2	7.74081	6.19697	3.31333	4.17654	2.06342	3.26542	NA
g7469		contig2	3.04406	3.37444	2.5474	2.57739	1.22432	2.40955	NA
g7569		contig2	62.2113	79.7974	191.691	249.607	735.827	2282.91	hypothetical protein
g7586		contig2	205.693	139.56	157.254	160.816	134.782	115.248	NA
g7660		contig2	182.914	180.822	456.487	278.755	3423.97	65.0525	NA
g7722		contig2	16.1776	6.30474	6.41268	13.0769	2.53177	1.68774	NA
g7735		contig2	1.2162	2.45777	0.967778	2.64286	0.736026	0.955031	hypothetical protein
g7736		contig2	1.6647	2.9346	1.75518	8.48909	0.321617	0.914643	predicted protein
g7749		contig2	0.0310833	0.0945597	0	0.100853	0.78827	9.33758	NA
g7752		contig2	1.56102	2.23073	1.30749	2.0491	5.39764	1.69562	NA
g7756		contig2	0.527134	0.368271	0.19848	0.247432	1.91839	0.668385	cytochrome p450	loss_of_pathogenicity
g7757		contig2	1.54625	1.21278	1.26331	2.00418	5.11696	1.04409	hypothetical protein	unaffected_pathogenicity
g7798		contig2	17.8362	37.5942	27.8024	59.9161	4.71422	21.7536	related to aspartic proteinase, pepstatin-sensitive	unaffected_pathogenicity
g7800		contig2	0.218288	0	0	0.990557	0.610673	0	NA			Y
g7807		contig2	8.28273	10.3981	74.8605	50.0367	27.8959	147.286	NA				SMGC11
g5564		contig3	1.71089	1.96853	1.52818	1.4613	0.549592	0.326209	hypothetical protein
g5568		contig3	0.298321	0.863323	1.48829	1.9081	3.62535	3.33963	hypothetical protein
g5614		contig3	0.169951	0.296891	0.544446	0.327675	0	0.0597207	NA
g5636		contig3	1.41931	5.8012	11.6429	11.834	6.07548	7.8066	hypothetical protein
g5661		contig3	4.94052	7.38097	13.9574	6.93039	12.1953	8.87969	hypothetical protein	reduced_virulence
g5665		contig3	0.265273	0.289902	0.0721583	1.74227	0	0.216314	hypothetical protein
g5666		contig3	17.7528	39.426	8.45296	27.4431	0	5.37623	hypothetical protein
g5698	SSGC3	contig3	15.0093	2.70001	3.04006	1.05272	0.505761	0	CFEM domain-containing protein	reduced_virulence
g5699	SSGC3	contig3	5.71168	3.58323	3.16389	1.61139	2.33073	0.600317	hypothetical protein
g5700	SSGC3	contig3	6.95948	3.69145	2.67735	1.06764	1.77247	0.331112	NA
g5725		contig3	0.800875	1.21675	0.901954	2.56602	1.00009	2.2994	amidase signature domain-containing protein
g5743		contig3	0.259907	0.566504	1.59978	2.73524	1.45404	1.31702	NA
g5745		contig3	0.158422	0	0	0.191503	0	0	NA
g5765		contig3	0.136523	0.0427407	0.0238183	0.0725917	0.064757	0.560261	hypothetical protein
g5899		contig3	0.20085	0.879967	1.22186	0.806881	3.56451	0.245576	NA
g5962		contig3	55.9044	43.1276	17.102	31.2794	33.6063	15.4565	NA
g5987		contig3	0.210153	0.134084	0	0.308873	0.257417	0	NA
g6008		contig3	9.84778	16.7597	15.0382	15.5505	16.3905	5.23067	fungal-specific transcription factor domain-domain-containing protein
g6013		contig3	1.54143	10.7132	11.8494	11.4273	48.7942	128.355	NA
g6105		contig3	30.3736	27.7702	23.6331	27.8936	30.3612	32.1795	NA
g6133		contig3	54.2218	58.2289	46.3294	48.446	62.3627	39.7583	hypothetical protein
g6182		contig3	17.8004	25.1318	24.0839	14.6303	24.6169	7.79338	NA
g6262		contig3	21.0424	15.6915	22.7452	29.7518	24.05	34.9714	NA
g6301		contig3	252.988	82.8046	183.188	141.815	68.7535	51.337	NA
g6380		contig3	63.9562	85.723	65.1269	62.2809	76.5831	32.1807	NA
g6386		contig3	1.21228	1.52213	2.01075	1.84075	0	0.787282	NA
g6436		contig3	12.1555	14.0697	13.1001	14.4825	10.4615	9.04342	hypothetical protein	unaffected_pathogenicity
g6480		contig3	10.7041	24.609	42.0578	62.2103	10.8812	27.7004	NA
g6486		contig3	40.1771	98.7579	301.903	333.369	541.771	1583.35	NA
g6491		contig3	0.473432	1.61105	0.992746	2.99135	2.2204	1.95459	NA
g6565		contig3	6.33306	4.99986	4.5211	4.3168	2.21913	6.74867	NA
g6571		contig3	3.986	14.2084	13.6605	19.5752	5.62807	9.9643	NA
g6624		contig3	0.234962	0.11547	0.317882	0.834418	0.417781	0.268278	hypothetical protein
g6650		contig3	1.80027	3.02156	3.9614	3.34181	4.68816	1.96285	ankyrin repeat-containing domain protein	reduced_virulence
g6653		contig3	2.94161	4.18633	9.03958	3.94117	8.13612	1.76165	NA
g6656		contig3	2.56981	3.66755	3.47942	3.98082	11.6314	3.14682	hypothetical protein	unaffected_pathogenicity
g6666		contig3	0.0723017	0.019202	0.140979	0	0	0	NA
g6667		contig3	0.0198077	0.0889723	0	0	0	0	NA
g6673		contig3	20.8364	95.8894	34.7919	32.7225	66.4457	50.4702	hypothetical protein
g6686		contig3	1.02325	1.91648	0.530439	1.34947	0	1.28401	NA
g6699		contig3	0	0	0	0.017875	0	0	hypothetical protein
g6702		contig3	727.492	458.43	443.024	329.062	253.485	314.49	hypothetical protein
g6713		contig3	0.441196	0.190734	0	0.0522903	0	0.134475	NA
g6714		contig3	0	0	0	0.004424	0	0	NA
g9376		contig4	40.1317	29.6078	23.1589	29.8677	22.0213	45.9886	NA
g9417		contig4	37.2802	82.8904	60.3542	73.6099	191.745	145.957	NA
g9479		contig4	106.823	92.3042	100.078	148.049	63.4607	464.552	NA
g9574		contig4	0.141452	0	0.425399	0.0545333	1.38068	0.0484967	hypothetical protein
g9620		contig4	1.64816	1.52676	4.09262	2.98372	1.52868	1.93275	NA
g9625		contig4	97.9065	96.0335	87.2491	79.7312	88.9716	100.67	hypothetical protein	reduced_virulence
g9680		contig4	0.420778	0.484434	0	0.833262	0.828107	0.152844	NA
g9687		contig4	0.015084	0.108697	0.291721	0	0	0	NA
g9711		contig4	0.663316	2.83522	1.86351	2.52013	9.07153	1.76096	hypothetical protein
g9735		contig4	590.915	229.119	168.964	163.899	122.174	92.9607	ornithine decarboxylase antizyme-domain-containing protein
g9748		contig4	0.111372	0	0	0.112721	0	0	NA
g9750		contig4	10.5243	3.65775	3.13048	5.47279	0	0.8421	NA
g9778		contig4	76.0009	25.8337	127.955	171.387	1334.36	44.5023	NA
g9788		contig4	0.784129	2.17572	1.78641	2.66107	2.61233	1.62994	MFS general substrate transporter	unaffected_pathogenicity
g9793		contig4	108.898	111.216	136.663	116.86	34.8202	35.8357	Adenylylsulfate kinase-domain-containing protein
g9808		contig4	13.3945	18.7366	26.6415	29.1595	39.8362	12.1589	NA
g9815		contig4	1.33702	1.56772	4.63197	1.95686	7.47762	7.20832	NA
g9858		contig4	35.1796	53.1655	83.2773	55.1783	58.7929	16.5398	zinc knuckle-domain-containing protein
g9863		contig4	3.00456	1.57824	0.993499	1.979	2.45241	0.177798	NA
g9868		contig4	164.543	220.02	256.849	221.676	194.524	301.424	hypothetical protein	unaffected_pathogenicity
g9925		contig4	0.387443	0.355427	0.0266903	0.398034	0.366995	1.24072	NA
g10010		contig4	0.402217	0.446547	0.348187	0.228189	0.230999	0.21572	NA
g10040		contig4	52.4453	60.2506	56.4452	54.6123	52.0432	29.5914	U1 zinc finger-domain-containing protein
g10048		contig4	3.9376	4.9208	4.90608	3.59934	2.40161	1.32303	NA
g10124		contig4	0.674782	1.31705	0.907924	0.830258	0	0.344355	NA
g10144		contig4	27.1745	13.2392	9.23658	13.6164	5.92673	8.24301	hypothetical protein	reduced_virulence			SMGC18
g10215		contig4	0.628059	0.581112	0.245185	0.244257	1.23192	0.676229	NA
g10234		contig4	0.127195	0.0369247	0.108107	0	0	0	NA
g10258		contig4	4.74554	10.7504	5.74725	6.51791	12.4155	3.86678	NA
g10303		contig4	0.202399	0.44652	0.624505	1.63817	3.2188	4.21402	NA
g10308		contig4	0.468412	7.00787	17.4051	3.01161	2.27203	0.852191	hypothetical protein
g2073	SSGC4	contig5	0.106017	0.358598	3.25876	1.47268	0.942929	0.142189	NA
g2074	SSGC4	contig5	0.593061	0.583245	0.157256	0.603974	0.187351	0.399311	hypothetical protein
g2075	SSGC4	contig5	0.956739	1.16719	1.04559	0.711451	1.6685	0.503771	hypothetical protein
g2076	SSGC4	contig5	2.79105	2.45714	2.3875	2.93037	4.67077	1.92905	hypothetical protein
g2077	SSGC4	contig5	4.69443	12.5711	23.5395	11.0656	35.0612	1.85174	hypothetical protein
g2079		contig5	0.0348133	0	0	0	0	0	hypothetical protein
g2080		contig5	0.068238	0	0	0	0	0	hypothetical protein
g2084		contig5	0	0	0	0	0.370891	0	hypothetical protein
g2091		contig5	0.256849	0.127092	0.213886	0	0	0	putative 22kda glyco protein			Y
g2107		contig5	0.0642557	0	0	0	0	0	NA
g2113		contig5	0	0	0	0	0	0	hypothetical protein	reduced_virulence__loss_of_pathogenicity__unaffected_pathogenicity
g2115		contig5	66.6168	166.679	141.536	79.7659	111.93	27.2679	hypothetical protein
g2130		contig5	1.75432	4.32548	2.64037	4.8133	2.38695	2.62861	NA
g2147		contig5	0.26453	0.178776	0.736326	3.695	0.994279	2.64509	NA
g2150		contig5	1.20972	1.89158	1.11197	1.65179	2.14304	1.25341	hypothetical protein
g2167		contig5	1.84671	13.1771	14.6262	8.40264	3.35185	1.0105	NA
g2177		contig5	1.61168	1.43782	3.48693	2.80994	2.71536	1.12748	NA
g2207		contig5	40.2062	37.7512	26.4497	19.7077	31.9613	8.39806	hypothetical protein
g2225		contig5	2.63863	1.48794	1.07039	1.90361	3.97854	2.02909	hypothetical protein
g2226		contig5	1.27455	0.415906	0.416967	0.961344	1.07222	0.908748	NA
g2264		contig5	26.5417	34.3901	25.82	24.5811	25.7359	15.3926	hypothetical protein	unaffected_pathogenicity
g2267		contig5	4.3173	1.7366	2.80847	2.57625	3.11304	2.47168	NA
g2318		contig5	6.06525	8.45095	16.0777	9.12655	14.2618	2.99484	NA
g2380		contig5	0.390202	3.10033	5.99352	1.41148	1.07925	4.74645	NA
g2421		contig5	128.528	111.35	107.346	173.27	223.954	155.841	hypothetical protein
g2451		contig5	8.5978	21.4486	34.9474	65.9454	129.922	382.661	NA
g2469		contig5	1.13813	0.679014	0.244526	1.75826	2.98753	0.613656	NA
g2477		contig5	0.0694777	0.0708277	0.0451533	0	0	0	NA
g2492		contig5	0.078631	0.0703053	0	0.031249	0.0716403	0.12895	hypothetical protein
g2493		contig5	0.00980833	0	0	0.0359737	0	0	hypothetical protein
g2505		contig5	0.479868	4.35239	7.05882	1.9002	1.55851	0.651464	NA
g2524		contig5	3.30669	8.19635	24.8211	10.2118	47.236	7.47466	hypothetical protein	unaffected_pathogenicity
g2528		contig5	1.81427	2.49585	3.38415	2.73899	3.5008	2.25915	NA
g2539		contig5	0.007095	0	0	0	0	0	NA
g2581		contig5	0.333617	0.955145	2.17936	1.02717	0.282759	0.368879	NA
g2668		contig5	33.0279	56.3242	29.6879	29.0741	21.9713	10.5268	NA
g2669		contig5	0	0	0	0	0	0	NA			Y
g2717		contig5	3.74941	1.84388	1.68137	3.06884	2.22822	2.10381	hypothetical protein
g2725		contig5	0.0558303	0.0606613	0	0.061518	0	0	NA
g2776		contig5	1.38434	6.46747	6.96987	7.54662	20.9893	1.58125	NA
g2798		contig5	43.0059	42.7146	32.6305	33.3442	32.9776	21.6815	DNA replication factor C-like protein	reduced_virulence
g2807		contig5	0.00582333	0	0.0849483	0	0	0	NA
g2820		contig5	0.858203	2.64864	1.73594	3.35051	10.3446	7.05752	hypothetical protein
g2829	SSGC5	contig5	0.0256057	0.0971017	0	0.046588	0	0	NA
g2830	SSGC5	contig5	0.085756	1.88574	0.65448	0.106491	0	0.0725923	NA
g2831	SSGC5	contig5	0.0813247	0	0	0.0150147	0	0	NA
g2833		contig5	0.498374	0.197338	0.435805	1.04317	0.715991	0.87573	NA
g2838		contig5	21.6972	11.522	9.57707	7.05789	12.4724	1.7395	hypothetical protein
g2839		contig5	8.75996	10.1785	6.7272	6.47863	16.3835	4.82277	hypothetical protein
g2857		contig5	0.518	33.2898	66.1598	12.6121	9.65908	3.6537	NA
g2890		contig5	11.174	28.5457	23.7204	10.4848	8.06617	1.13191	hypothetical protein				SMGC19
g2906		contig5	10.1653	20.7967	20.0234	20.896	11.4109	14.7773	hypothetical protein				SMGC19
g2916		contig5	75.8641	69.9604	190.46	199.409	61.7661	283.557	hypothetical protein
g2918		contig5	21.9847	14.0122	12.3381	14.4841	26.5764	8.21633	NA
g2938		contig5	0.739401	2.53542	4.04597	3.1481	1.67473	4.54489	heterokaryon incompatibility protein-domain-containing protein
g2942		contig5	0	0	0	0.037806	0	0	NA
g2958	SSGC6	contig5	3.93724	6.96948	9.39309	11.3062	0.751711	4.23619	hypothetical protein
g2959	SSGC6	contig5	0.381591	0.645731	1.54732	0.454091	0	0	NA
g2960	SSGC6	contig5	18.1113	44.1234	88.3364	55.8813	39.8373	11.7196	hypothetical protein		GH135
g2964		contig5	4.89043	2.55245	0.99652	1.19833	13.472	0.293676	amp-dependent synthetase ligase
g2973		contig5	0.00834333	0.0780423	0	0.052071	0.168389	0.133531	hypothetical protein				SMGC20
g2975		contig5	1.96087	2.20837	2.13768	1.77234	2.63817	0.410685	HC-toxin synthetase	reduced_virulence			SMGC20
g2976		contig5	20.2066	19.6684	19.4981	20.1418	43.6386	2.14309	GAL4-like ZnII2Cys6 or C6 zinc binuclear cluster DNA-binding domain protein				SMGC20
g2985		contig5	0.239086	0.528445	0.179084	0.205332	0	0.219367	NA
g2987		contig5	2.51207	22.7736	17.0621	28.4505	31.0699	22.9294	NA
g2992		contig5	0.112065	0.419687	0.256559	0	0	0	NA
g2993		contig5	0.353591	0.342749	0.0596107	0.035694	0.119918	0	NA
g3013		contig5	10.2433	176.947	115.182	131.721	1.95363	2.66272	NA			Y	SMGC21
g3015		contig5	0.194819	0.124073	0.150355	0.216238	0.632192	0.244171	hypothetical protein	loss_of_pathogenicity			SMGC21
g3022		contig5	6.93902	92.059	30.7836	20.62	1.45364	0.869436	NA	unaffected_pathogenicity			SMGC21
g3029		contig5	35.4153	14.7392	12.0512	14.5436	18.8967	12.509	hypothetical protein	unaffected_pathogenicity			SMGC21
g3031		contig5	0	0	0	0.83823	0	0	NA
g893		contig6	2.89443	14.064	53.5466	40.8967	0.621034	14.7795	NA
g894		contig6	0.302218	5.83917	8.87597	10.0246	0.900327	5.31953	NA
g899		contig6	0.233971	0.127621	0	0	0	0	NA
g917		contig6	3.92524	5.31037	1.46397	0.375557	0	0	major facilitator superfamily transporter	unaffected_pathogenicity
g921	SSGC7	contig6	83.7887	303.141	710.679	696.473	536.097	1244.82	salicylate hydroxylase protein	unaffected_pathogenicity			SMGC22
g922	SSGC7	contig6	2.33454	129.77	234.18	610.733	26.519	236.539	NA				SMGC22
g923	SSGC7	contig6	7.07397	56.9073	67.9222	25.1595	14.3552	8.37445	hypothetical protein				SMGC22
g924	SSGC7	contig6	0.963731	71.008	116.74	28.2769	28.0854	8.64118	NA				SMGC22
g925	SSGC7	contig6	5.61502	7.8778	6.95118	19.1723	6.48559	3.68228	Tripeptidyl-peptidase				SMGC22
g926	SSGC7	contig6	0.575728	4.18263	4.23031	39.6408	0.989393	1.29299	hypothetical protein				SMGC22
g927	SSGC7	contig6	0.58472	4.55848	3.11544	27.8905	1.32198	2.80776	Tripeptidyl-peptidase				SMGC22
g930		contig6	2.44015	11.1996	11.3949	27.9098	8.23604	3.87973	NA				SMGC22
g933		contig6	0.009555	35.6881	87.3679	722.576	2.92384	20.3263	NA				SMGC22
g934		contig6	0.0651193	4.26323	2.18901	18.8025	0	8.41245	hypothetical protein	unaffected_pathogenicity			SMGC22
g937		contig6	1.89111	85.3033	210.382	236.227	45.1905	698.185	hypothetical protein	unaffected_pathogenicity__reduced_virulence			SMGC22
g957		contig6	0.0998347	0.380846	0.192162	0.154819	0.259796	0.0680373	hypothetical protein
g963		contig6	0.0601143	0	0	0.008547	0.0214803	0.104927	hypothetical protein
g1052	SSGC8	contig6	4.11577	13.3529	20.4588	9.535	42.8108	5.3514	NA
g1053	SSGC8	contig6	49.9134	279.267	553.494	162.138	1123.91	74.0016	NA
g1054	SSGC8	contig6	3.59447	16.6707	26.2743	10.2631	42.0462	1.79275	NA
g1055	SSGC8	contig6	0.547476	0.683746	3.41018	1.53932	8.47369	0.346007	NA
g1092		contig6	3.25223	12.1131	3.08292	4.42749	0	0.117569	hypothetical protein
g1097		contig6	5.16712	14.7574	21.0297	26.8561	35.5159	43.3115	hypothetical protein
g1116		contig6	11.5649	7.71347	7.70299	9.07154	3.78459	13.4801	NA
g1120		contig6	2.65776	3.16429	3.24221	3.79055	1.06353	1.98993	NA
g1151		contig6	46.5265	56.5557	54.1141	55.9495	47.501	35.7084	hypothetical protein
g1153		contig6	0.751499	3.36524	5.08758	8.36623	11.3634	5.76716	NA
g1158		contig6	0.857813	2.73078	1.98273	3.2494	3.00352	1.48824	NA
g1187		contig6	0.0895683	0.893916	0.692347	1.42224	0.86097	3.97398	hypothetical protein
g1209		contig6	37.2	26.6931	25.2515	28.2418	8.65083	5.46496	NA
g1213		contig6	5.89039	17.254	18.2757	14.7836	38.1292	20.8809	NA
g1222		contig6	0.062178	0	0.196475	0	0	0.0318777	NA
g1230		contig6	37.5334	38.09	33.0351	31.5582	33.6818	29.2921	hypothetical protein
g1240		contig6	107.239	69.1796	66.184	58.0491	37.6825	46.0515	hypothetical protein
g1257		contig6	0.378661	0.919457	2.58742	1.06601	0.0729433	0.929595	NA
g1272		contig6	3.04454	3.36438	2.4689	1.99114	1.19971	1.48935	NA
g1338		contig6	43.2302	222.046	1471.78	469.253	613.189	105.324	NA
g1355		contig6	0.155871	0.153592	0.318708	0.56141	0.258659	0.020525	hypothetical protein
g1356		contig6	264.332	247.656	300.387	269.411	348.253	241.39	NA
g1387		contig6	0.168816	0.251543	0.759404	0.474609	1.17711	1.45377	NA
g1408		contig6	27.1606	24.6567	20.9929	26.6883	14.3954	13.8408	putative methyltransferase-domain-containing protein
g1469		contig6	0	0	0	0	0	0	NA
g1507		contig6	0.713639	0.509463	0.220892	0.268689	0.795733	1.09629	NA				SMGC25
g1509		contig6	70.4308	67.359	42.0537	49.9097	75.3331	158.003	NA				SMGC25
g1530	SSGC9	contig6	0.178251	0.0557707	0.085907	0.105282	0.303427	0.378309	hypothetical protein	reduced_virulence
g1531	SSGC9	contig6	0	0	0	0.0241687	0	0	NA
g1532	SSGC9	contig6	0.0142623	0	0	0	0	0.107485	NA
g1533	SSGC9	contig6	0.0364447	0.0194667	0	0.0247113	0	0	NA
g1534	SSGC9	contig6	0.036464	0.0166447	0	0.013907	0	0	hypothetical protein
g1548		contig6	0.0187723	0.0810113	0.133831	0	0.0817447	0	NA	reduced_virulence	GT15
g1552		contig6	0.00645367	0.497864	0.4112	0.308536	0.376726	0.20835	NA
g1555		contig6	6.95775	36.6401	179.795	134.685	1467.15	928.838	NA
g1556		contig6	17.3679	14.5445	10.2596	9.89035	28.6243	26.8895	hypothetical protein
g1597		contig6	33.2996	24.342	18.7388	29.2072	16.4574	21.6075	NA
g1609		contig6	16.3741	18.2203	13.6773	16.1601	16.2407	15.826	eukaryotic membrane protein family-domain-containing protein
g1622		contig6	0.0862937	0.409078	0.0979543	2.50597	0.738122	1.59182	NA
g1642		contig6	0.074678	0.26895	0.572919	0.517497	1.00028	0.256186	hypothetical protein
g1643		contig6	0.13767	0.484724	1.27473	0.845273	2.42241	0.564699	NA
g1650		contig6	0	0	0	0	0	0	hypothetical protein
g1661		contig6	20.4592	24.357	27.0178	20.0247	33.7255	18.6604	NA
g1681		contig6	2.12369	14.2574	85.5062	18.6426	22.4695	1.85124	NA
g1682		contig6	20.7549	99.6944	536.931	147.47	842.304	28.8953	hypothetical protein
g1691		contig6	0.0654857	0.289046	0	0.0500123	0	0	NA
g1717		contig6	0	0	0	0	0	0	NA
g1720	SSGC10	contig6	2.89743	9.26551	22.8321	10.5993	14.2873	0.529666	NA
g1721	SSGC10	contig6	0	0.00806233	0	0.0244497	0	0	NA
g1722	SSGC10	contig6	5.01094	3.13	4.80189	1.19844	1.71631	0.410247	NA
g1723	SSGC10	contig6	6.5899	10.075	12.1007	2.49425	1.19194	0.65118	NA
g1724	SSGC10	contig6	11.4734	12.2815	6.7543	2.03145	0.799805	1.01325	NA
g1725	SSGC10	contig6	0.488061	0.35584	0.211345	0.136127	0.544789	0.069517	NA
g1726	SSGC10	contig6	0.037305	0.077673	0	0	0	0	NA
g1727	SSGC10	contig6	0.798518	2.41763	1.90013	1.48268	5.73311	1.10466	NA
g1728	SSGC10	contig6	1.61664	2.17243	1.4608	0.872323	1.17241	1.1743	NA
g1729	SSGC10	contig6	0.101165	0.096081	0.066444	0.0649793	0.306396	0.025101	hypothetical protein
g1730	SSGC10	contig6	0	0	0	0	0	0	NA
g12		contig7	0.506418	1.88495	1.29714	1.91607	5.49077	1.81622	hypothetical protein
g14		contig7	20.2569	26.1615	9.01404	8.98576	2.74203	7.83104	NA
g16		contig7	0.6318	2.04286	0.179191	0.33931	0	0.203136	NA
g23		contig7	3.8966	38.9754	40.0574	58.6924	13.7733	6.16145	NA
g24		contig7	9.18373	112.255	102.257	125.355	19.1541	4.84356	NA
g38		contig7	14.8693	20.2477	16.2247	14.2369	10.3165	5.95272	NA
g41		contig7	0	0.34695	0.797842	0.127896	0	0.266467	hypothetical protein
g89		contig7	144.887	170.95	119.057	109.372	105.43	63.6194	Putative Zinc knuckle protein	reduced_virulence
g115		contig7	7.40576	12.4444	8.64656	3.85665	5.57924	3.21368	NA
g120		contig7	0.734598	0.759408	0.328082	0.724809	0	0.393626	NA
g142		contig7	87.4334	118.96	93.6049	78.1711	102.932	56.3274	ceramidase-domain-containing protein
g144		contig7	2.13893	4.07972	3.14437	2.61547	6.90567	3.13921	NA
g149		contig7	3.50349	2.67777	2.73952	4.38452	17.0594	3.56258	hypothetical protein
g186		contig7	1.1509	0.684522	0.322702	0.329304	0.229296	0.295102	hypothetical protein
g202		contig7	53.0307	26.4057	23.5067	21.528	42.4477	38.0887	NA
g208		contig7	18.1193	14.76	12.7007	13.2375	11.8429	8.83188	hypothetical protein	unaffected_pathogenicity
g238		contig7	49.5077	45.8727	35.0725	35.6195	28.0902	11.5864	hypothetical protein
g244		contig7	303.223	210.576	227.356	205.907	155.504	151.442	NA
g257		contig7	33.3677	37.1756	27.8824	30.0607	39.8163	22.5102	hypothetical protein
g281		contig7	195.407	125.851	129.914	83.4005	92.5406	99.3768	hypothetical protein
g341		contig7	130.184	109.298	268.814	179.461	104.871	18.4389	NA
g408		contig7	0.985413	5.67361	11.4194	6.22716	5.05874	1.39236	NA
g568		contig7	0.070428	0.126363	0.241151	0.309492	2.33731	1.05011	NA
g606		contig7	4.09689	4.86342	4.89708	6.16521	5.49202	4.09851	NA
g635		contig7	0.100454	0.771395	0.860834	1.0455	0.81573	2.45291	NA
g639		contig7	1.57982	4.68004	5.68611	4.3121	5.54678	1.05694	NA
g646		contig7	0.0420593	0.068136	0	0.0217133	0	0	NA
g654		contig7	3.17658	2.1538	1.06235	2.47801	1.24017	0.17916	hypothetical protein
g667		contig7	5.65071	7.30618	12.9467	4.46065	19.3203	0.638515	NA
g677		contig7	1.45307	3.09219	3.42921	7.09141	1.49055	9.0259	NA	unaffected_pathogenicity
g680		contig7	0	0	0	0	0	0	hypothetical protein
g686		contig7	0.283283	0.214732	0.204174	0.596212	0.493886	0.903588	Ankyrin repeat-containing domain protein	unaffected_pathogenicity
g699		contig7	0	0.049361	0	0	0	0	hypothetical protein
g705		contig7	0	0	0	0	0	0.75317	NA
g726		contig7	0	0	0	0.16226	0	0.219941	NA
g736		contig7	0.00212033	0	0	0	0	0	NA
g817		contig7	17.9653	52.9731	35.7981	36.831	65.528	28.0736	NA
g841		contig7	2.23422	1.17966	2.83753	1.58759	0.988316	0.230605	NA
g4833		contig8	0.327109	1.62434	2.3365	2.72495	1.27366	6.73609	major facilitator superfamily domain-containing protein	unaffected_pathogenicity
g4842		contig8	34.9481	42.7774	12.8124	16.3522	8.53763	6.23708	putative cytochrome b5	reduced_virulence
g4858		contig8	1.74602	2.41649	1.24722	8.2042	5.81464	5.43433	hypothetical protein				SMGC29
g4867		contig8	0.305203	0.243546	0.330934	0.278356	0.136933	0.158507	fungal-specific transcription factor domain-domain-containing protein	unaffected_pathogenicity
g4893		contig8	0.0639713	0.150073	0.140292	0.0361213	0.0642297	0	NA
g4925		contig8	2.20558	4.79553	6.62071	5.84731	6.62663	13.6051	NA
g4976		contig8	5.94469	10.1099	11.3286	12.2912	9.49849	5.92193	hypothetical protein				SMGC30
g4989		contig8	1.30878	1.09653	0.589357	1.76124	2.37354	13.1899	NA
g4999		contig8	9.23518	8.69645	30.5582	14.1585	13.494	1.68575	hypothetical protein
g5000		contig8	49.1413	46.2541	34.9604	26.2442	23.2689	8.87947	ankyrin repeat-containing domain protein	unaffected_pathogenicity			SMGC31
g5010		contig8	1.92413	13.9422	9.48845	9.06087	1.04475	0.105446	NA				SMGC31
g5011		contig8	1.0609	5.30233	2.52122	2.54824	0.142914	0.100312	hypothetical protein				SMGC31
g5013		contig8	0	0.217093	0	0.432817	0	0.610037	NA				SMGC31
g5058		contig8	0.205629	0.639081	0.669388	0.175147	0.348007	0.244046	hypothetical protein
g5110		contig8	22.3483	13.5369	11.8275	15.3728	10.3254	16.9053	NA
g5111		contig8	28.2683	20.1007	17.3514	23.7454	18.9724	16.1841	NA
g5162		contig8	5.64287	8.44979	7.68369	7.08231	13.3866	2.20315	Sperm motility kinase X	loss_of_pathogenicity
g5171		contig8	1.34525	3.7941	6.07687	4.93758	4.6136	6.04988	NA
g5188		contig8	0.090316	0.104528	0	0.15052	0.103582	0.0298867	NA
g5190		contig8	0.89095	0.988758	0.835928	0.888809	4.35272	0.7653	NA
g5193		contig8	0.102375	0.435625	0	0.386698	0.398039	0.487857	meiosis protein SPO22/ZIP4 like-domain-containing protein
g5223		contig8	0.102809	0.38023	0.322027	0.154132	0.161467	0.874485	NA
g5230		contig8	2.56625	3.86227	2.60898	2.80132	10.2073	1.69159	NA
g5232		contig8	0.015268	0	0	0.145354	0	0	NA	unaffected_pathogenicity
g5238		contig8	2.25948	4.43198	3.61663	4.7291	3.18939	1.84993	NA
g5241		contig8	0.436173	0.272074	0.513907	0.320113	1.71305	0.433855	hypothetical protein
g5255		contig8	4.94426	5.14211	2.53208	3.98531	3.0024	2.82978	putative 5-oxoprolinase (atp-hydrolysing)	reduced_virulence
g5260		contig8	2.62978	17.4403	40.6847	62.0991	9.70903	17.1997	NA
g5275		contig8	3.09106	2.33938	4.479	2.4305	5.08029	7.16724	NA
g5312	SSGC11	contig8	0.390345	0.206808	0.283414	0.317406	0.999641	0.0980073	hypothetical protein
g5313	SSGC11	contig8	0.303357	0.046137	0.0994717	0.0967733	0.164498	0.195932	NA
g5314	SSGC11	contig8	0.0777583	0.178773	0	0.120199	0.167239	0.0573387	hypothetical protein
g5315	SSGC11	contig8	0.10985	0.0815157	0.309398	0.0964183	0.399708	0	uncharacterized protein
g5326	SSGC11	contig8	0.553696	1.46746	1.55911	1.52454	10.5865	0.0979253	hypothetical protein
g5327	SSGC11	contig8	0	0	0	0	0	0	hypothetical protein
g5328	SSGC11	contig8	0.0570237	0.102754	0	0	0	0.151553	NA
g5329	SSGC11	contig8	0.301606	0.413009	0	0.447744	0	0	NA
g5378		contig8	14.16	19.8279	50.6158	43.3132	34.8514	17.3867	NA
g5383		contig8	0.258028	0.365817	0.844544	0.343587	1.35117	0.028576	hypothetical protein
g5396		contig8	0.259529	0.453526	0.679906	0.80179	1.2041	0.852515	NA
g5405	SSGC12	contig8	1.29721	0.742486	1.17984	2.0107	0.0463863	0.935005	NA
g5406	SSGC12	contig8	5.49936	4.36354	3.71998	5.38652	1.39651	1.22879	hypothetical protein
g5407	SSGC12	contig8	5.9784	7.27275	9.76285	20.735	0.957232	7.43903	uncharacterized protein
g5412		contig8	0.0870073	0.303406	0.332745	1.46753	0.303525	0.354141	hypothetical protein
g5413		contig8	0.0195547	0.039259	0.113661	0.173232	0	0.0651253	hypothetical protein
g5419		contig8	15.0417	28.6119	15.2824	10.5196	0.828273	2.53912	NA
g5425		contig8	1.8628	10.942	4.18934	3.30638	0.542853	0.522289	NA
g5430		contig8	0.247939	0.04209	0.44613	0.17933	0	0	NA
g5444		contig8	10.9598	50.6757	34.123	27.9257	10.6996	1.60856	hypothetical protein
g5453		contig8	0.079312	2.19981	2.2264	0.652861	0.677628	0.236258	NA
g5458		contig8	0.490848	0.218792	0.11215	0.228334	0.268714	0.114616	NA
g5463		contig8	0.0194727	0.0491033	0.0538077	0.028468	0.35359	0	NA
g5488		contig8	0.659793	16.6804	58.5783	165.978	382.967	2617.54	NA
g5490		contig8	2.11891	5.66178	5.9201	3.0086	11.4703	6.4248	hypothetical protein
g5498		contig8	3.1766	17.1688	47.4639	16.2079	87.0731	4.2758	NA
g5513		contig8	0	0	0	0.0537143	0	0	NA
g5515		contig8	0.0836313	0.0531113	0.296364	0.054308	1.17617	0.100109	NA
g5532	SSGC13	contig8	0	0.00806233	0	0.009183	0	0	NA
g5533	SSGC13	contig8	5.11986	3.19731	4.96939	1.89676	1.71631	0.423019	NA
g5534	SSGC13	contig8	5.16534	7.81452	9.00094	2.29958	1.12761	0.459854	NA
g5535	SSGC13	contig8	5.42262	6.94864	4.22382	1.09223	0.491608	0.50923	NA
g5536	SSGC13	contig8	0.505249	0.355921	0.211345	0.114835	0.544789	0.069517	NA
g5537	SSGC13	contig8	0.037305	0.037864	0	0	0	0	NA
g5538	SSGC13	contig8	0.785474	2.39794	1.78485	1.48268	5.55922	1.08351	NA
g5539	SSGC13	contig8	1.68212	2.20837	1.55753	0.982879	1.17241	1.20573	NA
g5540	SSGC13	contig8	0.0646917	0.070389	0.0849393	0.0425723	0.29866	0.040868	hypothetical protein
g5541	SSGC13	contig8	0.0419453	0	0	0	0	0.093271	NA
g5542	SSGC13	contig8	0.014469	0.11528	0	0	0	0.0950247	NA
g7839		contig9	12.2122	8.94093	7.56351	8.35767	13.1787	2.34835	hypothetical protein
g7841		contig9	0.568056	1.64385	0.711607	0.550547	0.722151	0.0813527	hypothetical protein	unaffected_pathogenicity
g7843		contig9	0.00306933	0.445042	0	0.14302	0	0	NA
g7853		contig9	30.2736	2.07565	1.38559	1.78778	0.124546	0.318942	NA
g7866		contig9	0.049159	0.0906337	0	0	0	0	hypothetical protein
g7874		contig9	6.83059	3.88877	4.88767	4.26902	1.07543	1.72359	NA
g7877		contig9	0.425965	0.113158	0.433594	0.414323	0.151291	0	NA
g7881		contig9	1.02533	1.50997	1.18875	1.32012	0.00997133	0.554387	NA
g7921		contig9	0.107061	0.026252	0.702936	0.239057	0	0.181649	NA
g7924	SSGC14	contig9	2.16969	2.06366	1.92616	1.11439	0.791129	1.02873	hypothetical protein	reduced_virulence
g7925	SSGC14	contig9	6.03045	4.55974	8.00072	3.63607	5.3974	0.219435	Vegetative incompatibility protein HET-E-1
g7926	SSGC14	contig9	5.43664	1.93707	2.64903	1.57021	2.47466	0.577413	hypothetical protein
g7928		contig9	0.0148083	0.05865	0.0411403	0	0	0	NA
g7938		contig9	78.4248	93.3604	71.5936	76.1487	96.2964	105.035	NA
g7960		contig9	101.017	220.124	411.746	422.705	131.912	720.906	NA
g7970		contig9	0.0256387	0.0562047	0	0.0341563	0	0.011826	NA
g7981		contig9	1.07529	1.23059	0.516975	0.0683903	0	0	NA
g7983		contig9	0.493636	0.965303	0.482717	1.06309	0	0.8347	NA
g7994		contig9	0	0	0	0	0	0.282909	NA
g7995		contig9	0.0509557	0.208227	0.141964	0.506434	1.4653	0.285604	hypothetical protein		GH43
g7999		contig9	55.4857	18.8309	13.1115	7.60247	3.05672	0.331433	NA
g8009		contig9	0	0	0	0.182493	0	0	NA			Y
g8010		contig9	0.008214	0.0377277	0.033127	0.065831	0.330734	0.436014	NA
g8087		contig9	1.61468	2.8276	1.99237	2.66754	3.32312	4.86291	NA
g8159		contig9	2.76445	3.71202	2.24019	4.21211	5.61173	4.05223	hypothetical protein	unaffected_pathogenicity
g8178		contig9	0.216808	1.01778	0.798444	3.6476	39.1843	152.506	hypothetical protein
g8181		contig9	0	0	0	0	0	0	NA
g8216		contig9	449.245	612.143	366.678	278.86	364.155	101.6	hypothetical protein	unaffected_pathogenicity
g8243		contig9	2.31246	2.91667	2.49775	2.83129	2.70788	3.63581	hypothetical protein				SMGC35
g8298		contig9	0	0	0	0	0	0	NA			Y
g8299		contig9	0.0366063	0.0268997	0.0750477	0	0	0	NA
g8311		contig9	2.22135	2.3986	2.15997	2.95694	10.0828	4.86271	hypothetical protein				SMGC37
g8313		contig9	9.21732	20.0258	33.3432	13.3162	62.7983	2.50076	uncharacterized protein				SMGC37
g8316		contig9	31.8414	0.800323	4.61335	16.5009	2.71912	31.5362	hypothetical protein			Y
g8318		contig9	1.17871	3.2417	8.00159	4.95828	15.4848	1.77742	NA				SMGC38
g8319		contig9	0.144693	0	0	0.236455	0	0	NA				SMGC38
g8325	SSGC15	contig9	0.144309	2.25431	3.20773	4.04339	0.264453	0.158191	cytochrome P450 monooxygenase	reduced_virulence			SMGC38
g8326	SSGC15	contig9	0.361407	2.23709	2.37102	4.92959	0.376451	0.807633	hypothetical protein	reduced_virulence			SMGC38
g8327	SSGC15	contig9	0	0.0149067	0.459353	1.18747	0.0685623	0	hypothetical protein				SMGC38
g8329	SSGC15	contig9	0	0.013897	0.984127	0.650572	0	0	hypothetical protein	unaffected_pathogenicity			SMGC38
g8330	SSGC15	contig9	0	0	0.0395853	0	0	0	alpha-1,3-glucan synthase	unaffected_pathogenicity__reduced_virulence	GH13
g8340		contig9	0.124834	0.215104	0.41461	0.54447	1.45707	2.67132	hypothetical protein
g8353		contig9	6.99006	79.9902	96.1123	283.817	49.0316	172.06	putative cytochrome p450 oxidoreductase	increased_virulence_(hypervirulence)			SMGC39
g8356		contig9	8.09792	95.0632	105.746	301.884	51.8381	167.169	hypothetical protein				SMGC39
g8357		contig9	2.25514	12.8419	12.203	22.3659	6.18977	25.2478	Zn(2)-C6 fungal-type DNA-binding domain protein	unaffected_pathogenicity			SMGC39
g8360		contig9	0.529973	0.249837	0	0.146563	0	0.0581623	NA
g8361		contig9	0.185077	0.067697	0	0	0	0	NA
g8373		contig9	1.19	4.64696	3.88587	2.86672	4.69004	11.9479	NA	reduced_virulence
g8376		contig9	6.4206	27.1336	87.9192	51.989	201.533	82.2972	hypothetical protein
g8377		contig9	0.0297957	2.3646	0.515767	0.284094	0.797159	0	NA
g8382		contig9	18.4898	21.4674	24.5776	24.0797	45.4261	13.6368	NA
g8391		contig9	260.374	141.847	52.9075	81.0084	51.8534	20.7968	hypothetical protein	reduced_virulence
g8399		contig9	0.00387233	0.178653	0.443194	0.0953603	0.423392	0.761061	NA
g8429	SSGC16	contig9	0	0.00806233	0	0.009183	0	0	NA
g8430	SSGC16	contig9	1.68016	0.806859	0.688185	0.56129	0.232251	0.153341	NA
g8431	SSGC16	contig9	6.33617	10.0229	11.3143	2.48629	0.907015	0.606119	NA
g8432	SSGC16	contig9	11.032	11.8177	5.91482	1.9142	0.799805	0.918521	NA
g8433	SSGC16	contig9	0.516111	0.356014	0.211345	0.136127	0.544789	0.069517	NA
g8434	SSGC16	contig9	0.026283	0.077673	0	0	0	0	NA
g8435	SSGC16	contig9	0.782309	2.38034	1.78485	1.47694	5.50561	1.08351	NA
g8436	SSGC16	contig9	1.60274	2.13143	1.38495	0.872323	1.17241	1.1743	NA
g8437	SSGC16	contig9	0.092692	0.096081	0.066444	0.0635897	0.306396	0.025101	hypothetical protein
g8438	SSGC16	contig9	0	0	0	0	0	0	NA
g8439	SSGC16	contig9	0	0.025869	0	0	0	0.032505	NA
g8444		contig10	46.0992	12.9155	62.8998	22.6008	37.8449	2.56092	NA
g8450		contig10	0.295245	0.170967	0.225947	0	0	0.205695	NA
g8462		contig10	0.908164	33.709	60.7551	12.9573	14.3168	5.98533	NA
g8470		contig10	0.756536	5.81939	8.13645	2.50557	3.33342	1.30618	NA
g8502		contig10	2.24936	0.160559	0	0.0383337	0	0.0369593	NA
g8512		contig10	2272.08	172.902	219.054	40.5232	59.6362	6.36223	hypothetical protein
g8516		contig10	2.42103	2.13455	1.35857	2.19915	1.18512	1.32466	NA
g8555		contig10	13.0785	7.30084	16.3468	40.01	4.70431	17.6755	NA				SMGC40
g8564		contig10	0.101876	0.128725	0.067022	0.187297	0	0.035644	NA
g8693		contig10	13.2773	15.313	18.0814	27.1986	38.7171	91.9927	NA
g8698		contig10	0.0998387	0.108471	0	0	0	0.023628	NA
g8719		contig10	4.01442	9.65006	16.4759	18.04	29.4155	13.4914	NA
g8777		contig10	0	0	0	0	0	0	NA
g8807		contig10	6.01733	9.27807	10.5061	11.9035	20.8555	34.8507	hypothetical protein
g8824		contig10	0.027325	0.045723	0	0.0446393	0	0.0676667	hypothetical protein
g8895		contig10	0.233252	0.529957	0.927609	8.03277	6.62298	1.8942	hypothetical protein	reduced_virulence
g8899		contig10	0.109774	0.294571	0.157598	1.70914	0	0.609912	NA
g8914		contig10	0.472441	1.3798	3.70445	2.01633	0.554765	2.37727	putative fad monooxygenase
g8929		contig10	5.50457	12.1635	6.53762	4.91664	7.79718	2.32216	hypothetical protein
g8932	SSGC17	contig10	4.92595	29.3468	109.163	30.803	410.813	7.18432	NA
g8933	SSGC17	contig10	3.74198	27.6651	164.677	66.9613	920.627	21.2891	NA
g8934	SSGC17	contig10	0.252665	1.10699	5.34513	1.82225	34.3656	0.757247	hypothetical protein	unaffected_pathogenicity			SMGC44
g8935	SSGC17	contig10	2.68251	14.6936	91.7883	22.88	176.976	8.3944	NA	unaffected_pathogenicity			SMGC44
g8947		contig10	0.002542	0.0584107	0.0565283	0.062586	0	0	NA
g8956		contig10	0.0429677	0	0	0	0.119731	0	NA				SMGC45
g8958		contig10	11.043	24.31	34.9431	38.6745	33.7597	32.9184	NA				SMGC45
g8960		contig10	486.414	96.4404	291.851	112.364	7.51686	5.68018	NA				SMGC45
g8961		contig10	2.64471	1.42678	2.8167	1.58599	0.0610933	0.0840633	Peptidase T2, asparaginase 2, partial				SMGC45
g8962		contig10	5.31467	2.30701	6.28882	1.13246	0	0	multidrug resistance protein fnx1	chemistry_target:_sensitivity_to_chemical__unaffected_pathogenicity			SMGC45
g8964		contig10	9.84147	6.8191	12.0725	5.25528	0.117991	0.472374	hypothetical protein				SMGC45
g8965		contig10	38.115	15.9245	38.0073	16.6486	1.23517	1.97168	asparaginase like 1, partial	unaffected_pathogenicity			SMGC45
g8968		contig10	24.8597	2.01168	5.26529	13.6333	0.10437	0.288169	putative ankyrin repeat protein				SMGC45
g8969		contig10	27.7616	10.5687	12.6563	15.4392	0.517477	0.934685	putative berberine family protein	unaffected_pathogenicity	AA7		SMGC45
g8988		contig10	0.73212	0.821651	0.733325	1.73924	1.68293	0.458418	NA	unaffected_pathogenicity
g9012		contig11	0.472368	2.33993	7.61639	6.56621	15.1555	2.09465	hypothetical protein
g9022		contig11	0.918463	0.689966	0.41527	0.110755	0.0691597	0	NA
g9035		contig11	2.12579	2.90357	39.4361	6.13828	7.01447	0.391007	NA
g9036		contig11	2.20124	2.28036	30.7331	5.76837	7.0149	0.304534	NA
g9044		contig11	2.59363	9.99644	2.80763	6.91048	1.51556	0.373437	NA
g9045		contig11	2.40121	12.0231	13.857	10.5586	8.98684	7.97251	hypothetical protein	unaffected_pathogenicity
g9051		contig11	0.904187	0.87807	1.66696	0.677823	2.68784	0.441683	NA
g9054		contig11	5.97322	4.40604	13.7425	4.68593	25.4051	0.505194	NA
g9055		contig11	8.25135	7.61711	14.662	8.23544	23.1768	4.39107	uncharacterized protein
g9060		contig11	0.275723	0	0.220223	0.139401	0	0	NA
g9064		contig11	0.769483	9.89034	3.62774	2.71996	0.275014	0	NA
g9079		contig11	37.2266	20.2713	9.3244	5.70573	78.8541	4.10114	NA			Y
g9083		contig11	1.18805	0.964178	0.918442	0.730009	0.965656	0.50837	hypothetical protein	unaffected_pathogenicity
g9092		contig11	0	0.0338183	0.184469	0.0578	0	0.0531387	NA
g9096		contig11	4.44449	18.2341	21.5051	8.02975	7.76261	5.9168	hypothetical protein
g9097		contig11	0.397101	27.3882	47.7852	11.5446	4.41492	3.90166	NA
g9113		contig11	0	0	0	0	0	0	NA
g9130	SSGC18	contig11	0.168076	0.390985	0.32741	2.03128	0.231994	0.187649	uncharacterized protein
g9131	SSGC18	contig11	9.52727	8.1366	6.72175	6.23502	7.55735	3.95321	hypothetical protein
g9132	SSGC18	contig11	0.201273	0.896738	3.63561	12.8742	0.727136	3.82671	hypothetical protein
g9136		contig11	1.80979	1.81467	1.30744	0.8033	2.32251	0.236786	putative heterokaryon incompatibility protein
g9143		contig11	0.0219617	0	0.524458	0	0	0.188938	NA
g9154		contig11	0.210476	0	0	0	0	0	NA
g9155		contig11	0.356638	0.672418	0.585804	0.052329	0.274521	0	NA
g9161	SSGC19	contig11	0.007626	0	0	0	0	0	NA
g9162	SSGC19	contig11	0	0	0	0	0	0	NA
g9163	SSGC19	contig11	0	0	0	0	0	0	NA
g9164	SSGC19	contig11	0	0	0	0	0	0	NA
g9166	SSGC19	contig11	0	0	0	0	0	0	NA
g9167	SSGC19	contig11	0	0	0	0	0	0	NA
g9168	SSGC19	contig11	0.00799633	0.0441683	0.240292	0	0.401583	0.377809	NA
g9175		contig11	0.179223	0.308533	0.216162	1.23057	0.928395	0.572682	NA
g9177		contig11	2.63753	5.22858	2.9949	3.44715	9.25382	0.924507	hypothetical protein
g9184		contig11	0.63227	0.744682	3.92999	2.99551	0.290398	0.832097	NA
g9189		contig11	0	0.0384867	0	0	0	0	hypothetical protein	reduced_virulence
g9202		contig11	9.71387	17.7742	9.74645	14.8076	18.1265	7.61739	NA
g9206		contig11	9.30781	11.6013	11.4697	17.7971	9.40938	9.60761	hypothetical protein
g9209		contig11	5.43912	270.691	542.705	1166	30.1268	681.636	NA
g9211		contig11	4.0149	14.3496	10.7538	5.51493	3.99929	1.14968	hypothetical protein
g9222		contig11	0.26876	0.270442	0.213182	0.181612	0.585939	0.145328	hypothetical protein
g9225		contig11	37.9533	197.231	258.17	314.388	97.3649	163.391	hypothetical protein
g9229		contig11	10.4454	12.0489	3.66662	4.48091	3.15147	1.65735	NA
g9246		contig11	0.0843517	0.31455	0.247089	0.322889	0	0.230494	hypothetical protein		GH26
g9247		contig11	0.516418	3.4025	424.38	106.222	60.5064	52.5612	hypothetical protein
g9256		contig11	0	0	0	0	0	0.150179	NA
g9270		contig11	0	0.085622	0	0.038247	0.124007	0	NA
g9272		contig11	0.263101	0.541621	2.78987	3.50353	4.1051	6.88919	hypothetical protein
g9273		contig11	0.271647	0.469441	3.34761	7.75031	20.4302	35.0422	hypothetical protein
g9278		contig11	1.06176	2.47018	0.746612	2.35289	0.863648	0.462201	inosine/uridine-preferring nucleoside hydrolase
g9280		contig11	23.1503	27.7883	21.9884	21.1879	22.6809	10.7228	NA
g9296		contig11	76.075	56.0703	80.1383	36.3479	73.3529	21.0733	NA
g9314		contig11	0.0284607	0.287975	0.15057	0.383467	0.101033	0.410816	NA
g9327		contig11	0	0	0	0	0	0	NA			Y
g9334		contig11	0.743515	2.93683	1.02744	0.59274	0.243165	0.512299	hypothetical protein
g9335		contig11	0.47247	1.13091	0.851586	0.387312	0	0.36754	NA
g9347		contig11	1.44431	6.29095	5.57192	5.00728	5.20113	3.2535	hypothetical protein
g3077		contig12	0	0.147438	1.32119	2.83216	0.654884	2.13973	NA
g3094		contig12	0	0	0	0.231954	0	0	NA
g3095		contig12	0	0	0	0.0461013	0	0	NA
g3101		contig12	0	3.38237	0.663885	3.35568	0	7.73569	NA
g3106		contig12	0	0	0	0.143507	0	0	hypothetical protein
g3112		contig12	0	0.0201027	0.103862	1.62416	0.0535757	0.409918	hypothetical protein
g3113		contig12	0	0.0528	0.08186	2.32485	0.202	0.551364	hypothetical protein
g3128		contig12	0	0	0	0	0	0	hypothetical protein	unaffected_pathogenicity
g3143		contig12	0	0.633149	2.40441	10.8002	2.49775	6.00315	NA
g3144		contig12	0	4.84393	16.1618	33.2234	9.69251	18.112	NA
g3153		contig12	0	0	0	0.0531033	0	0.156298	major facilitator superfamily domain-containing protein	reduced_virulence			SMGC47
g3165		contig12	0	0	0	0	0	0	NA
g3170	SSGC20	contig12	0.0609867	0	0	0	0	0	NA
g3171	SSGC20	contig12	0.0453603	0.00755267	0	0	0	0	NA
g3172	SSGC20	contig12	0.0131227	0.0348777	0.00607933	0.058982	0.0251283	0.0257117	NA
g3183		contig12	0.054789	2.08863	2.63007	8.1779	19.1882	30.5891	NA
g3185		contig12	0.0411073	0.171187	0.307351	0.249419	0.137042	0.0848207	NA	unaffected_pathogenicity
g3195		contig12	0.254112	0.415359	0.382184	0.247183	0.110453	0.0725803	heterokaryon incompatibility protein
g3202		contig12	0.072027	0.786375	0.763641	1.64338	0.130607	1.22374	NA
g3240		contig12	0.246944	10.5475	9.83316	4.5665	2.82317	1.7063	NA
g3243		contig12	1.25338	2.76975	16.4677	3.34084	20.0519	0.114108	hypothetical protein
g3245		contig12	1.74639	1.75103	0.943866	0.98082	0.699579	1.15256	NA
g3250	SSGC21	contig12	0.383945	0.570826	0.265615	1.49821	0.0512893	0.47384	uncharacterized protein
g3251	SSGC21	contig12	1.12913	0.81452	1.14505	2.56562	0.162835	0.632619	NA
g3253	SSGC21	contig12	0.26094	6.58766	0.859302	0.636507	1.34033	0.717394	hypothetical protein			Y
g3254	SSGC21	contig12	0.678355	22.5703	15.996	5.39089	6.49111	1.09871	hypothetical protein
g3255	SSGC21	contig12	0.0511007	0.074708	0.310254	0.075353	0.0691883	0	hypothetical protein
g3263		contig12	0	0	0.063262	0	0	0	hypothetical protein
g3267		contig12	0.290754	28.9727	38.179	7.46073	9.95128	1.86654	NA
g3283		contig12	0.551455	1.55207	0.998416	1.36588	2.23902	0.99178	heterokaryon incompatibility protein-domain-containing protein
g3292		contig12	168.79	127.175	64.1192	70.0016	48.7428	34.4712	heterokaryon incompatibility protein-domain-containing protein
g3298		contig12	0.112151	0.556723	6.76636	3.17999	8.62825	0.737949	putative 4-hydroxybenzoate polyprenyl transferase	loss_of_pathogenicity
g3299		contig12	9.89001	6.7043	6.22633	3.25698	0	1.03586	hypothetical protein	unaffected_pathogenicity
g3301		contig12	0	0	0	0	0	0	NA			Y
g3303		contig12	6.74109	17.182	32.4069	25.4987	17.1986	15.682	NA
g3316		contig12	0.086279	0	0	0	0.245848	0	NA
g3325		contig12	4.54518	0.071472	0.319858	0	1.16636	0	hypothetical protein
g3329		contig12	0.907449	1.48103	5.71109	2.55725	21.7089	0	uncharacterized protein
g3330		contig12	0	0	0	0.00482367	0	0	NA
g1735		contig13	1.85958	3.53247	8.39729	22.4194	0.345429	79.8889	hypothetical protein
g1742		contig13	0	0.0711943	0	0.128785	0	2.90267	hypothetical protein		GH97
g1745		contig13	0	0	0	0	0	0	NA	increased_virulence_(hypervirulence)
g1746		contig13	1.14193	0.622608	1.80672	0.456443	0.71947	0.212428	glycoside hydrolase		GH30
g1748		contig13	0.09938	0	0	0	0	0	putative ncs1 allantoate transporter protein	reduced_virulence
g1753		contig13	1.92555	7.58788	11.3529	5.63858	46.0803	0.847919	NA
g1760		contig13	0.912547	2.64723	2.98018	2.15119	5.24713	0.849426	NA
g1765		contig13	0.299589	0	0.310877	0.0734727	0	0.0388907	hypothetical protein
g1767	SSGC22	contig13	0	0.226247	0.136293	0.142601	0	0	NA
g1768	SSGC22	contig13	0.041104	0.134245	0	0.122072	0	0	NA
g1769	SSGC22	contig13	4428.03	1796.59	2011.53	2258.54	64.2302	230.215	NA
g1778		contig13	0.117117	0.241444	0	0.160503	0.194573	0.768246	NA	reduced_virulence			SMGC48
g1781	SSGC23	contig13	6.24727	45.4886	30.2148	37.2538	6.76437	0.679014	Alpha/Beta hydrolase protein	reduced_virulence			SMGC48
g1782	SSGC23	contig13	20.2856	221.779	177.572	263.582	41.3441	29.2581	hypothetical protein				SMGC48
g1783	SSGC23	contig13	158.337	1119.98	1230.02	1727.71	142.673	376.782	hypothetical protein	lethal			SMGC48
g1784	SSGC23	contig13	2.46033	49.3587	30.3898	44.4771	1.41709	1.11301	major facilitator superfamily domain-containing protein	reduced_virulence			SMGC48
g1786		contig13	7.17526	20.8577	11.1217	24.9354	7.5142	3.68053	fungal-specific transcription factor domain-domain-containing protein	unaffected_pathogenicity			SMGC48
g1789		contig13	0.365963	0.45559	4.05325	0.923269	0.393133	0	predicted protein
g1806		contig13	1.55555	0.898413	0.398602	0.228567	2.08442	1.6705	heterokaryon incompatibility protein-domain-containing protein
g1809		contig13	0.950897	5.16458	4.11473	2.4999	1.54376	1.45368	hypothetical protein
g1811		contig13	0.0926953	0.479535	1.004	1.06367	0.09128	0.469001	hypothetical protein
g1830		contig13	4.93318	2.9112	17.3851	7.10061	5.52131	2.65147	hypothetical protein
g1838		contig13	0.0313347	0.00617967	0	0	0.327755	0.208766	hypothetical protein	unaffected_pathogenicity
g1839		contig13	0	0	0	0	0	0	hypothetical protein
g1841		contig13	0.434704	0.356737	0	0.590671	0.367028	0.534026	hypothetical protein	unaffected_pathogenicity
g1843		contig13	68.6225	140.609	228.277	328.349	12.3691	26.8896	hypothetical protein
g1845		contig13	0.417476	0.306408	0.105395	0.966726	0.223468	0.788612	hypothetical protein
g1846		contig13	0.561076	0.342946	0.903288	1.86375	0	1.44855	hypothetical protein
g1864		contig13	3.58861	12.2218	18.3937	18.9071	45.2266	12.7449	galactoside O-acetyltransferase	reduced_virulence
g1873		contig13	0.0665287	0.04097	0.0775437	0.216512	0.0732947	0.0366613	NA			Y
g1890		contig13	2.8328	10.4503	12.9761	10.4494	13.278	23.9015	hypothetical protein
g1895		contig13	6.74871	12.4602	13.7194	11.3922	11.9691	24.7516	NA	unaffected_pathogenicity
g1898		contig13	6.66978	14.3828	11.7812	10.8238	18.7133	3.8858	uncharacterized protein
g1903		contig13	0.111788	0.187248	0.399798	1.03001	1.9717	5.32234	hypothetical protein
g1910		contig13	0.231188	0	0	0	0	0	hypothetical protein
g1940		contig13	0.110155	0.0640637	0.0804773	0	0	1.41432	hypothetical protein
g1962		contig13	0.250097	0.130591	0.442554	1.06634	0.794116	0.260437	hypothetical protein
g1971		contig13	0.109704	0.207536	2.01959	0.178714	0.206993	0.259773	NA	reduced_virulence
g1980		contig13	0.337465	0.183459	0.561222	0.381371	0.189393	1.06517	unnamed protein product
g1981		contig13	4.44559	4.15171	3.80287	3.51989	2.46983	6.75723	hypothetical protein
g1983		contig13	6.74007	4.86914	3.33537	9.71208	1.37027	49.8022	hypothetical protein				SMGC50
g1984		contig13	0.174371	0.143062	0.0961007	0.181082	0.168225	0.379044	hypothetical protein				SMGC50
g1986		contig13	3.48881	3.50176	1.69389	2.17682	1.02306	0.093282	hypothetical protein	reduced_virulence			SMGC50
g1988	SSGC24	contig13	7.06851	6.91856	4.60336	3.71509	7.49784	0.6561	hypothetical protein				SMGC50
g1989	SSGC24	contig13	1.33595	1.25517	0.596063	0.328217	0	0.133344	NA				SMGC50
g1990	SSGC24	contig13	0	0	0	0	0	0	NA				SMGC50
g2003		contig13	0.788253	0.129432	0.235893	0.144249	1.07437	0.306962	hypothetical protein
g2023		contig13	1.52408	7.36269	7.24872	8.19261	6.1758	1.54853	purine and uridine phosphorylase
g2029		contig13	0.344977	0.205505	0.383076	0.66152	0.378969	0.201014	mitochondrial protein fmp26 protein	reduced_virulence
