# Supplementary material for: Comparative genomics and transcriptome analysis reveals potential pathogenic mechanisms of Microdochium paspali on seashore paspalum
Source: Front Microbiol. 2023 Sep 15;14:1259241. doi: 10.3389/fmicb.2023.1259241 (PMC10546424; doi:10.3389/fmicb.2023.1259241)
Supplement: Supplementary file 2 [file Data_Sheet_1.ZIP › Supplementary Materials/Table S11.xlsx]

## Sheet: Sheet1
Table S11. Statistics of pathogenicity-related genes in M. paspali
Type	Number of all genes	Number of up-regulated genes	Number of SSGs	Number of up-regulated SSGs
PHI pathogenicity-related	2180	739	86	12
CAZymes	481	198	9	4
Effectors	105	40	17	4
Secondary metabolite genes	595	251	80	40
SSGs：Species-specific genes
