# Supplementary material for: Comparative genomics and transcriptome analysis reveals potential pathogenic mechanisms of Microdochium paspali on seashore paspalum
Source: Front Microbiol. 2023 Sep 15;14:1259241. doi: 10.3389/fmicb.2023.1259241 (PMC10546424; doi:10.3389/fmicb.2023.1259241)
Supplement: Supplementary file 2 [file Data_Sheet_1.ZIP › Supplementary Materials/Table S12.xlsx]

## Sheet: Sheet1
Table S12. Gene density statistics (no. of genes/Mb)
Contig	Length (Mb)	All genes	Up-regulated genes	PHI pathogenicity-related genes	CAZymes	Secreted proteins	Effectors	Secondary metabolic genes	Species-specific genes	Transposable elements
Contig1	5.36704	277.993	85.3357	57.201	9.68877	14.1605	1.6769	17.887	12.111	44.7174
Contig2	4.18623	265.633	75.0079	57.5698	10.5107	11.4662	2.14991	9.79403	8.83851	53.27
Contig3	4.13973	283.11	87.4452	61.5982	14.0106	13.0443	1.20781	2.89874	10.6287	51.6941
Contig4	3.58466	278.966	85.3637	62.4885	8.64796	13.9483	1.95276	10.8797	8.64796	33.197
Contig5	3.54094	281.281	84.4409	54.7877	12.4261	17.2271	2.25929	16.9447	20.3336	45.1858
Contig6	3.16665	272.527	94.1056	55.5792	12.9474	17.3685	2.21053	17.6843	23.6843	51.7897
Contig7	3.10974	278.801	86.1808	60.1336	11.8981	12.2197	1.60785	6.4314	12.2197	41.4826
Contig8	2.59772	277.166	89.6939	56.203	14.2432	15.3981	1.92476	16.9379	26.1768	43.8846
Contig9	2.22604	275.377	99.7286	62.8919	13.4768	22.4614	3.59382	33.2429	28.7506	44.4736
Contig10	1.83783	299.266	112.633	64.7503	15.2354	29.3825	4.35296	51.1473	18.5001	26.1178
Contig11	1.28178	293.343	125.607	58.5125	25.7455	44.4695	5.46116	0	43.6893	49.9306
Contig12	1.09768	268.749	135.741	49.1947	20.0423	40.9956	6.37709	21.8643	35.5295	40.9956
Contig13	1.08376	285.119	125.489	56.2857	22.1452	46.1358	18.4543	32.2951	45.2131	34.1405
