# Supplementary material for: Comparative genomics and transcriptome analysis reveals potential pathogenic mechanisms of Microdochium paspali on seashore paspalum
Source: Front Microbiol. 2023 Sep 15;14:1259241. doi: 10.3389/fmicb.2023.1259241 (PMC10546424; doi:10.3389/fmicb.2023.1259241)
Supplement: Supplementary file 2 [file Data_Sheet_1.ZIP › Supplementary Materials/Table S2.xlsx]

## Sheet: Sheet1
Table S2. Repeat sequences analysis of the M. paspali genome.
Type	Number	Length (bp)	Coverage (%)
LTR/Gypsy	307	53895	0.14
LTR/Copia	152	25149	0.07
LTR/others	103	8143	0.02
LINE	401	32361	0.09
SINE	5	401	0
DNA	691	71067	0.19
Satellite	82	8138	0.02
Simple repeat	11332	421070	1.13
Low complexity	781	34662	0.09
Other	72	5584	0.01
Unknown	23	3167	0.01
Total	13949	663637	1.77
