# Supplementary material for: Comparative genomics and transcriptome analysis reveals potential pathogenic mechanisms of Microdochium paspali on seashore paspalum
Source: Front Microbiol. 2023 Sep 15;14:1259241. doi: 10.3389/fmicb.2023.1259241 (PMC10546424; doi:10.3389/fmicb.2023.1259241)
Supplement: Supplementary file 2 [file Data_Sheet_1.ZIP › Supplementary Materials/Table S3.xlsx]

## Sheet: Sheet1
Table S3. Functional annotation information of the M. paspali predicted genes.
Gene	GO	KEGG	Pathway	COG	Uniprot	Pfam	Refseq	NR	Interproscan
g1	NA	NA	NA	NA	NA	PF13191.3 AAA 16 AAA ATPase domain;PF13401.3 AAA 22 AAA domain;PF01637.15 ATPase 2 ATPase domain predominantly from Archaea;PF00004.26 AAA ATPase family associated with various cellular activities (AAA)	NA	hypothetical protein Micbo1qcDRAFT 156735	IPR027417 P-loop containing nucleoside triphosphate hydrolase;IPR011579 ATPase domain
g2	GO:0005524 ATP binding molecular function;GO:0000155 phosphorelay sensor kinase activity molecular function;GO:0016021 integral component of membrane cellular component;GO:0004721 phosphoprotein phosphatase activity molecular function;GO:0005886 plasma membrane cellular component	NA	NA	NA	sp|Q7MD16|LUXQ VIBVY Autoinducer 2 sensor kinase/phosphatase LuxQ	PF02518.23 HATPase c Histidine kinase-, DNA gyrase B-, and HSP90-like ATPase;PF01590.23 GAF GAF domain;PF00072.21 Response reg Response regulator receiver domain;PF13185.3 GAF 2 GAF domain;PF00512.22 HisKA His Kinase A (phospho-acceptor) domain	WP 102614156.1 hybrid sensor histidine kinase/response regulator	hypothetical protein Micbo1qcDRAFT 156737	IPR029016 GAF-like domain superfamily;IPR036097 Signal transduction histidine kinase, dimerisation/phosphoacceptor domain superfamily;IPR005467 Histidine kinase domain;IPR011006 CheY-like superfamily;IPR001789 Signal transduction response regulator, receiver domain;IPR004358 Signal transduction histidine kinase-related protein, C-terminal;IPR003594 Histidine kinase/HSP90-like ATPase;IPR036890 His…
g3	GO:0050660 flavin adenine dinucleotide binding molecular function;GO:0005777 peroxisome cellular component;GO:0016627 oxidoreductase activity, acting on the CH-CH group of donors molecular function	NA	NA	Predicted kinase, aminoglycoside phosphotransferase (APT) family	sp|Q5ZHT1|ACD11 CHICK Acyl-CoA dehydrogenase family member 11	PF02958.17 EcKinase Ecdysteroid kinase;PF01636.20 APH Phosphotransferase enzyme family;PF06293.11 Kdo Lipopolysaccharide kinase (Kdo/WaaP) family;PF03881.11 Fructosamin kin Fructosamine kinase;PF01163.19 RIO1 RIO1 family	WP 029640315.1 phosphotransferase family protein	phosphotransferase enzyme family protein	IPR011009 Protein kinase-like domain superfamily;IPR002575 Aminoglycoside phosphotransferase;IPR041726 Acyl-CoA dehydrogenase family member 10/11, N-terminal
g4	NA	NA	NA	NA	NA	PF11327.5 DUF3129 Protein of unknown function (DUF3129)	NA	hypothetical protein Micbo1qcDRAFT 230329	IPR021476 Egh16-like virulence factor
g5	GO:0005351 sugar:proton symporter activity molecular function;GO:0005887 integral component of plasma membrane cellular component	NA	NA	NA	sp|A0A1D8PCL1|HGT1 CANAL High-affinity glucose transporter 1	PF00083.21 Sugar tr Sugar (and other) transporter;PF07690.13 MFS 1 Major Facilitator Superfamily	WP 141122759.1 MFS transporter, partial	general substrate transporter	IPR020846 Major facilitator superfamily domain;IPR036259 MFS transporter superfamily;IPR005828 Major facilitator, sugar transporter-like
g6	GO:0005774 vacuolar membrane cellular component;GO:0005886 plasma membrane cellular component;GO:0055085 transmembrane transport biological process;GO:0016021 integral component of membrane cellular component	NA	NA	NA	sp|M2YI75|DOTC DOTSN Efflux pump dotC	PF13347.3 MFS 2 MFS/sugar transport protein;PF12832.4 MFS 1 like MFS 1 like family;PF00083.21 Sugar tr Sugar (and other) transporter;PF07690.13 MFS 1 Major Facilitator Superfamily;PF06609.10 TRI12 Fungal trichothecene efflux pump (TRI12)	WP 112139301.1 MFS transporter	hypothetical protein ACN42 g723	IPR011701 Major facilitator superfamily;IPR020846 Major facilitator superfamily domain;IPR036259 MFS transporter superfamily
g7	GO:0005743 mitochondrial inner membrane cellular component;GO:0016021 integral component of membrane cellular component;GO:0015744 succinate transport biological process;GO:0005469 succinate:fumarate antiporter activity molecular function;GO:0005739 mitochondrion cellular component;GO:0015741 fumarate transport biological process	NA	NA	NA	sp|P33303|SFC1 YEAST Succinate/fumarate mitochondrial transporter	PF00153.24 Mito carr Mitochondrial carrier protein	NA	hypothetical protein ACN42 g725	IPR018108 Mitochondrial substrate/solute carrier;IPR023395 Mitochondrial carrier domain superfamily;IPR002067 Mitochondrial carrier protein
g8	GO:0046306 alkanesulfonate catabolic process biological process;GO:0000907 sulfonate dioxygenase activity molecular function;GO:0046872 metal ion binding molecular function;GO:0005737 cytoplasm cellular component;GO:0044273 sulfur compound catabolic process biological process;GO:0000908 taurine dioxygenase activity molecular function	NA	NA	NA	sp|B5BP48|YP54 SCHPO Putative alpha-ketoglutarate-dependent sulfonate dioxygenase	PF02668.13 TauD Taurine catabolism dioxygenase TauD, TfdA family	WP 014242381.1 taurine catabolism dioxygenase	hypothetical protein ACN42 g722	IPR042098 Taurine dioxygenase TauD-like superfamily;IPR003819 TauD/TfdA-like domain
g9	NA	NA	NA	NA	NA	NA	NA	hypothetical protein Micbo1qcDRAFT 23412	NA
g10	GO:0016705 oxidoreductase activity, acting on paired donors, with incorporation or reduction of molecular oxygen molecular function;GO:0005506 iron ion binding molecular function;GO:0004497 monooxygenase activity molecular function;GO:0020037 heme binding molecular function	NA	NA	NA	sp|A0A084R1M6|ATR2 STAC4 Cytochrome P450 monooxygenase ATR2	PF00067.19 p450 Cytochrome P450	WP 010961920.1 cytochrome P450	cytochrome P450	IPR001128 Cytochrome P450;IPR036396 Cytochrome P450 superfamily;IPR002403 Cytochrome P450, E-class, group IV;IPR017972 Cytochrome P450, conserved site
g11	GO:0009405 pathogenesis biological process;GO:0008237 metallopeptidase activity molecular function;GO:0046872 metal ion binding molecular function;GO:0004177 aminopeptidase activity molecular function;GO:0006508 proteolysis biological process;GO:0005576 extracellular region cellular component	NA	NA	NA	sp|Q4WFX9|LAP2 ASPFU Probable leucine aminopeptidase 2	PF01546.25 Peptidase M20 Peptidase family M20/M25/M40;PF04389.14 Peptidase M28 Peptidase family M28;PF02225.19 PA PA domain	WP 086750848.1 M20/M25/M40 family metallo-hydrolase	hypothetical protein Micbo1qcDRAFT 187339	IPR007484 Peptidase M28;IPR041756 Peptidase M28, SGAP-like;IPR003137 PA domain
g12	NA	NA	NA	NA	NA	NA	NA	hypothetical protein Micbo1qcDRAFT 178671	NA
g13	GO:0042318 penicillin biosynthetic process biological process;GO:0045439 isopenicillin-N epimerase activity molecular function;GO:0016874 ligase activity molecular function	NA	NA	NA	sp|Q8J0E9|CEFD1 ACRCH Isopenicillin N epimerase component 1	PF00501.25 AMP-binding AMP-binding enzyme;PF13193.3 AMP-binding C AMP-binding enzyme C-terminal domain	WP 112062477.1 long-chain-acyl-CoA synthetase	fatty-acyl-CoA synthase	IPR020845 AMP-binding, conserved site;IPR042099 AMP-dependent synthetase-like superfamily;IPR000873 AMP-dependent synthetase/ligase;IPR025110 AMP-binding enzyme, C-terminal domain
g14	NA	NA	NA	NA	NA	PF01710.13 HTH Tnp IS630 Transposase;PF05225.13 HTH psq helix-turn-helix, Psq domain	NA	NA	IPR007889 DNA binding HTH domain, Psq-type;IPR009057 Homeobox-like domain superfamily
g15	GO:0042166 acetylcholine binding molecular function;GO:0005794 Golgi apparatus cellular component;GO:0007155 cell adhesion biological process;GO:0042734 presynaptic membrane cellular component;GO:0030424 axon cellular component;GO:0042803 protein homodimerization activity molecular function;GO:0002076 osteoblast development biological process;GO:0016020 membrane cellular component;GO:0030425 dend…	NA	NA	Carboxylesterase type B	sp|P21836|ACES MOUSE Acetylcholinesterase	PF07859.10 Abhydrolase 3 alpha/beta hydrolase fold;PF00135.25 COesterase Carboxylesterase family	WP 051936760.1 MULTISPECIES: carboxylesterase family protein	related to triacylglycerol lipase V precursor	IPR029058 Alpha/Beta hydrolase fold;IPR002018 Carboxylesterase, type B;IPR019826 Carboxylesterase type B, active site
g16	NA	NA	NA	NA	NA	NA	NA	NA	NA
g17	NA	NA	NA	NA	NA	NA	NA	NA	NA
g18	GO:0046555 acetylxylan esterase activity molecular function;GO:0030245 cellulose catabolic process biological process;GO:0005576 extracellular region cellular component;GO:0045493 xylan catabolic process biological process	NA	NA	NA	sp|O59893|AXE2 TALPU Acetylxylan esterase 2	PF01083.19 Cutinase Cutinase;PF08237.8 PE-PPE PE-PPE domain	WP 091352827.1 cutinase family protein	carbohydrate esterase family 5 protein	IPR000675 Cutinase/acetylxylan esterase;IPR029058 Alpha/Beta hydrolase fold
g19	NA	NA	NA	NA	NA	NA	NA	hypothetical protein Micbo1qcDRAFT 213812	NA
g20	GO:0006308 DNA catabolic process biological process;GO:0008254 3'-nucleotidase activity molecular function;GO:0003676 nucleic acid binding molecular function;GO:0005576 extracellular region cellular component;GO:0004519 endonuclease activity molecular function;GO:0046872 metal ion binding molecular function	NA	NA	NA	sp|P24504|NUP3 PENSQ Nuclease PA3	PF02265.13 S1-P1 nuclease S1/P1 Nuclease	WP 067153345.1 S1/P1 nuclease	putative nuclease PA3	IPR003154 S1/P1 nuclease;IPR008947 Phospholipase C/P1 nuclease domain superfamily
g21	NA	NA	NA	NA	NA	PF00652.19 Ricin B lectin Ricin-type beta-trefoil lectin domain;PF14200.3 RicinB lectin 2 Ricin-type beta-trefoil lectin domain-like	NA	ricin B lectin domain-containing protein	IPR035992 Ricin B-like lectins;IPR000772 Ricin B, lectin domain
g22	GO:0016705 oxidoreductase activity, acting on paired donors, with incorporation or reduction of molecular oxygen molecular function;GO:0016021 integral component of membrane cellular component;GO:0005506 iron ion binding molecular function;GO:0020037 heme binding molecular function;GO:0004497 monooxygenase activity molecular function	NA	NA	NA	sp|A0A1R3RGJ7|OTA3 ASPC5 Cytochrome P450 monooxygenase	PF00067.19 p450 Cytochrome P450	WP 025300758.1 cytochrome P450	cytochrome P450	IPR001128 Cytochrome P450;IPR036396 Cytochrome P450 superfamily;IPR017972 Cytochrome P450, conserved site;IPR002401 Cytochrome P450, E-class, group I
g23	NA	NA	NA	NA	NA	NA	NA	NA	NA
g24	NA	NA	NA	NA	NA	NA	NA	NA	NA
g25	NA	NA	NA	NA	NA	NA	NA	hypothetical protein Micbo1qcDRAFT 192136	NA
g26	NA	NA	NA	NA	NA	NA	NA	hypothetical protein Micbo1qcDRAFT 23517	NA
g27	GO:0046872 metal ion binding molecular function;GO:0005576 extracellular region cellular component;GO:0046558 arabinan endo-1,5-alpha-L-arabinosidase activity molecular function;GO:0031222 arabinan catabolic process biological process	NA	NA	Beta-xylosidase	sp|P42293|EABN2 BACSU Extracellular endo-alpha-(1-5)-L-arabinanase 2	PF04616.11 Glyco hydro 43 Glycosyl hydrolases family 43	WP 057507636.1 family 43 glycosylhydrolase	glycosyl hydrolase	IPR006710 Glycoside hydrolase, family 43;IPR023296 Glycosyl hydrolase, five-bladed beta-propellor domain superfamily
g28	GO:0005525 GTP binding molecular function	NA	NA	NA	sp|Q00808|HETE1 PODAS Vegetative incompatibility protein HET-E-1	PF06985.8 HET Heterokaryon incompatibility protein (HET)	NA	heterokaryon incompatibility protein-domain-containing protein	IPR010730 Heterokaryon incompatibility
g29	NA	NA	NA	NA	NA	PF04082.15 Fungal trans Fungal specific transcription factor domain	NA	binuclear zinc transcription factor	IPR007219 Transcription factor domain, fungi
g30	GO:0015267 channel activity molecular function;GO:0005886 plasma membrane cellular component;GO:0016021 integral component of membrane cellular component	NA	NA	NA	sp|G5CTF9|AQP2 MILTA Aquaporin-2	PF00230.17 MIP Major intrinsic protein	WP 085915866.1 MULTISPECIES: aquaporin family protein	aquaporin-like protein	IPR000425 Major intrinsic protein;IPR023271 Aquaporin-like
g31	NA	NA	NA	NA	NA	PF07247.9 AATase Alcohol acetyltransferase	NA	hypothetical protein Micbo1qcDRAFT 156767	IPR010828 Alcohol acetyltransferase/N-acetyltransferase
g32	GO:0009272 fungal-type cell wall biogenesis biological process;GO:0071555 cell wall organization biological process;GO:0005933 cellular bud cellular component;GO:0046658 anchored component of plasma membrane cellular component;GO:0008496 mannan endo-1,6-alpha-mannosidase activity molecular function;GO:0007117 budding cell bud growth biological process;GO:0005783 endoplasmic reticulum cellular com…	NA	NA	NA	sp|P36091|DCW1 YEAST Mannan endo-1,6-alpha-mannosidase DCW1	PF03663.11 Glyco hydro 76 Glycosyl hydrolase family 76	NA	family 76 glycoside hydrolase	IPR005198 Glycoside hydrolase, family 76;IPR008928 Six-hairpin glycosidase superfamily;IPR014480 Mannan endo-1,6-alpha-mannosidase
g33	NA	NA	NA	NA	NA	NA	NA	hypothetical protein Micbo1qcDRAFT 164593	IPR016135 Ubiquitin-conjugating enzyme/RWD-like;IPR000608 Ubiquitin-conjugating enzyme E2
g34	NA	NA	NA	NA	NA	NA	NA	hypothetical protein Micbo1qcDRAFT 200436	NA
g35	NA	NA	NA	NA	NA	PF05448.9 AXE1 Acetyl xylan esterase (AXE1);PF12146.5 Hydrolase 4 Serine aminopeptidase, S33;PF07859.10 Abhydrolase 3 alpha/beta hydrolase fold;PF08840.8 BAAT C BAAT / Acyl-CoA thioester hydrolase C terminal;PF00326.18 Peptidase S9 Prolyl oligopeptidase family;PF00561.17 Abhydrolase 1 alpha/beta hydrolase fold;PF12697.4 Abhydrolase 6 Alpha/beta hydrolase family	WP 053726470.1 alpha/beta fold hydrolase	Alpha/Beta hydrolase protein	IPR000073 Alpha/beta hydrolase fold-1;IPR029058 Alpha/Beta hydrolase fold
g36	GO:0003677 DNA binding molecular function;GO:0017000 antibiotic biosynthetic process biological process;GO:0006355 regulation of transcription, DNA-templated biological process;GO:0043531 ADP binding molecular function;GO:0031409 pigment binding molecular function;GO:0005524 ATP binding molecular function;GO:0000160 phosphorelay signal transduction system biological process	NA	NA	DNA-binding transcriptional activator of the SARP family	sp|P25941|AFSR STRCO Regulatory protein AfsR	PF13176.3 TPR 7 Tetratricopeptide repeat;PF13428.3 TPR 14 Tetratricopeptide repeat;PF07719.14 TPR 2 Tetratricopeptide repeat;PF13181.3 TPR 8 Tetratricopeptide repeat;PF00931.19 NB-ARC NB-ARC domain;PF13374.3 TPR 10 Tetratricopeptide repeat;PF14559.3 TPR 19 Tetratricopeptide repeat;PF13174.3 TPR 6 Tetratricopeptide repeat;PF13424.3 TPR 12 Tetratricopeptide repeat	WP 126602344.1 toll/interleukin-1 receptor domain-containing protein	P-loop containing nucleoside triphosphate hydrolase protein, partial	IPR029058 Alpha/Beta hydrolase fold;IPR002182 NB-ARC;IPR011990 Tetratricopeptide-like helical domain superfamily;IPR027417 P-loop containing nucleoside triphosphate hydrolase
g37	NA	NA	NA	NA	NA	NA	NA	hypothetical protein Micbo1qcDRAFT 124912	NA
g38	NA	NA	NA	NA	NA	NA	NA	NA	NA
g39	NA	NA	NA	NA	NA	PF06985.8 HET Heterokaryon incompatibility protein (HET)	NA	heterokaryon incompatibility protein-domain-containing protein	IPR010730 Heterokaryon incompatibility
g40	NA	NA	NA	NA	NA	PF05630.8 NPP1 Necrosis inducing protein (NPP1);PF00041.18 fn3 Fibronectin type III domain;PF16383.2 DUF4992 Domain of unknown function;PF13472.3 Lipase GDSL 2 GDSL-like Lipase/Acylhydrolase family;PF00657.19 Lipase GDSL GDSL-like Lipase/Acylhydrolase	WP 078913586.1 MULTISPECIES: hypothetical protein	hypothetical protein D7B24 001042	IPR013830 SGNH hydrolase-type esterase domain;IPR013783 Immunoglobulin-like fold;IPR008701 Necrosis inducing protein;IPR036514 SGNH hydrolase superfamily;IPR036116 Fibronectin type III superfamily;IPR003961 Fibronectin type III
g41	NA	NA	NA	NA	NA	PF13460.3 NAD binding 10 NAD(P)H-binding;PF05368.10 NmrA NmrA-like family	WP 112683247.1 NAD-dependent epimerase/dehydratase family protein	hypothetical protein D7B24 006185	IPR016040 NAD(P)-binding domain;IPR036291 NAD(P)-binding domain superfamily
g42	GO:0042803 protein homodimerization activity molecular function;GO:0005737 cytoplasm cellular component;GO:0019863 IgE binding molecular function;GO:0045454 cell redox homeostasis biological process;GO:0034599 cellular response to oxidative stress biological process;GO:0005777 peroxisome cellular component;GO:0042744 hydrogen peroxide catabolic process biological process;GO:0008379 thioredoxin pe…	K14171 AHP1	ko04122 Sulfur relay system	NA	sp|O43099|PRX5 ASPFU Peroxiredoxin Asp f3	PF00578.18 AhpC-TSA AhpC/TSA family;PF08534.7 Redoxin Redoxin	WP 071227316.1 peroxiredoxin	hypothetical protein DL771 003646	IPR013740 Redoxin;IPR036249 Thioredoxin-like superfamily;IPR037944 Peroxiredoxin-5-like
g43	NA	NA	NA	NA	NA	PF01048.17 PNP UDP 1 Phosphorylase superfamily	WP 126627911.1 hypothetical protein	Pfs, NACHT and ankyrin domain protein	IPR000845 Nucleoside phosphorylase domain;IPR035994 Nucleoside phosphorylase superfamily
g44	GO:0005829 cytosol cellular component;GO:0070647 protein modification by small protein conjugation or removal biological process;GO:0005634 nucleus cellular component;GO:0008270 zinc ion binding molecular function;GO:0005737 cytoplasm cellular component;GO:0061630 ubiquitin protein ligase activity molecular function	NA	NA	NA	sp|Q09329|MLO2 SCHPO Protein mlo2	PF02207.17 zf-UBR Putative zinc finger in N-recognin (UBR box)	NA	putative metaphase-anaphase transition protein	IPR003126 Zinc finger, UBR-type;IPR040204 E3 ubiquitin-protein ligase UBR7
g45	GO:0046872 metal ion binding molecular function;GO:0043596 nuclear replication fork cellular component;GO:1902975 mitotic DNA replication initiation biological process;GO:0042555 MCM complex cellular component;GO:0006268 DNA unwinding involved in DNA replication biological process;GO:0005656 nuclear pre-replicative complex cellular component;GO:0006267 pre-replicative complex assembly involved in…	K02540 MCM2	ko04111 Cell cycle - yeast;ko04113 Meiosis - yeast;ko04110 Cell cycle;ko03030 DNA replication	NA	sp|P40377|MCM2 SCHPO DNA replication licensing factor mcm2	PF01078.18 Mg chelatase Magnesium chelatase, subunit ChlI;PF07726.8 AAA 3 ATPase family associated with various cellular activities (AAA);PF14551.3 MCM N MCM N-terminal domain;PF12619.5 MCM2 N Mini-chromosome maintenance protein 2;PF07728.11 AAA 5 AAA domain (dynein-related subfamily);PF00493.20 MCM MCM2/3/5 family;PF00158.23 Sigma54 activat Sigma-54 interaction domain	WP 082189129.1 hypothetical protein	MCM2/3/5 family-domain-containing protein	IPR031327 Mini-chromosome maintenance protein;IPR027925 MCM N-terminal domain;IPR001208 MCM domain;IPR008045 DNA replication licensing factor Mcm2;IPR018525 Mini-chromosome maintenance, conserved site;IPR012340 Nucleic acid-binding, OB-fold;IPR041562 MCM, AAA-lid domain;IPR033762 MCM OB domain;IPR027417 P-loop containing nucleoside triphosphate hydrolase
g46	GO:0004807 triose-phosphate isomerase activity molecular function;GO:0006094 gluconeogenesis biological process;GO:0005737 cytoplasm cellular component;GO:0006096 glycolytic process biological process	K01803 TPI, tpiA	ko01200 Carbon metabolism;ko00051 Fructose and mannose metabolism;ko00710 Carbon fixation in photosynthetic organisms;ko00010 Glycolysis / Gluconeogenesis;ko00562 Inositol phosphate metabolism;ko01230 Biosynthesis of amino acids	tRNA-dihydrouridine synthase;Triosephosphate isomerase	sp|P0CL22|TPIS COCIM Putative triosephosphate isomerase	PF00121.15 TIM Triosephosphate isomerase	WP 104433054.1 triosephosphate isomerase	triosephosphate isomerase	IPR000652 Triosephosphate isomerase;IPR035990 Triosephosphate isomerase superfamily;IPR013785 Aldolase-type TIM barrel
g47	GO:0019588 anaerobic glycerol catabolic process biological process;GO:0004371 glycerone kinase activity molecular function;GO:0005524 ATP binding molecular function;GO:0050354 triokinase activity molecular function	K00863 DAK, TKFC	ko04622 RIG-I-like receptor signaling pathway;ko00680 Methane metabolism;ko01200 Carbon metabolism;ko00561 Glycerolipid metabolism	NA	sp|O60017|DAK PICAN Dihydroxyacetone kinase	PF02733.14 Dak1 Dak1 domain;PF02734.14 Dak2 DAK2 domain	WP 020717446.1 glycerone kinase	Dak1 domain-domain-containing protein	IPR036117 DhaL domain superfamily;IPR004006 DhaK domain;IPR004007 DhaL domain;IPR012734 Dihydroxyacetone kinase
g48	GO:0016861 intramolecular oxidoreductase activity, interconverting aldoses and ketoses molecular function;GO:0016052 carbohydrate catabolic process biological process;GO:0009758 carbohydrate utilization biological process;GO:0071322 cellular response to carbohydrate stimulus biological process	K01808 rpiB	ko01230 Biosynthesis of amino acids;ko00710 Carbon fixation in photosynthetic organisms;ko00051 Fructose and mannose metabolism;ko01200 Carbon metabolism;ko00030 Pentose phosphate pathway	Ribose 5-phosphate isomerase RpiB	sp|A0QXE5|DERI1 MYCS2 D-erythrulose-4-phosphate isomerase 1	PF02502.15 LacAB rpiB Ribose/Galactose Isomerase	WP 039952000.1 ribose-5-phosphate isomerase	ribose 5-phosphate isomerase	IPR011860 Ribose 5-phosphate isomerase B, Actinobacteria-type;IPR036569 Sugar-phosphate isomerase, RpiB/LacA/LacB superfamily;IPR003500 Sugar-phosphate isomerase, RpiB/LacA/LacB family
g49	GO:0008270 zinc ion binding molecular function;GO:0004332 fructose-bisphosphate aldolase activity molecular function;GO:0006096 glycolytic process biological process	K01624 FBA, fbaA	ko00051 Fructose and mannose metabolism;ko01200 Carbon metabolism;ko00030 Pentose phosphate pathway;ko00680 Methane metabolism;ko01230 Biosynthesis of amino acids;ko00010 Glycolysis / Gluconeogenesis;ko00710 Carbon fixation in photosynthetic organisms	Fructose/tagatose bisphosphate aldolase	sp|P0CJ44|ALF COCIM Putative fructose-bisphosphate aldolase	PF01116.17 F bP aldolase Fructose-bisphosphate aldolase class-II	WP 036001492.1 class II fructose-bisphosphate aldolase	ketose-bisphosphate aldolase	IPR000771 Fructose-bisphosphate aldolase, class-II;IPR013785 Aldolase-type TIM barrel
g50	GO:0050661 NADP binding molecular function;GO:0016491 oxidoreductase activity molecular function;GO:0051287 NAD binding molecular function;GO:0005975 carbohydrate metabolic process biological process	K00020 mmsB, HIBADH	ko00280 Valine, leucine and isoleucine degradation	3-hydroxyisobutyrate dehydrogenase or related beta-hydroxyacid dehydrogenase	sp|Q6CZ26|LTND PECAS L-threonate dehydrogenase	PF03446.12 NAD binding 2 NAD binding domain of 6-phosphogluconate dehydrogenase;PF14833.3 NAD binding 11 NAD-binding of NADP-dependent 3-hydroxyisobutyrate dehydrogenase;PF02737.15 3HCDH N 3-hydroxyacyl-CoA dehydrogenase, NAD binding domain;PF03807.14 F420 oxidored NADP oxidoreductase coenzyme F420-dependent	WP 027539076.1 NAD(P)-dependent oxidoreductase	NAD binding domain of 6-phosphogluconate dehydrogenase-domain-containing protein	IPR002204 3-hydroxyisobutyrate dehydrogenase-related, conserved site;IPR013328 6-phosphogluconate dehydrogenase, domain 2;IPR008927 6-phosphogluconate dehydrogenase-like, C-terminal domain superfamily;IPR029154 3-hydroxyisobutyrate dehydrogenase, NAD-binding domain;IPR006115 6-phosphogluconate dehydrogenase, NADP-binding;IPR036291 NAD(P)-binding domain superfamily
g51	NA	NA	NA	NA	NA	NA	WP 058699621.1 ATP-binding protein	hypothetical protein Micbo1qcDRAFT 125048, partial	NA
g52	NA	NA	NA	NA	NA	NA	NA	hypothetical protein Micbo1qcDRAFT 196797	NA
g53	NA	NA	NA	NA	NA	PF15102.3 TMEM154 TMEM154 protein family;PF12768.4 Rax2 Cortical protein marker for cell polarity;PF03302.10 VSP Giardia variant-specific surface protein	NA	hypothetical protein Micbo1qcDRAFT 208918	NA
g54	NA	NA	NA	NA	NA	PF00903.22 Glyoxalase Glyoxalase/Bleomycin resistance protein/Dioxygenase superfamily	WP 067291419.1 hypothetical protein	trihydroxytoluene oxygenase	IPR004360 Glyoxalase/fosfomycin resistance/dioxygenase domain;IPR029068 Glyoxalase/Bleomycin resistance protein/Dihydroxybiphenyl dioxygenase;IPR037523 Vicinal oxygen chelate (VOC) domain
g55	NA	NA	NA	NA	sp|Q9UV10|HET6 NEUCR Heterokaryon incompatibility protein 6, OR allele	PF06985.8 HET Heterokaryon incompatibility protein (HET)	NA	heterokaryon incompatibility protein-domain-containing protein	IPR010730 Heterokaryon incompatibility
g56	GO:0016021 integral component of membrane cellular component;GO:0016705 oxidoreductase activity, acting on paired donors, with incorporation or reduction of molecular oxygen molecular function;GO:0005506 iron ion binding molecular function;GO:0004497 monooxygenase activity molecular function;GO:0020037 heme binding molecular function	NA	NA	NA	sp|M2YJD1|AVNA DOTSN Averantin hydroxylase	PF00067.19 p450 Cytochrome P450	WP 136387368.1 cytochrome P450	averantin oxidoreductase	IPR036396 Cytochrome P450 superfamily;IPR001128 Cytochrome P450;IPR002401 Cytochrome P450, E-class, group I;IPR017972 Cytochrome P450, conserved site
g57	GO:0010436 carotenoid dioxygenase activity molecular function;GO:0032526 response to retinoic acid biological process;GO:0042574 retinal metabolic process biological process;GO:0004744 retinal isomerase activity molecular function;GO:0001523 retinoid metabolic process biological process;GO:0003834 beta-carotene 15,15'-monooxygenase activity molecular function;GO:0046872 metal ion binding molecula…	K17842 carT, CAO-2	ko00906 Carotenoid biosynthesis	Carotenoid cleavage dioxygenase or a related enzyme	sp|Q9I993|BCDO1 CHICK Beta,beta-carotene 15,15'-dioxygenase	PF03055.12 RPE65 Retinal pigment epithelial membrane protein	WP 027774131.1 carotenoid oxygenase family protein	carotenoid oxygenase	IPR004294 Carotenoid oxygenase
g58	NA	NA	NA	NA	NA	PF04212.15 MIT MIT (microtubule interacting and transport) domain	NA	hypothetical protein Micbo1qcDRAFT 192161	IPR007330 MIT;IPR036181 MIT domain superfamily
g59	GO:0016021 integral component of membrane cellular component;GO:0005886 plasma membrane cellular component;GO:0022857 transmembrane transporter activity molecular function	NA	NA	NA	sp|K0E3U9|ECDD ASPRU Major facilitator-type transporter ecdD	PF07690.13 MFS 1 Major Facilitator Superfamily;PF00083.21 Sugar tr Sugar (and other) transporter	WP 069694633.1 sugar porter family MFS transporter	high-affinity glucose transporter RGT2	IPR036259 MFS transporter superfamily;IPR020846 Major facilitator superfamily domain;IPR005828 Major facilitator, sugar transporter-like;IPR003663 Sugar/inositol transporter;IPR005829 Sugar transporter, conserved site
g60	GO:0008643 carbohydrate transport biological process;GO:0005319 lipid transporter activity molecular function;GO:0016021 integral component of membrane cellular component;GO:0034203 glycolipid translocation biological process;GO:0005789 endoplasmic reticulum membrane cellular component	NA	NA	NA	sp|Q6C6S3|RFT1 YARLI Oligosaccharide translocation protein RFT1	PF04506.10 Rft-1 Rft protein;PF01943.14 Polysacc synt Polysaccharide biosynthesis protein;PF13440.3 Polysacc synt 3 Polysaccharide biosynthesis protein	NA	Rft protein-domain-containing protein	IPR007594 RFT1
g61	GO:0005730 nucleolus cellular component;GO:0003724 RNA helicase activity molecular function;GO:0006364 rRNA processing biological process;GO:0003723 RNA binding molecular function;GO:0005524 ATP binding molecular function	NA	NA	Superfamily II DNA and RNA helicase	sp|Q4IJH1|DBP3 GIBZE ATP-dependent RNA helicase DBP3	PF16203.2 ERCC3 RAD25 C ERCC3/RAD25/XPB C-terminal helicase;PF00270.26 DEAD DEAD/DEAH box helicase;PF04851.12 ResIII Type III restriction enzyme, res subunit;PF00271.28 Helicase C Helicase conserved C-terminal domain	WP 099868283.1 DEAD/DEAH box helicase	P-loop containing nucleoside triphosphate hydrolase protein	IPR014001 Helicase superfamily 1/2, ATP-binding domain;IPR014014 RNA helicase, DEAD-box type, Q motif;IPR027417 P-loop containing nucleoside triphosphate hydrolase;IPR011545 DEAD/DEAH box helicase domain;IPR000629 ATP-dependent RNA helicase DEAD-box, conserved site;IPR001650 Helicase, C-terminal
g62	GO:0042626 ATPase activity, coupled to transmembrane movement of substances molecular function;GO:0016021 integral component of membrane cellular component;GO:0005524 ATP binding molecular function;GO:0016887 ATPase activity molecular function;GO:0005886 plasma membrane cellular component	NA	NA	NA	sp|A0A179H0T5|LCSH PURLI ABC multidrug transporter lscH	PF13481.3 AAA 25 AAA domain;PF00664.20 ABC membrane ABC transporter transmembrane region;PF00005.24 ABC tran ABC transporter;PF13175.3 AAA 15 AAA ATPase domain;PF13304.3 AAA 21 AAA domain, putative AbiEii toxin, Type IV TA system;PF01580.15 FtsK SpoIIIE FtsK/SpoIIIE family;PF00437.17 T2SSE Type II/IV secretion system protein;PF13191.3 AAA 16 AAA ATPase domain;PF00931.19 NB-ARC NB-ARC domain;PF135…	WP 132902467.1 ATP-binding cassette domain-containing protein	ABC transporter	IPR003593 AAA+ ATPase domain;IPR011527 ABC transporter type 1, transmembrane domain;IPR036640 ABC transporter type 1, transmembrane domain superfamily;IPR017871 ABC transporter, conserved site;IPR003439 ABC transporter-like;IPR027417 P-loop containing nucleoside triphosphate hydrolase
g63	GO:0005759 mitochondrial matrix cellular component;GO:0005737 cytoplasm cellular component;GO:0051539 4 iron, 4 sulfur cluster binding molecular function;GO:0016226 iron-sulfur cluster assembly biological process;GO:0051537 2 iron, 2 sulfur cluster binding molecular function;GO:0006879 cellular iron ion homeostasis biological process;GO:0008198 ferrous iron binding molecular function	NA	NA	NA	sp|Q6CFQ0|ISU1 YARLI Iron sulfur cluster assembly protein 1, mitochondrial	PF01592.13 NifU N NifU-like N terminal domain	WP 043641692.1 Fe-S cluster assembly scaffold IscU	NifU-like N terminal domain-domain-containing protein	IPR011339 ISC system FeS cluster assembly, IscU scaffold;IPR002871 NIF system FeS cluster assembly, NifU, N-terminal
g64	GO:0071108 protein K48-linked deubiquitination biological process;GO:0008270 zinc ion binding molecular function;GO:0005634 nucleus cellular component;GO:0043161 proteasome-mediated ubiquitin-dependent protein catabolic process biological process;GO:0005654 nucleoplasm cellular component;GO:1990380 Lys48-specific deubiquitinase activity molecular function;GO:0016579 protein deubiquitination biolo…	NA	NA	NA	sp|Q11119|UBP14 SCHPO Ubiquitin carboxyl-terminal hydrolase 14	PF00443.26 UCH Ubiquitin carboxyl-terminal hydrolase;PF00627.28 UBA UBA/TS-N domain;PF13423.3 UCH 1 Ubiquitin carboxyl-terminal hydrolase;PF02148.16 zf-UBP Zn-finger in ubiquitin-hydrolases and other protein	NA	ubiquitin carboxyl-terminal hydrolase	IPR018200 Ubiquitin specific protease, conserved site;IPR041432 Ubiquitinyl hydrolase, variant UBP zinc finger;IPR016652 Ubiquitinyl hydrolase;IPR038765 Papain-like cysteine peptidase superfamily;IPR013083 Zinc finger, RING/FYVE/PHD-type;IPR015940 Ubiquitin-associated domain;IPR009060 UBA-like superfamily;IPR028889 Ubiquitin specific protease domain;IPR001394 Peptidase C19, ubiquitin carboxyl-ter…
g65	GO:0045841 negative regulation of mitotic metaphase/anaphase transition biological process;GO:0000790 nuclear chromatin cellular component;GO:1990498 mitotic spindle microtubule cellular component;GO:0007094 mitotic spindle assembly checkpoint biological process;GO:1990492 mitotic cell cycle checkpoint inhibiting CAR assembly biological process;GO:0005654 nucleoplasm cellular component;GO:0000776…	K02537 MAD2	ko04914 Progesterone-mediated oocyte maturation;ko04113 Meiosis - yeast;ko04110 Cell cycle;ko04111 Cell cycle - yeast;ko04114 Oocyte meiosis;ko05166 Human T-cell leukemia virus 1 infection	NA	sp|O14417|MAD2 SCHPO Mitotic spindle checkpoint component mad2	PF02301.15 HORMA HORMA domain;PF07855.9 DUF1649 Protein of unknown function (DUF1649)	NA	hypothetical protein K445DRAFT 318314	IPR003511 HORMA domain;IPR027097 Mitotic spindle checkpoint protein Mad2;IPR036570 HORMA domain superfamily
g66	NA	NA	NA	NA	NA	PF13673.4 Acetyltransf 10 Acetyltransferase (GNAT) domain;PF14542.3 Acetyltransf CG GCN5-related N-acetyl-transferase;PF00583.22 Acetyltransf 1 Acetyltransferase (GNAT) family;PF08445.7 FR47 FR47-like protein;PF13420.4 Acetyltransf 4 Acetyltransferase (GNAT) domain;PF13508.4 Acetyltransf 7 Acetyltransferase (GNAT) domain	WP 026853815.1 GNAT family N-acetyltransferase	acetyltransferase	IPR000182 GNAT domain;IPR016181 Acyl-CoA N-acyltransferase
g67	GO:0005759 mitochondrial matrix cellular component;GO:0043022 ribosome binding molecular function;GO:0005525 GTP binding molecular function;GO:0005739 mitochondrion cellular component;GO:0006412 translation biological process;GO:0005743 mitochondrial inner membrane cellular component;GO:0045727 positive regulation of translation biological process;GO:0003924 GTPase activity molecular function	NA	NA	NA	sp|Q7S0P6|GUF1 NEUCR Translation factor guf1, mitochondrial	PF03144.22 GTP EFTU D2 Elongation factor Tu domain 2;PF00071.19 Ras Ras family;PF00009.24 GTP EFTU Elongation factor Tu GTP binding domain;PF06421.9 LepA C GTP-binding protein LepA C-terminus;PF01926.20 MMR HSR1 50S ribosome-binding GTPase;PF14492.3 EFG II Elongation Factor G, domain II;PF00679.21 EFG C Elongation factor G C-terminus;PF16658.2 RF3 C Class II release factor RF3, C-terminal domain	WP 023791564.1 elongation factor 4	GTP-binding protein GUF1	IPR031157 Tr-type G domain, conserved site;IPR013842 GTP-binding protein LepA, C-terminal;IPR005225 Small GTP-binding protein domain;IPR035647 EF-G domain III/V-like;IPR000795 Transcription factor, GTP-binding domain;IPR038363 LepA, C-terminal domain superfamily;IPR035654 Elongation factor 4, domain IV;IPR006297 Elongation factor 4;IPR009000 Translation protein, beta-barrel domain superfamily;IPR…
g68	GO:0043565 sequence-specific DNA binding molecular function;GO:0000981 RNA polymerase II transcription factor activity, sequence-specific DNA binding molecular function;GO:0006351 transcription, DNA-templated biological process;GO:0008270 zinc ion binding molecular function;GO:0005634 nucleus cellular component;GO:0045944 positive regulation of transcription from RNA polymerase II promoter biolog…	NA	NA	NA	sp|P40467|ASG1 YEAST Activator of stress genes 1	PF00172.15 Zn clus Fungal Zn(2)-Cys(6) binuclear cluster domain;PF04082.15 Fungal trans Fungal specific transcription factor domain	NA	fungal-specific transcription factor domain-domain-containing protein	IPR036864 Zn(2)-C6 fungal-type DNA-binding domain superfamily;IPR001138 Zn(2)-C6 fungal-type DNA-binding domain;IPR007219 Transcription factor domain, fungi
g69	GO:0005576 extracellular region cellular component;GO:0030245 cellulose catabolic process biological process;GO:0008422 beta-glucosidase activity molecular function	K05349 bglX	ko00500 Starch and sucrose metabolism;ko00460 Cyanoamino acid metabolism;ko00940 Phenylpropanoid biosynthesis	NA	sp|Q2U8Y5|BGLI ASPOR Probable beta-glucosidase I	PF07691.9 PA14 PA14 domain;PF01915.19 Glyco hydro 3 C Glycosyl hydrolase family 3 C-terminal domain;PF00933.18 Glyco hydro 3 Glycosyl hydrolase family 3 N terminal domain;PF14310.3 Fn3-like Fibronectin type III-like domain	WP 012119464.1 beta-glucosidase	glycoside hydrolase family 3 protein	IPR011658 PA14 domain;IPR017853 Glycoside hydrolase superfamily;IPR008979 Galactose-binding-like domain superfamily;IPR001764 Glycoside hydrolase, family 3, N-terminal;IPR036962 Glycoside hydrolase, family 3, N-terminal domain superfamily;IPR036881 Glycoside hydrolase family 3 C-terminal domain superfamily;IPR013783 Immunoglobulin-like fold;IPR019800 Glycoside hydrolase, family 3, active site;IPR…
g70	NA	NA	NA	NA	NA	PF11951.5 Fungal trans 2 Fungal specific transcription factor domain;PF00172.15 Zn clus Fungal Zn(2)-Cys(6) binuclear cluster domain	NA	hypothetical protein BD289DRAFT 434678	IPR036864 Zn(2)-C6 fungal-type DNA-binding domain superfamily;IPR001138 Zn(2)-C6 fungal-type DNA-binding domain;IPR021858 Fungal transcription factor
g71	NA	NA	NA	NA	NA	NA	NA	NA	NA
g72	NA	NA	NA	NA	NA	PF13469.3 Sulfotransfer 3 Sulfotransferase family	WP 095820719.1 sulfotransferase family protein	hypothetical protein PENARI c020G02556	IPR027417 P-loop containing nucleoside triphosphate hydrolase;IPR040632 Sulfotransferase, S. mansonii-type
g73	NA	NA	NA	NA	NA	PF13460.3 NAD binding 10 NAD(P)H-binding;PF02254.15 TrkA N TrkA-N domain;PF05368.10 NmrA NmrA-like family;PF01370.18 Epimerase NAD dependent epimerase/dehydratase family	WP 056557572.1 NmrA/HSCARG family protein	putative -like family protein	IPR008030 NmrA-like domain;IPR036291 NAD(P)-binding domain superfamily
g74	GO:0016021 integral component of membrane cellular component;GO:0055085 transmembrane transport biological process	NA	NA	NA	sp|Q4WRQ4|MFSB ASPFU Major facilitator superfamily multidrug transporter mfsB	PF07690.13 MFS 1 Major Facilitator Superfamily	WP 085446540.1 MFS transporter	major facilitator superfamily domain-containing protein	IPR036259 MFS transporter superfamily;IPR020846 Major facilitator superfamily domain;IPR011701 Major facilitator superfamily
g75	NA	NA	NA	NA	NA	PF05935.8 Arylsulfotrans Arylsulfotransferase (ASST);PF14269.3 Arylsulfotran 2 Arylsulfotransferase (ASST)	WP 134324930.1 ArsR family transcriptional regulator	ASST-domain-containing protein	IPR011047 Quinoprotein alcohol dehydrogenase-like superfamily;IPR039535 Arylsulfotransferase-like
g76	NA	NA	NA	NA	NA	PF13469.3 Sulfotransfer 3 Sulfotransferase family	WP 006632668.1 hypothetical protein	P-loop containing nucleoside triphosphate hydrolase protein	IPR027417 P-loop containing nucleoside triphosphate hydrolase;IPR040632 Sulfotransferase, S. mansonii-type
g77	NA	NA	NA	NA	NA	PF00237.16 Ribosomal L22 Ribosomal protein L22p/L17e	NA	ribosomal protein L22/L17	IPR001063 Ribosomal protein L22/L17;IPR005727 Ribosomal protein L22, bacterial/chloroplast-type;IPR036394 Ribosomal protein L22/L17 superfamily
g78	NA	NA	NA	NA	NA	PF11093.5 Mitochondr Som1 Mitochondrial export protein Som1	NA	hypothetical protein Micbo1qcDRAFT 192184	IPR024645 Mitochondrial export protein Som1
g79	NA	NA	NA	NA	NA	NA	NA	hypothetical protein Micbo1qcDRAFT 216714	NA
g80	NA	NA	NA	NA	NA	PF14497.3 GST C 3 Glutathione S-transferase, C-terminal domain;PF13532.3 2OG-FeII Oxy 2 2OG-Fe(II) oxygenase superfamily;PF00857.17 Isochorismatase Isochorismatase family	WP 015161808.1 isochorismatase family protein	hypothetical protein Micbo1qcDRAFT 216712	IPR036282 Glutathione S-transferase, C-terminal domain superfamily;IPR027450 Alpha-ketoglutarate-dependent dioxygenase AlkB-like;IPR005123 Oxoglutarate/iron-dependent dioxygenase;IPR000868 Isochorismatase-like;IPR036380 Isochorismatase-like superfamily;IPR037151 Alpha-ketoglutarate-dependent dioxygenase AlkB-like superfamily;IPR010987 Glutathione S-transferase, C-terminal-like;IPR032854 Alkylated…
g81	NA	NA	NA	NA	NA	PF07524.10 Bromo TP Bromodomain associated;PF10406.6 TAF8 C Transcription factor TFIID complex subunit 8 C-term	NA	bromodomain associated protein	IPR019473 Transcription factor TFIID, subunit 8, C-terminal;IPR037818 Transcription initiation factor TFIID subunit 8;IPR006565 Bromodomain associated domain;IPR009072 Histone-fold
g82	GO:0005080 protein kinase C binding molecular function;GO:0072344 rescue of stalled ribosome biological process;GO:0005829 cytosol cellular component;GO:0001934 positive regulation of protein phosphorylation biological process;GO:0005634 nucleus cellular component;GO:0043022 ribosome binding molecular function;GO:0019899 enzyme binding molecular function;GO:0022627 cytosolic small ribosomal subun…	K14753 RACK1	ko05162 Measles	NA	sp|Q01369|GBLP NEUCR Guanine nucleotide-binding protein subunit beta-like protein	PF11715.5 Nup160 Nucleoporin Nup120/160;PF12894.4 ANAPC4 WD40 Anaphase-promoting complex subunit 4 WD40 domain;PF00400.29 WD40 WD domain, G-beta repeat;PF16529.2 Ge1 WD40 WD40 region of Ge1, enhancer of mRNA-decapping protein	WP 140409026.1 WD40 repeat domain-containing protein, partial	cross-pathway control WD-repeat protein cpc2	IPR015943 WD40/YVTN repeat-like-containing domain superfamily;IPR017986 WD40-repeat-containing domain;IPR019775 WD40 repeat, conserved site;IPR020472 G-protein beta WD-40 repeat;IPR036322 WD40-repeat-containing domain superfamily;IPR001680 WD40 repeat
g83	GO:0005364 maltose:proton symporter activity molecular function;GO:0046352 disaccharide catabolic process biological process;GO:0005351 sugar:proton symporter activity molecular function;GO:0000023 maltose metabolic process biological process;GO:0005887 integral component of plasma membrane cellular component;GO:0015574 trehalose transmembrane transporter activity molecular function;GO:0015768 ma…	NA	NA	NA	sp|P53048|MAL11 YEAST General alpha-glucoside permease	PF12832.4 MFS 1 like MFS 1 like family;PF07690.13 MFS 1 Major Facilitator Superfamily;PF00083.21 Sugar tr Sugar (and other) transporter	WP 129109085.1 MFS transporter	MFS alpha-glucoside transporter	IPR003663 Sugar/inositol transporter;IPR005829 Sugar transporter, conserved site;IPR036259 MFS transporter superfamily;IPR020846 Major facilitator superfamily domain;IPR005828 Major facilitator, sugar transporter-like
g84	NA	NA	NA	NA	NA	PF00172.15 Zn clus Fungal Zn(2)-Cys(6) binuclear cluster domain;PF11951.5 Fungal trans 2 Fungal specific transcription factor domain	NA	hypothetical protein Micbo1qcDRAFT 171474	IPR036864 Zn(2)-C6 fungal-type DNA-binding domain superfamily;IPR001138 Zn(2)-C6 fungal-type DNA-binding domain;IPR021858 Fungal transcription factor
g85	GO:0005506 iron ion binding molecular function;GO:0050113 inositol oxygenase activity molecular function;GO:0019310 inositol catabolic process biological process;GO:0019853 L-ascorbic acid biosynthetic process biological process;GO:0005737 cytoplasm cellular component	K00469 MIOX	ko00562 Inositol phosphate metabolism;ko00053 Ascorbate and aldarate metabolism	NA	sp|Q9FJU4|MIOX5 ARATH Inositol oxygenase 5	PF05153.12 MIOX Myo-inositol oxygenase	WP 011685791.1 inositol oxygenase	inositol oxygenase	IPR007828 Inositol oxygenase
g86	GO:0050832 defense response to fungus biological process;GO:0031640 killing of cells of other organism biological process	NA	NA	NA	sp|P84675|PFM CHAGB Putative fungistatic metabolite	PF09362.7 DUF1996 Domain of unknown function (DUF1996);PF01822.16 WSC WSC domain	WP 089477281.1 DUF1996 domain-containing protein, partial	WSC domain-containing protein	IPR018535 Domain of unknown function DUF1996;IPR002889 Carbohydrate-binding WSC
g87	GO:0020037 heme binding molecular function;GO:0005737 cytoplasm cellular component;GO:0034354 'de novo' NAD biosynthetic process from tryptophan biological process;GO:0033754 indoleamine 2,3-dioxygenase activity molecular function;GO:0019441 tryptophan catabolic process to kynurenine biological process;GO:0046872 metal ion binding molecular function	K00463 INDO	ko00380 Tryptophan metabolism;ko05143 African trypanosomiasis	NA	sp|P47125|I23O YEAST Indoleamine 2,3-dioxygenase	PF01231.15 IDO Indoleamine 2,3-dioxygenase	WP 133258150.1 hypothetical protein	Indoleamine 2,3-dioxygenase	IPR037217 Tryptophan/Indoleamine 2,3-dioxygenase-like;IPR000898 Indoleamine 2,3-dioxygenase
g88	NA	K12183 TSG101, STP22, VPS23	ko04144 Endocytosis	NA	NA	PF00179.23 UQ con Ubiquitin-conjugating enzyme;PF09454.7 Vps23 core Vps23 core domain;PF05743.10 UEV UEV domain	NA	UEV domain-domain-containing protein	IPR008883 Ubiquitin E2 variant, N-terminal;IPR037202 ESCRT assembly domain;IPR017916 Steadiness box (SB) domain;IPR016135 Ubiquitin-conjugating enzyme/RWD-like
g89	NA	NA	NA	NA	NA	PF14392.3 zf-CCHC 4 Zinc knuckle;PF00098.20 zf-CCHC Zinc knuckle;PF13917.3 zf-CCHC 3 Zinc knuckle;PF14787.3 zf-CCHC 5 GAG-polyprotein viral zinc-finger	NA	Putative Zinc knuckle protein	IPR001878 Zinc finger, CCHC-type;IPR036875 Zinc finger, CCHC-type superfamily
g90	GO:0005634 nucleus cellular component;GO:0010811 positive regulation of cell-substrate adhesion biological process;GO:1900524 positive regulation of flocculation via cell wall protein-carbohydrate interaction by positive regulation of transcription from RNA polymerase II promoter biological process;GO:0045944 positive regulation of transcription from RNA polymerase II promoter biological process;…	NA	NA	NA	sp|Q4WAR8|SOMA ASPFU Transcriptional activator somA	NA	NA	hypothetical protein Micbo1qcDRAFT 200500	NA
g91	GO:0032258 CVT pathway biological process;GO:1990072 TRAPPIII protein complex cellular component;GO:1990071 TRAPPII protein complex cellular component;GO:0006888 ER to Golgi vesicle-mediated transport biological process;GO:0016236 macroautophagy biological process;GO:0033106 cis-Golgi network membrane cellular component;GO:0005783 endoplasmic reticulum cellular component;GO:0030008 TRAPP complex …	NA	NA	NA	sp|P36149|BET3 YEAST Trafficking protein particle complex subunit BET3	PF04051.13 TRAPP Transport protein particle (TRAPP) component	NA	BET3 family protein	IPR024096 NO signalling/Golgi transport ligand-binding domain superfamily;IPR016721 Bet3 family;IPR007194 Transport protein particle (TRAPP) component
g92	GO:0005681 spliceosomal complex cellular component;GO:0071014 post-mRNA release spliceosomal complex cellular component;GO:0005682 U5 snRNP cellular component;GO:0045292 mRNA cis splicing, via spliceosome biological process;GO:0005634 nucleus cellular component	K12857 SNRNP40, PRP8BP	ko03040 Spliceosome	NA	sp|O94620|CWF17 SCHPO Pre-mRNA-splicing factor cwf17	PF12894.4 ANAPC4 WD40 Anaphase-promoting complex subunit 4 WD40 domain;PF08801.8 Nucleoporin N Nup133 N terminal like;PF00400.29 WD40 WD domain, G-beta repeat	WP 073594558.1 DUF815 domain-containing protein	WD40-repeat-containing domain protein	IPR036322 WD40-repeat-containing domain superfamily;IPR024977 Anaphase-promoting complex subunit 4, WD40 domain;IPR001680 WD40 repeat;IPR015943 WD40/YVTN repeat-like-containing domain superfamily;IPR020472 G-protein beta WD-40 repeat;IPR019775 WD40 repeat, conserved site;IPR017986 WD40-repeat-containing domain
g93	NA	NA	NA	NA	NA	PF09726.6 Macoilin Transmembrane protein;PF06305.8 DUF1049 Protein of unknown function (DUF1049)	NA	hypothetical protein Micbo1qcDRAFT 230398	NA
g94	GO:0008700 4-hydroxy-2-oxoglutarate aldolase activity molecular function	NA	NA	Dihydrodipicolinate synthase/N-acetylneuraminate lyase	sp|P0CL20|HOGA1 COCIM Putative 4-hydroxy-2-oxoglutarate aldolase, mitochondrial	PF00701.19 DHDPS Dihydrodipicolinate synthetase family;PF13374.3 TPR 10 Tetratricopeptide repeat	WP 126579174.1 dihydrodipicolinate synthase family protein	dihydrodipicolinate synthetase	IPR002220 DapA-like;IPR013785 Aldolase-type TIM barrel
g95	NA	NA	NA	NA	NA	PF00190.19 Cupin 1 Cupin;PF07883.8 Cupin 2 Cupin domain	NA	hypothetical protein Micbo1qcDRAFT 216719	IPR011051 RmlC-like cupin domain superfamily;IPR006045 Cupin 1
g96	GO:0010133 proline catabolic process to glutamate biological process;GO:0071949 FAD binding molecular function;GO:0004657 proline dehydrogenase activity molecular function;GO:0005759 mitochondrial matrix cellular component;GO:0005739 mitochondrion cellular component	NA	NA	NA	sp|O74524|PROD SCHPO Probable proline dehydrogenase, mitochondrial	PF01619.15 Pro dh Proline dehydrogenase;PF13714.3 PEP mutase Phosphoenolpyruvate phosphomutase	WP 079703907.1 proline dehydrogenase	proline oxidase-like protein	IPR015659 Proline oxidase family;IPR002872 Proline dehydrogenase domain;IPR029041 FAD-linked oxidoreductase-like
g97	NA	NA	NA	NA	NA	PF05730.8 CFEM CFEM domain	NA	hypothetical protein Micbo1qcDRAFT 24226	IPR008427 Extracellular membrane protein, CFEM domain
g98	NA	NA	NA	NA	NA	PF17110.2 TFB6 Subunit 11 of the general transcription factor TFIIH	NA	hypothetical protein Micbo1qcDRAFT 230419	IPR031349 General transcription factor TFIIH, subunit Tfb6
g99	NA	NA	NA	NA	sp|P39992|YEC3 YEAST Uncharacterized protein YEL023C	PF09994.6 DUF2235 Uncharacterized alpha/beta hydrolase domain (DUF2235)	WP 052473116.1 DUF2235 domain-containing protein	hypothetical protein Micbo1qcDRAFT 200535	IPR018712 Domain of unknown function DUF2235
g100	GO:0020037 heme binding molecular function;GO:0051213 dioxygenase activity molecular function;GO:0042744 hydrogen peroxide catabolic process biological process;GO:0006979 response to oxidative stress biological process;GO:0004601 peroxidase activity molecular function;GO:0016705 oxidoreductase activity, acting on paired donors, with incorporation or reduction of molecular oxygen molecular functio…	K00509 PTGS1, COX1	ko04923 Regulation of lipolysis in adipocytes;ko04726 Serotonergic synapse;ko04611 Platelet activation;ko00590 Arachidonic acid metabolism	NA	sp|Q4WY82|PPOC ASPFU Linoleate 10R-lipoxygenase	PF03098.12 An peroxidase Animal haem peroxidase	NA	heme peroxidase	IPR010255 Haem peroxidase superfamily;IPR037120 Haem peroxidase domain superfamily, animal type;IPR019791 Haem peroxidase, animal-type;IPR036396 Cytochrome P450 superfamily;IPR034812 Psi-factor producing oxygenase, N-terminal heme peroxidase domain
g101	GO:0015293 symporter activity molecular function;GO:0008643 carbohydrate transport biological process;GO:0016021 integral component of membrane cellular component	NA	NA	NA	sp|P07921|LACP KLULA Lactose permease	PF07690.13 MFS 1 Major Facilitator Superfamily;PF06609.10 TRI12 Fungal trichothecene efflux pump (TRI12);PF00083.21 Sugar tr Sugar (and other) transporter	WP 141122759.1 MFS transporter, partial	general substrate transporter	IPR005829 Sugar transporter, conserved site;IPR005828 Major facilitator, sugar transporter-like;IPR036259 MFS transporter superfamily;IPR020846 Major facilitator superfamily domain
g102	GO:0016021 integral component of membrane cellular component;GO:0022857 transmembrane transporter activity molecular function;GO:0005886 plasma membrane cellular component	NA	NA	NA	sp|Q50568|FDHC METTF Probable formate transporter	PF01226.14 Form Nir trans Formate/nitrite transporter	WP 063181539.1 formate/nitrite transporter family protein	Formate/nitrite transporter-domain-containing protein	IPR023271 Aquaporin-like;IPR000292 Formate/nitrite transporter
g103	GO:0085030 mutualism biological process;GO:0046556 alpha-L-arabinofuranosidase activity molecular function;GO:0042597 periplasmic space cellular component;GO:2000899 xyloglucan catabolic process biological process	NA	NA	Beta-xylosidase	sp|A7LXT8|GH43A BACO1 Non-reducing end alpha-L-arabinofuranosidase BoGH43A	PF04616.11 Glyco hydro 43 Glycosyl hydrolases family 43	WP 056690696.1 glycoside hydrolase family 43 protein	putative xylosidase/arabinosidase	IPR013320 Concanavalin A-like lectin/glucanase domain superfamily;IPR006710 Glycoside hydrolase, family 43;IPR023296 Glycosyl hydrolase, five-bladed beta-propellor domain superfamily;IPR041542 Beta-xylosidase, C-terminal Concanavalin A-like domain
g104	GO:0009405 pathogenesis biological process;GO:0031177 phosphopantetheine binding molecular function;GO:0016746 transferase activity, transferring acyl groups molecular function;GO:0008168 methyltransferase activity molecular function;GO:0016491 oxidoreductase activity molecular function	NA	NA	NA	sp|Q50LG3|AFT91 ALTAL Highly reducing polyketide synthase AFT9-1	PF10294.6 Methyltransf 16 Lysine methyltransferase;PF16197.2 KAsynt C assoc Ketoacyl-synthetase C-terminal extension;PF13602.3 ADH zinc N 2 Zinc-binding dehydrogenase;PF00755.17 Carn acyltransf Choline/Carnitine o-acyltransferase;PF08659.7 KR KR domain;PF08241.9 Methyltransf 11 Methyltransferase domain;PF00550.22 PP-binding Phosphopantetheine attachment site;PF13561.3 adh short C2 Enoyl-(Acyl car…	WP 136102185.1 SDR family NAD(P)-dependent oxidoreductase	hypothetical protein AJ79 05215	IPR000542 Acyltransferase ChoActase/COT/CPT;IPR013968 Polyketide synthase, ketoreductase domain;IPR016035 Acyl transferase/acyl hydrolase/lysophospholipase;IPR036291 NAD(P)-binding domain superfamily;IPR020843 Polyketide synthase, enoylreductase domain;IPR020841 Polyketide synthase, beta-ketoacyl synthase domain;IPR042232 Choline/Carnitine o-acyltransferase, domain 1;IPR020807 Polyketide synthase…
g105	NA	NA	NA	NA	NA	PF16483.2 Glyco hydro 64 Beta-1,3-glucanase	WP 026359963.1 hypothetical protein	hypothetical protein Micbo1qcDRAFT 192192	IPR042517 Beta-1,3-glucanase, N-terminal, subdomain 2;IPR032477 Beta-1,3-glucanase, N-terminal;IPR037176 Osmotin/thaumatin-like superfamily;IPR037398 Glucan endo-1,3-beta-glucosidase
g106	NA	NA	NA	NA	NA	PF02837.15 Glyco hydro 2 N Glycosyl hydrolases family 2, sugar binding domain;PF02836.14 Glyco hydro 2 C Glycosyl hydrolases family 2, TIM barrel domain;PF00703.18 Glyco hydro 2 Glycosyl hydrolases family 2	WP 073380467.1 hydrolase	putative beta-galactosidase	IPR006102 Glycoside hydrolase, family 2, immunoglobulin-like beta-sandwich;IPR006104 Glycosyl hydrolases family 2, sugar binding domain;IPR017853 Glycoside hydrolase superfamily;IPR013783 Immunoglobulin-like fold;IPR008979 Galactose-binding-like domain superfamily;IPR006103 Glycoside hydrolase family 2, catalytic domain;IPR036156 Beta-Galactosidase/glucuronidase domain superfamily
g107	NA	NA	NA	NA	NA	NA	NA	fungal-specific transcription factor domain-domain-containing protein	NA
g108	GO:0005737 cytoplasm cellular component;GO:0046872 metal ion binding molecular function;GO:0009073 aromatic amino acid family biosynthetic process biological process;GO:0009423 chorismate biosynthetic process biological process;GO:0004764 shikimate 3-dehydrogenase (NADP+) activity molecular function;GO:0003855 3-dehydroquinate dehydratase activity molecular function;GO:0005524 ATP binding molecul…	K03785 aroD	ko00400 Phenylalanine, tyrosine and tryptophan biosynthesis;ko01230 Biosynthesis of amino acids	NA	sp|C1FYJ9|ARO1 PARBD Pentafunctional AROM polypeptide	PF01487.12 DHquinase I Type I 3-dehydroquinase	WP 036107992.1 type I 3-dehydroquinate dehydratase	3-dehydroquinate dehydratase	IPR001381 3-dehydroquinate dehydratase type I;IPR013785 Aldolase-type TIM barrel
g109	GO:0005634 nucleus cellular component;GO:0031210 phosphatidylcholine binding molecular function;GO:0004105 choline-phosphate cytidylyltransferase activity molecular function;GO:0006657 CDP-choline pathway biological process;GO:0005635 nuclear envelope cellular component	K00968 PCYT1	ko05231 Choline metabolism in cancer;ko00440 Phosphonate and phosphinate metabolism;ko00564 Glycerophospholipid metabolism	NA	sp|O74975|PCY1 SCHPO Probable choline-phosphate cytidylyltransferase	PF01467.23 CTP transf like Cytidylyltransferase-like	WP 018526608.1 adenylyltransferase/cytidyltransferase family protein	hypothetical protein Micbo1qcDRAFT 130593	IPR014729 Rossmann-like alpha/beta/alpha sandwich fold;IPR004821 Cytidyltransferase-like domain;IPR041723 CTP:phosphocholine cytidylyltransferase domain
g110	NA	NA	NA	NA	NA	PF12937.4 F-box-like F-box-like;PF00646.30 F-box F-box domain	NA	hypothetical protein Micbo1qcDRAFT 230405	IPR036047 F-box-like domain superfamily
g111	NA	NA	NA	NA	NA	PF03645.10 Tctex-1 Tctex-1 family	NA	putative dynein light chain protein	IPR038586 Tctex-1-like superfamily;IPR005334 Dynein light chain Tctex-1 like
g112	GO:0016021 integral component of membrane cellular component;GO:0007034 vacuolar transport biological process;GO:0016237 lysosomal microautophagy biological process;GO:0000329 fungal-type vacuole membrane cellular component;GO:0033254 vacuolar transporter chaperone complex cellular component;GO:0031310 intrinsic component of vacuolar membrane cellular component;GO:0042144 vacuole fusion, non-auto…	NA	NA	NA	sp|P40046|VTC1 YEAST Vacuolar transporter chaperone 1	PF02656.12 DUF202 Domain of unknown function (DUF202)	NA	hypothetical protein Micbo1qcDRAFT 171498	IPR003807 Domain of unknown function DUF202
g113	NA	NA	NA	NA	NA	PF01918.18 Alba Alba	NA	hypothetical protein Micbo1qcDRAFT 230408	NA
g114	NA	NA	NA	NA	NA	NA	NA	hypothetical protein Micbo1qcDRAFT 156882	IPR037807 Protein AHC1
g115	NA	NA	NA	NA	NA	NA	NA	NA	NA
g116	NA	NA	NA	NA	NA	PF04082.15 Fungal trans Fungal specific transcription factor domain	NA	hypothetical protein Micbo1qcDRAFT 192202	IPR007219 Transcription factor domain, fungi
g117	NA	NA	NA	NA	NA	PF16561.2 AMPK1 CBM Glycogen recognition site of AMP-activated protein kinase	NA	hypothetical protein Micbo1qcDRAFT 192203	IPR013783 Immunoglobulin-like fold;IPR032640 AMP-activated protein kinase, glycogen-binding domain;IPR014756 Immunoglobulin E-set
g118	GO:0005829 cytosol cellular component;GO:0045944 positive regulation of transcription from RNA polymerase II promoter biological process;GO:0006366 transcription from RNA polymerase II promoter biological process;GO:0005634 nucleus cellular component;GO:0046872 metal ion binding molecular function;GO:0061659 ubiquitin-like protein ligase activity molecular function;GO:0070647 protein modification…	NA	NA	NA	sp|O94271|YORN SCHPO Uncharacterized RING finger protein P8B7.23	PF13920.3 zf-C3HC4 3 Zinc finger, C3HC4 type (RING finger);PF14634.3 zf-RING 5 zinc-RING finger domain;PF15227.3 zf-C3HC4 4 zinc finger of C3HC4-type, RING;PF13923.3 zf-C3HC4 2 Zinc finger, C3HC4 type (RING finger);PF00097.22 zf-C3HC4 Zinc finger, C3HC4 type (RING finger);PF13639.3 zf-RING 2 Ring finger domain;PF13445.3 zf-RING UBOX RING-type zinc-finger	NA	hypothetical protein Micbo1qcDRAFT 192204	IPR001841 Zinc finger, RING-type;IPR017907 Zinc finger, RING-type, conserved site;IPR018957 Zinc finger, C3HC4 RING-type;IPR013083 Zinc finger, RING/FYVE/PHD-type;IPR039739 RING-finger protein Mag2/Rnf10
g119	GO:0044205 'de novo' UMP biosynthetic process biological process;GO:1990663 dihydroorotate dehydrogenase (fumarate) activity molecular function;GO:0005737 cytoplasm cellular component	K00226 pyrD	ko00240 Pyrimidine metabolism	Dihydroorotate dehydrogenase	sp|Q4D3W2|PYRD TRYCC Dihydroorotate dehydrogenase (fumarate)	PF03060.12 NMO Nitronate monooxygenase;PF01180.18 DHO dh Dihydroorotate dehydrogenase	WP 078218504.1 dihydroorotate dehydrogenase	hypothetical protein DL771 008579	IPR005720 Dihydroorotate dehydrogenase domain
g120	NA	NA	NA	NA	NA	NA	NA	NA	NA
g121	NA	NA	NA	NA	NA	NA	NA	hypothetical protein Micbo1qcDRAFT 192227	NA
g122	GO:0032981 mitochondrial respiratory chain complex I assembly biological process;GO:0046872 metal ion binding molecular function;GO:0008137 NADH dehydrogenase (ubiquinone) activity molecular function;GO:0015990 electron transport coupled proton transport biological process;GO:0048038 quinone binding molecular function;GO:0009060 aerobic respiration biological process;GO:0051539 4 iron, 4 sulfur c…	K03940 NDUFS7	ko04932 Non-alcoholic fatty liver disease (NAFLD);ko05016 Huntington disease;ko00190 Oxidative phosphorylation;ko05010 Alzheimer disease;ko05012 Parkinson disease	NA	sp|O47950|NDUS7 NEUCR NADH-ubiquinone oxidoreductase 19.3 kDa subunit, mitochondrial	PF01058.19 Oxidored q6 NADH ubiquinone oxidoreductase, 20 Kd subunit	WP 076754669.1 NADH-quinone oxidoreductase subunit B	hypothetical protein Micbo1qcDRAFT 130623	IPR006137 NADH:ubiquinone oxidoreductase-like, 20kDa subunit;IPR006138 NADH-ubiquinone oxidoreductase, 20 Kd subunit
g123	GO:0005351 sugar:proton symporter activity molecular function;GO:0012505 endomembrane system cellular component;GO:0016020 membrane cellular component;GO:0048471 perinuclear region of cytoplasm cellular component;GO:0005887 integral component of plasma membrane cellular component	NA	NA	NA	sp|Q8BFW9|GTR12 MOUSE Solute carrier family 2, facilitated glucose transporter member 12	PF06609.10 TRI12 Fungal trichothecene efflux pump (TRI12);PF07690.13 MFS 1 Major Facilitator Superfamily;PF00083.21 Sugar tr Sugar (and other) transporter	WP 121633379.1 MFS transporter	major facilitator superfamily domain-containing protein	IPR011701 Major facilitator superfamily;IPR036259 MFS transporter superfamily;IPR020846 Major facilitator superfamily domain
g124	GO:0016021 integral component of membrane cellular component;GO:0015150 fucose transmembrane transporter activity molecular function;GO:0005886 plasma membrane cellular component;GO:0006004 fucose metabolic process biological process	NA	NA	Fucose permease	sp|P44776|FUCP HAEIN L-fucose permease	PF07690.13 MFS 1 Major Facilitator Superfamily	WP 141122754.1 MFS transporter	major facilitator superfamily domain-containing protein	IPR011701 Major facilitator superfamily;IPR036259 MFS transporter superfamily
g125	GO:0005934 cellular bud tip cellular component;GO:0010008 endosome membrane cellular component;GO:0032956 regulation of actin cytoskeleton organization biological process;GO:0005634 nucleus cellular component;GO:0010796 regulation of multivesicular body size biological process;GO:0045723 positive regulation of fatty acid biosynthetic process biological process;GO:0031234 extrinsic component of cy…	K10591 NEDD4, RSP5	ko05169 Epstein-Barr virus infection;ko04120 Ubiquitin mediated proteolysis;ko04144 Endocytosis	NA	sp|G0S9J5|RSP5 CHATD E3 ubiquitin-protein ligase RSP5	PF00397.23 WW WW domain;PF00168.27 C2 C2 domain;PF00632.22 HECT HECT-domain (ubiquitin-transferase)	NA	putative ubiquitin-protein ligase	IPR035983 HECT, E3 ligase catalytic domain;IPR000569 HECT domain;IPR000008 C2 domain;IPR036020 WW domain superfamily;IPR024928 E3 ubiquitin-protein ligase, SMURF1 type;IPR035892 C2 domain superfamily;IPR001202 WW domain
g126	GO:0016607 nuclear speck cellular component;GO:0005634 nucleus cellular component;GO:0008143 poly(A) binding molecular function;GO:0043621 protein self-association molecular function;GO:0005774 vacuolar membrane cellular component	K14396 PABPN1, PABP2	ko03015 mRNA surveillance pathway;ko05164 Influenza A	NA	sp|Q9LX90|PABN3 ARATH Polyadenylate-binding protein 3	PF00076.19 RRM 1 RNA recognition motif. (a.k.a. RRM, RBD, or RNP domain)	WP 018692396.1 RNA-binding protein	hypothetical protein Micbo1qcDRAFT 130615	IPR035979 RNA-binding domain superfamily;IPR000504 RNA recognition motif domain;IPR012677 Nucleotide-binding alpha-beta plait domain superfamily
g127	GO:0000790 nuclear chromatin cellular component;GO:0005829 cytosol cellular component;GO:0016570 histone modification biological process;GO:0046872 metal ion binding molecular function;GO:0018024 histone-lysine N-methyltransferase activity molecular function;GO:0005634 nucleus cellular component	K11426 SMYD	NA	NA	sp|O94256|SET6 SCHPO SET domain and MYND-type zinc finger protein 6	PF01753.15 zf-MYND MYND finger;PF00856.25 SET SET domain	NA	hypothetical protein BCR38DRAFT 436576	IPR002893 Zinc finger, MYND-type;IPR001214 SET domain
g128	GO:0004301 epoxide hydrolase activity molecular function;GO:0019439 aromatic compound catabolic process biological process;GO:0033961 cis-stilbene-oxide hydrolase activity molecular function	NA	NA	Pimeloyl-ACP methyl ester carboxylesterase	sp|Q06816|HYEP STIAD Putative epoxide hydrolase	PF00561.17 Abhydrolase 1 alpha/beta hydrolase fold;PF06441.9 EHN Epoxide hydrolase N terminus	WP 092973230.1 epoxide hydrolase	Alpha/Beta hydrolase protein, partial	IPR029058 Alpha/Beta hydrolase fold;IPR016292 Epoxide hydrolase;IPR000639 Epoxide hydrolase-like;IPR010497 Epoxide hydrolase, N-terminal
g129	GO:0016021 integral component of membrane cellular component;GO:0005886 plasma membrane cellular component;GO:0009405 pathogenesis biological process;GO:0000293 ferric-chelate reductase activity molecular function;GO:0015677 copper ion import biological process;GO:0006879 cellular iron ion homeostasis biological process;GO:0006826 iron ion transport biological process;GO:0046872 metal ion binding…	NA	NA	NA	sp|Q5A446|FRE1 CANAL Ferric/cupric reductase transmembrane component 1	PF08022.9 FAD binding 8 FAD-binding domain;PF01794.16 Ferric reduct Ferric reductase like transmembrane component;PF08030.9 NAD binding 6 Ferric reductase NAD binding domain;PF00175.18 NAD binding 1 Oxidoreductase NAD-binding domain	NA	hypothetical protein E0Z10 g7105	IPR013121 Ferric reductase, NAD binding domain;IPR017927 FAD-binding domain, ferredoxin reductase-type;IPR013130 Ferric reductase transmembrane component-like domain;IPR013112 FAD-binding 8;IPR039261 Ferredoxin-NADP reductase (FNR), nucleotide-binding domain
g130	NA	NA	NA	NA	NA	PF04479.10 RTA1 RTA1 like protein	NA	RTA1 like protein-domain-containing protein	IPR007568 RTA-like protein
g131	GO:0005739 mitochondrion cellular component;GO:0019433 triglyceride catabolic process biological process;GO:0004806 triglyceride lipase activity molecular function	K01046 E3.1.1.3	ko00561 Glycerolipid metabolism	NA	sp|P54857|TGL2 YEAST Lipase 2	PF06028.8 DUF915 Alpha/beta hydrolase of unknown function (DUF915);PF00975.17 Thioesterase Thioesterase domain;PF05057.11 DUF676 Putative serine esterase (DUF676);PF00561.17 Abhydrolase 1 alpha/beta hydrolase fold;PF12697.4 Abhydrolase 6 Alpha/beta hydrolase family;PF07819.10 PGAP1 PGAP1-like protein;PF02450.12 LCAT Lecithin:cholesterol acyltransferase	WP 108076568.1 alpha/beta fold hydrolase	putative triacylglycerol lipase	IPR029058 Alpha/Beta hydrolase fold;IPR012908 GPI inositol-deacylase PGAP1-like
g132	GO:0005794 Golgi apparatus cellular component;GO:0006915 apoptotic process biological process;GO:0004185 serine-type carboxypeptidase activity molecular function;GO:0016021 integral component of membrane cellular component	NA	NA	Carboxypeptidase C (cathepsin A)	sp|Q2GYB7|KEX1 CHAGB Pheromone-processing carboxypeptidase KEX1	PF00450.19 Peptidase S10 Serine carboxypeptidase	WP 055676679.1 S10 family peptidase	carboxypeptidase B-like-like protein	IPR018202 Serine carboxypeptidase, serine active site;IPR001563 Peptidase S10, serine carboxypeptidase;IPR029058 Alpha/Beta hydrolase fold
g133	NA	NA	NA	NA	NA	PF02891.17 zf-MIZ MIZ/SP-RING zinc finger	NA	hypothetical protein Micbo1qcDRAFT 156917	IPR004181 Zinc finger, MIZ-type;IPR013083 Zinc finger, RING/FYVE/PHD-type
g134	GO:0005856 cytoskeleton cellular component;GO:0030010 establishment of cell polarity biological process;GO:0005933 cellular bud cellular component;GO:0005935 cellular bud neck cellular component;GO:0007118 budding cell apical bud growth biological process;GO:0030427 site of polarized growth cellular component;GO:0000920 cell separation after cytokinesis biological process;GO:0005737 cytoplasm cel…	NA	NA	NA	sp|P39969|BOI2 YEAST Protein BOI2	PF00018.25 SH3 1 SH3 domain;PF07647.14 SAM 2 SAM domain (Sterile alpha motif);PF14604.3 SH3 9 Variant SH3 domain;PF15413.3 PH 11 Pleckstrin homology domain;PF07653.14 SH3 2 Variant SH3 domain;PF00169.26 PH PH domain	NA	hypothetical protein Micbo1qcDRAFT 156912	IPR036028 SH3-like domain superfamily;IPR001452 SH3 domain;IPR001849 Pleckstrin homology domain;IPR037370 Pleckstrin;IPR013761 Sterile alpha motif/pointed domain superfamily;IPR001660 Sterile alpha motif domain
g135	NA	NA	NA	NA	NA	PF04893.14 Yip1 Yip1 domain	NA	hypothetical protein Micbo1qcDRAFT 156911	NA
g136	NA	NA	NA	NA	NA	PF15960.2 DUF4763 Domain of unknown function (DUF4763)	NA	hypothetical protein Micbo1qcDRAFT 200538	NA
g137	GO:0046872 metal ion binding molecular function;GO:0042383 sarcolemma cellular component;GO:0051117 ATPase binding molecular function;GO:0005391 sodium:potassium-exchanging ATPase activity molecular function;GO:0005524 ATP binding molecular function;GO:0016021 integral component of membrane cellular component;GO:0050998 nitric-oxide synthase binding molecular function;GO:0002028 regulation of sod…	K01539 ATP1A	ko04976 Bile secretion;ko04974 Protein digestion and absorption;ko04961 Endocrine and other factor-regulated calcium reabsorption;ko04918 Thyroid hormone synthesis;ko04971 Gastric acid secretion;ko04911 Insulin secretion;ko04022 cGMP-PKG signaling pathway;ko04964 Proximal tubule bicarbonate reclamation;ko04972 Pancreatic secretion;ko04978 Mineral absorption;ko04024 cAMP signaling pathway;ko04261 …	Magnesium-transporting ATPase (P-type)	sp|Q9N0Z6|AT1A1 RABIT Sodium/potassium-transporting ATPase subunit alpha-1	PF08282.9 Hydrolase 3 haloacid dehalogenase-like hydrolase;PF00689.18 Cation ATPase C Cation transporting ATPase, C-terminus;PF00122.17 E1-E2 ATPase E1-E2 ATPase;PF13246.3 Cation ATPase Cation transport ATPase (P-type);PF00702.23 Hydrolase haloacid dehalogenase-like hydrolase;PF00690.23 Cation ATPase N Cation transporter/ATPase, N-terminus	WP 011940120.1 HAD-IC family P-type ATPase	hypothetical protein Micbo1qcDRAFT 130606	IPR018303 P-type ATPase, phosphorylation site;IPR023299 P-type ATPase, cytoplasmic domain N;IPR001757 P-type ATPase;IPR023298 P-type ATPase, transmembrane domain superfamily;IPR008250 P-type ATPase, A domain superfamily;IPR004014 Cation-transporting P-type ATPase, N-terminal;IPR023214 HAD superfamily;IPR006068 Cation-transporting P-type ATPase, C-terminal;IPR036412 HAD-like superfamily
g138	GO:0004806 triglyceride lipase activity molecular function;GO:0006629 lipid metabolic process biological process;GO:0005576 extracellular region cellular component	NA	NA	Carboxylesterase type B	sp|D4B1N9|LIP3 ARTBC Probable secreted lipase ARB 02369	PF00135.25 COesterase Carboxylesterase family;PF07859.10 Abhydrolase 3 alpha/beta hydrolase fold	WP 115561582.1 carboxylesterase family protein	carboxylesterase	IPR002018 Carboxylesterase, type B;IPR019826 Carboxylesterase type B, active site;IPR019819 Carboxylesterase type B, conserved site;IPR029058 Alpha/Beta hydrolase fold
g139	NA	NA	NA	NA	NA	PF01755.14 Glyco transf 25 Glycosyltransferase family 25 (LPS biosynthesis protein)	NA	hypothetical protein Micbo1qcDRAFT 156899	IPR002654 Glycosyl transferase, family 25
g140	GO:0015187 glycine transmembrane transporter activity molecular function;GO:0005743 mitochondrial inner membrane cellular component;GO:0016021 integral component of membrane cellular component;GO:0005739 mitochondrion cellular component	NA	NA	NA	sp|Q96U08|S2538 NEUCR Mitochondrial glycine transporter	PF00153.24 Mito carr Mitochondrial carrier protein	NA	mitochondrial carrier domain-containing protein	IPR018108 Mitochondrial substrate/solute carrier;IPR023395 Mitochondrial carrier domain superfamily;IPR030847 Mitochondrial glycine transporter Hem25/SLC25A38
g141	NA	NA	NA	NA	NA	NA	NA	hypothetical protein Micbo1qcDRAFT 59853	NA
g142	NA	NA	NA	NA	NA	PF01920.17 Prefoldin 2 Prefoldin subunit;PF12325.5 TMF TATA bd TATA element modulatory factor 1 TATA binding	NA	ceramidase-domain-containing protein	IPR009053 Prefoldin;IPR002777 Prefoldin beta-like
g143	GO:0071602 phytosphingosine biosynthetic process biological process;GO:0006954 inflammatory response biological process;GO:0008284 positive regulation of cell proliferation biological process;GO:0070774 phytoceramidase activity molecular function;GO:0046512 sphingosine biosynthetic process biological process;GO:0008270 zinc ion binding molecular function;GO:0071633 dihydroceramidase activity mole…	K04711 ACER3, YDC1	ko00600 Sphingolipid metabolism	NA	sp|Q9D099|ACER3 MOUSE Alkaline ceramidase 3	PF05875.9 Ceramidase Ceramidase	WP 093525334.1 ceramidase	ceramidase-domain-containing protein	IPR008901 Alkaline ceramidase
g144	NA	NA	NA	NA	NA	NA	NA	NA	NA
g145	GO:0017137 Rab GTPase binding molecular function;GO:0005794 Golgi apparatus cellular component	NA	NA	NA	sp|P47166|SGM1 YEAST Protein SGM1	PF12325.5 TMF TATA bd TATA element modulatory factor 1 TATA binding;PF12329.5 TMF DNA bd TATA element modulatory factor 1 DNA binding;PF04582.9 Reo sigmaC Reovirus sigma C capsid protein;PF08702.7 Fib alpha Fibrinogen alpha/beta chain family	NA	TATA element modulatory factor 1 TATA binding-domain-containing protein	IPR022091 TATA element modulatory factor 1, TATA binding;IPR022092 TATA element modulatory factor 1 DNA binding
g146	GO:0005634 nucleus cellular component;GO:0005829 cytosol cellular component;GO:0070682 proteasome regulatory particle assembly biological process	NA	NA	NA	sp|P50086|PSD10 YEAST Probable 26S proteasome regulatory subunit p28	PF13857.3 Ank 5 Ankyrin repeats (many copies);PF13637.3 Ank 4 Ankyrin repeats (many copies);PF13606.3 Ank 3 Ankyrin repeat;PF13669.3 Glyoxalase 4 Glyoxalase/Bleomycin resistance protein/Dioxygenase superfamily;PF00023.27 Ank Ankyrin repeat;PF12796.4 Ank 2 Ankyrin repeats (3 copies)	NA	hypothetical protein PFICI 00633	IPR036770 Ankyrin repeat-containing domain superfamily;IPR020683 Ankyrin repeat-containing domain;IPR002110 Ankyrin repeat
g147	GO:0000974 Prp19 complex cellular component;GO:0005737 cytoplasm cellular component;GO:0071013 catalytic step 2 spliceosome cellular component;GO:0080008 Cul4-RING E3 ubiquitin ligase complex cellular component;GO:0000398 mRNA splicing, via spliceosome biological process	K12862 PLRG1, PRL1, PRP46	ko03040 Spliceosome	NA	sp|Q4WT34|PRP46 ASPFU Pre-mRNA-splicing factor prp46	PF00400.29 WD40 WD domain, G-beta repeat;PF17005.2 WD40 like WD40-like domain;PF12894.4 ANAPC4 WD40 Anaphase-promoting complex subunit 4 WD40 domain;PF11715.5 Nup160 Nucleoporin Nup120/160	WP 106873093.1 WD40 repeat domain-containing protein	WD40-repeat-containing domain protein	IPR001680 WD40 repeat;IPR036322 WD40-repeat-containing domain superfamily;IPR019775 WD40 repeat, conserved site;IPR020472 G-protein beta WD-40 repeat;IPR017986 WD40-repeat-containing domain;IPR015943 WD40/YVTN repeat-like-containing domain superfamily
g148	GO:1902969 mitotic DNA replication biological process;GO:0003688 DNA replication origin binding molecular function;GO:0005656 nuclear pre-replicative complex cellular component;GO:0046872 metal ion binding molecular function;GO:0043596 nuclear replication fork cellular component;GO:0000278 mitotic cell cycle biological process;GO:1902975 mitotic DNA replication initiation biological process;GO:00…	K02603 ORC1	ko04111 Cell cycle - yeast;ko04110 Cell cycle;ko04113 Meiosis - yeast	NA	sp|P54789|ORC1 SCHPO Origin recognition complex subunit 1	PF00004.26 AAA ATPase family associated with various cellular activities (AAA);PF01426.15 BAH BAH domain;PF01637.15 ATPase 2 ATPase domain predominantly from Archaea;PF13401.3 AAA 22 AAA domain;PF05729.9 NACHT NACHT domain;PF13245.3 AAA 19 Part of AAA domain;PF13191.3 AAA 16 AAA ATPase domain	NA	origin recognition complex subunit 1	IPR003959 ATPase, AAA-type, core;IPR027417 P-loop containing nucleoside triphosphate hydrolase;IPR043151 Bromo adjacent homology (BAH) domain superfamily;IPR020793 Origin recognition complex, subunit 1;IPR003593 AAA+ ATPase domain;IPR041083 AAA lid domain;IPR001025 Bromo adjacent homology (BAH) domain
g149	NA	NA	NA	NA	NA	PF03061.19 4HBT Thioesterase superfamily	WP 031486335.1 PaaI family thioesterase	hypothetical protein VPNG 02155	IPR006683 Thioesterase domain;IPR029069 HotDog domain superfamily
g150	NA	NA	NA	NA	NA	PF00722.18 Glyco hydro 16 Glycosyl hydrolases family 16;PF10287.6 DUF2401 Putative TOS1-like glycosyl hydrolase (DUF2401);PF03935.12 SKN1 Beta-glucan synthesis-associated protein (SKN1)	WP 120676276.1 carbohydrate-binding protein	beta-glucanase	IPR013320 Concanavalin A-like lectin/glucanase domain superfamily;IPR000757 Glycoside hydrolase family 16
g151	GO:0047838 D-xylose 1-dehydrogenase (NAD) activity molecular function	NA	NA	NA	sp|B8H1Z0|XDH CAUVN D-xylose 1-dehydrogenase	PF08643.7 DUF1776 Fungal family of unknown function (DUF1776);PF08659.7 KR KR domain;PF02719.12 Polysacc synt 2 Polysaccharide biosynthesis protein;PF00106.22 adh short short chain dehydrogenase;PF01370.18 Epimerase NAD dependent epimerase/dehydratase family;PF16363.2 GDP Man Dehyd GDP-mannose 4,6 dehydratase;PF13561.3 adh short C2 Enoyl-(Acyl carrier protein) reductase	WP 050059671.1 SDR family oxidoreductase	3-oxoacyl-reductase	IPR002347 Short-chain dehydrogenase/reductase SDR;IPR036291 NAD(P)-binding domain superfamily
g152	GO:0034198 cellular response to amino acid starvation biological process;GO:0072755 cellular response to benomyl biological process;GO:0019887 protein kinase regulator activity molecular function;GO:0060733 regulation of eIF2 alpha phosphorylation by amino acid starvation biological process;GO:0001934 positive regulation of protein phosphorylation biological process;GO:0016239 positive regulation…	NA	NA	NA	sp|P33892|GCN1 YEAST eIF-2-alpha kinase activator GCN1	PF13513.3 HEAT EZ HEAT-like repeat;PF04118.11 Dopey N Dopey, N-terminal;PF08064.10 UME UME (NUC010) domain;PF02985.19 HEAT HEAT repeat;PF12074.5 DUF3554 Domain of unknown function (DUF3554);PF13646.3 HEAT 2 HEAT repeats;PF11865.5 DUF3385 Domain of unknown function (DUF3385);PF01280.17 Ribosomal L19e Ribosomal protein L19e;PF10274.6 ParcG Parkin co-regulated protein;PF01602.17 Adaptin N Adaptin N …	WP 140409032.1 50S ribosomal protein L19e, partial	armadillo-type protein	IPR022716 Gcn1, N-terminal;IPR034085 TOG domain;IPR023638 Ribosomal protein L19/L19e conserved site;IPR011989 Armadillo-like helical;IPR016024 Armadillo-type fold;IPR015972 Ribosomal protein L19/L19e, domain 1;IPR033173 Translational activator Gcn1;IPR035970 Ribosomal protein L19/L19e superfamily;IPR021133 HEAT, type 2;IPR033935 Ribosomal protein L19, eukaryotic;IPR000196 Ribosomal protein L19/L1…
g153	GO:0005829 cytosol cellular component;GO:0002183 cytoplasmic translational initiation biological process;GO:0034458 3'-5' RNA helicase activity molecular function;GO:0005524 ATP binding molecular function;GO:0003723 RNA binding molecular function;GO:0043024 ribosomal small subunit binding molecular function;GO:0003724 RNA helicase activity molecular function	NA	NA	NA	sp|O60114|YG65 SCHPO Uncharacterized helicase C15C4.05	PF07717.13 OB NTP bind Oligonucleotide/oligosaccharide-binding (OB)-fold;PF00271.28 Helicase C Helicase conserved C-terminal domain;PF00270.26 DEAD DEAD/DEAH box helicase;PF04408.20 HA2 Helicase associated domain (HA2);PF13401.3 AAA 22 AAA domain	WP 110826051.1 MULTISPECIES: ATP-dependent RNA helicase HrpA	ATP dependent RNA helicase	IPR014001 Helicase superfamily 1/2, ATP-binding domain;IPR027417 P-loop containing nucleoside triphosphate hydrolase;IPR007502 Helicase-associated domain;IPR011545 DEAD/DEAH box helicase domain;IPR001650 Helicase, C-terminal
g154	GO:0000244 spliceosomal tri-snRNP complex assembly biological process;GO:0017069 snRNA binding molecular function;GO:0005688 U6 snRNP cellular component;GO:0000245 spliceosomal complex assembly biological process;GO:0005634 nucleus cellular component	NA	NA	NA	sp|Q9USY2|YOW4 SCHPO Uncharacterized RNA-binding protein C1861.04c	PF00076.19 RRM 1 RNA recognition motif. (a.k.a. RRM, RBD, or RNP domain);PF13893.3 RRM 5 RNA recognition motif. (a.k.a. RRM, RBD, or RNP domain);PF16842.2 RRM occluded Occluded RNA-recognition motif;PF14605.3 Nup35 RRM 2 Nup53/35/40-type RNA recognition motif;PF08777.8 RRM 3 RNA binding motif;PF05172.10 Nup35 RRM Nup53/35/40-type RNA recognition motif	NA	hypothetical protein Micbo1qcDRAFT 162261	IPR034398 Prp24, RNA recognition motif2;IPR003107 HAT (Half-A-TPR) repeat;IPR000504 RNA recognition motif domain;IPR012677 Nucleotide-binding alpha-beta plait domain superfamily;IPR031766 Occluded RNA-recognition motif;IPR011990 Tetratricopeptide-like helical domain superfamily;IPR034397 Prp24, RNA recognition motif1;IPR035979 RNA-binding domain superfamily
g155	GO:0016491 oxidoreductase activity molecular function;GO:0008270 zinc ion binding molecular function	NA	NA	Threonine dehydrogenase or related Zn-dependent dehydrogenase	sp|P77316|YBDR ECOLI Uncharacterized zinc-type alcohol dehydrogenase-like protein YbdR	PF00107.23 ADH zinc N Zinc-binding dehydrogenase;PF02826.16 2-Hacid dh C D-isomer specific 2-hydroxyacid dehydrogenase, NAD binding domain;PF13823.3 ADH N assoc Alcohol dehydrogenase GroES-associated;PF08240.9 ADH N Alcohol dehydrogenase GroES-like domain	WP 099701647.1 glutathione-dependent formaldehyde dehydrogenase	chaperonin 10-like protein	IPR013154 Alcohol dehydrogenase, N-terminal;IPR036291 NAD(P)-binding domain superfamily;IPR002328 Alcohol dehydrogenase, zinc-type, conserved site;IPR011032 GroES-like superfamily;IPR013149 Alcohol dehydrogenase, C-terminal;IPR027399 Alcohol dehydrogenase GroES-associated
g156	GO:0005886 plasma membrane cellular component;GO:0016021 integral component of membrane cellular component;GO:0055085 transmembrane transport biological process	NA	NA	NA	sp|Q9ADP8|Y4007 STRCO Probable transporter SCO4007	PF07690.13 MFS 1 Major Facilitator Superfamily	WP 015243719.1 MFS transporter	membrane protein	IPR011701 Major facilitator superfamily;IPR020846 Major facilitator superfamily domain;IPR036259 MFS transporter superfamily
g157	NA	NA	NA	NA	NA	PF07690.13 MFS 1 Major Facilitator Superfamily	NA	major facilitator superfamily domain-containing protein	IPR011701 Major facilitator superfamily;IPR036259 MFS transporter superfamily
g158	GO:0019301 rhamnose catabolic process biological process;GO:0050034 L-rhamnose 1-dehydrogenase activity molecular function;GO:0003954 NADH dehydrogenase activity molecular function;GO:0055114 oxidation-reduction process biological process	K18337 LRA1	ko00051 Fructose and mannose metabolism	NAD(P)-dependent dehydrogenase, short-chain alcohol dehydrogenase family	sp|A3LZU7|RM1DH PICST L-rhamnose-1-dehydrogenase	PF00106.22 adh short short chain dehydrogenase;PF08659.7 KR KR domain;PF07993.9 NAD binding 4 Male sterility protein;PF13561.3 adh short C2 Enoyl-(Acyl carrier protein) reductase	WP 126422507.1 SDR family oxidoreductase	hypothetical protein Micbo1qcDRAFT 59705	IPR002347 Short-chain dehydrogenase/reductase SDR;IPR036291 NAD(P)-binding domain superfamily
g159	GO:0009063 cellular amino acid catabolic process biological process;GO:0050032 L-rhamnonate dehydratase activity molecular function;GO:0000287 magnesium ion binding molecular function	K12661 LRA3, yfaW	ko00051 Fructose and mannose metabolism	L-alanine-DL-glutamate epimerase or related enzyme of enolase superfamily	sp|Q12DF1|RHMD POLSJ L-rhamnonate dehydratase	PF13378.3 MR MLE C Enolase C-terminal domain-like;PF02746.13 MR MLE N Mandelate racemase / muconate lactonizing enzyme, N-terminal domain	WP 138890429.1 L-rhamnonate dehydratase	enolase C-terminal domain-like protein	IPR029065 Enolase C-terminal domain-like;IPR013341 Mandelate racemase/muconate lactonizing enzyme, N-terminal domain;IPR029017 Enolase-like, N-terminal;IPR036849 Enolase-like, C-terminal domain superfamily;IPR013342 Mandelate racemase/muconate lactonizing enzyme, C-terminal;IPR023444 L-rhamnonate dehydratase
g160	NA	NA	NA	NA	NA	PF04082.15 Fungal trans Fungal specific transcription factor domain	NA	fungal-specific transcription factor domain-domain-containing protein	IPR007219 Transcription factor domain, fungi
g161	GO:0005739 mitochondrion cellular component;GO:0046474 glycerophospholipid biosynthetic process biological process	NA	NA	Ribonucleotide monophosphatase NagD, HAD superfamily	sp|Q91WM2|HDHD5 MOUSE Haloacid dehalogenase-like hydrolase domain-containing 5	PF13344.3 Hydrolase 6 Haloacid dehalogenase-like hydrolase;PF13242.3 Hydrolase like HAD-hyrolase-like	NA	HAD-superfamily subfamily IIA hydrolase	IPR006357 HAD-superfamily hydrolase, subfamily IIA;IPR023214 HAD superfamily;IPR006353 HAD-superfamily hydrolase, subfamily IIA, CECR5;IPR036412 HAD-like superfamily
g162	GO:0050897 cobalt ion binding molecular function;GO:0070905 serine binding molecular function;GO:0005739 mitochondrion cellular component;GO:0035999 tetrahydrofolate interconversion biological process;GO:0006730 one-carbon metabolic process biological process;GO:0019264 glycine biosynthetic process from serine biological process;GO:0046653 tetrahydrofolate metabolic process biological process;GO:…	K00600 glyA, SHMT	ko00260 Glycine, serine and threonine metabolism;ko00670 One carbon pool by folate;ko01200 Carbon metabolism;ko00630 Glyoxylate and dicarboxylate metabolism;ko01230 Biosynthesis of amino acids;ko00680 Methane metabolism;ko00460 Cyanoamino acid metabolism	NA	sp|Q7S5N8|GLYM NEUCR Putative serine hydroxymethyltransferase, mitochondrial	PF00464.16 SHMT Serine hydroxymethyltransferase	WP 129407952.1 serine hydroxymethyltransferase	serine hydroxymethyltransferase	IPR015422 Pyridoxal phosphate-dependent transferase domain 1;IPR015424 Pyridoxal phosphate-dependent transferase;IPR001085 Serine hydroxymethyltransferase;IPR039429 Serine hydroxymethyltransferase-like domain;IPR019798 Serine hydroxymethyltransferase, pyridoxal phosphate binding site;IPR015421 Pyridoxal phosphate-dependent transferase, major domain
g163	GO:0009405 pathogenesis biological process;GO:0016787 hydrolase activity molecular function;GO:0005886 plasma membrane cellular component	NA	NA	NA	sp|P9WHR2|CAEA MYCTO Carboxylesterase A	PF00561.17 Abhydrolase 1 alpha/beta hydrolase fold;PF08386.7 Abhydrolase 4 TAP-like protein	WP 097206610.1 alpha/beta fold hydrolase	Alpha/Beta hydrolase protein	IPR000073 Alpha/beta hydrolase fold-1;IPR013595 Peptidase S33 tripeptidyl aminopeptidase-like, C-terminal;IPR029058 Alpha/Beta hydrolase fold
g164	NA	NA	NA	NA	NA	PF15786.2 PET117 PET assembly of cytochrome c oxidase, mitochondrial	NA	cytochrome c oxidase assembly protein	IPR031568 Protein Pet117, mitochondrial
g165	GO:0042626 ATPase activity, coupled to transmembrane movement of substances molecular function;GO:0016471 vacuolar proton-transporting V-type ATPase complex cellular component;GO:0008553 hydrogen-exporting ATPase activity, phosphorylative mechanism molecular function	K02152 ATPeV1G, ATP6G	ko05323 Rheumatoid arthritis;ko00190 Oxidative phosphorylation;ko05120 Epithelial cell signaling in Helicobacter pylori infection;ko04966 Collecting duct acid secretion;ko04721 Synaptic vesicle cycle;ko04145 Phagosome;ko05110 Vibrio cholerae infection	NA	sp|P78713|VATG NEUCR V-type proton ATPase subunit G	PF03179.12 V-ATPase G Vacuolar (H+)-ATPase G subunit;PF00430.15 ATP-synt B ATP synthase B/B' CF(0);PF12072.5 DUF3552 Domain of unknown function (DUF3552)	NA	V-type ATPase	IPR028987 F-type ATP synthase subunit B-like, membrane domain superfamily;IPR005124 Vacuolar (H+)-ATPase G subunit
g166	GO:0045292 mRNA cis splicing, via spliceosome biological process;GO:0005634 nucleus cellular component;GO:0005681 spliceosomal complex cellular component	K12864 CTNNBL1	ko03040 Spliceosome	NA	sp|Q9UUK1|CTBL1 SCHPO Beta-catenin-like protein 1 homolog	PF08216.8 CTNNBL Catenin-beta-like, Arm-motif containing nuclear;PF16186.2 Arm 3 Atypical Arm repeat	NA	DUF1716 domain-containing protein	IPR016024 Armadillo-type fold;IPR039678 Beta-catenin-like protein 1;IPR013180 Beta-catenin-like protein 1, N-terminal;IPR011989 Armadillo-like helical
g167	GO:0005829 cytosol cellular component	NA	NA	NA	sp|Q8GY96|PGM ARATH Phosphoglycerate mutase-like protein	PF00300.19 His Phos 1 Histidine phosphatase superfamily (branch 1)	NA	histidine phosphatase superfamily	IPR013078 Histidine phosphatase superfamily, clade-1;IPR029033 Histidine phosphatase superfamily
g168	GO:0005665 DNA-directed RNA polymerase II, core complex cellular component;GO:0031618 nuclear pericentric heterochromatin cellular component;GO:0006366 transcription from RNA polymerase II promoter biological process;GO:0003723 RNA binding molecular function;GO:0046872 metal ion binding molecular function;GO:0032549 ribonucleoside binding molecular function;GO:0031048 chromatin silencing by small…	K03010 RPB2, POLR2B	ko00240 Pyrimidine metabolism;ko05016 Huntington disease;ko00230 Purine metabolism;ko03020 RNA polymerase;ko05169 Epstein-Barr virus infection	DNA-directed RNA polymerase, beta subunit/140 kD subunit	sp|A5DHT2|RPB2 PICGU DNA-directed RNA polymerase II subunit RPB2	PF04560.17 RNA pol Rpb2 7 RNA polymerase Rpb2, domain 7;PF00562.25 RNA pol Rpb2 6 RNA polymerase Rpb2, domain 6;PF04561.11 RNA pol Rpb2 2 RNA polymerase Rpb2, domain 2;PF04567.14 RNA pol Rpb2 5 RNA polymerase Rpb2, domain 5;PF04563.12 RNA pol Rpb2 1 RNA polymerase beta subunit;PF04566.10 RNA pol Rpb2 4 RNA polymerase Rpb2, domain 4;PF04565.13 RNA pol Rpb2 3 RNA polymerase Rpb2, domain 3	WP 039120662.1 DNA-directed RNA polymerase subunit B family protein	DNA-directed RNA polymerase II subunit RPB2	IPR007644 RNA polymerase, beta subunit, protrusion;IPR015712 DNA-directed RNA polymerase, subunit 2;IPR007642 RNA polymerase Rpb2, domain 2;IPR007641 RNA polymerase Rpb2, domain 7;IPR037034 RNA polymerase Rpb2, domain 2 superfamily;IPR007121 RNA polymerase, beta subunit, conserved site;IPR007645 RNA polymerase Rpb2, domain 3;IPR007120 DNA-directed RNA polymerase, subunit 2, hybrid-binding domain;…
g169	NA	NA	NA	NA	NA	PF04124.9 Dor1 Dor1-like family	NA	Dor1-like family-domain-containing protein	IPR007255 Conserved oligomeric Golgi complex subunit 8
g170	GO:0005789 endoplasmic reticulum membrane cellular component;GO:0005783 endoplasmic reticulum cellular component;GO:0016021 integral component of membrane cellular component	NA	NA	NA	sp|O13752|YF22 SCHPO Uncharacterized TLC domain-containing protein C17A2.02c	PF03798.13 TRAM LAG1 CLN8 TLC domain	NA	DUF887 domain-containing protein	IPR006634 TRAM/LAG1/CLN8 homology domain
g171	GO:0010008 endosome membrane cellular component;GO:0003779 actin binding molecular function;GO:0005886 plasma membrane cellular component;GO:0030674 protein binding, bridging molecular function;GO:0042802 identical protein binding molecular function;GO:0043130 ubiquitin binding molecular function;GO:0006897 endocytosis biological process;GO:0030479 actin cortical patch cellular component	NA	NA	NA	sp|A7E8B6|SLA1 SCLS1 Actin cytoskeleton-regulatory complex protein sla1	PF07653.14 SH3 2 Variant SH3 domain;PF08226.8 DUF1720 Domain of unknown function (DUF1720);PF03983.9 SHD1 SLA1 homology domain 1, SHD1;PF00018.25 SH3 1 SH3 domain;PF08239.8 SH3 3 Bacterial SH3 domain;PF14604.3 SH3 9 Variant SH3 domain	NA	hypothetical protein Micbo1qcDRAFT 59875	IPR013761 Sterile alpha motif/pointed domain superfamily;IPR038159 SLA1 homology domain superfamily;IPR029922 Sla1;IPR035800 Sla1, first SH3 domain;IPR007131 SLA1 homology domain 1, SHD1;IPR001452 SH3 domain;IPR035821 Sla1, third SH3 domain;IPR036028 SH3-like domain superfamily
g172	GO:0005829 cytosol cellular component;GO:0046872 metal ion binding molecular function;GO:0006188 IMP biosynthetic process biological process;GO:0003876 AMP deaminase activity molecular function;GO:0046033 AMP metabolic process biological process;GO:0032264 IMP salvage biological process	K01490 AMPD	ko00230 Purine metabolism	NA	sp|P50998|AMPD SCHPO AMP deaminase	PF00962.19 A deaminase Adenosine/AMP deaminase	NA	hypothetical protein Micbo1qcDRAFT 162290	IPR001365 Adenosine/AMP deaminase domain;IPR032466 Metal-dependent hydrolase;IPR006329 AMP deaminase;IPR006650 Adenosine/AMP deaminase active site
g173	GO:0035861 site of double-strand break cellular component;GO:0005662 DNA replication factor A complex cellular component;GO:0006260 DNA replication biological process;GO:0005634 nucleus cellular component;GO:0006281 DNA repair biological process;GO:0000724 double-strand break repair via homologous recombination biological process;GO:1902981 synthesis of RNA primer involved in mitotic DNA replicat…	K10739 RFA2, RPA2	ko03430 Mismatch repair;ko03440 Homologous recombination;ko03030 DNA replication;ko03420 Nucleotide excision repair;ko03460 Fanconi anemia pathway	NA	sp|Q92373|RFA2 SCHPO Replication factor A protein 2	PF08784.8 RPA C Replication protein A C terminal;PF01336.22 tRNA anti-codon OB-fold nucleic acid binding domain	NA	hypothetical protein Micbo1qcDRAFT 134259	IPR014646 Replication factor A protein 2;IPR036390 Winged helix DNA-binding domain superfamily;IPR012340 Nucleic acid-binding, OB-fold;IPR036388 Winged helix-like DNA-binding domain superfamily;IPR004365 OB-fold nucleic acid binding domain, AA-tRNA synthetase-type;IPR014892 Replication protein A, C-terminal;IPR040260 Replication factor A protein-like
g174	GO:0016485 protein processing biological process;GO:0006515 misfolded or incompletely synthesized protein catabolic process biological process;GO:0016558 protein import into peroxisome matrix biological process;GO:0005782 peroxisomal matrix cellular component;GO:0006625 protein targeting to peroxisome biological process;GO:0004252 serine-type endopeptidase activity molecular function;GO:0004176 A…	K01338 lon	ko04112 Cell cycle - Caulobacter	NA	sp|Q7SA85|LONP2 NEUCR Lon protease homolog 2, peroxisomal	PF07726.8 AAA 3 ATPase family associated with various cellular activities (AAA);PF02190.13 LON substr bdg ATP-dependent protease La (LON) substrate-binding domain;PF13541.3 ChlI Subunit ChlI of Mg-chelatase;PF13245.3 AAA 19 Part of AAA domain;PF13191.3 AAA 16 AAA ATPase domain;PF05362.10 Lon C Lon protease (S16) C-terminal proteolytic domain;PF07724.11 AAA 2 AAA domain (Cdc48 subfamily);PF05496.9…	WP 115602725.1 MULTISPECIES: endopeptidase La	ATP-dependent protease La	IPR008269 Peptidase S16, Lon proteolytic domain;IPR003593 AAA+ ATPase domain;IPR027417 P-loop containing nucleoside triphosphate hydrolase;IPR003959 ATPase, AAA-type, core;IPR004815 Lon protease, bacterial/eukaryotic-type;IPR015947 PUA-like superfamily;IPR027501 Lon protease homologue 2, peroxisomal;IPR027065 Lon protease;IPR003111 Lon, substrate-binding domain;IPR014721 Ribosomal protein S5 doma…
g175	GO:0005462 UDP-N-acetylglucosamine transmembrane transporter activity molecular function;GO:0008643 carbohydrate transport biological process;GO:0051286 cell tip cellular component;GO:1990569 UDP-N-acetylglucosamine transmembrane transport biological process;GO:0005789 endoplasmic reticulum membrane cellular component;GO:0022857 transmembrane transporter activity molecular function;GO:0005783 end…	NA	NA	NA	sp|O74750|YEA4 SCHPO UDP-N-acetylglucosamine transporter yea4	PF04142.12 Nuc sug transp Nucleotide-sugar transporter;PF08449.8 UAA UAA transporter family	NA	UAA transporter family-domain-containing protein	IPR013657 UAA transporter
g176	NA	NA	NA	NA	NA	NA	NA	hypothetical protein Micbo1qcDRAFT 204193	NA
g177	GO:0016740 transferase activity molecular function;GO:0034045 pre-autophagosomal structure membrane cellular component;GO:0015031 protein transport biological process;GO:0006914 autophagy biological process	K17888 ATG10L, ATG10	ko04140 Autophagy - animal	NA	sp|A0A0E0RMV2|ATG10 GIBZE Ubiquitin-like-conjugating enzyme ATG10	PF03987.12 Autophagy act C Autophagocytosis associated protein, active-site domain	NA	hypothetical protein Micbo1qcDRAFT 233487	IPR007135 Autophagy-related protein 3
g178	GO:0005685 U1 snRNP cellular component;GO:0005681 spliceosomal complex cellular component;GO:0000398 mRNA splicing, via spliceosome biological process;GO:0030619 U1 snRNA binding molecular function	NA	NA	NA	sp|Q54J05|RU2B DICDI U2 small nuclear ribonucleoprotein B''	PF13893.3 RRM 5 RNA recognition motif. (a.k.a. RRM, RBD, or RNP domain);PF00076.19 RRM 1 RNA recognition motif. (a.k.a. RRM, RBD, or RNP domain)	WP 139162482.1 hypothetical protein, partial	hypothetical protein Micbo1qcDRAFT 233488	IPR012677 Nucleotide-binding alpha-beta plait domain superfamily;IPR000504 RNA recognition motif domain;IPR035979 RNA-binding domain superfamily
g179	GO:0000281 mitotic cytokinesis biological process;GO:0000147 actin cortical patch assembly biological process;GO:0051015 actin filament binding molecular function;GO:0005829 cytosol cellular component;GO:0034314 Arp2/3 complex-mediated actin nucleation biological process;GO:0051286 cell tip cellular component;GO:0005885 Arp2/3 protein complex cellular component;GO:0006897 endocytosis biological p…	K05757 ARPC1A B	ko04666 Fc gamma R-mediated phagocytosis;ko04144 Endocytosis;ko04810 Regulation of actin cytoskeleton;ko05100 Bacterial invasion of epithelial cells;ko05132 Salmonella infection;ko05130 Pathogenic Escherichia coli infection;ko05131 Shigellosis	NA	sp|P78774|ARPC1 SCHPO Actin-related protein 2/3 complex subunit 1	PF12894.4 ANAPC4 WD40 Anaphase-promoting complex subunit 4 WD40 domain;PF00400.29 WD40 WD domain, G-beta repeat	NA	WD40-repeat-containing domain protein	IPR017986 WD40-repeat-containing domain;IPR015943 WD40/YVTN repeat-like-containing domain superfamily;IPR036322 WD40-repeat-containing domain superfamily;IPR001680 WD40 repeat;IPR017383 Actin-related protein 2/3 complex subunit 1
g180	GO:0048471 perinuclear region of cytoplasm cellular component;GO:0046827 positive regulation of protein export from nucleus biological process;GO:0005634 nucleus cellular component;GO:0005829 cytosol cellular component;GO:0005096 GTPase activator activity molecular function;GO:0031965 nuclear membrane cellular component;GO:0005737 cytoplasm cellular component	K14319 RANGAP1	ko03013 RNA transport	NA	sp|P41391|RNA1 SCHPO Ran GTPase-activating protein 1	PF12799.4 LRR 4 Leucine Rich repeats (2 copies);PF13516.3 LRR 6 Leucine Rich repeat;PF13855.3 LRR 8 Leucine rich repeat;PF00560.30 LRR 1 Leucine Rich Repeat	NA	hypothetical protein Micbo1qcDRAFT 233490	IPR032675 Leucine-rich repeat domain superfamily;IPR001611 Leucine-rich repeat
g181	GO:0016236 macroautophagy biological process;GO:0042802 identical protein binding molecular function;GO:0005525 GTP binding molecular function;GO:0016050 vesicle organization biological process;GO:0005739 mitochondrion cellular component;GO:0001300 chronological cell aging biological process;GO:0051260 protein homooligomerization biological process;GO:0016559 peroxisome fission biological process…	K17065 DNM1L	ko04668 TNF signaling pathway;ko04139 Mitophagy - yeast	NA	sp|P54861|DNM1 YEAST Dynamin-related protein DNM1	PF01031.17 Dynamin M Dynamin central region;PF02212.15 GED Dynamin GTPase effector domain;PF01926.20 MMR HSR1 50S ribosome-binding GTPase;PF00350.20 Dynamin N Dynamin family	WP 141065115.1 dynamin family protein, partial	Dynamin central region-domain-containing protein	IPR020850 GTPase effector domain;IPR019762 Dynamin, GTPase region, conserved site;IPR022812 Dynamin superfamily;IPR001401 Dynamin, GTPase domain;IPR030381 Dynamin-type guanine nucleotide-binding (G) domain;IPR000375 Dynamin central domain;IPR027417 P-loop containing nucleoside triphosphate hydrolase;IPR003130 Dynamin GTPase effector
g182	NA	NA	NA	NA	NA	NA	NA	hypothetical protein Micbo1qcDRAFT 60130	NA
g183	GO:0070262 peptidyl-serine dephosphorylation biological process;GO:0072542 protein phosphatase activator activity molecular function;GO:0031030 negative regulation of septation initiation signaling biological process;GO:0005829 cytosol cellular component;GO:0072686 mitotic spindle cellular component;GO:0034260 negative regulation of GTPase activity biological process;GO:0000278 mitotic cell cycle…	K04354 PPP2R2	ko04728 Dopaminergic synapse;ko04390 Hippo signaling pathway;ko04151 PI3K-Akt signaling pathway;ko04391 Hippo signaling pathway - fly;ko04111 Cell cycle - yeast;ko05142 Chagas disease (American trypanosomiasis);ko04261 Adrenergic signaling in cardiomyocytes;ko05160 Hepatitis C;ko04152 AMPK signaling pathway;ko04530 Tight junction;ko03015 mRNA surveillance pathway;ko04071 Sphingolipid signaling pa…	NA	sp|Q12702|2ABA SCHPO Protein phosphatase PP2A regulatory subunit B	PF00400.29 WD40 WD domain, G-beta repeat	NA	protein phosphatase PP2A regulatory subunit B	IPR018067 Protein phosphatase 2A regulatory subunit PR55, conserved site;IPR000009 Protein phosphatase 2A regulatory subunit PR55;IPR001680 WD40 repeat;IPR036322 WD40-repeat-containing domain superfamily;IPR019775 WD40 repeat, conserved site
g184	GO:0006915 apoptotic process biological process;GO:0004252 serine-type endopeptidase activity molecular function;GO:0005634 nucleus cellular component	NA	NA	NA	sp|A4RJH4|NM111 MAGO7 Pro-apoptotic serine protease NMA111	PF12812.4 PDZ 1 PDZ-like domain;PF00089.23 Trypsin Trypsin;PF14685.3 Tricorn PDZ Tricorn protease PDZ domain;PF13365.3 Trypsin 2 Trypsin-like peptidase domain;PF13180.3 PDZ 2 PDZ domain;PF00595.21 PDZ PDZ domain (Also known as DHR or GLGF)	WP 082990095.1 PDZ domain-containing protein	Pro-apoptotic serine protease NMA111	IPR001940 Peptidase S1C;IPR009003 Peptidase S1, PA clan;IPR036034 PDZ superfamily;IPR041489 PDZ domain 6;IPR025926 PDZ-like domain
g185	GO:0097587 MutLgamma complex cellular component;GO:0000710 meiotic mismatch repair biological process;GO:0005739 mitochondrion cellular component;GO:0032389 MutLalpha complex cellular component;GO:0000713 meiotic heteroduplex formation biological process;GO:0032390 MutLbeta complex cellular component;GO:0005524 ATP binding molecular function;GO:0006298 mismatch repair biological process;GO:000573…	K08734 MLH1	ko03430 Mismatch repair;ko05200 Pathways in cancer;ko05213 Endometrial cancer;ko05210 Colorectal cancer;ko03460 Fanconi anemia pathway	NA	sp|P38920|MLH1 YEAST DNA mismatch repair protein MLH1	PF01119.16 DNA mis repair DNA mismatch repair protein, C-terminal domain;PF02518.23 HATPase c Histidine kinase-, DNA gyrase B-, and HSP90-like ATPase;PF13589.3 HATPase c 3 Histidine kinase-, DNA gyrase B-, and HSP90-like ATPase;PF16413.2 Mlh1 C DNA mismatch repair protein Mlh1 C-terminus	WP 100738728.1 DNA mismatch repair endonuclease MutL	histidine kinase-like ATPase	IPR038973 DNA mismatch repair protein MutL/Mlh/Pms;IPR020568 Ribosomal protein S5 domain 2-type fold;IPR014721 Ribosomal protein S5 domain 2-type fold, subgroup;IPR032189 DNA mismatch repair protein Mlh1, C-terminal;IPR036890 Histidine kinase/HSP90-like ATPase superfamily;IPR002099 DNA mismatch repair protein family, N-terminal;IPR013507 DNA mismatch repair protein, S5 domain 2-like;IPR014762 DNA…
g186	NA	NA	NA	NA	NA	NA	NA	hypothetical protein Micbo1qcDRAFT 224306	NA
g187	GO:0050992 dimethylallyl diphosphate biosynthetic process biological process;GO:0045337 farnesyl diphosphate biosynthetic process biological process;GO:0016787 hydrolase activity molecular function;GO:0004452 isopentenyl-diphosphate delta-isomerase activity molecular function;GO:0005829 cytosol cellular component;GO:0005737 cytoplasm cellular component;GO:0016126 sterol biosynthetic process biolo…	K01823 idi, IDI	ko00900 Terpenoid backbone biosynthesis	NA	sp|P15496|IDI1 YEAST Isopentenyl-diphosphate Delta-isomerase	PF00293.25 NUDIX NUDIX domain	WP 051785668.1 isopentenyl-diphosphate delta-isomerase	isopentenyl-diphosphate delta-isomerase	IPR011876 Isopentenyl-diphosphate delta-isomerase, type 1;IPR000086 NUDIX hydrolase domain;IPR015797 NUDIX hydrolase-like domain superfamily
g188	GO:0003724 RNA helicase activity molecular function;GO:0005730 nucleolus cellular component;GO:0005524 ATP binding molecular function;GO:0003723 RNA binding molecular function;GO:0006364 rRNA processing biological process	NA	NA	NA	sp|Q4HZ42|DBP10 GIBZE ATP-dependent RNA helicase DBP10	PF00270.26 DEAD DEAD/DEAH box helicase;PF00271.28 Helicase C Helicase conserved C-terminal domain;PF08147.9 DBP10CT DBP10CT (NUC160) domain;PF16203.2 ERCC3 RAD25 C ERCC3/RAD25/XPB C-terminal helicase	WP 083421850.1 DEAD/DEAH box helicase	P-loop containing nucleoside triphosphate hydrolase protein	IPR033517 DDX54/DBP10 family;IPR011545 DEAD/DEAH box helicase domain;IPR000629 ATP-dependent RNA helicase DEAD-box, conserved site;IPR001650 Helicase, C-terminal;IPR012541 DBP10, C-terminal;IPR014001 Helicase superfamily 1/2, ATP-binding domain;IPR014014 RNA helicase, DEAD-box type, Q motif;IPR027417 P-loop containing nucleoside triphosphate hydrolase
g189	GO:0030544 Hsp70 protein binding molecular function;GO:0005634 nucleus cellular component;GO:0045292 mRNA cis splicing, via spliceosome biological process	NA	NA	NA	sp|O74746|SPF31 SCHPO J domain-containing protein spf31	PF00226.28 DnaJ DnaJ domain	NA	heat shock protein DNAj	IPR036869 Chaperone J-domain superfamily;IPR001623 DnaJ domain
g190	GO:0005829 cytosol cellular component;GO:0005634 nucleus cellular component;GO:0051082 unfolded protein binding molecular function;GO:0042273 ribosomal large subunit biogenesis biological process;GO:0006606 protein import into nucleus biological process	NA	NA	NA	sp|Q9P7W7|YGQ3 SCHPO Uncharacterized ARM-like repeat-containing protein C1703.03c	PF02985.19 HEAT HEAT repeat	NA	hypothetical protein Micbo1qcDRAFT 233478	IPR011989 Armadillo-like helical;IPR016024 Armadillo-type fold
g191	NA	NA	NA	NA	NA	NA	NA	hypothetical protein Micbo1qcDRAFT 233477	NA
g192	NA	NA	NA	NA	NA	PF02656.12 DUF202 Domain of unknown function (DUF202);PF13664.3 DUF4149 Domain of unknown function (DUF4149)	NA	hypothetical protein Micbo1qcDRAFT 175157	IPR003807 Domain of unknown function DUF202
g193	GO:0042910 xenobiotic transporter activity molecular function;GO:0016021 integral component of membrane cellular component;GO:0006855 drug transmembrane transport biological process;GO:0015297 antiporter activity molecular function	NA	NA	NA	sp|Q05497|YD338 YEAST Uncharacterized transporter YDR338C	PF01554.15 MatE MatE	WP 012825430.1 MATE family efflux transporter	MATE efflux family protein	IPR002528 Multi antimicrobial extrusion protein
g194	GO:0005634 nucleus cellular component;GO:0034515 proteasome storage granule cellular component;GO:0043161 proteasome-mediated ubiquitin-dependent protein catabolic process biological process;GO:0030234 enzyme regulator activity molecular function;GO:0042176 regulation of protein catabolic process biological process;GO:0008540 proteasome regulatory particle, base subcomplex cellular component	K03028 PSMD2, RPN1	ko05169 Epstein-Barr virus infection;ko03050 Proteasome	NA	sp|Q7S8R8|RPN1 NEUCR 26S proteasome regulatory subunit rpn-1	PF01851.19 PC rep Proteasome/cyclosome repeat;PF13646.3 HEAT 2 HEAT repeats	WP 139162004.1 hypothetical protein, partial	armadillo-type protein	IPR011989 Armadillo-like helical;IPR040892 RPN1, N-terminal;IPR002015 Proteasome/cyclosome repeat;IPR041433 26S proteasome non-ATPase regulatory subunit RPN1, C-terminal;IPR016024 Armadillo-type fold;IPR016643 26S proteasome regulatory complex, non-ATPase subcomplex, Rpn1 subunit
g195	GO:0004674 protein serine/threonine kinase activity molecular function;GO:0046872 metal ion binding molecular function;GO:0005634 nucleus cellular component;GO:0004672 protein kinase activity molecular function;GO:0030688 preribosome, small subunit precursor cellular component;GO:0030490 maturation of SSU-rRNA biological process;GO:0005524 ATP binding molecular function;GO:0005829 cytosol cellula…	K07179 RIOK2	ko03008 Ribosome biogenesis in eukaryotes	NA	sp|Q9P7W5|RIO2 SCHPO Serine/threonine-protein kinase rio2	PF01163.19 RIO1 RIO1 family;PF09202.8 Rio2 N Rio2, N-terminal;PF06293.11 Kdo Lipopolysaccharide kinase (Kdo/WaaP) family;PF01636.20 APH Phosphotransferase enzyme family	NA	Rio2, N-terminal-domain-containing protein	IPR011009 Protein kinase-like domain superfamily;IPR036388 Winged helix-like DNA-binding domain superfamily;IPR036390 Winged helix DNA-binding domain superfamily;IPR018935 RIO kinase, conserved site;IPR000687 RIO kinase;IPR015285 RIO2 kinase winged helix domain, N-terminal;IPR030484 Serine/threonine-protein kinase Rio2
g196	GO:0005737 cytoplasm cellular component;GO:0008266 poly(U) RNA binding molecular function;GO:0008143 poly(A) binding molecular function;GO:0003730 mRNA 3'-UTR binding molecular function;GO:0034504 protein localization to nucleus biological process;GO:0031322 ascospore-type prospore-specific spindle pole body remodeling biological process;GO:0005634 nucleus cellular component;GO:0003723 RNA bindin…	NA	NA	NA	sp|Q2L4W6|SPO5 SCHPO Sporulation-specific protein 5	PF00076.19 RRM 1 RNA recognition motif. (a.k.a. RRM, RBD, or RNP domain)	NA	hypothetical protein Micbo1qcDRAFT 175153	IPR000504 RNA recognition motif domain;IPR035979 RNA-binding domain superfamily;IPR012677 Nucleotide-binding alpha-beta plait domain superfamily
g197	GO:0010181 FMN binding molecular function;GO:0005886 plasma membrane cellular component;GO:0016021 integral component of membrane cellular component;GO:0050661 NADP binding molecular function;GO:0050660 flavin adenine dinucleotide binding molecular function;GO:0005741 mitochondrial outer membrane cellular component;GO:0006696 ergosterol biosynthetic process biological process;GO:0005789 endoplasm…	NA	NA	NA	sp|A2QS05|NCPR ASPNC NADPH--cytochrome P450 reductase	PF00175.18 NAD binding 1 Oxidoreductase NAD-binding domain;PF00258.22 Flavodoxin 1 Flavodoxin;PF00667.17 FAD binding 1 FAD binding domain	WP 098909910.1 cytochrome P450	NADPH-cytochrome P450 reductase	IPR001709 Flavoprotein pyridine nucleotide cytochrome reductase;IPR003097 Sulfite reductase [NADPH] flavoprotein alpha-component-like, FAD-binding;IPR023208 NADPH-cytochrome P450 reductase;IPR017938 Riboflavin synthase-like beta-barrel;IPR039261 Ferredoxin-NADP reductase (FNR), nucleotide-binding domain;IPR001094 Flavodoxin-like;IPR017927 FAD-binding domain, ferredoxin reductase-type;IPR008254 Fl…
g198	GO:0005933 cellular bud cellular component;GO:0005739 mitochondrion cellular component;GO:0007114 cell budding biological process;GO:0043332 mating projection tip cellular component;GO:0007118 budding cell apical bud growth biological process;GO:0000131 incipient cellular bud site cellular component;GO:0005938 cell cortex cellular component;GO:0000902 cell morphogenesis biological process	NA	NA	NA	sp|P40468|TAO3 YEAST Cell morphogenesis protein PAG1	PF14225.3 MOR2-PAG1 C Cell morphogenesis C-terminal;PF14222.3 MOR2-PAG1 N Cell morphogenesis N-terminal;PF14228.3 MOR2-PAG1 mid Cell morphogenesis central region	NA	cell morphogenesis N-terminal-domain-containing protein	IPR025614 Cell morphogenesis protein N-terminal;IPR029473 Cell morphogenesis central region;IPR039867 Protein furry/Tao3/Mor2;IPR025481 Cell morphogenesis protein C-terminal;IPR016024 Armadillo-type fold
g199	NA	NA	NA	NA	NA	PF11707.5 Npa1 Ribosome 60S biogenesis N-terminal;PF16201.2 NopRA1 Nucleolar pre-ribosomal-associated protein 1	NA	hypothetical protein DL766 006856	IPR016024 Armadillo-type fold;IPR021714 Nucleolar pre-ribosomal-associated protein 1, N-terminal;IPR032436 Nucleolar pre-ribosomal-associated protein 1, C-terminal domain;IPR039844 Nucleolar pre-ribosomal-associated protein 1
g200	GO:0005682 U5 snRNP cellular component;GO:0045292 mRNA cis splicing, via spliceosome biological process;GO:0046540 U4/U6 x U5 tri-snRNP complex cellular component	K12859 TXNL4A, DIB1	ko03040 Spliceosome	NA	sp|P87215|DIMI SCHPO Mitosis protein dim1	PF02966.13 DIM1 Mitosis protein DIM1	NA	mitosis protein DIM1	IPR004123 Dim1 family;IPR036249 Thioredoxin-like superfamily
g201	GO:0007007 inner mitochondrial membrane organization biological process;GO:0005743 mitochondrial inner membrane cellular component;GO:0016021 integral component of membrane cellular component	NA	NA	NA	sp|A7EEA6|SHE9 SCLS1 Sensitive to high expression protein 9 homolog, mitochondrial	PF05546.8 She9 MDM33 She9 / Mdm33 family;PF12718.4 Tropomyosin 1 Tropomyosin like	WP 110783589.1 hypothetical protein	Mdm33 family-domain-containing protein	IPR008839 Mitochondrial distribution and morphology family 33, fungi
g202	NA	NA	NA	NA	NA	NA	NA	NA	NA
g203	GO:0031956 medium-chain fatty acid-CoA ligase activity molecular function;GO:0005741 mitochondrial outer membrane cellular component;GO:0005811 lipid particle cellular component;GO:0005783 endoplasmic reticulum cellular component;GO:0035336 long-chain fatty-acyl-CoA metabolic process biological process;GO:0005739 mitochondrion cellular component;GO:0005886 plasma membrane cellular component;GO:00…	K01897 ACSL, fadD	ko04146 Peroxisome;ko03320 PPAR signaling pathway;ko01212 Fatty acid metabolism;ko04920 Adipocytokine signaling pathway;ko00061 Fatty acid biosynthesis;ko00071 Fatty acid degradation	NA	sp|P30624|LCF1 YEAST Long-chain-fatty-acid--CoA ligase 1	PF03599.13 CdhD CO dehydrogenase/acetyl-CoA synthase delta subunit;PF00501.25 AMP-binding AMP-binding enzyme	WP 063244219.1 long-chain fatty acid--CoA ligase	AMP-binding enzyme	IPR020845 AMP-binding, conserved site;IPR000873 AMP-dependent synthetase/ligase
g204	GO:0005886 plasma membrane cellular component;GO:0030435 sporulation resulting in formation of a cellular spore biological process;GO:0005829 cytosol cellular component;GO:0035584 calcium-mediated signaling using intracellular calcium source biological process;GO:0005509 calcium ion binding molecular function;GO:0005737 cytoplasm cellular component;GO:0005634 nucleus cellular component;GO:0098744…	NA	NA	NA	sp|Q09711|NCS1 SCHPO Calcium-binding protein NCS-1	PF13405.3 EF-hand 6 EF-hand domain;PF13499.3 EF-hand 7 EF-hand domain pair;PF10591.6 SPARC Ca bdg Secreted protein acidic and rich in cysteine Ca binding region;PF12763.4 EF-hand 4 Cytoskeletal-regulatory complex EF hand;PF13202.3 EF-hand 5 EF hand;PF00036.29 EF-hand 1 EF hand;PF13833.3 EF-hand 8 EF-hand domain pair;PF14658.3 EF-hand 9 EF-hand domain	WP 120787236.1 EF-hand domain-containing protein	hypothetical protein GLRG 08304	IPR028846 Recoverin family;IPR002048 EF-hand domain;IPR011992 EF-hand domain pair;IPR018247 EF-Hand 1, calcium-binding site
g205	GO:0043596 nuclear replication fork cellular component;GO:1902977 mitotic DNA replication preinitiation complex assembly biological process;GO:0031298 replication fork protection complex cellular component;GO:1902975 mitotic DNA replication initiation biological process;GO:0031938 regulation of chromatin silencing at telomere biological process;GO:0003688 DNA replication origin binding molecular …	K06628 CDC45	ko04111 Cell cycle - yeast;ko04113 Meiosis - yeast;ko04110 Cell cycle	NA	sp|O74113|CDC45 SCHPO Cell division control protein 45 homolog	PF02724.11 CDC45 CDC45-like protein	NA	CDC45 family	IPR003874 CDC45 family
g206	GO:0000086 G2/M transition of mitotic cell cycle biological process;GO:0005634 nucleus cellular component;GO:0051864 histone demethylase activity (H3-K36 specific) molecular function;GO:0046872 metal ion binding molecular function;GO:0070544 histone H3-K36 demethylation biological process;GO:0003682 chromatin binding molecular function;GO:0045893 positive regulation of transcription, DNA-template…	NA	NA	NA	sp|B5XF11|KDM8 SALSA Lysine-specific demethylase 8	PF02373.19 JmjC JmjC domain, hydroxylase;PF13621.3 Cupin 8 Cupin-like domain;PF08007.9 Cupin 4 Cupin superfamily protein	WP 076701459.1 cupin-like domain-containing protein	hypothetical protein Micbo1qcDRAFT 59948	IPR041667 Cupin-like domain 8;IPR003347 JmjC domain
g207	NA	NA	NA	NA	NA	PF00300.19 His Phos 1 Histidine phosphatase superfamily (branch 1)	NA	hypothetical protein Micbo1qcDRAFT 162303	IPR013078 Histidine phosphatase superfamily, clade-1;IPR029033 Histidine phosphatase superfamily
g208	GO:0005634 nucleus cellular component;GO:0003723 RNA binding molecular function;GO:0071014 post-mRNA release spliceosomal complex cellular component;GO:0000390 spliceosomal complex disassembly biological process;GO:0034458 3'-5' RNA helicase activity molecular function;GO:0003724 RNA helicase activity molecular function;GO:0005684 U2-type spliceosomal complex cellular component;GO:0071013 catalyt…	K12818 DHX8, PRP22	ko03040 Spliceosome	NA	sp|O42643|PRP22 SCHPO Pre-mRNA-splicing factor ATP-dependent RNA helicase prp22	PF00575.20 S1 S1 RNA binding domain;PF13604.3 AAA 30 AAA domain;PF07717.13 OB NTP bind Oligonucleotide/oligosaccharide-binding (OB)-fold;PF00271.28 Helicase C Helicase conserved C-terminal domain;PF04408.20 HA2 Helicase associated domain (HA2);PF13401.3 AAA 22 AAA domain;PF00270.26 DEAD DEAD/DEAH box helicase;PF00437.17 T2SSE Type II/IV secretion system protein	WP 100391800.1 ATP-dependent RNA helicase HrpA	hypothetical protein DL771 009677	IPR027417 P-loop containing nucleoside triphosphate hydrolase;IPR014001 Helicase superfamily 1/2, ATP-binding domain;IPR012340 Nucleic acid-binding, OB-fold;IPR001650 Helicase, C-terminal;IPR007502 Helicase-associated domain;IPR011545 DEAD/DEAH box helicase domain;IPR011709 Domain of unknown function DUF1605;IPR003029 S1 domain;IPR022967 RNA-binding domain, S1;IPR002464 DNA/RNA helicase, ATP-depe…
g209	GO:0072686 mitotic spindle cellular component;GO:0005634 nucleus cellular component;GO:1902412 regulation of mitotic cytokinesis biological process;GO:0000070 mitotic sister chromatid segregation biological process;GO:0000941 condensed nuclear chromosome inner kinetochore cellular component;GO:0005737 cytoplasm cellular component;GO:0032133 chromosome passenger complex cellular component	NA	NA	NA	sp|Q1MTN3|PIC1 SCHPO Inner centromere protein-related protein pic1	PF05262.8 Borrelia P83 Borrelia P83/100 protein;PF10294.6 Methyltransf 16 Lysine methyltransferase;PF03941.12 INCENP ARK-bind Inner centromere protein, ARK binding region	NA	NA	IPR019410 Lysine methyltransferase;IPR005635 Inner centromere protein, ARK-binding domain
g210	GO:0000923 equatorial microtubule organizing center cellular component;GO:0051082 unfolded protein binding molecular function;GO:0031025 equatorial microtubule organizing center disassembly biological process;GO:0071963 establishment or maintenance of cell polarity regulating cell shape biological process;GO:0051085 chaperone mediated protein folding requiring cofactor biological process;GO:00310…	NA	NA	NA	sp|O13601|RSP1 SCHPO DnaJ-related protein rsp1	PF00226.28 DnaJ DnaJ domain	WP 004632493.1 J domain-containing protein	hypothetical protein Micbo1qcDRAFT 233495	IPR036869 Chaperone J-domain superfamily;IPR001623 DnaJ domain;IPR018253 DnaJ domain, conserved site
g211	GO:0009316 3-isopropylmalate dehydratase complex cellular component;GO:0009098 leucine biosynthetic process biological process;GO:0051539 4 iron, 4 sulfur cluster binding molecular function;GO:0003861 3-isopropylmalate dehydratase activity molecular function;GO:0046872 metal ion binding molecular function	K01702 LEU1	ko00290 Valine, leucine and isoleucine biosynthesis;ko01210 2-Oxocarboxylic acid metabolism;ko01230 Biosynthesis of amino acids	NA	sp|P55251|LEUC RHIPU 3-isopropylmalate dehydratase	PF00694.16 Aconitase C Aconitase C-terminal domain;PF00330.17 Aconitase Aconitase family (aconitate hydratase)	WP 006159762.1 3-isopropylmalate dehydratase large subunit	aconitate hydratase	IPR000573 Aconitase A/isopropylmalate dehydratase small subunit, swivel domain;IPR015931 Aconitase/3-isopropylmalate dehydratase large subunit, alpha/beta/alpha, subdomain 1/3;IPR036008 Aconitase, iron-sulfur domain;IPR012235 3-isopropylmalate dehydratase, fused small/large subunit;IPR018136 Aconitase family, 4Fe-4S cluster binding site;IPR033940 3-isopropylmalate dehydratase, swivel domain;IPR00…
g212	NA	NA	NA	NA	NA	PF10332.6 DUF2418 Protein of unknown function (DUF2418)	NA	hypothetical protein Micbo1qcDRAFT 233497	IPR018819 Nur1/Mug154
g213	GO:0033180 proton-transporting V-type ATPase, V1 domain cellular component;GO:0046961 proton-transporting ATPase activity, rotational mechanism molecular function	K02151 ATPeV1F, ATP6S14	ko04145 Phagosome;ko04721 Synaptic vesicle cycle;ko05110 Vibrio cholerae infection;ko00190 Oxidative phosphorylation;ko05323 Rheumatoid arthritis;ko04966 Collecting duct acid secretion;ko05120 Epithelial cell signaling in Helicobacter pylori infection	NA	sp|A6RRW0|VATF BOTFB V-type proton ATPase subunit F	PF01990.14 ATP-synt F ATP synthase (F/14-kDa) subunit	NA	ATPase, V1 complex, subunit F	IPR036906 ATPase, V1 complex, subunit F superfamily;IPR005772 ATPase, V1 complex, subunit F, eukaryotic;IPR008218 ATPase, V1 complex, subunit F
g214	GO:0032366 intracellular sterol transport biological process;GO:0015918 sterol transport biological process;GO:0032934 sterol binding molecular function;GO:0005623 cell cellular component	NA	NA	NA	sp|Q7RZ85|NPC2 NEUCR Phosphatidylglycerol/phosphatidylinositol transfer protein	PF02221.12 E1 DerP2 DerF2 ML domain	WP 097238769.1 MULTISPECIES: hypothetical protein	ML domain-domain-containing protein	IPR033917 ML domain, phosphatidylinositol/phosphatidylglycerol transfer protein;IPR003172 MD-2-related lipid-recognition domain;IPR039670 Sterol transport protein NPC2-like;IPR014756 Immunoglobulin E-set
g215	GO:0016020 membrane cellular component;GO:0071944 cell periphery cellular component;GO:0000329 fungal-type vacuole membrane cellular component;GO:0016021 integral component of membrane cellular component;GO:0005886 plasma membrane cellular component;GO:0006893 Golgi to plasma membrane transport biological process;GO:0005783 endoplasmic reticulum cellular component;GO:0005227 calcium activated cat…	NA	NA	NA	sp|Q03516|RSN1 YEAST Uncharacterized protein RSN1	PF12621.5 PHM7 ext Extracellular tail, of 10TM putative phosphate transporter;PF13967.3 RSN1 TM Late exocytosis, associated with Golgi transport;PF14159.3 CAAD CAAD domains of cyanobacterial aminoacyl-tRNA synthetase;PF02714.12 RSN1 7TM Calcium-dependent channel, 7TM region, putative phosphate;PF14703.3 PHM7 cyt Cytosolic domain of 10TM putative phosphate transporter	NA	hypothetical protein Micbo1qcDRAFT 162361	IPR027815 10TM putative phosphate transporter, cytosolic domain;IPR022257 10TM putative phosphate transporter, extracellular tail;IPR032880 Calcium permeable stress-gated cation channel 1, N-terminal transmembrane domain;IPR003864 Calcium-dependent channel, 7TM region, putative phosphate
g216	NA	NA	NA	NA	NA	PF08693.7 SKG6 Transmembrane alpha-helix domain	NA	hypothetical protein DL768 003611	IPR011043 Galactose oxidase/kelch, beta-propeller
g217	NA	NA	NA	NA	NA	PF10389.6 CoatB Bacteriophage coat protein B;PF03302.10 VSP Giardia variant-specific surface protein;PF08693.7 SKG6 Transmembrane alpha-helix domain;PF05808.8 Podoplanin Podoplanin;PF01822.16 WSC WSC domain;PF15102.3 TMEM154 TMEM154 protein family	NA	hypothetical protein Micbo1qcDRAFT 204209	IPR002889 Carbohydrate-binding WSC
g218	GO:0000347 THO complex cellular component;GO:0006406 mRNA export from nucleus biological process;GO:0005634 nucleus cellular component;GO:0003677 DNA binding molecular function;GO:0003729 mRNA binding molecular function;GO:0000445 THO complex part of transcription export complex cellular component;GO:0031124 mRNA 3'-end processing biological process;GO:0006368 transcription elongation from RNA po…	K12879 THOC2	ko03013 RNA transport;ko03040 Spliceosome	NA	sp|Q09779|THO2 SCHPO THO complex subunit 2	PF11262.5 Tho2 Transcription factor/nuclear export subunit protein 2;PF11732.5 Thoc2 Transcription- and export-related complex subunit;PF16134.2 THOC2 N THO complex subunit 2 N-terminus	NA	transcription factor/nuclear export subunit protein 2-domain-containing protein	IPR021726 THO complex, subunitTHOC2, N-terminal;IPR032302 THO complex subunit 2, N-terminal domain;IPR040007 THO complex subunit 2;IPR021418 THO complex, subunitTHOC2, C-terminal
g219	GO:0009092 homoserine metabolic process biological process;GO:0006555 methionine metabolic process biological process;GO:0009086 methionine biosynthetic process biological process;GO:0004414 homoserine O-acetyltransferase activity molecular function	K00641 metX	ko00270 Cysteine and methionine metabolism	NA	sp|Q9Y875|MET2 EMENI Homoserine O-acetyltransferase	PF00561.17 Abhydrolase 1 alpha/beta hydrolase fold;PF12697.4 Abhydrolase 6 Alpha/beta hydrolase family	WP 068123462.1 homoserine O-acetyltransferase	Alpha/Beta hydrolase protein	IPR029058 Alpha/Beta hydrolase fold;IPR000073 Alpha/beta hydrolase fold-1;IPR008220 Homoserine/serine acetyltransferase MetX-like
g220	GO:0016607 nuclear speck cellular component;GO:0006357 regulation of transcription from RNA polymerase II promoter biological process;GO:0005654 nucleoplasm cellular component;GO:0005634 nucleus cellular component;GO:0043231 intracellular membrane-bounded organelle cellular component;GO:0016538 cyclin-dependent protein serine/threonine kinase regulator activity molecular function	NA	NA	NA	sp|Q96S94|CCNL2 HUMAN Cyclin-L2	PF00134.20 Cyclin N Cyclin, N-terminal domain	NA	cyclin-like protein	IPR013763 Cyclin-like;IPR036915 Cyclin-like superfamily;IPR043198 Cyclin/Cyclin-like subunit Ssn8
g221	GO:0070791 cleistothecium development biological process;GO:0000338 protein deneddylation biological process;GO:0008180 COP9 signalosome cellular component;GO:0005737 cytoplasm cellular component	NA	NA	NA	sp|Q5BB47|CSN6 EMENI COP9 signalosome complex subunit 6	PF01398.18 JAB JAB1/Mov34/MPN/PAD-1 ubiquitin protease;PF13012.3 MitMem reg Maintenance of mitochondrial structure and function	NA	hypothetical protein Micbo1qcDRAFT 233507	IPR033859 COP9 signalosome subunit 6;IPR037518 MPN domain;IPR000555 JAB1/MPN/MOV34 metalloenzyme domain;IPR024969 Rpn11/EIF3F, C-terminal
g222	GO:0051160 L-xylitol catabolic process biological process;GO:0006061 sorbitol biosynthetic process biological process;GO:0070062 extracellular exosome cellular component;GO:0006062 sorbitol catabolic process biological process;GO:0051287 NAD binding molecular function;GO:0031966 mitochondrial membrane cellular component;GO:0031514 motile cilium cellular component;GO:0006000 fructose metabolic pro…	K00008 SORD, gutB	ko00040 Pentose and glucuronate interconversions;ko00051 Fructose and mannose metabolism	Threonine dehydrogenase or related Zn-dependent dehydrogenase	sp|P0DMQ6|DHSO CHICK Sorbitol dehydrogenase	PF08240.9 ADH N Alcohol dehydrogenase GroES-like domain;PF16912.2 Glu dehyd C Glucose dehydrogenase C-terminus;PF00107.23 ADH zinc N Zinc-binding dehydrogenase;PF00899.18 ThiF ThiF family;PF01262.18 AlaDh PNT C Alanine dehydrogenase/PNT, C-terminal domain	WP 075836286.1 NAD(P)-dependent alcohol dehydrogenase	chaperonin 10-like protein	IPR013149 Alcohol dehydrogenase, C-terminal;IPR020843 Polyketide synthase, enoylreductase domain;IPR011032 GroES-like superfamily;IPR002328 Alcohol dehydrogenase, zinc-type, conserved site;IPR036291 NAD(P)-binding domain superfamily;IPR013154 Alcohol dehydrogenase, N-terminal
g223	GO:0005739 mitochondrion cellular component;GO:0003682 chromatin binding molecular function;GO:0003690 double-stranded DNA binding molecular function;GO:0005524 ATP binding molecular function;GO:0000217 DNA secondary structure binding molecular function;GO:0007076 mitotic chromosome condensation biological process;GO:0070550 rDNA condensation biological process;GO:0010032 meiotic chromosome conde…	K06674 SMC2	ko04111 Cell cycle - yeast	NA	sp|P38989|SMC2 YEAST Structural maintenance of chromosomes protein 2	PF13555.3 AAA 29 P-loop containing region of AAA domain;PF04582.9 Reo sigmaC Reovirus sigma C capsid protein;PF13476.3 AAA 23 AAA domain;PF08614.8 ATG16 Autophagy protein 16 (ATG16);PF06470.10 SMC hinge SMC proteins Flexible Hinge Domain;PF13304.3 AAA 21 AAA domain, putative AbiEii toxin, Type IV TA system;PF02463.16 SMC N RecF/RecN/SMC N terminal domain	WP 054957811.1 chromosome segregation protein SMC	hypothetical protein ANO14919 096640	IPR010935 SMCs flexible hinge;IPR036277 SMCs flexible hinge superfamily;IPR024704 Structural maintenance of chromosomes protein;IPR003395 RecF/RecN/SMC, N-terminal;IPR027120 Smc2, ATP-binding cassette domain;IPR027417 P-loop containing nucleoside triphosphate hydrolase
g224	NA	K14022 CUE1, KIS4	ko04141 Protein processing in endoplasmic reticulum	NA	NA	PF05348.8 UMP1 Proteasome maturation factor UMP1;PF02845.13 CUE CUE domain;PF15912.2 VIR N Virilizer, N-terminal	NA	hypothetical protein Micbo1qcDRAFT 204217	IPR009060 UBA-like superfamily;IPR003892 Ubiquitin system component CUE
g225	NA	NA	NA	NA	NA	NA	NA	hypothetical protein Micbo1qcDRAFT 60331	NA
g226	GO:0008380 RNA splicing biological process;GO:0005759 mitochondrial matrix cellular component;GO:0003724 RNA helicase activity molecular function;GO:0005739 mitochondrion cellular component;GO:0003723 RNA binding molecular function;GO:0005524 ATP binding molecular function;GO:0006397 mRNA processing biological process	NA	NA	NA	sp|Q1K8F7|CYT19 NEUCR ATP-dependent RNA helicase cyt-19, mitochondrial	PF00270.26 DEAD DEAD/DEAH box helicase;PF04851.12 ResIII Type III restriction enzyme, res subunit;PF00271.28 Helicase C Helicase conserved C-terminal domain	WP 134903403.1 DEAD/DEAH box helicase	P-loop containing nucleoside triphosphate hydrolase protein	IPR027417 P-loop containing nucleoside triphosphate hydrolase;IPR014001 Helicase superfamily 1/2, ATP-binding domain;IPR001650 Helicase, C-terminal;IPR000629 ATP-dependent RNA helicase DEAD-box, conserved site;IPR011545 DEAD/DEAH box helicase domain
g227	GO:0031204 posttranslational protein targeting to membrane, translocation biological process;GO:0005783 endoplasmic reticulum cellular component;GO:0030176 integral component of endoplasmic reticulum membrane cellular component;GO:0016020 membrane cellular component	K12275 SEC62	ko04141 Protein processing in endoplasmic reticulum;ko03060 Protein export	NA	sp|Q99161|SEC62 YARLI Translocation protein SEC62	PF03839.13 Sec62 Translocation protein Sec62	NA	translocation protein Sec62-domain-containing protein	IPR011553 Translocation protein Sec62, ascomycota;IPR004728 Translocation protein Sec62
g228	NA	NA	NA	NA	NA	NA	NA	hypothetical protein Micbo1qcDRAFT 60352	NA
g229	GO:0016158 3-phytase activity molecular function;GO:0005576 extracellular region cellular component	NA	NA	NA	sp|O00107|PHYA THIHE 3-phytase A	PF00328.19 His Phos 2 Histidine phosphatase superfamily (branch 2)	NA	3-phytase A	IPR029033 Histidine phosphatase superfamily;IPR033379 Histidine acid phosphatase active site;IPR016274 Histidine acid phosphatase, eukaryotic;IPR000560 Histidine phosphatase superfamily, clade-2
g230	NA	NA	NA	NA	NA	NA	NA	hypothetical protein Micbo1qcDRAFT 162403	NA
g231	GO:0046872 metal ion binding molecular function;GO:0052833 inositol monophosphate 4-phosphatase activity molecular function;GO:0008934 inositol monophosphate 1-phosphatase activity molecular function;GO:0006021 inositol biosynthetic process biological process;GO:0007165 signal transduction biological process;GO:0052832 inositol monophosphate 3-phosphatase activity molecular function;GO:0046855 in…	K01092 E3.1.3.25, IMPA, suhB	ko00562 Inositol phosphate metabolism;ko04070 Phosphatidylinositol signaling system;ko00521 Streptomycin biosynthesis	NA	sp|Q05533|INM2 YEAST Inositol monophosphatase 2	PF00459.22 Inositol P Inositol monophosphatase family	WP 027450109.1 inositol monophosphatase	hypothetical protein Micbo1qcDRAFT 224409	IPR020583 Inositol monophosphatase, metal-binding site;IPR033942 Inositol monophosphatase;IPR000760 Inositol monophosphatase-like
g232	NA	NA	NA	NA	NA	NA	NA	hypothetical protein DL770 003800	NA
g233	GO:0055085 transmembrane transport biological process;GO:0016021 integral component of membrane cellular component	NA	NA	NA	sp|Q4WRQ4|MFSB ASPFU Major facilitator superfamily multidrug transporter mfsB	PF05631.11 MFS 5 Sugar-tranasporters, 12 TM;PF00083.21 Sugar tr Sugar (and other) transporter;PF07690.13 MFS 1 Major Facilitator Superfamily	WP 002772767.1 MFS transporter	MFS transporter	IPR001958 Tetracycline resistance protein TetA/multidrug resistance protein MdtG;IPR020846 Major facilitator superfamily domain;IPR036259 MFS transporter superfamily;IPR011701 Major facilitator superfamily
g234	GO:0005775 vacuolar lumen cellular component;GO:0004521 endoribonuclease activity molecular function;GO:0005576 extracellular region cellular component;GO:0016829 lyase activity molecular function;GO:0003723 RNA binding molecular function;GO:0033897 ribonuclease T2 activity molecular function;GO:0006401 RNA catabolic process biological process	NA	NA	NA	sp|Q5AK94|RNY1A CANAL Ribonuclease T2-like 1-A	PF00445.15 Ribonuclease T2 Ribonuclease T2 family	NA	ribonuclease T2 family protein	IPR036430 Ribonuclease T2-like superfamily;IPR033130 Ribonuclease T2, His active site 2;IPR001568 Ribonuclease T2-like;IPR033697 Ribonuclease T2, eukaryotic;IPR018188 Ribonuclease T2, His active site 1
g235	GO:0005829 cytosol cellular component;GO:0005777 peroxisome cellular component;GO:0016560 protein import into peroxisome matrix, docking biological process;GO:0005053 peroxisome matrix targeting signal-2 binding molecular function	K13341 PEX7, PTS2R	ko04146 Peroxisome	NA	sp|P39108|PEX7 YEAST Peroxisomal targeting signal 2 receptor	PF12894.4 ANAPC4 WD40 Anaphase-promoting complex subunit 4 WD40 domain;PF00400.29 WD40 WD domain, G-beta repeat	NA	WD domain-containing protein	IPR015943 WD40/YVTN repeat-like-containing domain superfamily;IPR017986 WD40-repeat-containing domain;IPR036322 WD40-repeat-containing domain superfamily;IPR001680 WD40 repeat
g236	NA	NA	NA	NA	NA	PF06839.9 zf-GRF GRF zinc finger;PF13532.3 2OG-FeII Oxy 2 2OG-Fe(II) oxygenase superfamily	WP 054279550.1 alpha-ketoglutarate-dependent dioxygenase AlkB	hypothetical protein Micbo1qcDRAFT 224411	IPR032854 Alkylated DNA repair protein alkB homologue 3;IPR005123 Oxoglutarate/iron-dependent dioxygenase;IPR037151 Alpha-ketoglutarate-dependent dioxygenase AlkB-like superfamily;IPR027450 Alpha-ketoglutarate-dependent dioxygenase AlkB-like;IPR010666 Zinc finger, GRF-type
g237	NA	NA	NA	NA	NA	PF04828.11 GFA Glutathione-dependent formaldehyde-activating enzyme	WP 124862670.1 GFA family protein	glutathione-dependent formaldehyde-activating enzyme	IPR006913 CENP-V/GFA domain;IPR011057 Mss4-like superfamily
g238	NA	NA	NA	NA	NA	NA	NA	hypothetical protein Micbo1qcDRAFT 162399, partial	NA
g239	NA	NA	NA	NA	NA	NA	NA	hypothetical protein Micbo1qcDRAFT 233521	NA
g240	GO:0000981 RNA polymerase II transcription factor activity, sequence-specific DNA binding molecular function;GO:0043565 sequence-specific DNA binding molecular function;GO:0003700 transcription factor activity, sequence-specific DNA binding molecular function;GO:0010468 regulation of gene expression biological process;GO:0006355 regulation of transcription, DNA-templated biological process;GO:000…	NA	NA	NA	sp|P49413|UAY EMENI Positive regulator of purine utilization	PF04082.15 Fungal trans Fungal specific transcription factor domain;PF00172.15 Zn clus Fungal Zn(2)-Cys(6) binuclear cluster domain	NA	fungal-specific transcription factor domain-domain-containing protein, partial	IPR007219 Transcription factor domain, fungi;IPR036864 Zn(2)-C6 fungal-type DNA-binding domain superfamily;IPR001138 Zn(2)-C6 fungal-type DNA-binding domain
g241	GO:0055085 transmembrane transport biological process;GO:0016021 integral component of membrane cellular component	NA	NA	NA	sp|Q4WRQ4|MFSB ASPFU Major facilitator superfamily multidrug transporter mfsB	PF12832.4 MFS 1 like MFS 1 like family;PF00083.21 Sugar tr Sugar (and other) transporter;PF06609.10 TRI12 Fungal trichothecene efflux pump (TRI12);PF07690.13 MFS 1 Major Facilitator Superfamily	WP 117390771.1 MFS transporter	major facilitator superfamily domain-containing protein	IPR011701 Major facilitator superfamily;IPR020846 Major facilitator superfamily domain;IPR036259 MFS transporter superfamily
g242	NA	NA	NA	NA	NA	NA	NA	NA	NA
g243	GO:0016616 oxidoreductase activity, acting on the CH-OH group of donors, NAD or NADP as acceptor molecular function;GO:0009231 riboflavin biosynthetic process biological process;GO:0050661 NADP binding molecular function;GO:0008703 5-amino-6-(5-phosphoribosylamino)uracil reductase activity molecular function;GO:0046983 protein dimerization activity molecular function	K14654 RIB7, arfC	ko00740 Riboflavin metabolism	Pyrimidine reductase, riboflavin biosynthesis	sp|Q6FU96|RIB7 CANGA 2,5-diamino-6-ribosylamino-4(3H)-pyrimidinone 5'-phosphate reductase	PF01872.14 RibD C RibD C-terminal domain	WP 012256067.1 RibD family protein	dihydrofolate reductase-like domain-containing protein	IPR024072 Dihydrofolate reductase-like domain superfamily;IPR002734 Bacterial bifunctional deaminase-reductase, C-terminal
g244	NA	NA	NA	NA	NA	PF12734.4 CYSTM Cysteine-rich TM module stress tolerance	NA	NA	IPR028144 Cysteine-rich transmembrane CYSTM domain
g245	NA	NA	NA	NA	NA	PF00179.23 UQ con Ubiquitin-conjugating enzyme	NA	ubiquitin-conjugating enzyme	IPR016135 Ubiquitin-conjugating enzyme/RWD-like;IPR000608 Ubiquitin-conjugating enzyme E2
g246	GO:0003713 transcription coactivator activity molecular function;GO:0034599 cellular response to oxidative stress biological process;GO:0005829 cytosol cellular component;GO:0005634 nucleus cellular component;GO:0005737 cytoplasm cellular component;GO:0006366 transcription from RNA polymerase II promoter biological process	NA	NA	NA	sp|O94389|CC124 SCHPO Coiled-coil domain-containing protein 124 homolog	PF06244.9 DUF1014 Protein of unknown function (DUF1014)	NA	hypothetical protein Micbo1qcDRAFT 162430	IPR010422 Coiled-coil domain-containing protein 124/Oxs1
g247	GO:0015880 coenzyme A transport biological process;GO:0015228 coenzyme A transmembrane transporter activity molecular function;GO:0005743 mitochondrial inner membrane cellular component;GO:0016021 integral component of membrane cellular component;GO:0005739 mitochondrion cellular component	NA	NA	NA	sp|P38702|LEU5 YEAST Mitochondrial carrier protein LEU5	PF00153.24 Mito carr Mitochondrial carrier protein	NA	mitochondrial carrier domain-containing protein	IPR002067 Mitochondrial carrier protein;IPR023395 Mitochondrial carrier domain superfamily;IPR018108 Mitochondrial substrate/solute carrier
g248	GO:0051453 regulation of intracellular pH biological process;GO:0006909 phagocytosis biological process;GO:0016021 integral component of membrane cellular component;GO:0007155 cell adhesion biological process;GO:0005794 Golgi apparatus cellular component;GO:2000010 positive regulation of protein localization to cell surface biological process;GO:0072657 protein localization to membrane biological…	NA	NA	NA	sp|Q92544|TM9S4 HUMAN Transmembrane 9 superfamily member 4	PF02990.13 EMP70 Endomembrane protein 70	WP 110766141.1 MULTISPECIES: transmembrane 9 family protein	putative multispanning membrane protein	IPR004240 Nonaspanin (TM9SF)
g249	GO:0005737 cytoplasm cellular component;GO:0006808 regulation of nitrogen utilization biological process;GO:0007049 cell cycle biological process;GO:0004674 protein serine/threonine kinase activity molecular function;GO:0035556 intracellular signal transduction biological process;GO:0032153 cell division site cellular component;GO:0006468 protein phosphorylation biological process;GO:0005634 nucl…	NA	NA	NA	sp|O59763|OCA2 SCHPO Serine/threonine-protein kinase oca2	PF00069.22 Pkinase Protein kinase domain;PF07714.14 Pkinase Tyr Protein tyrosine kinase	WP 061130136.1 protein kinase	kinase-like domain-containing protein	IPR000719 Protein kinase domain;IPR008271 Serine/threonine-protein kinase, active site;IPR017441 Protein kinase, ATP binding site;IPR011009 Protein kinase-like domain superfamily
g250	GO:0046872 metal ion binding molecular function;GO:0051087 chaperone binding molecular function;GO:0051085 chaperone mediated protein folding requiring cofactor biological process;GO:0005759 mitochondrial matrix cellular component;GO:0030150 protein import into mitochondrial matrix biological process;GO:0006457 protein folding biological process;GO:0051082 unfolded protein binding molecular funct…	NA	NA	NA	sp|O59804|CH10 SCHPO 10 kDa heat shock protein, mitochondrial	PF00166.18 Cpn10 Chaperonin 10 Kd subunit	WP 139161745.1 co-chaperone GroES, partial	chaperonin 10-like protein	IPR020818 GroES chaperonin family;IPR018369 Chaperonin GroES, conserved site;IPR037124 GroES chaperonin superfamily;IPR011032 GroES-like superfamily
g251	GO:0008810 cellulase activity molecular function;GO:0030248 cellulose binding molecular function;GO:0030245 cellulose catabolic process biological process;GO:0005576 extracellular region cellular component	NA	NA	NA	sp|A1C4H2|EGLD ASPCL Probable endo-beta-1,4-glucanase D	PF03443.11 Glyco hydro 61 Glycosyl hydrolase family 61	NA	glycosyl hydrolase family 61-domain-containing protein	IPR005103 Glycoside hydrolase, family 61
g252	NA	NA	NA	NA	NA	PF10422.6 LRS4 Monopolin complex subunit LRS4;PF03101.12 FAR1 FAR1 DNA-binding domain;PF09787.6 Golgin A5 Golgin subfamily A member 5	NA	hypothetical protein K449DRAFT 421678	IPR010061 Methylmalonate-semialdehyde dehydrogenase
g253	GO:0007018 microtubule-based movement biological process;GO:0005881 cytoplasmic microtubule cellular component;GO:0051293 establishment of spindle localization biological process;GO:0000278 mitotic cell cycle biological process;GO:0045503 dynein light chain binding molecular function;GO:0005938 cell cortex cellular component;GO:0007097 nuclear migration biological process;GO:0008569 ATP-dependent…	K10413 DYNC1H	ko04145 Phagosome;ko04962 Vasopressin-regulated water reabsorption;ko05132 Salmonella infection	NA	sp|P45443|DYHC NEUCR Dynein heavy chain, cytoplasmic	PF13238.3 AAA 18 AAA domain;PF00910.19 RNA helicase RNA helicase;PF13401.3 AAA 22 AAA domain;PF00004.26 AAA ATPase family associated with various cellular activities (AAA);PF07728.11 AAA 5 AAA domain (dynein-related subfamily);PF13671.3 AAA 33 AAA domain;PF01695.14 IstB IS21 IstB-like ATP binding protein;PF13479.3 AAA 24 AAA domain;PF03028.12 Dynein heavy Dynein heavy chain and region D6 of dynei…	WP 141195168.1 hypothetical protein, partial	dynein heavy chain, N-terminal region 1-domain-containing protein	IPR035699 Dynein heavy chain, hydrolytic ATP-binding dynein motor region;IPR041466 Dynein heavy chain, AAA 5 extension domain;IPR003593 AAA+ ATPase domain;IPR024317 Dynein heavy chain, AAA module D4;IPR041658 Dynein heavy chain AAA lid domain;IPR027417 P-loop containing nucleoside triphosphate hydrolase;IPR042228 Dynein heavy chain, domain 2, C-terminal;IPR004273 Dynein heavy chain region D6 P-lo…
g254	GO:0045944 positive regulation of transcription from RNA polymerase II promoter biological process;GO:0006879 cellular iron ion homeostasis biological process;GO:0008270 zinc ion binding molecular function;GO:0005634 nucleus cellular component;GO:0000978 RNA polymerase II core promoter proximal region sequence-specific DNA binding molecular function;GO:0000981 RNA polymerase II transcription fact…	NA	NA	NA	sp|Q1K8E7|SREA NEUCR GATA-type transcription factor sre	PF06677.9 Auto anti-p27 Sjogren's syndrome/scleroderma autoantigen 1 (Autoantigen p27);PF01412.15 ArfGap Putative GTPase activating protein for Arf;PF08271.9 TF Zn Ribbon TFIIB zinc-binding;PF09723.7 Zn-ribbon 8 Zinc ribbon domain;PF00320.24 GATA GATA zinc finger;PF07282.8 OrfB Zn ribbon Putative transposase DNA-binding domain	WP 110783607.1 GATA-binding factor	hypothetical protein Micbo1qcDRAFT 60617	IPR013088 Zinc finger, NHR/GATA-type;IPR039355 Transcription factor GATA;IPR000679 Zinc finger, GATA-type
g255	GO:0030173 integral component of Golgi membrane cellular component;GO:0005794 Golgi apparatus cellular component;GO:0030137 COPI-coated vesicle cellular component;GO:0016192 vesicle-mediated transport biological process	NA	NA	NA	sp|O14223|TVP15 SCHPO Golgi apparatus membrane protein tvp15	PF08507.7 COPI assoc COPI associated protein	NA	Golgi apparatus membrane protein TVP15	IPR013714 Golgi apparatus membrane protein TVP15
g256	GO:0046872 metal ion binding molecular function;GO:0004721 phosphoprotein phosphatase activity molecular function	K04382 PPP2C	ko04530 Tight junction;ko03015 mRNA surveillance pathway;ko04350 TGF-beta signaling pathway;ko04111 Cell cycle - yeast;ko04391 Hippo signaling pathway - fly;ko04152 AMPK signaling pathway;ko05160 Hepatitis C;ko04113 Meiosis - yeast;ko04261 Adrenergic signaling in cardiomyocytes;ko04071 Sphingolipid signaling pathway;ko04114 Oocyte meiosis;ko04390 Hippo signaling pathway;ko04151 PI3K-Akt signaling…	NA	sp|P48580|PP2A1 NEUCR Serine/threonine-protein phosphatase PP2A catalytic subunit	PF16891.2 STPPase N Serine-threonine protein phosphatase N-terminal domain;PF00149.25 Metallophos Calcineurin-like phosphoesterase	WP 099868268.1 hypothetical protein	hypothetical protein Micbo1qcDRAFT 175230	IPR006186 Serine/threonine-specific protein phosphatase/bis(5-nucleosyl)-tetraphosphatase;IPR029052 Metallo-dependent phosphatase-like;IPR004843 Calcineurin-like phosphoesterase domain, ApaH type
g257	GO:0000145 exocyst cellular component;GO:0015031 protein transport biological process;GO:0008104 protein localization biological process;GO:0006893 Golgi to plasma membrane transport biological process;GO:0030133 transport vesicle cellular component;GO:0006887 exocytosis biological process	NA	NA	NA	sp|Q7S8B6|EXO84 NEUCR Exocyst complex component exo84	PF08700.8 Vps51 Vps51/Vps67;PF16528.2 Exo84 C Exocyst component 84 C-terminal;PF12081.5 GldM N GldM N-terminal domain	NA	hypothetical protein Micbo1qcDRAFT 175230	IPR032403 Exocyst component Exo84, C-terminal;IPR042561 Exocyst component Exo84, C-terminal, subdomain 1;IPR011993 PH-like domain superfamily;IPR016159 Cullin repeat-like-containing domain superfamily;IPR042560 Exocyst component Exo84, C-terminal, subdomain 2;IPR033961 Exocyst complex component Exo84
g258	GO:0016031 tRNA import into mitochondrion biological process;GO:0030150 protein import into mitochondrial matrix biological process;GO:0005742 mitochondrial outer membrane translocase complex cellular component;GO:0031307 integral component of mitochondrial outer membrane cellular component;GO:0070096 mitochondrial outer membrane translocase complex assembly biological process;GO:0030943 mitochon…	NA	NA	NA	sp|P35848|TOM20 NEUCR Mitochondrial import receptor subunit tom20	PF02064.12 MAS20 MAS20 protein import receptor	NA	mitochondrial outer membrane translocase complex, subunit Tom20 domain-containing protein	IPR002056 Protein import receptor MAS20;IPR023392 Mitochondrial outer membrane translocase complex, Tom20 domain superfamily
g259	GO:0046872 metal ion binding molecular function;GO:0051539 4 iron, 4 sulfur cluster binding molecular function;GO:0005783 endoplasmic reticulum cellular component;GO:0010181 FMN binding molecular function;GO:0031591 wybutosine biosynthetic process biological process;GO:0055114 oxidation-reduction process biological process	NA	NA	NA	sp|O59761|TYW1 SCHPO S-adenosyl-L-methionine-dependent tRNA 4-demethylwyosine synthase	PF04055.18 Radical SAM Radical SAM superfamily;PF08608.9 Wyosine form Wyosine base formation;PF12254.5 DNA pol alpha N DNA polymerase alpha subunit p180 N terminal	NA	radical SAM superfamily-domain-containing protein	IPR007197 Radical SAM;IPR013785 Aldolase-type TIM barrel;IPR034556 S-adenosyl-L-methionine-dependent tRNA 4-demethylwyosine synthase;IPR013917 tRNA wybutosine-synthesis
g260	GO:0004386 helicase activity molecular function;GO:0003676 nucleic acid binding molecular function;GO:0006325 chromatin organization biological process;GO:0008270 zinc ion binding molecular function;GO:0005524 ATP binding molecular function;GO:0005634 nucleus cellular component	NA	NA	NA	sp|Q9FF61|SM3L1 ARATH Putative SWI/SNF-related matrix-associated actin-dependent regulator of chromatin subfamily A member 3-like 1	PF13445.3 zf-RING UBOX RING-type zinc-finger;PF00271.28 Helicase C Helicase conserved C-terminal domain;PF08797.8 HIRAN HIRAN domain;PF16685.2 zf-RING 10 zinc RING finger of MSL2;PF17123.2 zf-RING 11 RING-like zinc finger;PF13639.3 zf-RING 2 Ring finger domain;PF00176.20 SNF2 N SNF2 family N-terminal domain;PF14835.3 zf-RING 6 zf-RING of BARD1-type protein;PF14447.3 Prok-RING 4 Prokaryotic RING f…	WP 012376312.1 DEAD/DEAH box helicase	RAD5-like protein	IPR001650 Helicase, C-terminal;IPR017907 Zinc finger, RING-type, conserved site;IPR001841 Zinc finger, RING-type;IPR027417 P-loop containing nucleoside triphosphate hydrolase;IPR014001 Helicase superfamily 1/2, ATP-binding domain;IPR000330 SNF2-related, N-terminal domain;IPR014905 HIRAN domain;IPR038718 SNF2-like, N-terminal domain superfamily;IPR013083 Zinc finger, RING/FYVE/PHD-type
g261	GO:0042412 taurine biosynthetic process biological process;GO:0009405 pathogenesis biological process;GO:0005506 iron ion binding molecular function;GO:0017172 cysteine dioxygenase activity molecular function	K00456 CDO1	ko00430 Taurine and hypotaurine metabolism;ko00270 Cysteine and methionine metabolism	NA	sp|D4AN26|CDO ARTBC Cysteine dioxygenase	PF05995.9 CDO I Cysteine dioxygenase type I	WP 087563201.1 hypothetical protein	putative cysteine dioxygenase	IPR014710 RmlC-like jelly roll fold;IPR011051 RmlC-like cupin domain superfamily;IPR010300 Cysteine dioxygenase type I
g262	NA	NA	NA	NA	NA	PF08611.7 DUF1774 Fungal protein of unknown function (DUF1774)	NA	hypothetical protein Micbo1qcDRAFT 233553	IPR013920 Protein of unknown function DUF1774, fungi
g263	NA	K00997 acpS	ko00770 Pantothenate and CoA biosynthesis	NA	NA	PF01648.17 ACPS 4'-phosphopantetheinyl transferase superfamily	NA	hypothetical protein Micbo1qcDRAFT 60692	IPR037143 4'-phosphopantetheinyl transferase domain superfamily
g264	GO:0006357 regulation of transcription from RNA polymerase II promoter biological process;GO:0048188 Set1C/COMPASS complex cellular component;GO:0051568 histone H3-K4 methylation biological process;GO:0070869 heterochromatin assembly involved in chromatin silencing biological process;GO:0006351 transcription, DNA-templated biological process;GO:0046872 metal ion binding molecular function;GO:0005…	NA	NA	NA	sp|O60070|ASH2 SCHPO Set1 complex component ash2	PF00622.25 SPRY SPRY domain	NA	hypothetical protein Micbo1qcDRAFT 233554	IPR003877 SPRY domain;IPR037353 Histone methyltransferase complex subunit ASH2;IPR013320 Concanavalin A-like lectin/glucanase domain superfamily;IPR001870 B30.2/SPRY domain
g265	NA	NA	NA	NA	NA	NA	NA	hypothetical protein Micbo1qcDRAFT 233555	NA
g266	NA	NA	NA	NA	NA	PF08746.8 zf-RING-like RING-like domain;PF09929.6 DUF2161 Putative PD-(D/E)XK phosphodiesterase (DUF2161);PF07574.10 SMC Nse1 Nse1 non-SMC component of SMC5-6 complex	NA	hypothetical protein DL769 004609	IPR011513 Non-structural maintenance of chromosomes element 1;IPR014857 Zinc finger, RING-like;IPR036388 Winged helix-like DNA-binding domain superfamily;IPR013083 Zinc finger, RING/FYVE/PHD-type
g267	GO:0044233 ER-mitochondrion membrane contact site cellular component;GO:0071561 nucleus-vacuole junction cellular component;GO:0016021 integral component of membrane cellular component;GO:0005737 cytoplasm cellular component;GO:1990456 mitochondrion-ER tethering biological process	NA	NA	NA	sp|O42976|YGZ7 SCHPO Uncharacterized membrane protein C20F10.07	PF02893.17 GRAM GRAM domain;PF16016.2 DUF4782 Domain of unknown function (DUF4782)	NA	hypothetical protein Micbo1qcDRAFT 233557	IPR040147 Membrane-anchored lipid-binding protein Ysp2/Lam4-like;IPR004182 GRAM domain;IPR031968 VASt domain;IPR011993 PH-like domain superfamily
g268	NA	NA	NA	NA	NA	NA	NA	hypothetical protein Micbo1qcDRAFT 233558	NA
g269	GO:0005525 GTP binding molecular function;GO:0003924 GTPase activity molecular function;GO:0032543 mitochondrial translation biological process;GO:0032790 ribosome disassembly biological process;GO:0005739 mitochondrion cellular component	NA	NA	NA	sp|B8NDZ1|RRF2M ASPFN Ribosome-releasing factor 2, mitochondrial	PF16658.2 RF3 C Class II release factor RF3, C-terminal domain;PF14492.3 EFG II Elongation Factor G, domain II;PF00679.21 EFG C Elongation factor G C-terminus;PF03144.22 GTP EFTU D2 Elongation factor Tu domain 2;PF00009.24 GTP EFTU Elongation factor Tu GTP binding domain	WP 135833063.1 elongation factor G	P-loop containing nucleoside triphosphate hydrolase protein	IPR000640 Elongation factor EFG, domain V-like;IPR009000 Translation protein, beta-barrel domain superfamily;IPR027417 P-loop containing nucleoside triphosphate hydrolase;IPR005225 Small GTP-binding protein domain;IPR031157 Tr-type G domain, conserved site;IPR035647 EF-G domain III/V-like;IPR041095 Elongation Factor G, domain II;IPR035649 EFG, domain V;IPR000795 Transcription factor, GTP-binding …
g270	GO:0030904 retromer complex cellular component;GO:0005829 cytosol cellular component;GO:0032120 ascospore-type prospore membrane assembly biological process;GO:0005628 prospore membrane cellular component;GO:0042147 retrograde transport, endosome to Golgi biological process;GO:0030905 retromer, tubulation complex cellular component;GO:0035091 phosphatidylinositol binding molecular function;GO:000…	NA	NA	NA	sp|Q9URW7|VPS17 SCHPO Vacuolar protein sorting-associated protein 17	PF09325.7 Vps5 Vps5 C terminal like;PF00787.21 PX PX domain	NA	hypothetical protein Micbo1qcDRAFT 60926	IPR037907 Vps17, PX domain;IPR014461 Vacuolar protein sorting-associated protein 17, Vps17;IPR015404 Sorting nexin Vps5-like, C-terminal;IPR036871 PX domain superfamily;IPR027267 AH/BAR domain superfamily;IPR001683 Phox homologous domain
g271	GO:0046872 metal ion binding molecular function;GO:0006636 unsaturated fatty acid biosynthetic process biological process;GO:0016021 integral component of membrane cellular component;GO:0020037 heme binding molecular function;GO:0004768 stearoyl-CoA 9-desaturase activity molecular function	K00507 SCD, desC	ko01040 Biosynthesis of unsaturated fatty acids;ko04152 AMPK signaling pathway;ko01212 Fatty acid metabolism;ko03320 PPAR signaling pathway	NA	sp|Q12618|ACO1 AJECA Acyl-CoA desaturase	PF00487.21 FA desaturase Fatty acid desaturase;PF00173.25 Cyt-b5 Cytochrome b5-like Heme/Steroid binding domain	WP 100764539.1 fatty acid desaturase	delta-9 fatty acid desaturase	IPR015876 Acyl-CoA desaturase;IPR009160 Acyl-CoA desaturase, haem/steroid binding domain-containing;IPR018506 Cytochrome b5, heme-binding site;IPR001199 Cytochrome b5-like heme/steroid binding domain;IPR005804 Fatty acid desaturase domain;IPR001522 Fatty acid desaturase type 1, conserved site;IPR036400 Cytochrome b5-like heme/steroid binding domain superfamily
g272	NA	NA	NA	NA	NA	PF03637.14 Mob1 phocein Mob1/phocein family	NA	Mob1/phocein	IPR036703 MOB kinase activator superfamily;IPR005301 MOB kinase activator family
g273	GO:0005524 ATP binding molecular function	NA	NA	GTPase, G3E family	sp|Q8VEH6|CBWD1 MOUSE COBW domain-containing protein 1	PF01926.20 MMR HSR1 50S ribosome-binding GTPase;PF13476.3 AAA 23 AAA domain;PF02492.16 cobW CobW/HypB/UreG, nucleotide-binding domain;PF03029.14 ATP bind 1 Conserved hypothetical ATP binding protein;PF00735.15 Septin Septin;PF00009.24 GTP EFTU Elongation factor Tu GTP binding domain;PF03308.13 ArgK ArgK protein;PF03193.13 DUF258 Protein of unknown function, DUF258	WP 027299010.1 GTP-binding protein	CobW/HypB/UreG, nucleotide-binding domain-domain-containing protein	IPR003495 CobW/HypB/UreG, nucleotide-binding domain;IPR027417 P-loop containing nucleoside triphosphate hydrolase
g274	GO:0005829 cytosol cellular component;GO:0090503 RNA phosphodiester bond hydrolysis, exonucleolytic biological process;GO:0006357 regulation of transcription from RNA polymerase II promoter biological process;GO:0030014 CCR4-NOT complex cellular component;GO:0000289 nuclear-transcribed mRNA poly(A) tail shortening biological process;GO:0030015 CCR4-NOT core complex cellular component;GO:0017148 n…	K12605 CNOT2, NOT2	ko03018 RNA degradation	NA	sp|P87240|NOT2 SCHPO General negative regulator of transcription subunit 2	PF04153.15 NOT2 3 5 NOT2 / NOT3 / NOT5 family	NA	hypothetical protein Micbo1qcDRAFT 162491	IPR040168 Not2/Not3/Not5;IPR007282 NOT2/NOT3/NOT5, C-terminal;IPR038635 CCR4-NOT complex subunit 2/3/5, N-terminal domain superfamily
g275	NA	NA	NA	NA	NA	PF03473.14 MOSC MOSC domain;PF03476.13 MOSC N MOSC N-terminal beta barrel domain	WP 124179892.1 MOSC domain-containing protein	MOSC domain-containing protein	IPR005302 Molybdenum cofactor sulfurase, C-terminal;IPR011037 Pyruvate kinase-like, insert domain superfamily;IPR005303 MOSC, N-terminal beta barrel
g276	NA	NA	NA	NA	NA	PF00172.15 Zn clus Fungal Zn(2)-Cys(6) binuclear cluster domain	NA	hypothetical protein Micbo1qcDRAFT 60842	IPR001138 Zn(2)-C6 fungal-type DNA-binding domain;IPR036864 Zn(2)-C6 fungal-type DNA-binding domain superfamily
g277	GO:0003676 nucleic acid binding molecular function;GO:0004386 helicase activity molecular function;GO:0005524 ATP binding molecular function;GO:0008270 zinc ion binding molecular function;GO:0005634 nucleus cellular component;GO:0006325 chromatin organization biological process	NA	NA	NA	sp|Q9FF61|SM3L1 ARATH Putative SWI/SNF-related matrix-associated actin-dependent regulator of chromatin subfamily A member 3-like 1	PF14447.3 Prok-RING 4 Prokaryotic RING finger family 4;PF12861.4 zf-ANAPC11 Anaphase-promoting complex subunit 11 RING-H2 finger;PF00271.28 Helicase C Helicase conserved C-terminal domain;PF04851.12 ResIII Type III restriction enzyme, res subunit;PF00176.20 SNF2 N SNF2 family N-terminal domain;PF14634.3 zf-RING 5 zinc-RING finger domain;PF13920.3 zf-C3HC4 3 Zinc finger, C3HC4 type (RING finger);P…	WP 141613212.1 DEAD/DEAH box helicase	SNF2 family N-terminal domain-domain-containing protein	IPR000330 SNF2-related, N-terminal domain;IPR013083 Zinc finger, RING/FYVE/PHD-type;IPR001841 Zinc finger, RING-type;IPR017907 Zinc finger, RING-type, conserved site;IPR001202 WW domain;IPR001650 Helicase, C-terminal;IPR014001 Helicase superfamily 1/2, ATP-binding domain;IPR027417 P-loop containing nucleoside triphosphate hydrolase
g278	NA	NA	NA	NA	NA	NA	NA	hypothetical protein Micbo1qcDRAFT 60835	NA
g279	GO:0005802 trans-Golgi network cellular component;GO:0007030 Golgi organization biological process;GO:0032153 cell division site cellular component;GO:0046872 metal ion binding molecular function;GO:0007032 endosome organization biological process;GO:0005886 plasma membrane cellular component;GO:0004430 1-phosphatidylinositol 4-kinase activity molecular function;GO:0046854 phosphatidylinositol ph…	K13711 PI4K2	ko04070 Phosphatidylinositol signaling system;ko00562 Inositol phosphate metabolism	NA	sp|Q9UT42|LSB6 SCHPO Phosphatidylinositol 4-kinase lsb6	PF00454.24 PI3 PI4 kinase Phosphatidylinositol 3- and 4-kinase	NA	phosphatidylinositol 3 and 4-kinase-domain-containing protein	IPR018936 Phosphatidylinositol 3/4-kinase, conserved site;IPR039756 Type II phosphatidylinositol 4-kinase Lsb6/PI4K2;IPR000403 Phosphatidylinositol 3-/4-kinase, catalytic domain
g280	GO:0005739 mitochondrion cellular component;GO:0016884 carbon-nitrogen ligase activity, with glutamine as amido-N-donor molecular function	NA	NA	NA	sp|B2WMX8|AIM41 PYRTR Altered inheritance of mitochondria protein 41, mitochondrial	PF09424.7 YqeY Yqey-like protein	WP 092947018.1 GatB/YqeY domain-containing protein	Yqey-like protein-domain-containing protein	IPR019004 Uncharacterised protein YqeY/Aim41;IPR003789 Aspartyl/glutamyl-tRNA amidotransferase subunit B-like;IPR042184 YqeY/Aim41, N-terminal domain
g281	GO:0005737 cytoplasm cellular component;GO:0004190 aspartic-type endopeptidase activity molecular function;GO:0015031 protein transport biological process	NA	NA	NA	sp|Q2H085|DDI1 CHAGB DNA damage-inducible protein 1	PF00240.20 ubiquitin Ubiquitin family;PF00627.28 UBA UBA/TS-N domain;PF13975.3 gag-asp proteas gag-polyprotein putative aspartyl protease;PF09668.7 Asp protease Aspartyl protease;PF08284.8 RVP 2 Retroviral aspartyl protease;PF13650.3 Asp protease 2 Aspartyl protease;PF00077.17 RVP Retroviral aspartyl protease	WP 052949918.1 tetratricopeptide repeat protein	hypothetical protein DL767 002674	IPR015940 Ubiquitin-associated domain;IPR029071 Ubiquitin-like domain superfamily;IPR009060 UBA-like superfamily;IPR001969 Aspartic peptidase, active site;IPR019103 Aspartic peptidase, DDI1-type;IPR021109 Aspartic peptidase domain superfamily;IPR000626 Ubiquitin-like domain
g282	GO:0008168 methyltransferase activity molecular function;GO:0006364 rRNA processing biological process;GO:0005730 nucleolus cellular component	NA	NA	NA	sp|G0S8E7|RRP8 CHATD 25S rRNA (adenine-N(1))-methyltransferase	PF08241.9 Methyltransf 11 Methyltransferase domain;PF13649.3 Methyltransf 25 Methyltransferase domain;PF05148.12 Methyltransf 8 Hypothetical methyltransferase	WP 015179950.1 methyltransferase-like protein	methyltransferase-domain-containing protein	IPR007823 Ribosomal RNA processing protein 8;IPR029063 S-adenosyl-L-methionine-dependent methyltransferase;IPR042036 Ribosomal RNA-processing protein 8, N-terminal domain
g283	GO:0060257 negative regulation of flocculation biological process;GO:0000122 negative regulation of transcription from RNA polymerase II promoter biological process;GO:0005634 nucleus cellular component;GO:0036349 galactose-specific flocculation biological process;GO:0008270 zinc ion binding molecular function;GO:0000790 nuclear chromatin cellular component;GO:0051321 meiotic cell cycle biologica…	NA	NA	NA	sp|O74308|YOG2 SCHPO Uncharacterized transcriptional regulatory protein C15D4.02	PF11951.5 Fungal trans 2 Fungal specific transcription factor domain;PF00172.15 Zn clus Fungal Zn(2)-Cys(6) binuclear cluster domain	NA	hypothetical protein Micbo1qcDRAFT 162501	IPR001138 Zn(2)-C6 fungal-type DNA-binding domain;IPR036864 Zn(2)-C6 fungal-type DNA-binding domain superfamily;IPR021858 Fungal transcription factor
g284	GO:0005839 proteasome core complex cellular component;GO:0043161 proteasome-mediated ubiquitin-dependent protein catabolic process biological process;GO:0005737 cytoplasm cellular component;GO:0005634 nucleus cellular component;GO:0034515 proteasome storage granule cellular component;GO:0004175 endopeptidase activity molecular function;GO:0042175 nuclear outer membrane-endoplasmic reticulum membr…	K02729 PSMA5	ko03050 Proteasome	NA	sp|P32379|PSA5 YEAST Proteasome subunit alpha type-5	PF10584.6 Proteasome A N Proteasome subunit A N-terminal signature;PF00227.23 Proteasome Proteasome subunit	WP 114599316.1 archaeal proteasome endopeptidase complex subunit alpha	nucleophile aminohydrolase	IPR000426 Proteasome alpha-subunit, N-terminal domain;IPR033812 Proteasome subunit alpha5;IPR001353 Proteasome, subunit alpha/beta;IPR029055 Nucleophile aminohydrolases, N-terminal;IPR023332 Proteasome alpha-type subunit
g285	GO:0031122 cytoplasmic microtubule organization biological process;GO:0051225 spindle assembly biological process;GO:0044732 mitotic spindle pole body cellular component;GO:0043015 gamma-tubulin binding molecular function;GO:0090307 mitotic spindle assembly biological process;GO:0000278 mitotic cell cycle biological process;GO:0000922 spindle pole cellular component;GO:0051321 meiotic cell cycle …	NA	NA	NA	sp|Q9Y705|ALP4 SCHPO Spindle pole body component alp4	PF04130.10 Spc97 Spc98 Spc97 / Spc98 family	NA	spindle pole body component alp4	IPR007259 Gamma-tubulin complex component protein;IPR040457 Gamma tubulin complex component, C-terminal;IPR042241 Gamma-tubulin complex, C-terminal domain superfamily;IPR041470 Gamma tubulin complex component protein, N-terminal
g286	GO:0004252 serine-type endopeptidase activity molecular function;GO:0005759 mitochondrial matrix cellular component;GO:0006515 misfolded or incompletely synthesized protein catabolic process biological process;GO:0070407 oxidation-dependent protein catabolic process biological process;GO:0043565 sequence-specific DNA binding molecular function;GO:0051131 chaperone-mediated protein complex assembl…	NA	NA	NA	sp|Q7S8C4|LONM NEUCR Lon protease homolog, mitochondrial	PF02190.13 LON substr bdg ATP-dependent protease La (LON) substrate-binding domain;PF08298.8 AAA PrkA PrkA AAA domain;PF13541.3 ChlI Subunit ChlI of Mg-chelatase;PF13191.3 AAA 16 AAA ATPase domain;PF05362.10 Lon C Lon protease (S16) C-terminal proteolytic domain;PF05496.9 RuvB N Holliday junction DNA helicase ruvB N-terminus;PF07724.11 AAA 2 AAA domain (Cdc48 subfamily);PF07728.11 AAA 5 AAA domai…	WP 079978098.1 endopeptidase La	Lon protease C-terminal proteolytic domain-domain-containing protein	IPR003111 Lon, substrate-binding domain;IPR027065 Lon protease;IPR008268 Peptidase S16, active site;IPR020568 Ribosomal protein S5 domain 2-type fold;IPR014721 Ribosomal protein S5 domain 2-type fold, subgroup;IPR027503 Lon protease homologue, chloroplastic/mitochondrial;IPR003593 AAA+ ATPase domain;IPR008269 Peptidase S16, Lon proteolytic domain;IPR004815 Lon protease, bacterial/eukaryotic-type;…
g287	NA	NA	NA	NA	NA	PF00069.22 Pkinase Protein kinase domain;PF07714.14 Pkinase Tyr Protein tyrosine kinase	NA	hypothetical protein Micbo1qcDRAFT 162510	IPR000719 Protein kinase domain;IPR011009 Protein kinase-like domain superfamily
g288	GO:0005524 ATP binding molecular function;GO:0000346 transcription export complex cellular component;GO:0032042 mitochondrial DNA metabolic process biological process;GO:0003723 RNA binding molecular function;GO:0005759 mitochondrial matrix cellular component;GO:0003724 RNA helicase activity molecular function;GO:0000398 mRNA splicing, via spliceosome biological process;GO:0004386 helicase activi…	NA	NA	NA	sp|Q1MTR1|IRC3 SCHPO Putative mitochondrial ATP-dependent helicase irc3	PF00270.26 DEAD DEAD/DEAH box helicase;PF04851.12 ResIII Type III restriction enzyme, res subunit;PF00271.28 Helicase C Helicase conserved C-terminal domain;PF09848.6 DUF2075 Uncharacterized conserved protein (DUF2075)	WP 084665060.1 DEAD/DEAH box helicase	P-loop containing nucleoside triphosphate hydrolase protein	IPR001650 Helicase, C-terminal;IPR006935 Helicase/UvrB, N-terminal;IPR027417 P-loop containing nucleoside triphosphate hydrolase;IPR014001 Helicase superfamily 1/2, ATP-binding domain
g289	NA	NA	NA	NA	NA	PF00249.28 Myb DNA-binding Myb-like DNA-binding domain	NA	hypothetical protein M434DRAFT 33688	IPR039601 RNA polymerase I-specific transcription initiation factor Rrn5;IPR001005 SANT/Myb domain;IPR009057 Homeobox-like domain superfamily
g290	GO:0043044 ATP-dependent chromatin remodeling biological process;GO:0006338 chromatin remodeling biological process;GO:0042393 histone binding molecular function;GO:0006357 regulation of transcription from RNA polymerase II promoter biological process;GO:0045893 positive regulation of transcription, DNA-templated biological process;GO:0016586 RSC complex cellular component;GO:0016514 SWI/SNF comp…	K11649 SMARCC	NA	NA	sp|O14470|SSR2 SCHPO SWI/SNF and RSC complexes subunit ssr2	PF16495.2 SWIRM-assoc 1 SWIRM-associated region 1;PF13921.3 Myb DNA-bind 6 Myb-like DNA-binding domain;PF04433.14 SWIRM SWIRM domain;PF00249.28 Myb DNA-binding Myb-like DNA-binding domain	NA	SWIRM domain-domain-containing protein	IPR007526 SWIRM domain;IPR009057 Homeobox-like domain superfamily;IPR001005 SANT/Myb domain;IPR032451 SMARCC, C-terminal;IPR017884 SANT domain;IPR036388 Winged helix-like DNA-binding domain superfamily
g291	GO:0022904 respiratory electron transport chain biological process;GO:0005759 mitochondrial matrix cellular component;GO:0050660 flavin adenine dinucleotide binding molecular function;GO:0033539 fatty acid beta-oxidation using acyl-CoA dehydrogenase biological process;GO:0005739 mitochondrion cellular component;GO:0016491 oxidoreductase activity molecular function;GO:0009055 electron carrier acti…	NA	NA	NA	sp|P78790|ETFA SCHPO Probable electron transfer flavoprotein subunit alpha, mitochondrial	PF01012.18 ETF Electron transfer flavoprotein domain;PF00766.16 ETF alpha Electron transfer flavoprotein FAD-binding domain	WP 076021376.1 electron transfer flavoprotein subunit alpha	hypothetical protein Micbo1qcDRAFT 162517	IPR033947 Electron transfer flavoprotein, alpha subunit, N-terminal;IPR029035 DHS-like NAD/FAD-binding domain superfamily;IPR014729 Rossmann-like alpha/beta/alpha sandwich fold;IPR014730 Electron transfer flavoprotein, alpha/beta-subunit, N-terminal;IPR014731 Electron transfer flavoprotein, alpha subunit, C-terminal;IPR001308 Electron transfer flavoprotein alpha subunit/FixB;IPR018206 Electron tr…
g292	GO:0044571 [2Fe-2S] cluster assembly biological process;GO:0004324 ferredoxin-NADP+ reductase activity molecular function;GO:0015039 NADPH-adrenodoxin reductase activity molecular function;GO:0022904 respiratory electron transport chain biological process;GO:0008860 ferredoxin-NAD+ reductase activity molecular function;GO:0006744 ubiquinone biosynthetic process biological process;GO:0005743 mitoc…	NA	NA	NA	sp|O59710|ADRO SCHPO Probable NADPH:adrenodoxin oxidoreductase, mitochondrial	PF07992.11 Pyr redox 2 Pyridine nucleotide-disulphide oxidoreductase	WP 012831656.1 NADP oxidoreductase	hypothetical protein Micbo1qcDRAFT 233581	IPR023753 FAD/NAD(P)-binding domain;IPR021163 Ferredoxin-NADP+ reductase, adrenodoxin-type;IPR036188 FAD/NAD(P)-binding domain superfamily
g293	NA	NA	NA	NA	NA	NA	NA	hypothetical protein Micbo1qcDRAFT 195198	NA
g294	GO:0004519 endonuclease activity molecular function;GO:0015630 microtubule cytoskeleton cellular component;GO:0042493 response to drug biological process;GO:0036464 cytoplasmic ribonucleoprotein granule cellular component;GO:0016446 somatic hypermutation of immunoglobulin genes biological process;GO:0006298 mismatch repair biological process;GO:0003677 DNA binding molecular function;GO:0005524 AT…	K10858 PMS2	ko03430 Mismatch repair;ko03460 Fanconi anemia pathway	DNA mismatch repair ATPase MutL	sp|P54278|PMS2 HUMAN Mismatch repair endonuclease PMS2	PF01119.16 DNA mis repair DNA mismatch repair protein, C-terminal domain;PF02518.23 HATPase c Histidine kinase-, DNA gyrase B-, and HSP90-like ATPase;PF13589.3 HATPase c 3 Histidine kinase-, DNA gyrase B-, and HSP90-like ATPase;PF08676.8 MutL C MutL C terminal dimerisation domain	WP 090015771.1 DNA mismatch repair endonuclease MutL	hypothetical protein FHL15 000299	IPR042121 MutL, C-terminal domain, regulatory subdomain;IPR042120 MutL, C-terminal domain, dimerisation subdomain;IPR014790 MutL, C-terminal, dimerisation;IPR038973 DNA mismatch repair protein MutL/Mlh/Pms;IPR037198 MutL, C-terminal domain superfamily;IPR020568 Ribosomal protein S5 domain 2-type fold;IPR014721 Ribosomal protein S5 domain 2-type fold, subgroup;IPR013507 DNA mismatch repair protein…
g295	GO:0006888 ER to Golgi vesicle-mediated transport biological process;GO:0005789 endoplasmic reticulum membrane cellular component;GO:0016021 integral component of membrane cellular component;GO:0015031 protein transport biological process;GO:0006505 GPI anchor metabolic process biological process;GO:0050185 phosphatidylinositol deacylase activity molecular function;GO:0005783 endoplasmic reticulu…	NA	NA	NA	sp|Q7SAM0|BST1 NEUCR GPI inositol-deacylase	PF00561.17 Abhydrolase 1 alpha/beta hydrolase fold;PF12697.4 Abhydrolase 6 Alpha/beta hydrolase family;PF07819.10 PGAP1 PGAP1-like protein;PF05057.11 DUF676 Putative serine esterase (DUF676)	NA	PGAP1-like protein-domain-containing protein	IPR029058 Alpha/Beta hydrolase fold;IPR039529 GPI inositol-deacylase;IPR012908 GPI inositol-deacylase PGAP1-like
g296	GO:0016021 integral component of membrane cellular component;GO:0000329 fungal-type vacuole membrane cellular component	NA	NA	NA	sp|Q12116|TMS1 YEAST Membrane protein TMS1	PF03348.12 Serinc Serine incorporator (Serinc)	NA	serine incorporator	IPR029559 Membrane protein Tms1-like;IPR005016 Serine incorporator/TMS membrane protein
g297	NA	NA	NA	NA	NA	PF07690.13 MFS 1 Major Facilitator Superfamily;PF06813.10 Nodulin-like Nodulin-like	WP 107302484.1 OFA family MFS transporter	major facilitator superfamily domain-containing protein	IPR036259 MFS transporter superfamily;IPR011701 Major facilitator superfamily
g298	GO:0015078 hydrogen ion transmembrane transporter activity molecular function;GO:0000276 mitochondrial proton-transporting ATP synthase complex, coupling factor F(o) cellular component;GO:0015986 ATP synthesis coupled proton transport biological process	K02127 ATPeF0B, ATP5F1, ATP4	ko05016 Huntington disease;ko00190 Oxidative phosphorylation;ko05010 Alzheimer disease;ko05012 Parkinson disease	NA	sp|Q7SE71|ATPF NEUCR ATP synthase subunit 4, mitochondrial	PF05405.11 Mt ATP-synt B Mitochondrial ATP synthase B chain precursor (ATP-synt B);PF10139.6 Virul Fac Putative bacterial virulence factor	NA	ATP synthase subunit 4	IPR013837 ATP synthase, F0 complex, subunit B;IPR008688 ATP synthase, F0 complex, subunit B/MI25
g299	GO:0005730 nucleolus cellular component;GO:0030688 preribosome, small subunit precursor cellular component;GO:0032040 small-subunit processome cellular component;GO:0030692 Noc4p-Nop14p complex cellular component;GO:0006364 rRNA processing biological process;GO:0016021 integral component of membrane cellular component	NA	NA	NA	sp|O94372|YG06 SCHPO Uncharacterized protein C1604.06c	PF03914.14 CBF CBF/Mak21 family	NA	CBF/Mak21 family-domain-containing protein	IPR005612 CCAAT-binding factor;IPR027193 Nucleolar complex protein 4
g300	NA	NA	NA	NA	NA	PF00170.18 bZIP 1 bZIP transcription factor;PF07716.12 bZIP 2 Basic region leucine zipper;PF03131.14 bZIP Maf bZIP Maf transcription factor	NA	hypothetical protein Micbo1qcDRAFT 61079	IPR004827 Basic-leucine zipper domain
g301	NA	NA	NA	NA	NA	PF08238.9 Sel1 Sel1 repeat	NA	hypothetical protein Micbo1qcDRAFT 162534	IPR011990 Tetratricopeptide-like helical domain superfamily;IPR006597 Sel1-like repeat
g302	NA	NA	NA	NA	NA	NA	NA	hypothetical protein Micbo1qcDRAFT 195205	NA
g303	GO:0006367 transcription initiation from RNA polymerase II promoter biological process;GO:0003677 DNA binding molecular function;GO:0005674 transcription factor TFIIF complex cellular component;GO:0016251 obsolete general RNA polymerase II transcription factor activity molecular function;GO:0005634 nucleus cellular component;GO:0032968 positive regulation of transcription elongation from RNA poly…	K03139 TFIIF2, GTF2F2, TFG2	ko03022 Basal transcription factors	NA	sp|O94424|T2FB SCHPO Transcription initiation factor IIF subunit beta	PF02270.12 TFIIF beta Transcription initiation factor IIF, beta subunit	NA	transcription initiation factor IIF	IPR011039 Transcription Factor IIF, Rap30/Rap74, interaction;IPR040504 TFIIF, beta subunit, N-terminal;IPR040450 TFIIF beta subunit, HTH domain;IPR036390 Winged helix DNA-binding domain superfamily;IPR036388 Winged helix-like DNA-binding domain superfamily;IPR003196 Transcription initiation factor IIF, beta subunit
g304	GO:0042131 thiamine phosphate phosphatase activity molecular function;GO:0005829 cytosol cellular component;GO:0050334 thiaminase activity molecular function;GO:0009228 thiamine biosynthetic process biological process;GO:0005739 mitochondrion cellular component	NA	NA	NA	sp|F4KFT7|TENAC ARATH Bifunctional TH2 protein, mitochondrial	PF12710.4 HAD haloacid dehalogenase-like hydrolase;PF00702.23 Hydrolase haloacid dehalogenase-like hydrolase	NA	hypothetical protein Micbo1qcDRAFT 162529	IPR036412 HAD-like superfamily;IPR023214 HAD superfamily
g305	GO:0016042 lipid catabolic process biological process;GO:0007165 signal transduction biological process;GO:0008081 phosphoric diester hydrolase activity molecular function;GO:0005576 extracellular region cellular component	NA	NA	NA	sp|D4AK17|PLCX1 ARTBC PI-PLC X domain-containing protein 1	NA	WP 088763340.1 MULTISPECIES: phosphatidylinositol-specific phospholipase C domain-containing protein	hypothetical protein S40288 02719	IPR017946 PLC-like phosphodiesterase, TIM beta/alpha-barrel domain superfamily
g306	GO:0005737 cytoplasm cellular component;GO:0016846 carbon-sulfur lyase activity molecular function;GO:0030170 pyridoxal phosphate binding molecular function;GO:0004121 cystathionine beta-lyase activity molecular function;GO:0019346 transsulfuration biological process;GO:0005634 nucleus cellular component;GO:0071266 'de novo' L-methionine biosynthetic process biological process;GO:0047804 cysteine…	K01760 metC	ko00270 Cysteine and methionine metabolism;ko01230 Biosynthesis of amino acids;ko00450 Selenocompound metabolism	NA	sp|Q1K8G0|CBL NEUCR Cystathionine beta-lyase	PF00266.16 Aminotran 5 Aminotransferase class-V;PF02347.13 GDC-P Glycine cleavage system P-protein;PF01053.17 Cys Met Meta PP Cys/Met metabolism PLP-dependent enzyme;PF01041.14 DegT DnrJ EryC1 DegT/DnrJ/EryC1/StrS aminotransferase family	WP 041973101.1 cystathionine beta-lyase	Cys/Met metabolism PLP-dependent enzyme-domain-containing protein	IPR015422 Pyridoxal phosphate-dependent transferase domain 1;IPR015424 Pyridoxal phosphate-dependent transferase;IPR006238 Cystathionine beta-lyase, eukaryotic;IPR000277 Cys/Met metabolism, pyridoxal phosphate-dependent enzyme;IPR015421 Pyridoxal phosphate-dependent transferase, major domain
g307	NA	NA	NA	NA	NA	PF12539.5 Csm1 Chromosome segregation protein Csm1/Pcs1;PF15035.3 Rootletin Ciliary rootlet component, centrosome cohesion;PF14812.3 PBP1 TM Transmembrane domain of transglycosylase PBP1 at N-terminal	NA	chromosome segregation protein Csm1/Pcs1-domain-containing protein	IPR020981 Monopolin complex subunit Csm1/Pcs1, C-terminal;IPR040349 Monopolin complex subunit Csm1/Pcs1;IPR038608 Csm1/Pcs1 domain superfamily
g308	GO:0005739 mitochondrion cellular component;GO:0005778 peroxisomal membrane cellular component;GO:0006626 protein targeting to mitochondrion biological process;GO:0005741 mitochondrial outer membrane cellular component;GO:0016021 integral component of membrane cellular component;GO:0016887 ATPase activity molecular function;GO:0005524 ATP binding molecular function	NA	NA	NA	sp|P28737|MSP1 YEAST Protein MSP1	PF01078.18 Mg chelatase Magnesium chelatase, subunit ChlI;PF13191.3 AAA 16 AAA ATPase domain;PF13245.3 AAA 19 Part of AAA domain;PF13173.3 AAA 14 AAA domain;PF13481.3 AAA 25 AAA domain;PF05496.9 RuvB N Holliday junction DNA helicase ruvB N-terminus;PF07724.11 AAA 2 AAA domain (Cdc48 subfamily);PF05621.8 TniB Bacterial TniB protein;PF05729.9 NACHT NACHT domain;PF07728.11 AAA 5 AAA domain (dynein-r…	WP 139356179.1 CDC48 family AAA ATPase	ATPase family AAA domain-containing protein 1	IPR041569 AAA ATPase, AAA+ lid domain;IPR003593 AAA+ ATPase domain;IPR003960 ATPase, AAA-type, conserved site;IPR003959 ATPase, AAA-type, core;IPR027417 P-loop containing nucleoside triphosphate hydrolase
g309	NA	NA	NA	NA	NA	PF14027.3 DUF4243 Protein of unknown function (DUF4243)	NA	hypothetical protein Micbo1qcDRAFT 61132	IPR025337 Questin oxidase-like
g310	GO:0000151 ubiquitin ligase complex cellular component;GO:0000209 protein polyubiquitination biological process;GO:0006513 protein monoubiquitination biological process;GO:0031624 ubiquitin conjugating enzyme binding molecular function;GO:0005829 cytosol cellular component;GO:0043161 proteasome-mediated ubiquitin-dependent protein catabolic process biological process;GO:0051865 protein autoubiqui…	NA	NA	NA	sp|P47172|YJ9I YEAST Uncharacterized protein YJR141W	PF09814.6 HECT 2 HECT-like Ubiquitin-conjugating enzyme (E2)-binding	NA	putative ubiquitin-conjugating enzyme E2C-binding	IPR019193 Ubiquitin-conjugating enzyme E2-binding protein
g311	GO:0061630 ubiquitin protein ligase activity molecular function;GO:0010468 regulation of gene expression biological process;GO:0070936 protein K48-linked ubiquitination biological process;GO:0030433 ER-associated ubiquitin-dependent protein catabolic process biological process;GO:0035264 multicellular organism growth biological process;GO:0008593 regulation of Notch signaling pathway biological p…	NA	NA	NA	sp|Q20798|HRD1 CAEEL E3 ubiquitin-protein ligase hrd-1	PF13639.3 zf-RING 2 Ring finger domain;PF13445.3 zf-RING UBOX RING-type zinc-finger;PF12861.4 zf-ANAPC11 Anaphase-promoting complex subunit 11 RING-H2 finger;PF14447.3 Prok-RING 4 Prokaryotic RING finger family 4;PF00097.22 zf-C3HC4 Zinc finger, C3HC4 type (RING finger);PF13920.3 zf-C3HC4 3 Zinc finger, C3HC4 type (RING finger);PF11793.5 FANCL C FANCL C-terminal domain;PF13923.3 zf-C3HC4 2 Zinc f…	NA	hypothetical protein Micbo1qcDRAFT 61178	IPR001841 Zinc finger, RING-type;IPR013083 Zinc finger, RING/FYVE/PHD-type
g312	GO:0016627 oxidoreductase activity, acting on the CH-CH group of donors molecular function;GO:0005777 peroxisome cellular component;GO:0050660 flavin adenine dinucleotide binding molecular function	NA	NA	Predicted kinase, aminoglycoside phosphotransferase (APT) family	sp|Q5ZHT1|ACD11 CHICK Acyl-CoA dehydrogenase family member 11	PF01633.17 Choline kinase Choline/ethanolamine kinase;PF03881.11 Fructosamin kin Fructosamine kinase;PF02958.17 EcKinase Ecdysteroid kinase;PF01636.20 APH Phosphotransferase enzyme family	WP 042086997.1 phosphotransferase	phosphotransferase enzyme family protein	IPR011009 Protein kinase-like domain superfamily;IPR002575 Aminoglycoside phosphotransferase;IPR041726 Acyl-CoA dehydrogenase family member 10/11, N-terminal
g313	GO:0034388 Pwp2p-containing subcomplex of 90S preribosome cellular component;GO:0005829 cytosol cellular component;GO:0030515 snoRNA binding molecular function;GO:0032040 small-subunit processome cellular component;GO:0030490 maturation of SSU-rRNA biological process;GO:0005634 nucleus cellular component	K14556 DIP2, UTP12, WDR3	ko03008 Ribosome biogenesis in eukaryotes	NA	sp|P87177|YB1C SCHPO Uncharacterized WD repeat-containing protein C3D6.12	PF12894.4 ANAPC4 WD40 Anaphase-promoting complex subunit 4 WD40 domain;PF08801.8 Nucleoporin N Nup133 N terminal like;PF11715.5 Nup160 Nucleoporin Nup120/160;PF08662.8 eIF2A Eukaryotic translation initiation factor eIF2A;PF04003.9 Utp12 Dip2/Utp12 Family;PF17005.2 WD40 like WD40-like domain;PF00400.29 WD40 WD domain, G-beta repeat	WP 141201786.1 hypothetical protein, partial	WD40 repeat-like protein	IPR036322 WD40-repeat-containing domain superfamily;IPR001680 WD40 repeat;IPR020472 G-protein beta WD-40 repeat;IPR017986 WD40-repeat-containing domain;IPR019775 WD40 repeat, conserved site;IPR015943 WD40/YVTN repeat-like-containing domain superfamily;IPR007148 Small-subunit processome, Utp12
g314	GO:0000147 actin cortical patch assembly biological process;GO:0051015 actin filament binding molecular function;GO:0005200 structural constituent of cytoskeleton molecular function;GO:0005829 cytosol cellular component;GO:0034314 Arp2/3 complex-mediated actin nucleation biological process;GO:0051286 cell tip cellular component;GO:0005885 Arp2/3 protein complex cellular component;GO:0006897 endoc…	K05758 ARPC2	ko04144 Endocytosis;ko04810 Regulation of actin cytoskeleton;ko05132 Salmonella infection;ko05100 Bacterial invasion of epithelial cells;ko04666 Fc gamma R-mediated phagocytosis;ko05130 Pathogenic Escherichia coli infection;ko05131 Shigellosis	NA	sp|O14241|ARPC2 SCHPO Actin-related protein 2/3 complex subunit 2	PF04045.11 P34-Arc Arp2/3 complex, 34 kD subunit p34-Arc	NA	Arp2/3 complex	IPR007188 Actin-related protein 2/3 complex subunit 2;IPR034666 Arp2/3 complex subunit 2/4
g315	GO:0005634 nucleus cellular component;GO:0046872 metal ion binding molecular function	NA	NA	NA	sp|A0A068A9T3|BREF8 EUPBR Probable C2H2-type zinc-finger transcription factor orf8	NA	NA	hypothetical protein Micbo1qcDRAFT 61232	NA
g316	GO:0051301 cell division biological process;GO:0070979 protein K11-linked ubiquitination biological process;GO:1901990 regulation of mitotic cell cycle phase transition biological process;GO:0007049 cell cycle biological process;GO:0050775 positive regulation of dendrite morphogenesis biological process;GO:0090129 positive regulation of synapse maturation biological process;GO:0031915 positive re…	K03349 APC2	ko04111 Cell cycle - yeast;ko04114 Oocyte meiosis;ko05166 Human T-cell leukemia virus 1 infection;ko04120 Ubiquitin mediated proteolysis;ko04914 Progesterone-mediated oocyte maturation;ko04113 Meiosis - yeast;ko04110 Cell cycle	NA	sp|Q9UJX6|ANC2 HUMAN Anaphase-promoting complex subunit 2	PF08672.8 ANAPC2 Anaphase promoting complex (APC) subunit 2;PF00888.19 Cullin Cullin family	NA	hypothetical protein Micbo1qcDRAFT 233603	IPR001373 Cullin, N-terminal;IPR014786 Anaphase-promoting complex subunit 2, C-terminal;IPR036388 Winged helix-like DNA-binding domain superfamily;IPR036390 Winged helix DNA-binding domain superfamily;IPR036317 Cullin homology domain superfamily;IPR016158 Cullin homology domain
g317	NA	NA	NA	NA	NA	PF04082.15 Fungal trans Fungal specific transcription factor domain	NA	hypothetical protein Micbo1qcDRAFT 61254	IPR007219 Transcription factor domain, fungi
g318	GO:0046872 metal ion binding molecular function;GO:0005634 nucleus cellular component;GO:0003677 DNA binding molecular function	NA	NA	FOG: Zn-finger	sp|Q6P882|ZB8AL XENTR Zinc finger and BTB domain-containing protein 8A.2	PF13465.3 zf-H2C2 2 Zinc-finger double domain;PF13894.3 zf-C2H2 4 C2H2-type zinc finger;PF05605.9 zf-Di19 Drought induced 19 protein (Di19), zinc-binding	NA	hypothetical protein Micbo1qcDRAFT 61254	IPR013087 Zinc finger C2H2-type;IPR036236 Zinc finger C2H2 superfamily
g319	GO:0003735 structural constituent of ribosome molecular function;GO:0005761 mitochondrial ribosome cellular component;GO:0006412 translation biological process	NA	NA	NA	sp|Q2H080|RM04 CHAGB 54S ribosomal protein L4, mitochondrial	PF07062.9 Clc-like Clc-like;PF06984.10 MRP-L47 Mitochondrial 39-S ribosomal protein L47 (MRP-L47)	NA	mitochondrial 39-S ribosomal protein L47 (MRP-L47)-domain-containing protein	IPR010729 Ribosomal protein L47, mitochondrial;IPR038340 MRP-L47 superfamily, mitochondrial
g320	GO:0015031 protein transport biological process;GO:0005096 GTPase activator activity molecular function;GO:0016192 vesicle-mediated transport biological process;GO:0005093 Rab GDP-dissociation inhibitor activity molecular function;GO:0017137 Rab GTPase binding molecular function;GO:0007264 small GTPase mediated signal transduction biological process;GO:0005737 cytoplasm cellular component	NA	NA	NA	sp|P39958|GDI1 YEAST Rab GDP-dissociation inhibitor	PF00996.15 GDI GDP dissociation inhibitor	WP 114597916.1 hypothetical protein	GDP dissociation inhibitor	IPR018203 GDP dissociation inhibitor;IPR000806 Rab GDI protein;IPR036188 FAD/NAD(P)-binding domain superfamily
g321	GO:0000790 nuclear chromatin cellular component;GO:0003689 DNA clamp loader activity molecular function;GO:0031389 Rad17 RFC-like complex cellular component;GO:0031573 intra-S DNA damage checkpoint biological process;GO:0007095 mitotic G2 DNA damage checkpoint biological process;GO:0006281 DNA repair biological process;GO:0000077 DNA damage checkpoint biological process;GO:0000723 telomere mainte…	K06662 HRAD17, RAD24	ko04111 Cell cycle - yeast;ko04113 Meiosis - yeast	NA	sp|P50531|RAD17 SCHPO Checkpoint protein rad17	PF13191.3 AAA 16 AAA ATPase domain;PF13245.3 AAA 19 Part of AAA domain;PF13604.3 AAA 30 AAA domain;PF03215.12 Rad17 Rad17 cell cycle checkpoint protein;PF02367.14 TsaE Threonylcarbamoyl adenosine biosynthesis protein TsaE;PF00004.26 AAA ATPase family associated with various cellular activities (AAA)	NA	Rad17 cell cycle checkpoint protein-domain-containing protein	IPR004582 Checkpoint protein Rad17/Rad24;IPR027417 P-loop containing nucleoside triphosphate hydrolase
g322	GO:0006506 GPI anchor biosynthetic process biological process;GO:0005789 endoplasmic reticulum membrane cellular component;GO:0016021 integral component of membrane cellular component;GO:0008484 sulfuric ester hydrolase activity molecular function;GO:0071555 cell wall organization biological process;GO:0051377 mannose-ethanolamine phosphotransferase activity molecular function	K05285 PIGN	ko00563 Glycosylphosphatidylinositol (GPI)-anchor biosynthesis	NA	sp|Q7SAP1|MCD4 NEUCR GPI ethanolamine phosphate transferase 1	PF04987.11 PigN Phosphatidylinositolglycan class N (PIG-N);PF01663.19 Phosphodiest Type I phosphodiesterase / nucleotide pyrophosphatase;PF00884.20 Sulfatase Sulfatase;PF01676.15 Metalloenzyme Metalloenzyme superfamily	NA	Phosphatidylinositolglycan class N-domain-containing protein	IPR000917 Sulfatase, N-terminal;IPR017850 Alkaline-phosphatase-like, core domain superfamily;IPR037671 GPI ethanolamine phosphate transferase 1, N-terminal;IPR007070 GPI ethanolamine phosphate transferase 1;IPR017852 GPI ethanolamine phosphate transferase 1, C-terminal
g323	NA	NA	NA	NA	NA	NA	NA	hypothetical protein DL771 007835	NA
g324	GO:0005975 carbohydrate metabolic process biological process;GO:0016491 oxidoreductase activity molecular function	K17743 XR	ko00040 Pentose and glucuronate interconversions	NA	sp|G4MZI3|PRD1 MAGO7 NAD(P)H-dependent pentose reductase	PF00248.18 Aldo ket red Aldo/keto reductase family	WP 060981083.1 aldo/keto reductase	NAD(P)H-dependent D-xylose reductase	IPR023210 NADP-dependent oxidoreductase domain;IPR020471 Aldo/keto reductase;IPR036812 NADP-dependent oxidoreductase domain superfamily
g325	GO:0031965 nuclear membrane cellular component;GO:0005643 nuclear pore cellular component;GO:0051028 mRNA transport biological process;GO:0015031 protein transport biological process;GO:0005198 structural molecule activity molecular function	K14299 SEH1	ko03013 RNA transport	NA	sp|G0S450|SEH1 CHATD Nucleoporin SEH1	PF00400.29 WD40 WD domain, G-beta repeat;PF16529.2 Ge1 WD40 WD40 region of Ge1, enhancer of mRNA-decapping protein;PF12894.4 ANAPC4 WD40 Anaphase-promoting complex subunit 4 WD40 domain	NA	WD40-repeat-containing domain protein	IPR037597 Nucleoporin Seh1;IPR036322 WD40-repeat-containing domain superfamily;IPR037363 Sec13/Seh1 family;IPR001680 WD40 repeat;IPR017986 WD40-repeat-containing domain
g326	GO:0003924 GTPase activity molecular function;GO:0046872 metal ion binding molecular function;GO:0005525 GTP binding molecular function;GO:0005737 cytoplasm cellular component;GO:0003743 translation initiation factor activity molecular function	K03243 EIF5B	ko03013 RNA transport	NA	sp|G0S8G9|IF2P CHATD Eukaryotic translation initiation factor 5B	PF00009.24 GTP EFTU Elongation factor Tu GTP binding domain;PF03144.22 GTP EFTU D2 Elongation factor Tu domain 2;PF14578.3 GTP EFTU D4 Elongation factor Tu domain 4;PF01926.20 MMR HSR1 50S ribosome-binding GTPase;PF11987.5 IF-2 Translation-initiation factor 2;PF03029.14 ATP bind 1 Conserved hypothetical ATP binding protein;PF08477.10 Roc Ras of Complex, Roc, domain of DAPkinase	WP 090717290.1 translation initiation factor IF-2	hypothetical protein Micbo1qcDRAFT 61334	IPR000795 Transcription factor, GTP-binding domain;IPR023115 Translation initiation factor IF- 2, domain 3;IPR005225 Small GTP-binding protein domain;IPR015760 Translation initiation factor IF- 2;IPR009000 Translation protein, beta-barrel domain superfamily;IPR027417 P-loop containing nucleoside triphosphate hydrolase;IPR036925 Translation initiation factor IF-2, domain 3 superfamily;IPR004161 Tr…
g327	GO:0004042 acetyl-CoA:L-glutamate N-acetyltransferase activity molecular function;GO:0005739 mitochondrion cellular component;GO:0006526 arginine biosynthetic process biological process	K00618 E2.3.1.1	ko01210 2-Oxocarboxylic acid metabolism;ko01230 Biosynthesis of amino acids;ko00220 Arginine biosynthesis	Acetylglutamate synthase	sp|B2B2C5|NAGS PODAN Amino-acid acetyltransferase, mitochondrial	PF04768.10 NAT NAT, N-acetyltransferase, of N-acetylglutamate synthase	WP 100309611.1 acetylglutamate kinase	hypothetical protein Micbo1qcDRAFT 233613	IPR006855 Vertebrate-like NAGS Gcn5-related N-acetyltransferase (GNAT) domain;IPR011190 N-acetylglutamate synthase, fungal
g328	GO:0019899 enzyme binding molecular function;GO:0032991 macromolecular complex cellular component;GO:0048384 retinoic acid receptor signaling pathway biological process;GO:0030218 erythrocyte differentiation biological process;GO:0005634 nucleus cellular component;GO:0003713 transcription coactivator activity molecular function;GO:0042119 neutrophil activation biological process;GO:1900087 positi…	NA	NA	SET domain-containing protein (function unknown)	sp|Q3UG20|KMT2E MOUSE Inactive histone-lysine N-methyltransferase 2E	PF00628.26 PHD PHD-finger;PF00856.25 SET SET domain	NA	hypothetical protein Micbo1qcDRAFT 61358	IPR013083 Zinc finger, RING/FYVE/PHD-type;IPR001965 Zinc finger, PHD-type;IPR011011 Zinc finger, FYVE/PHD-type;IPR001214 SET domain
g329	GO:0005783 endoplasmic reticulum cellular component;GO:0046872 metal ion binding molecular function;GO:0043541 UDP-N-acetylglucosamine transferase complex cellular component;GO:0016757 transferase activity, transferring glycosyl groups molecular function;GO:0006487 protein N-linked glycosylation biological process;GO:0016021 integral component of membrane cellular component;GO:0009060 aerobic res…	K01001 ALG7	ko00510 N-Glycan biosynthesis	NA	sp|P07286|GPT YEAST UDP-N-acetylglucosamine--dolichyl-phosphate N-acetylglucosaminephosphotransferase	PF00953.18 Glycos transf 4 Glycosyl transferase family 4	WP 077597301.1 undecaprenyl/decaprenyl-phosphate alpha-N-acetylglucosaminyl 1-phosphate transferase	UDP-N-acetylglucosamine-1-P transferase	IPR033895 UDP-GlcNAc-dolichyl-phosphate GlcNAc phosphotransferase;IPR000715 Glycosyl transferase, family 4
g330	GO:0005829 cytosol cellular component;GO:0005634 nucleus cellular component;GO:0005524 ATP binding molecular function	K09489 HSPA4	ko04612 Antigen processing and presentation	NA	sp|O74225|HSP88 NEUCR Heat shock protein hsp88	PF00012.17 HSP70 Hsp70 protein;PF06723.10 MreB Mbl MreB/Mbl protein	WP 071227293.1 molecular chaperone DnaK	hsp70-like protein	IPR029048 Heat shock protein 70kD, C-terminal domain superfamily;IPR043129 ATPase, nucleotide binding domain;IPR013126 Heat shock protein 70 family;IPR018181 Heat shock protein 70, conserved site;IPR029047 Heat shock protein 70kD, peptide-binding domain superfamily
g331	NA	NA	NA	NA	NA	PF10433.6 MMS1 N Mono-functional DNA-alkylating methyl methanesulfonate N-term	NA	mono-functional DNA-alkylating methyl methanesulfonate N-term-domain-containing protein	IPR015943 WD40/YVTN repeat-like-containing domain superfamily
g332	NA	NA	NA	NA	NA	PF00566.15 RabGAP-TBC Rab-GTPase-TBC domain	NA	rab-GTPase-TBC domain-domain-containing protein	IPR000195 Rab-GTPase-TBC domain;IPR035969 Rab-GTPase-TBC domain superfamily
g333	GO:0042147 retrograde transport, endosome to Golgi biological process;GO:0006896 Golgi to vacuole transport biological process;GO:0032456 endocytic recycling biological process;GO:0009860 pollen tube growth biological process;GO:0017137 Rab GTPase binding molecular function;GO:0019953 sexual reproduction biological process;GO:0015031 protein transport biological process;GO:0000938 GARP complex ce…	NA	NA	NA	sp|Q94KD3|VP52A ARATH Vacuolar protein sorting-associated protein 52 A	PF09763.6 Sec3 C Exocyst complex component Sec3;PF04129.9 Vps52 Vps52 / Sac2 family	NA	Sac2 family-domain-containing protein	IPR007258 Vps52
g334	GO:0006452 translational frameshifting biological process;GO:0043022 ribosome binding molecular function;GO:0003746 translation elongation factor activity molecular function;GO:0045901 positive regulation of translational elongation biological process;GO:0045905 positive regulation of translational termination biological process;GO:0005737 cytoplasm cellular component	NA	NA	NA	sp|O94083|IF5A CANAL Eukaryotic translation initiation factor 5A	PF08207.9 EFP N Elongation factor P (EF-P) KOW-like domain;PF01287.17 eIF-5a Eukaryotic elongation factor 5A hypusine, DNA-binding OB fold	WP 110285662.1 translation initiation factor IF-5A	eukaryotic translation initiation factor eif-5a	IPR019769 Translation elongation factor, IF5A, hypusine site;IPR008991 Translation protein SH3-like domain superfamily;IPR014722 Ribosomal protein L2, domain 2;IPR001884 Translation elongation factor IF5A-like;IPR012340 Nucleic acid-binding, OB-fold;IPR020189 Translation elongation factor, IF5A C-terminal
g335	GO:0031625 ubiquitin protein ligase binding molecular function;GO:0003735 structural constituent of ribosome molecular function;GO:0006412 translation biological process;GO:0031386 protein tag molecular function;GO:0005634 nucleus cellular component;GO:0016567 protein ubiquitination biological process;GO:0019941 modification-dependent protein catabolic process biological process;GO:0005840 riboso…	NA	NA	NA	sp|P0C224|RL40 NEUCR Ubiquitin-60S ribosomal protein L40	PF01020.14 Ribosomal L40e Ribosomal L40e family;PF11781.5 zf-RRN7 Zinc-finger of RNA-polymerase I-specific TFIIB, Rrn7;PF00240.20 ubiquitin Ubiquitin family;PF11976.5 Rad60-SLD Ubiquitin-2 like Rad60 SUMO-like;PF14560.3 Ubiquitin 2 Ubiquitin-like domain	WP 080961009.1 hypothetical protein	hypothetical protein EKO27 g10502	IPR029071 Ubiquitin-like domain superfamily;IPR019956 Ubiquitin domain;IPR011332 Zinc-binding ribosomal protein;IPR038587 Ribosomal protein L40e superfamily;IPR000626 Ubiquitin-like domain;IPR019954 Ubiquitin conserved site;IPR021752 Transcription initiation factor Rrn7, Zinc-finger;IPR001975 Ribosomal protein L40e
g336	GO:0017137 Rab GTPase binding molecular function;GO:0016192 vesicle-mediated transport biological process;GO:0005783 endoplasmic reticulum cellular component;GO:0005794 Golgi apparatus cellular component;GO:0016021 integral component of membrane cellular component	NA	NA	NA	sp|Q9UTD3|YIP5 SCHPO Protein YIP5	PF10161.6 DDDD Putative mitochondrial precursor protein;PF04893.14 Yip1 Yip1 domain	NA	YIPF1 protein	IPR039765 Protein Yip5/YIPF1/YIPF2;IPR006977 Yip1 domain
g337	NA	NA	NA	NA	NA	PF00581.17 Rhodanese Rhodanese-like domain	WP 038146131.1 sulfurtransferase	hypothetical protein VMCG 02667	IPR036873 Rhodanese-like domain superfamily;IPR001763 Rhodanese-like domain
g338	GO:0016125 sterol metabolic process biological process;GO:0020037 heme binding molecular function;GO:0005783 endoplasmic reticulum cellular component;GO:0005506 iron ion binding molecular function;GO:0000249 C-22 sterol desaturase activity molecular function;GO:0004497 monooxygenase activity molecular function;GO:0055114 oxidation-reduction process biological process;GO:0006696 ergosterol biosynt…	K09831 ERG5, CYP61A	ko00100 Steroid biosynthesis	NA	sp|P54781|ERG5 YEAST Cytochrome P450 61	PF00067.19 p450 Cytochrome P450	WP 033091031.1 cytochrome P450	cytochrome P450 61	IPR036396 Cytochrome P450 superfamily;IPR001128 Cytochrome P450;IPR002403 Cytochrome P450, E-class, group IV;IPR017972 Cytochrome P450, conserved site
g339	GO:0005829 cytosol cellular component;GO:0071555 cell wall organization biological process;GO:0005794 Golgi apparatus cellular component;GO:0045174 glutathione dehydrogenase (ascorbate) activity molecular function;GO:0004364 glutathione transferase activity molecular function;GO:0005634 nucleus cellular component;GO:0005737 cytoplasm cellular component	NA	NA	NA	sp|O94524|GTO2 SCHPO Glutathione S-transferase omega-like 2	PF16865.2 GST C 5 Glutathione S-transferase, C-terminal domain;PF13410.3 GST C 2 Glutathione S-transferase, C-terminal domain;PF13417.3 GST N 3 Glutathione S-transferase, N-terminal domain;PF00043.22 GST C Glutathione S-transferase, C-terminal domain;PF13409.3 GST N 2 Glutathione S-transferase, N-terminal domain	WP 008889879.1 glutathione S-transferase family protein	ubiquitin-activating enzyme E1 1	IPR010987 Glutathione S-transferase, C-terminal-like;IPR036249 Thioredoxin-like superfamily;IPR036282 Glutathione S-transferase, C-terminal domain superfamily;IPR040079 Glutathione Transferase family;IPR004045 Glutathione S-transferase, N-terminal;IPR016639 Glutathione S-transferase Omega/GSH
g340	GO:0005737 cytoplasm cellular component;GO:0005524 ATP binding molecular function;GO:0005634 nucleus cellular component;GO:0004839 ubiquitin activating enzyme activity molecular function	K03178 UBE1, UBA1	ko05012 Parkinson disease;ko04120 Ubiquitin mediated proteolysis	NA	sp|P52495|UBA1 CANAW Ubiquitin-activating enzyme E1 1	PF09358.7 E1 UFD Ubiquitin fold domain;PF00899.18 ThiF ThiF family;PF10585.6 UBA e1 thiolCys Ubiquitin-activating enzyme active site;PF16191.2 E1 4HB Ubiquitin-activating enzyme E1 four-helix bundle;PF16190.2 E1 FCCH Ubiquitin-activating enzyme E1 FCCH domain	WP 088761282.1 MULTISPECIES: ThiF family adenylyltransferase	ubiquitin-activating enzyme E1 1	IPR035985 Ubiquitin-activating enzyme;IPR033127 Ubiquitin-activating enzyme E1, Cys active site;IPR000594 THIF-type NAD/FAD binding fold;IPR038252 Ubiquitin-activating enzyme E1, C-terminal domain superfamily;IPR042302 Ubiquitin-activating enzyme E1, FCCH domain superfamily;IPR032418 Ubiquitin-activating enzyme E1, FCCH domain;IPR019572 Ubiquitin-activating enzyme, catalytic cysteine domain;IPR01…
g341	NA	NA	NA	NA	NA	NA	NA	NA	NA
g342	NA	NA	NA	NA	NA	PF13854.3 Kelch 5 Kelch motif;PF13415.3 Kelch 3 Galactose oxidase, central domain	NA	hypothetical protein Micbo1qcDRAFT 162603	IPR011043 Galactose oxidase/kelch, beta-propeller;IPR015915 Kelch-type beta propeller
g343	GO:0006357 regulation of transcription from RNA polymerase II promoter biological process;GO:0006281 DNA repair biological process;GO:0035267 NuA4 histone acetyltransferase complex cellular component;GO:0016573 histone acetylation biological process	NA	NA	NA	sp|Q6CF40|EAF7 YARLI Chromatin modification-related protein EAF7	PF07904.10 Eaf7 Chromatin modification-related protein EAF7	NA	chromatin modification-related protein EAF7-domain-containing protein	IPR012423 Chromatin modification-related protein Eaf7/MRGBP
g344	NA	NA	NA	NA	NA	PF04130.10 Spc97 Spc98 Spc97 / Spc98 family	NA	Spc98 family-domain-containing protein	IPR040457 Gamma tubulin complex component, C-terminal;IPR007259 Gamma-tubulin complex component protein;IPR042241 Gamma-tubulin complex, C-terminal domain superfamily;IPR041470 Gamma tubulin complex component protein, N-terminal
g345	GO:0044732 mitotic spindle pole body cellular component;GO:0051010 microtubule plus-end binding molecular function;GO:0005829 cytosol cellular component;GO:0051455 attachment of spindle microtubules to kinetochore involved in homologous chromosome segregation biological process;GO:0043622 cortical microtubule organization biological process;GO:0000778 condensed nuclear chromosome kinetochore cell…	NA	NA	NA	sp|Q9P6S5|ASK1 SCHPO DASH complex subunit ask1	PF08655.7 DASH Ask1 DASH complex subunit Ask1	NA	Spc98 family-domain-containing protein	IPR013964 DASH complex subunit Ask1
g346	GO:0003774 motor activity molecular function;GO:0030428 cell septum cellular component;GO:0030659 cytoplasmic vesicle membrane cellular component;GO:0016021 integral component of membrane cellular component;GO:0005524 ATP binding molecular function;GO:0031505 fungal-type cell wall organization biological process;GO:0003779 actin binding molecular function;GO:0005886 plasma membrane cellular compo…	K00698 CHS1	ko00520 Amino sugar and nucleotide sugar metabolism	NA	sp|Q4P9K9|CHS8 USTMA Chitin synthase 8	PF13641.3 Glyco tranf 2 3 Glycosyltransferase like family 2;PF13632.3 Glyco trans 2 3 Glycosyl transferase family group 2;PF00173.25 Cyt-b5 Cytochrome b5-like Heme/Steroid binding domain;PF08766.8 DEK C DEK C terminal domain;PF00063.18 Myosin head Myosin head (motor domain);PF13481.3 AAA 25 AAA domain;PF03142.12 Chitin synth 2 Chitin synthase;PF00535.23 Glycos transf 2 Glycosyl transferase family…	WP 062057166.1 hypothetical protein	chitin synthase 6	IPR001199 Cytochrome b5-like heme/steroid binding domain;IPR036400 Cytochrome b5-like heme/steroid binding domain superfamily;IPR014876 DEK, C-terminal;IPR025662 Sigma-54 interaction domain, ATP-binding site 1;IPR029044 Nucleotide-diphospho-sugar transferases;IPR001609 Myosin head, motor domain;IPR027417 P-loop containing nucleoside triphosphate hydrolase;IPR004835 Chitin synthase;IPR036037 Class…
g347	GO:0005886 plasma membrane cellular component;GO:0031505 fungal-type cell wall organization biological process;GO:0004100 chitin synthase activity molecular function;GO:0030428 cell septum cellular component;GO:0016021 integral component of membrane cellular component;GO:0030659 cytoplasmic vesicle membrane cellular component	K00698 CHS1	ko00520 Amino sugar and nucleotide sugar metabolism	NA	sp|O13395|CHS6 USTMA Chitin synthase 6	PF00173.25 Cyt-b5 Cytochrome b5-like Heme/Steroid binding domain;PF08766.8 DEK C DEK C terminal domain;PF00063.18 Myosin head Myosin head (motor domain);PF03142.12 Chitin synth 2 Chitin synthase;PF00535.23 Glycos transf 2 Glycosyl transferase family 2;PF13641.3 Glyco tranf 2 3 Glycosyltransferase like family 2;PF13632.3 Glyco trans 2 3 Glycosyl transferase family group 2;PF13506.3 Glyco transf 21…	WP 087142440.1 glycosyltransferase family 2 protein	class V chitin synthase	IPR004835 Chitin synthase;IPR036400 Cytochrome b5-like heme/steroid binding domain superfamily;IPR014876 DEK, C-terminal;IPR001199 Cytochrome b5-like heme/steroid binding domain;IPR029044 Nucleotide-diphospho-sugar transferases;IPR001609 Myosin head, motor domain;IPR027417 P-loop containing nucleoside triphosphate hydrolase
g348	GO:0006888 ER to Golgi vesicle-mediated transport biological process;GO:0005802 trans-Golgi network cellular component;GO:0006890 retrograde vesicle-mediated transport, Golgi to ER biological process;GO:0005793 endoplasmic reticulum-Golgi intermediate compartment cellular component;GO:0048471 perinuclear region of cytoplasm cellular component;GO:0046872 metal ion binding molecular function;GO:000…	K12492 ARFGAP1	ko04144 Endocytosis	NA	sp|P35197|GCS1 YEAST ADP-ribosylation factor GTPase-activating protein GCS1	PF01412.15 ArfGap Putative GTPase activating protein for Arf	NA	hypothetical protein Micbo1qcDRAFT 233636	IPR037278 ARFGAP/RecO-like zinc finger;IPR001164 Arf GTPase activating protein;IPR038508 ArfGAP domain superfamily
g349	GO:0009055 electron carrier activity molecular function;GO:0005739 mitochondrion cellular component;GO:0033539 fatty acid beta-oxidation using acyl-CoA dehydrogenase biological process;GO:0005759 mitochondrial matrix cellular component;GO:0022904 respiratory electron transport chain biological process	NA	NA	Electron transfer flavoprotein, alpha and beta subunits	sp|P38117|ETFB HUMAN Electron transfer flavoprotein subunit beta	PF01012.18 ETF Electron transfer flavoprotein domain	WP 007012654.1 electron transfer flavoprotein subunit beta/FixA family protein	electron transfer flavo protein beta-subunit	IPR014729 Rossmann-like alpha/beta/alpha sandwich fold;IPR012255 Electron transfer flavoprotein, beta subunit;IPR000049 Electron transfer flavoprotein, beta-subunit, conserved site;IPR033948 Electron transfer flavoprotein, beta subunit, N-terminal;IPR014730 Electron transfer flavoprotein, alpha/beta-subunit, N-terminal
g350	GO:0004088 carbamoyl-phosphate synthase (glutamine-hydrolyzing) activity molecular function;GO:0005759 mitochondrial matrix cellular component;GO:0005737 cytoplasm cellular component;GO:0006807 nitrogen compound metabolic process biological process;GO:0005951 carbamoyl-phosphate synthase complex cellular component;GO:0006541 glutamine metabolic process biological process;GO:0006207 'de novo' pyri…	K01956 carA, CPA1	ko00250 Alanine, aspartate and glutamate metabolism;ko00240 Pyrimidine metabolism	NA	sp|P22572|CARA NEUCR Carbamoyl-phosphate synthase arginine-specific small chain, mitochondrial	PF00988.19 CPSase sm chain Carbamoyl-phosphate synthase small chain, CPSase domain;PF07722.10 Peptidase C26 Peptidase C26;PF08252.8 Leader CPA1 arg-2/CPA1 leader peptide;PF00117.25 GATase Glutamine amidotransferase class-I	WP 118657139.1 glutamine-hydrolyzing carbamoyl-phosphate synthase small subunit	class I glutamine amidotransferase-like protein	IPR002474 Carbamoyl-phosphate synthase small subunit, N-terminal domain;IPR013203 Leader peptide, Arg-2/CPA1;IPR029062 Class I glutamine amidotransferase-like;IPR036480 Carbamoyl-phosphate synthase small subunit, N-terminal domain superfamily;IPR035686 Carbamoyl-phosphate synthase small subunit, GATase1 domain;IPR006274 Carbamoyl-phosphate synthase, small subunit;IPR017926 Glutamine amidotransfer…
g351	NA	NA	NA	NA	NA	PF02037.24 SAP SAP domain	NA	hypothetical protein Micbo1qcDRAFT 162621, partial	IPR034257 Acinus, RNA recognition motif;IPR035979 RNA-binding domain superfamily;IPR003034 SAP domain;IPR036361 SAP domain superfamily
g352	NA	NA	NA	NA	NA	NA	NA	hypothetical protein Micbo1qcDRAFT 204354	NA
g353	NA	NA	NA	NA	NA	NA	NA	hypothetical protein Micbo1qcDRAFT 233641	IPR013087 Zinc finger C2H2-type
g354	NA	NA	NA	NA	NA	PF00583.22 Acetyltransf 1 Acetyltransferase (GNAT) family	NA	hypothetical protein Micbo1qcDRAFT 61581	IPR000182 GNAT domain
g355	GO:0046982 protein heterodimerization activity molecular function;GO:0005634 nucleus cellular component;GO:0003677 DNA binding molecular function;GO:0000786 nucleosome cellular component	K11254 H4	ko05322 Systemic lupus erythematosus;ko05203 Viral carcinogenesis;ko05034 Alcoholism	Archaeal histone H3/H4	sp|P50566|H4 CHLRE Histone H4	PF15511.3 CENP-T C Centromere kinetochore component CENP-T histone fold;PF00125.21 Histone Core histone H2A/H2B/H3/H4	WP 064660454.1 hypothetical protein	histone-fold-containing protein	IPR009072 Histone-fold;IPR019809 Histone H4, conserved site;IPR001951 Histone H4
g356	GO:0034599 cellular response to oxidative stress biological process;GO:0005634 nucleus cellular component;GO:0005737 cytoplasm cellular component	NA	NA	NA	sp|Q7RX39|SVF1 NEUCR Survival factor 1	PF17187.1 Svf1 C Svf1-like C-terminal lipocalin-like domain;PF08622.7 Svf1 Svf1-like N-terminal lipocalin domain	NA	oxidative stress survival, Svf1-like protein	IPR013931 Svf1-like, N-terminal;IPR033394 Svf1-like, C-terminal
g357	GO:0005737 cytoplasm cellular component;GO:0032543 mitochondrial translation biological process;GO:0019843 rRNA binding molecular function;GO:0070180 large ribosomal subunit rRNA binding molecular function;GO:0006412 translation biological process;GO:0015934 large ribosomal subunit cellular component;GO:0000027 ribosomal large subunit assembly biological process;GO:0003735 structural constituent …	K02867 RP-L11, MRPL11, rplK	ko03010 Ribosome	NA	sp|Q9UTK2|RM19 SCHPO 54S ribosomal protein L19, mitochondrial	PF00298.16 Ribosomal L11 Ribosomal protein L11, RNA binding domain;PF03946.11 Ribosomal L11 N Ribosomal protein L11, N-terminal domain	WP 107753033.1 50S ribosomal protein L11	ribosomal protein L11	IPR036796 Ribosomal protein L11/L12, N-terminal domain superfamily;IPR020783 Ribosomal protein L11, C-terminal;IPR036769 Ribosomal protein L11, C-terminal domain superfamily;IPR020784 Ribosomal protein L11, N-terminal;IPR000911 Ribosomal protein L11/L12;IPR006519 Ribosomal protein L11, bacterial-type
g358	GO:0016020 membrane cellular component;GO:0000329 fungal-type vacuole membrane cellular component;GO:0071944 cell periphery cellular component;GO:0016021 integral component of membrane cellular component;GO:0005886 plasma membrane cellular component;GO:0006893 Golgi to plasma membrane transport biological process;GO:0005783 endoplasmic reticulum cellular component;GO:0005227 calcium activated cat…	NA	NA	NA	sp|Q03516|RSN1 YEAST Uncharacterized protein RSN1	PF02714.12 RSN1 7TM Calcium-dependent channel, 7TM region, putative phosphate;PF14703.3 PHM7 cyt Cytosolic domain of 10TM putative phosphate transporter;PF13967.3 RSN1 TM Late exocytosis, associated with Golgi transport;PF12621.5 PHM7 ext Extracellular tail, of 10TM putative phosphate transporter	NA	DUF221-domain-containing protein	IPR027815 10TM putative phosphate transporter, cytosolic domain;IPR022257 10TM putative phosphate transporter, extracellular tail;IPR032880 Calcium permeable stress-gated cation channel 1, N-terminal transmembrane domain;IPR003864 Calcium-dependent channel, 7TM region, putative phosphate
g359	GO:0005829 cytosol cellular component;GO:0005634 nucleus cellular component;GO:0080009 mRNA methylation biological process;GO:0001734 mRNA (N6-adenosine)-methyltransferase activity molecular function;GO:0009007 site-specific DNA-methyltransferase (adenine-specific) activity molecular function	NA	NA	NA	sp|Q09800|YAA7 SCHPO Uncharacterized protein C22G7.07c	PF05063.11 MT-A70 MT-A70	NA	hypothetical protein E0Z10 g9498	IPR007757 MT-A70-like;IPR029063 S-adenosyl-L-methionine-dependent methyltransferase;IPR002052 DNA methylase, N-6 adenine-specific, conserved site
g360	NA	K02892 RP-L23, MRPL23, rplW	ko03010 Ribosome	NA	NA	PF00276.17 Ribosomal L23 Ribosomal protein L23	NA	hypothetical protein Micbo1qcDRAFT 134444	IPR012677 Nucleotide-binding alpha-beta plait domain superfamily;IPR013025 Ribosomal protein L25/L23;IPR012678 Ribosomal protein L23/L15e core domain superfamily
g361	NA	NA	NA	NA	NA	PF01965.21 DJ-1 PfpI DJ-1/PfpI family;PF17124.2 ThiJ like ThiJ/PfpI family-like	WP 091055803.1 DJ-1/PfpI family protein	class I glutamine amidotransferase-like protein	IPR002818 DJ-1/PfpI;IPR029062 Class I glutamine amidotransferase-like
g362	GO:0005737 cytoplasm cellular component;GO:0032007 negative regulation of TOR signaling biological process;GO:0023052 signaling biological process;GO:2000134 negative regulation of G1/S transition of mitotic cell cycle biological process;GO:0051726 regulation of cell cycle biological process;GO:0033596 TSC1-TSC2 complex cellular component;GO:0046627 negative regulation of insulin receptor signali…	NA	NA	NA	sp|Q09778|TSC1 SCHPO Tuberous sclerosis 1 protein homolog	PF04388.9 Hamartin Hamartin protein	NA	Hamartin protein-domain-containing protein	IPR016024 Armadillo-type fold;IPR007483 Hamartin
g363	GO:0071555 cell wall organization biological process;GO:0000272 polysaccharide catabolic process biological process;GO:0005576 extracellular region cellular component;GO:0005886 plasma membrane cellular component;GO:0042973 glucan endo-1,3-beta-D-glucosidase activity molecular function;GO:0005618 cell wall cellular component;GO:0031225 anchored component of membrane cellular component	K01199 EGLC	ko00500 Starch and sucrose metabolism	NA	sp|B0XXF8|EGLC ASPFC Probable glucan endo-1,3-beta-glucosidase eglC	PF00332.15 Glyco hydro 17 Glycosyl hydrolases family 17	WP 020403143.1 MFS transporter	glycoside hydrolase superfamily	IPR000490 Glycoside hydrolase family 17;IPR017853 Glycoside hydrolase superfamily
g364	GO:0005739 mitochondrion cellular component;GO:0071949 FAD binding molecular function;GO:0047545 2-hydroxyglutarate dehydrogenase activity molecular function;GO:0003973 (S)-2-hydroxy-acid oxidase activity molecular function	NA	NA	L-2-hydroxyglutarate oxidase LhgO	sp|Q9LES4|L2HDH ARATH L-2-hydroxyglutarate dehydrogenase, mitochondrial	PF01266.21 DAO FAD dependent oxidoreductase;PF13450.3 NAD binding 8 NAD(P)-binding Rossmann-like domain	WP 099730348.1 MULTISPECIES: NAD(P)/FAD-dependent oxidoreductase	FAD dependent oxidoreductase	IPR036188 FAD/NAD(P)-binding domain superfamily;IPR006076 FAD dependent oxidoreductase
g365	NA	NA	NA	NA	NA	PF04508.9 Pox A type inc Viral A-type inclusion protein repeat;PF09755.6 DUF2046 Uncharacterized conserved protein H4 (DUF2046);PF04102.9 SlyX SlyX	NA	hypothetical protein Micbo1qcDRAFT 162641	NA
g366	NA	NA	NA	NA	NA	NA	NA	hypothetical protein Micbo1qcDRAFT 162643, partial	NA
g367	GO:0071541 eukaryotic translation initiation factor 3 complex, eIF3m cellular component;GO:0071540 eukaryotic translation initiation factor 3 complex, eIF3e cellular component;GO:0001732 formation of cytoplasmic translation initiation complex biological process;GO:0016282 eukaryotic 43S preinitiation complex cellular component;GO:0003743 translation initiation factor activity molecular function;G…	K03248 EIF3G	ko03013 RNA transport	NA	sp|Q6MFP4|EIF3G NEUCR Eukaryotic translation initiation factor 3 subunit G	PF12353.5 eIF3g Eukaryotic translation initiation factor 3 subunit G;PF00076.19 RRM 1 RNA recognition motif. (a.k.a. RRM, RBD, or RNP domain)	WP 138089224.1 hypothetical protein	translation initiation factor 3, RNA-binding subunit	IPR024675 Eukaryotic translation initiation factor 3 subunit G, N-terminal;IPR000504 RNA recognition motif domain;IPR035979 RNA-binding domain superfamily;IPR017334 Eukaryotic translation initiation factor 3 subunit G;IPR034240 eIF3G, RNA recognition motif;IPR012677 Nucleotide-binding alpha-beta plait domain superfamily
g368	NA	NA	NA	NA	NA	PF12894.4 ANAPC4 WD40 Anaphase-promoting complex subunit 4 WD40 domain;PF00400.29 WD40 WD domain, G-beta repeat;PF10313.6 DUF2415 Uncharacterised protein domain (DUF2415)	NA	WD40-repeat-containing domain protein	IPR015943 WD40/YVTN repeat-like-containing domain superfamily;IPR019417 Domain of unknown function DUF2415
g369	GO:0005739 mitochondrion cellular component;GO:0009847 spore germination biological process;GO:0051082 unfolded protein binding molecular function;GO:0005524 ATP binding molecular function;GO:0071470 cellular response to osmotic stress biological process;GO:0006986 response to unfolded protein biological process;GO:0051085 chaperone mediated protein folding requiring cofactor biological process;G…	K04043 dnaK	ko03018 RNA degradation;ko05152 Tuberculosis	NA	sp|Q5B0C0|HSP7M EMENI Heat shock 70 kDa protein	PF02782.13 FGGY C FGGY family of carbohydrate kinases, C-terminal domain;PF06723.10 MreB Mbl MreB/Mbl protein;PF00012.17 HSP70 Hsp70 protein	WP 088151648.1 molecular chaperone DnaK	heat shock protein 70 family	IPR029048 Heat shock protein 70kD, C-terminal domain superfamily;IPR043129 ATPase, nucleotide binding domain;IPR013126 Heat shock protein 70 family;IPR012725 Chaperone DnaK;IPR018181 Heat shock protein 70, conserved site;IPR029047 Heat shock protein 70kD, peptide-binding domain superfamily
g370	GO:0052716 hydroquinone:oxygen oxidoreductase activity molecular function;GO:0005576 extracellular region cellular component;GO:0005507 copper ion binding molecular function;GO:0005618 cell wall cellular component	K03107 SRP68	ko03060 Protein export	NA	sp|J9VY90|LAC1 CRYNH Laccase-1	PF07731.11 Cu-oxidase 2 Multicopper oxidase;PF00394.19 Cu-oxidase Multicopper oxidase;PF16969.2 SRP68 RNA-binding signal recognition particle 68;PF07732.12 Cu-oxidase 3 Multicopper oxidase	WP 140073915.1 hypothetical protein	hypothetical protein DL770 002473	IPR011706 Multicopper oxidase, type 2;IPR033138 Multicopper oxidases, conserved site;IPR001117 Multicopper oxidase, type 1;IPR011707 Multicopper oxidase, type 3;IPR034652 Signal recognition particle subunit SRP68, RNA-binding domain;IPR038253 SRP68, N-terminal domain superfamily;IPR002355 Multicopper oxidase, copper-binding site;IPR026258 Signal recognition particle subunit SRP68;IPR008972 Cupred…
g371	NA	NA	NA	NA	NA	PF17177.1 PPR long Pentacotripeptide-repeat region of PROPR;PF14559.3 TPR 19 Tetratricopeptide repeat;PF13041.3 PPR 2 PPR repeat family;PF01535.17 PPR PPR repeat;PF12854.4 PPR 1 PPR repeat;PF13812.3 PPR 3 Pentatricopeptide repeat domain	NA	hypothetical protein Micbo1qcDRAFT 162653	IPR002885 Pentatricopeptide repeat;IPR011990 Tetratricopeptide-like helical domain superfamily
g372	NA	NA	NA	NA	NA	PF13673.4 Acetyltransf 10 Acetyltransferase (GNAT) domain;PF00583.22 Acetyltransf 1 Acetyltransferase (GNAT) family;PF13527.4 Acetyltransf 9 Acetyltransferase (GNAT) domain;PF13508.4 Acetyltransf 7 Acetyltransferase (GNAT) domain	NA	hypothetical protein Micbo1qcDRAFT 162655	IPR000182 GNAT domain;IPR016181 Acyl-CoA N-acyltransferase
g373	GO:0071944 cell periphery cellular component;GO:0007165 signal transduction biological process;GO:0034613 cellular protein localization biological process;GO:0032153 cell division site cellular component;GO:0046872 metal ion binding molecular function;GO:0005737 cytoplasm cellular component;GO:0097575 lateral cell cortex cellular component;GO:0061173 positive regulation of establishment of bipola…	K19839 RGA1 2	NA	NA	sp|O74360|RGA4 SCHPO Probable Rho-type GTPase-activating protein 4	PF00620.24 RhoGAP RhoGAP domain;PF00412.19 LIM LIM domain	NA	hypothetical protein Micbo1qcDRAFT 61732	IPR001781 Zinc finger, LIM-type;IPR000198 Rho GTPase-activating protein domain;IPR008936 Rho GTPase activation protein
g374	NA	NA	NA	NA	NA	PF08524.8 rRNA processing rRNA processing	NA	hypothetical protein Micbo1qcDRAFT 61739	NA
g375	NA	NA	NA	NA	sp|Q5RBA3|F214B PONAB Protein FAM214B	PF13889.3 Chromosome seg Chromosome segregation during meiosis;PF13915.3 DUF4210 Domain of unknown function (DUF4210)	NA	hypothetical protein Micbo1qcDRAFT 162658	IPR025261 Domain of unknown function DUF4210;IPR033473 Protein FAM214/SPAC3H8.04, C-terminal
g376	GO:0005628 prospore membrane cellular component;GO:0005935 cellular bud neck cellular component;GO:0006887 exocytosis biological process;GO:0005934 cellular bud tip cellular component;GO:0071944 cell periphery cellular component;GO:0090522 vesicle tethering involved in exocytosis biological process;GO:0016192 vesicle-mediated transport biological process;GO:0006893 Golgi to plasma membrane transp…	K17637 EXOC2, SEC5	ko04014 Ras signaling pathway	NA	sp|P89102|SEC5 YEAST Exocyst complex component SEC5	PF15469.3 Sec5 Exocyst complex component Sec5;PF08700.8 Vps51 Vps51/Vps67	NA	exocyst complex component Sec5-domain-containing protein	IPR039481 Exocyst complex component EXOC2/Sec5, N-terminal domain;IPR029175 Exocyst complex component EXOC2/Sec5
g377	GO:0003723 RNA binding molecular function;GO:0051287 NAD binding molecular function;GO:0004449 isocitrate dehydrogenase (NAD+) activity molecular function;GO:0006099 tricarboxylic acid cycle biological process;GO:0005759 mitochondrial matrix cellular component;GO:0000287 magnesium ion binding molecular function;GO:0005739 mitochondrion cellular component;GO:0008652 cellular amino acid biosyntheti…	K00030 IDH3	ko01200 Carbon metabolism;ko01210 2-Oxocarboxylic acid metabolism;ko00020 Citrate cycle (TCA cycle);ko01230 Biosynthesis of amino acids	NA	sp|Q9USP8|IDH2 SCHPO Isocitrate dehydrogenase [NAD] subunit 2, mitochondrial	PF08010.8 Phage 30 3 Bacteriophage protein GP30.3;PF00180.17 Iso dh Isocitrate/isopropylmalate dehydrogenase	WP 054491727.1 isocitrate dehydrogenase (NAD(+))	isocitrate dehydrogenase	IPR024084 Isopropylmalate dehydrogenase-like domain;IPR004434 Isocitrate dehydrogenase NAD-dependent;IPR019818 Isocitrate/isopropylmalate dehydrogenase, conserved site
g378	NA	NA	NA	NA	NA	NA	NA	hypothetical protein Micbo1qcDRAFT 204380	NA
g379	GO:0055085 transmembrane transport biological process;GO:0016021 integral component of membrane cellular component;GO:0005886 plasma membrane cellular component	NA	NA	NA	sp|B8N0F1|ASAE ASPFN MFS transporter asaE	PF07690.13 MFS 1 Major Facilitator Superfamily	WP 109795149.1 MFS transporter	MFS transporter asaE	IPR011701 Major facilitator superfamily;IPR036259 MFS transporter superfamily;IPR020846 Major facilitator superfamily domain
g380	NA	NA	NA	NA	NA	NA	NA	hypothetical protein Micbo1qcDRAFT 162667	NA
g381	NA	NA	NA	NA	NA	PF04450.9 BSP Peptidase of plants and bacteria	WP 084090058.1 hypothetical protein	peptidase of plants and bacteria-domain-containing protein	IPR007541 Uncharacterised protein family, basic secretory protein
g382	GO:0005634 nucleus cellular component;GO:0005819 spindle cellular component;GO:0051301 cell division biological process;GO:0005737 cytoplasm cellular component;GO:0007049 cell cycle biological process;GO:0005874 microtubule cellular component	NA	NA	NA	sp|Q2H0S9|STU1 CHAGB Protein STU1	PF13646.3 HEAT 2 HEAT repeats;PF02985.19 HEAT HEAT repeat;PF12348.5 CLASP N CLASP N terminal;PF12717.4 Cnd1 non-SMC mitotic condensation complex subunit 1;PF01602.17 Adaptin N Adaptin N terminal region	NA	clasp N terminal-domain-containing protein	IPR011989 Armadillo-like helical;IPR034085 TOG domain;IPR024395 CLASP N-terminal domain;IPR016024 Armadillo-type fold
g383	NA	NA	NA	NA	NA	NA	NA	hypothetical protein Micbo1qcDRAFT 162673	IPR001138 Zn(2)-C6 fungal-type DNA-binding domain
g384	GO:0008152 metabolic process biological process;GO:0016798 hydrolase activity, acting on glycosyl bonds molecular function;GO:0030246 carbohydrate binding molecular function;GO:0005576 extracellular region cellular component	NA	NA	Putative alpha-1,2-mannosidase	sp|D4ATR3|A7629 ARTBC Uncharacterized secreted glycosidase ARB 07629	PF07971.9 Glyco hydro 92 Glycosyl hydrolase family 92	WP 050061813.1 glycoside hydrolase family 92 protein	glycoside hydrolase family 92 protein	IPR008928 Six-hairpin glycosidase superfamily;IPR012939 Glycosyl hydrolase family 92;IPR005887 Alpha-1,2-mannosidase, putative;IPR041371 Glycosyl hydrolase family 92 N-terminal domain;IPR014718 Glycoside hydrolase-type carbohydrate-binding
g385	GO:0016021 integral component of membrane cellular component;GO:0022857 transmembrane transporter activity molecular function;GO:0005886 plasma membrane cellular component	NA	NA	NA	sp|K0E3U9|ECDD ASPRU Major facilitator-type transporter ecdD	PF07690.13 MFS 1 Major Facilitator Superfamily;PF00083.21 Sugar tr Sugar (and other) transporter	WP 119070374.1 sugar porter family MFS transporter	general substrate transporter	IPR020846 Major facilitator superfamily domain;IPR036259 MFS transporter superfamily;IPR005828 Major facilitator, sugar transporter-like;IPR005829 Sugar transporter, conserved site;IPR003663 Sugar/inositol transporter
g386	NA	NA	NA	NA	NA	PF01399.24 PCI PCI domain	NA	hypothetical protein Micbo1qcDRAFT 195287	IPR040114 Nuclear mRNA export protein Thp1-like
g387	GO:0046952 ketone body catabolic process biological process;GO:0005739 mitochondrion cellular component;GO:0006635 fatty acid beta-oxidation biological process;GO:0006085 acetyl-CoA biosynthetic process biological process;GO:0003988 acetyl-CoA C-acyltransferase activity molecular function;GO:1902860 propionyl-CoA biosynthetic process biological process;GO:0046356 acetyl-CoA catabolic process biol…	K00626 E2.3.1.9, atoB	ko00640 Propanoate metabolism;ko00310 Lysine degradation;ko00620 Pyruvate metabolism;ko00362 Benzoate degradation;ko01212 Fatty acid metabolism;ko00720 Carbon fixation pathways in prokaryotes;ko00900 Terpenoid backbone biosynthesis;ko02020 Two-component system;ko00650 Butanoate metabolism;ko00071 Fatty acid degradation;ko01200 Carbon metabolism;ko00380 Tryptophan metabolism;ko00072 Synthesis and …	Acetyl-CoA acetyltransferase	sp|Q29RZ0|THIL BOVIN Acetyl-CoA acetyltransferase, mitochondrial	PF00108.20 Thiolase N Thiolase, N-terminal domain;PF02803.15 Thiolase C Thiolase, C-terminal domain;PF00109.23 ketoacyl-synt Beta-ketoacyl synthase, N-terminal domain	WP 085414437.1 acetyl-CoA C-acyltransferase	acetyl-CoA acetyltransferase	IPR020616 Thiolase, N-terminal;IPR016039 Thiolase-like;IPR002155 Thiolase;IPR020610 Thiolase, active site;IPR020617 Thiolase, C-terminal;IPR020615 Thiolase, acyl-enzyme intermediate active site
g388	GO:0030435 sporulation resulting in formation of a cellular spore biological process;GO:0000209 protein polyubiquitination biological process;GO:0005524 ATP binding molecular function;GO:0006325 chromatin organization biological process;GO:0061631 ubiquitin conjugating enzyme activity molecular function;GO:0043161 proteasome-mediated ubiquitin-dependent protein catabolic process biological proces…	K10573 UBE2A, UBC2, RAD6A	ko04120 Ubiquitin mediated proteolysis	NA	sp|P52493|UBC2 NEUCR Ubiquitin-conjugating enzyme E2 2	PF00179.23 UQ con Ubiquitin-conjugating enzyme;PF05773.19 RWD RWD domain;PF14461.3 Prok-E2 B Prokaryotic E2 family B	WP 071414401.1 ubiquitin-conjugating enzyme E2, partial	uncharacterized protein PODANS 6 1580	IPR016135 Ubiquitin-conjugating enzyme/RWD-like;IPR000608 Ubiquitin-conjugating enzyme E2;IPR023313 Ubiquitin-conjugating enzyme, active site
g389	GO:0005874 microtubule cellular component;GO:0005737 cytoplasm cellular component;GO:0003777 microtubule motor activity molecular function;GO:0005524 ATP binding molecular function;GO:0008017 microtubule binding molecular function;GO:0007018 microtubule-based movement biological process	K10396 KIF5	ko04728 Dopaminergic synapse;ko04144 Endocytosis	NA	sp|Q86Z98|KINH GIBMO Kinesin heavy chain	PF16796.2 Microtub bd Microtubule binding;PF00225.20 Kinesin Kinesin motor domain	WP 129109240.1 hypothetical protein	kinesin motor domain-containing protein	IPR001752 Kinesin motor domain;IPR027640 Kinesin-like protein;IPR019821 Kinesin motor domain, conserved site;IPR027417 P-loop containing nucleoside triphosphate hydrolase;IPR036961 Kinesin motor domain superfamily
g390	GO:0048046 apoplast cellular component;GO:0030145 manganese ion binding molecular function;GO:0045735 nutrient reservoir activity molecular function;GO:0005618 cell wall cellular component	NA	NA	NA	sp|Q652Q1|GL91 ORYSJ Germin-like protein 9-1	PF00190.19 Cupin 1 Cupin	NA	RmlC-like cupin domain-containing protein	IPR006045 Cupin 1;IPR014710 RmlC-like jelly roll fold;IPR011051 RmlC-like cupin domain superfamily
g391	GO:0000272 polysaccharide catabolic process biological process;GO:0005576 extracellular region cellular component;GO:0005829 cytosol cellular component;GO:0071555 cell wall organization biological process;GO:0005634 nucleus cellular component;GO:0009986 cell surface cellular component;GO:0008422 beta-glucosidase activity molecular function	NA	NA	NA	sp|O74851|ADG3 SCHPO Probable secreted beta-glucosidase adg3	PF05887.8 Trypan PARP Procyclic acidic repetitive protein (PARP);PF03856.10 SUN Beta-glucosidase (SUN family)	NA	hypothetical protein Micbo1qcDRAFT 61852	IPR005556 SUN family
g392	GO:0050660 flavin adenine dinucleotide binding molecular function;GO:1900793 shamixanthone biosynthetic process biological process;GO:0016614 oxidoreductase activity, acting on CH-OH group of donors molecular function	NA	NA	NA	sp|Q5AUN2|XPTC EMENI Dehydrogenase xptC	PF13738.3 Pyr redox 3 Pyridine nucleotide-disulphide oxidoreductase;PF13450.3 NAD binding 8 NAD(P)-binding Rossmann-like domain;PF05834.9 Lycopene cycl Lycopene cyclase protein;PF00732.16 GMC oxred N GMC oxidoreductase;PF01266.21 DAO FAD dependent oxidoreductase;PF03486.11 HI0933 like HI0933-like protein;PF07992.11 Pyr redox 2 Pyridine nucleotide-disulphide oxidoreductase;PF05199.10 GMC oxred C G…	WP 099036580.1 choline dehydrogenase	hypothetical protein Micbo1qcDRAFT 224603	IPR036188 FAD/NAD(P)-binding domain superfamily;IPR000172 Glucose-methanol-choline oxidoreductase, N-terminal;IPR007867 Glucose-methanol-choline oxidoreductase, C-terminal;IPR012132 Glucose-methanol-choline oxidoreductase
g393	GO:0061608 nuclear import signal receptor activity molecular function;GO:0005737 cytoplasm cellular component;GO:0005634 nucleus cellular component;GO:0006404 RNA import into nucleus biological process;GO:0006606 protein import into nucleus biological process;GO:0005635 nuclear envelope cellular component;GO:0005829 cytosol cellular component;GO:0008536 Ran GTPase binding molecular function	NA	NA	NA	sp|Q9USZ2|YNR7 SCHPO Uncharacterized protein C11G11.07	PF03810.16 IBN N Importin-beta N-terminal domain;PF03127.11 GAT GAT domain;PF08389.9 Xpo1 Exportin 1-like protein	NA	exportin 1-like protein	IPR011989 Armadillo-like helical;IPR016024 Armadillo-type fold;IPR013598 Exportin-1/Importin-beta-like
g394	GO:0005682 U5 snRNP cellular component;GO:0071014 post-mRNA release spliceosomal complex cellular component;GO:0003723 RNA binding molecular function;GO:0005634 nucleus cellular component;GO:0005685 U1 snRNP cellular component;GO:0005687 U4 snRNP cellular component;GO:0000395 mRNA 5'-splice site recognition biological process;GO:0071004 U2-type prespliceosome cellular component;GO:0000387 spliceo…	K11097 SNRPE, SME	ko03040 Spliceosome	NA	sp|Q9USZ3|RUXE SCHPO Small nuclear ribonucleoprotein E	PF01423.19 LSM LSM domain	NA	hypothetical protein DL771 004809	IPR001163 LSM domain, eukaryotic/archaea-type;IPR027078 Small nuclear ribonucleoprotein E;IPR010920 LSM domain superfamily
g395	NA	K01934 MTHFS	ko00670 One carbon pool by folate	NA	NA	PF01812.17 5-FTHF cyc-lig 5-formyltetrahydrofolate cyclo-ligase family	WP 091829692.1 5-formyltetrahydrofolate cyclo-ligase	5-formyltetrahydrofolate cyclo-ligase	IPR037171 NagB/RpiA transferase-like;IPR024185 5-formyltetrahydrofolate cyclo-ligase-like domain superfamily;IPR002698 5-formyltetrahydrofolate cyclo-ligase
g396	GO:0005887 integral component of plasma membrane cellular component;GO:0031520 plasma membrane of cell tip cellular component;GO:0034634 glutathione transmembrane transporter activity molecular function;GO:0005886 plasma membrane cellular component;GO:0015031 protein transport biological process;GO:0005783 endoplasmic reticulum cellular component;GO:0098709 glutathione import across plasma membra…	NA	NA	NA	sp|O14031|PGT1 SCHPO Glutathione transporter 1	PF03169.12 OPT OPT oligopeptide transporter protein	NA	hypothetical protein DL764 000790	IPR004648 Tetrapeptide transporter, OPT1/isp4;IPR004813 Oligopeptide transporter, OPT superfamily
g397	NA	NA	NA	NA	NA	NA	NA	hypothetical protein Micbo1qcDRAFT 224609	IPR041622 SMODS and SLOG-associating 2TM effector domain, fungi
g398	GO:0005739 mitochondrion cellular component;GO:0004809 tRNA (guanine-N2-)-methyltransferase activity molecular function;GO:0031965 nuclear membrane cellular component;GO:0000049 tRNA binding molecular function;GO:0002940 tRNA N2-guanine methylation biological process;GO:0005634 nucleus cellular component	NA	NA	NA	sp|Q9P804|TRM1 SCHPO tRNA (guanine(26)-N(2))-dimethyltransferase	PF02005.13 TRM N2,N2-dimethylguanosine tRNA methyltransferase	WP 075889949.1 N2,N2-dimethylguanosine tRNA methyltransferase	N2,N2-dimethylguanosine tRNA methyltransferase	IPR042296 tRNA methyltransferase, Trm1, C-terminal;IPR029063 S-adenosyl-L-methionine-dependent methyltransferase;IPR002905 tRNA methyltransferase, Trm1
g399	NA	NA	NA	NA	NA	PF00781.21 DAGK cat Diacylglycerol kinase catalytic domain	NA	ATP-NAD kinase-like domain-containing protein	IPR017438 Inorganic polyphosphate/ATP-NAD kinase, N-terminal;IPR016064 NAD kinase/diacylglycerol kinase-like domain superfamily;IPR001206 Diacylglycerol kinase, catalytic domain
g400	GO:0022626 cytosolic ribosome cellular component;GO:0005524 ATP binding molecular function;GO:0071232 cellular response to histidine biological process;GO:0071264 positive regulation of translational initiation in response to starvation biological process;GO:0042327 positive regulation of phosphorylation biological process;GO:0031369 translation initiation factor binding molecular function;GO:001…	NA	NA	NA	sp|P43535|GCN20 YEAST Protein GCN20	PF01935.14 DUF87 Domain of unknown function DUF87;PF05729.9 NACHT NACHT domain;PF03193.13 DUF258 Protein of unknown function, DUF258;PF02463.16 SMC N RecF/RecN/SMC N terminal domain;PF00004.26 AAA ATPase family associated with various cellular activities (AAA);PF13671.3 AAA 33 AAA domain;PF13238.3 AAA 18 AAA domain;PF13401.3 AAA 22 AAA domain;PF13191.3 AAA 16 AAA ATPase domain;PF13521.3 AAA 28 AA…	WP 138749318.1 ATP-binding cassette domain-containing protein	ABC transporter	IPR032781 ABC-transporter extension domain;IPR027417 P-loop containing nucleoside triphosphate hydrolase;IPR003439 ABC transporter-like;IPR017871 ABC transporter, conserved site;IPR000048 IQ motif, EF-hand binding site;IPR003593 AAA+ ATPase domain
g401	GO:0043022 ribosome binding molecular function;GO:0005829 cytosol cellular component;GO:0003746 translation elongation factor activity molecular function;GO:0003924 GTPase activity molecular function;GO:0006414 translational elongation biological process;GO:0005525 GTP binding molecular function	K03234 EEF2	ko04921 Oxytocin signaling pathway;ko04152 AMPK signaling pathway	NA	sp|Q96X45|EF2 NEUCR Elongation factor 2	PF00009.24 GTP EFTU Elongation factor Tu GTP binding domain;PF03144.22 GTP EFTU D2 Elongation factor Tu domain 2;PF01926.20 MMR HSR1 50S ribosome-binding GTPase;PF03764.15 EFG IV Elongation factor G, domain IV;PF14492.3 EFG II Elongation Factor G, domain II;PF00679.21 EFG C Elongation factor G C-terminus	WP 110201904.1 GTP-binding protein, partial	P-loop containing nucleoside triphosphate hydrolase protein	IPR000795 Transcription factor, GTP-binding domain;IPR005517 Translation elongation factor EFG/EF2, domain IV;IPR041095 Elongation Factor G, domain II;IPR035647 EF-G domain III/V-like;IPR031157 Tr-type G domain, conserved site;IPR014721 Ribosomal protein S5 domain 2-type fold, subgroup;IPR020568 Ribosomal protein S5 domain 2-type fold;IPR005225 Small GTP-binding protein domain;IPR027417 P-loop co…
g402	GO:0044715 8-oxo-dGDP phosphatase activity molecular function	NA	NA	NA	sp|P47173|YJ9J YEAST Uncharacterized protein YJR142W	PF00293.25 NUDIX NUDIX domain	WP 114279627.1 DUF4743 domain-containing protein	NUDIX hydrolase domain-like protein	IPR000086 NUDIX hydrolase domain;IPR015797 NUDIX hydrolase-like domain superfamily
g403	GO:0006113 fermentation biological process;GO:0016021 integral component of membrane cellular component;GO:0051604 protein maturation biological process;GO:0005739 mitochondrion cellular component	NA	NA	NA	sp|Q12150|CSF1 YEAST Protein CSF1	NA	NA	fermentation associated protein	IPR029636 Protein Csf1
g404	GO:0071627 integral component of fungal-type vacuolar membrane cellular component;GO:0007033 vacuole organization biological process;GO:0022857 transmembrane transporter activity molecular function;GO:0016021 integral component of membrane cellular component;GO:0055085 transmembrane transport biological process	NA	NA	NA	sp|Q09906|TM184 SCHPO Transmembrane protein 184 homolog C30D11.06c	PF03619.13 Solute trans a Organic solute transporter Ostalpha	NA	hypothetical protein M426DRAFT 25585	IPR005178 Organic solute transporter subunit alpha/Transmembrane protein 184
g405	NA	NA	NA	NA	NA	NA	NA	hypothetical protein Micbo1qcDRAFT 233688	NA
g406	GO:0008168 methyltransferase activity molecular function	NA	NA	NA	sp|Q4ICG8|LCMT1 GIBZE Leucine carboxyl methyltransferase 1	PF04072.11 LCM Leucine carboxyl methyltransferase	NA	hypothetical protein M434DRAFT 395331	IPR007213 Methyltransferase Ppm1/Ppm2/Tcmp;IPR029063 S-adenosyl-L-methionine-dependent methyltransferase;IPR016651 Leucine carboxyl methyltransferase 1
g407	GO:0046982 protein heterodimerization activity molecular function;GO:0006357 regulation of transcription from RNA polymerase II promoter biological process;GO:0007124 pseudohyphal growth biological process;GO:0006325 chromatin organization biological process;GO:0005829 cytosol cellular component;GO:0016573 histone acetylation biological process;GO:0006366 transcription from RNA polymerase II prom…	K11313 SUPT3H, SPT3	ko05202 Transcriptional misregulation in cancer	NA	sp|P06844|SPT3 YEAST Protein SPT3	PF02269.13 TFIID-18kDa Transcription initiation factor IID, 18kD subunit	NA	transcription initiation factor IID, 18kD subunit-domain-containing protein	IPR009072 Histone-fold;IPR003195 Transcription initiation factor IID, subunit 13
g408	NA	NA	NA	NA	NA	NA	NA	NA	NA
g409	NA	NA	NA	NA	NA	NA	NA	hypothetical protein Micbo1qcDRAFT 61967	NA
g410	GO:0000790 nuclear chromatin cellular component;GO:1902975 mitotic DNA replication initiation biological process;GO:0016887 ATPase activity molecular function;GO:0043596 nuclear replication fork cellular component;GO:0005634 nucleus cellular component;GO:0005664 nuclear origin of replication recognition complex cellular component;GO:1902597 positive regulation of DNA replication origin binding bi…	K02606 ORC4	ko04113 Meiosis - yeast;ko04110 Cell cycle;ko04111 Cell cycle - yeast	NA	sp|Q9Y794|ORC4 SCHPO Origin recognition complex subunit 4	PF13831.3 PHD 2 PHD-finger;PF13173.3 AAA 14 AAA domain;PF07693.11 KAP NTPase KAP family P-loop domain;PF13191.3 AAA 16 AAA ATPase domain;PF00931.19 NB-ARC NB-ARC domain;PF00628.26 PHD PHD-finger;PF13604.3 AAA 30 AAA domain;PF05729.9 NACHT NACHT domain;PF02463.16 SMC N RecF/RecN/SMC N terminal domain;PF00004.26 AAA ATPase family associated with various cellular activities (AAA);PF13401.3 AAA 22 AA…	NA	origin recognition complex subunit 4 C-terminus-domain-containing protein	IPR003593 AAA+ ATPase domain;IPR032705 Origin recognition complex subunit 4, C-terminal;IPR027417 P-loop containing nucleoside triphosphate hydrolase;IPR041664 Orc1-like, AAA ATPase domain;IPR011011 Zinc finger, FYVE/PHD-type;IPR013083 Zinc finger, RING/FYVE/PHD-type;IPR019786 Zinc finger, PHD-type, conserved site;IPR019787 Zinc finger, PHD-finger;IPR001965 Zinc finger, PHD-type;IPR016527 Origin …
g411	NA	NA	NA	NA	NA	PF06687.9 SUR7 SUR7/PalI family	NA	hypothetical protein Micbo1qcDRAFT 162706	NA
g412	GO:0005524 ATP binding molecular function;GO:0046872 metal ion binding molecular function;GO:0035556 intracellular signal transduction biological process;GO:0004697 protein kinase C activity molecular function;GO:0009272 fungal-type cell wall biogenesis biological process	K02677 PRKCA	ko04726 Serotonergic synapse;ko04723 Retrograde endocannabinoid signaling;ko05164 Influenza A;ko04918 Thyroid hormone synthesis;ko04971 Gastric acid secretion;ko04916 Melanogenesis;ko04530 Tight junction;ko04139 Mitophagy - yeast;ko04150 mTOR signaling pathway;ko04370 VEGF signaling pathway;ko04012 ErbB signaling pathway;ko04745 Phototransduction - fly;ko05231 Choline metabolism in cancer;ko05200…	NA	sp|Q99014|KPC1 HYPJE Protein kinase C-like	PF02185.13 HR1 Hr1 repeat;PF07714.14 Pkinase Tyr Protein tyrosine kinase;PF00433.21 Pkinase C Protein kinase C terminal domain;PF00168.27 C2 C2 domain;PF14531.3 Kinase-like Kinase-like;PF00069.22 Pkinase Protein kinase domain;PF00130.19 C1 1 Phorbol esters/diacylglycerol binding domain (C1 domain)	WP 138086249.1 protein kinase	hypothetical protein Micbo1qcDRAFT 61991	IPR011009 Protein kinase-like domain superfamily;IPR017441 Protein kinase, ATP binding site;IPR011072 HR1 rho-binding domain;IPR000719 Protein kinase domain;IPR008271 Serine/threonine-protein kinase, active site;IPR002219 Protein kinase C-like, phorbol ester/diacylglycerol-binding domain;IPR017892 Protein kinase, C-terminal;IPR036274 HR1 repeat superfamily;IPR037312 Protein kinase C-like, HR1 dom…
g413	NA	NA	NA	NA	NA	NA	NA	hypothetical protein Micbo1qcDRAFT 233695	NA
g414	NA	NA	NA	NA	NA	PF14604.3 SH3 9 Variant SH3 domain;PF00018.25 SH3 1 SH3 domain;PF06682.9 SARAF SOCE-associated regulatory factor of calcium homoeostasis;PF15345.3 TMEM51 Transmembrane protein 51	NA	SH3 domain-containing protein	IPR036028 SH3-like domain superfamily;IPR001452 SH3 domain
g415	GO:0005776 autophagosome cellular component;GO:0034271 phosphatidylinositol 3-kinase complex, class III, type I cellular component;GO:0004674 protein serine/threonine kinase activity molecular function;GO:0006468 protein phosphorylation biological process;GO:0004672 protein kinase activity molecular function;GO:0034272 phosphatidylinositol 3-kinase complex, class III, type II cellular component;G…	K08333 PIK3R4, VPS15	ko04140 Autophagy - animal	NA	sp|Q99570|PI3R4 HUMAN Phosphoinositide 3-kinase regulatory subunit 4	PF02985.19 HEAT HEAT repeat;PF07714.14 Pkinase Tyr Protein tyrosine kinase;PF13646.3 HEAT 2 HEAT repeats;PF00400.29 WD40 WD domain, G-beta repeat;PF00069.22 Pkinase Protein kinase domain	NA	phosphoinositide 3-kinase regulatory subunit 4	IPR011009 Protein kinase-like domain superfamily;IPR001680 WD40 repeat;IPR016024 Armadillo-type fold;IPR017986 WD40-repeat-containing domain;IPR008271 Serine/threonine-protein kinase, active site;IPR036322 WD40-repeat-containing domain superfamily;IPR011989 Armadillo-like helical;IPR000719 Protein kinase domain
g416	GO:0005759 mitochondrial matrix cellular component;GO:0009636 response to toxic substance biological process;GO:0005634 nucleus cellular component;GO:0016966 nitric oxide reductase activity molecular function;GO:1902170 cellular response to reactive nitrogen species biological process;GO:0071949 FAD binding molecular function;GO:0005739 mitochondrion cellular component;GO:0020037 heme binding mol…	NA	ko05132 Salmonella infection	NA	sp|P39676|FHP YEAST Flavohemoprotein	PF00175.18 NAD binding 1 Oxidoreductase NAD-binding domain	WP 101661742.1 NO-inducible flavohemoprotein	hypothetical protein Micbo1qcDRAFT 162717	IPR017938 Riboflavin synthase-like beta-barrel;IPR017927 FAD-binding domain, ferredoxin reductase-type;IPR000971 Globin;IPR012292 Globin/Protoglobin;IPR009050 Globin-like superfamily;IPR039261 Ferredoxin-NADP reductase (FNR), nucleotide-binding domain;IPR023950 Flavohemoprotein
g417	NA	K01514 PRUNE, PPX1	ko00230 Purine metabolism	NA	NA	PF02833.11 DHHA2 DHHA2 domain;PF01368.17 DHH DHH family	WP 039383502.1 DHH family phosphoesterase	hypothetical protein Micbo1qcDRAFT 195308	IPR038763 DHH phosphoesterase superfamily;IPR001667 DDH domain;IPR004097 DHHA2 domain;IPR038222 DHHA2 domain superfamily
g418	GO:0033615 mitochondrial proton-transporting ATP synthase complex assembly biological process;GO:0005743 mitochondrial inner membrane cellular component;GO:0048255 mRNA stabilization biological process	NA	NA	NA	sp|Q7SAC2|ATP25 NEUCR ATPase synthesis protein 25, mitochondrial	NA	NA	hypothetical protein Micbo1qcDRAFT 162721	IPR040152 ATPase synthesis protein 25, mitochondrial
g419	GO:0005743 mitochondrial inner membrane cellular component	NA	NA	NA	sp|D1ZCP6|ATP25 SORMK ATPase synthesis protein 25, mitochondrial	PF02410.12 RsfS Ribosomal silencing factor during starvation	NA	hypothetical protein Micbo1qcDRAFT 162721	IPR040152 ATPase synthesis protein 25, mitochondrial
g420	GO:0003899 DNA-directed RNA polymerase activity molecular function;GO:0006390 transcription from mitochondrial promoter biological process;GO:0001018 mitochondrial RNA polymerase regulatory region DNA binding molecular function;GO:0034245 mitochondrial DNA-directed RNA polymerase complex cellular component	NA	NA	NA	sp|P38671|RPOM NEUCR DNA-directed RNA polymerase, mitochondrial	PF00940.16 RNA pol DNA-dependent RNA polymerase;PF14700.3 RPOL N DNA-directed RNA polymerase N-terminal	WP 061201470.1 T3/T7 RNA polymerase	DNA-directed RNA polymerase	IPR037159 DNA-directed RNA polymerase, N-terminal domain superfamily;IPR029262 DNA-directed RNA polymerase, N-terminal;IPR043502 DNA/RNA polymerase superfamily;IPR002092 DNA-directed RNA polymerase, phage-type;IPR024075 DNA-directed RNA polymerase, helix hairpin domain superfamily
g421	NA	NA	NA	NA	NA	NA	NA	hypothetical protein Micbo1qcDRAFT 204421	NA
g422	GO:0005737 cytoplasm cellular component;GO:0017102 methionyl glutamyl tRNA synthetase complex cellular component;GO:0004831 tyrosine-tRNA ligase activity molecular function;GO:0000049 tRNA binding molecular function;GO:0010494 cytoplasmic stress granule cellular component;GO:0017101 aminoacyl-tRNA synthetase multienzyme complex cellular component;GO:0032266 phosphatidylinositol-3-phosphate bindin…	NA	NA	NA	sp|P46672|ARC1 YEAST tRNA-aminoacylation cofactor ARC1	PF01588.17 tRNA bind Putative tRNA binding domain;PF00043.22 GST C Glutathione S-transferase, C-terminal domain;PF13410.3 GST C 2 Glutathione S-transferase, C-terminal domain	WP 114630273.1 methionine--tRNA ligase	hypothetical protein Micbo1qcDRAFT 62048	IPR012340 Nucleic acid-binding, OB-fold;IPR036282 Glutathione S-transferase, C-terminal domain superfamily;IPR002547 tRNA-binding domain
g423	GO:0016021 integral component of membrane cellular component;GO:0046961 proton-transporting ATPase activity, rotational mechanism molecular function;GO:0000220 vacuolar proton-transporting V-type ATPase, V0 domain cellular component;GO:0008553 hydrogen-exporting ATPase activity, phosphorylative mechanism molecular function;GO:1902600 hydrogen ion transmembrane transport biological process;GO:0007…	K03661 ATPeV0B, ATP6F	ko05120 Epithelial cell signaling in Helicobacter pylori infection;ko04145 Phagosome;ko04142 Lysosome;ko05323 Rheumatoid arthritis;ko00190 Oxidative phosphorylation;ko05110 Vibrio cholerae infection;ko04721 Synaptic vesicle cycle;ko05152 Tuberculosis	NA	sp|P23968|VATO YEAST V-type proton ATPase subunit c''	PF00137.18 ATP-synt C ATP synthase subunit C	WP 061130230.1 hypothetical protein	ATP synthase subunit C-domain-containing protein	IPR002379 V-ATPase proteolipid subunit C-like domain;IPR035921 F/V-ATP synthase subunit C superfamily;IPR000245 V-ATPase proteolipid subunit
g424	GO:0006486 protein glycosylation biological process;GO:0016020 membrane cellular component;GO:0005509 calcium ion binding molecular function;GO:0004571 mannosyl-oligosaccharide 1,2-alpha-mannosidase activity molecular function	K01230 MAN1	ko00510 N-Glycan biosynthesis;ko04141 Protein processing in endoplasmic reticulum;ko00513 Various types of N-glycan biosynthesis	NA	sp|Q8J0Q0|MNS1 CANAX Mannosyl-oligosaccharide 1,2-alpha-mannosidase	PF01532.17 Glyco hydro 47 Glycosyl hydrolase family 47	WP 082559870.1 MULTISPECIES: glycoside hydrolase family 47 protein	family 47 glycosyl hydrolase	IPR001382 Glycoside hydrolase family 47;IPR012341 Six-hairpin glycosidase-like superfamily;IPR036026 Seven-hairpin glycosidases
g425	GO:0015171 amino acid transmembrane transporter activity molecular function;GO:0016021 integral component of membrane cellular component;GO:0005886 plasma membrane cellular component;GO:0003333 amino acid transmembrane transport biological process	NA	NA	NA	sp|A0A1D8PK89|GAP2 CANAL General amino-acid permease GAP2	PF00324.18 AA permease Amino acid permease;PF13520.3 AA permease 2 Amino acid permease;PF16013.2 DUF4781 Domain of unknown function (DUF4781)	WP 046216114.1 amino acid permease	amino acid permease	IPR004841 Amino acid permease/ SLC12A domain;IPR004840 Amino acid permease, conserved site;IPR004762 Amino acid permease, fungi
g426	NA	NA	NA	NA	NA	NA	NA	hypothetical protein Micbo1qcDRAFT 62067	IPR032710 NTF2-like domain superfamily
g427	NA	NA	NA	NA	NA	NA	NA	hypothetical protein Micbo1qcDRAFT 162731	NA
g428	GO:0031902 late endosome membrane cellular component;GO:0016021 integral component of membrane cellular component;GO:0015031 protein transport biological process;GO:0005794 Golgi apparatus cellular component	NA	NA	NA	sp|E3QER5|VPS10 COLGM Vacuolar protein sorting/targeting protein 10	PF14870.3 PSII BNR Photosynthesis system II assembly factor YCF48;PF13088.3 BNR 2 BNR repeat-like domain;PF15901.2 Sortilin C Sortilin, neurotensin receptor 3, C-terminal;PF02012.17 BNR BNR/Asp-box repeat;PF15902.2 Sortilin-Vps10 Sortilin, neurotensin receptor 3,	NA	vacuolar protein sorting/targeting protein PEP1	IPR031778 Sortilin, N-terminal;IPR006581 VPS10;IPR015943 WD40/YVTN repeat-like-containing domain superfamily;IPR031777 Sortilin, C-terminal
g429	NA	NA	NA	NA	NA	NA	NA	hypothetical protein Micbo1qcDRAFT 233709	NA
g430	NA	NA	NA	NA	NA	NA	NA	hypothetical protein Micbo1qcDRAFT 62114	NA
g431	GO:0000291 nuclear-transcribed mRNA catabolic process, exonucleolytic biological process;GO:0010590 regulation of cell separation after cytokinesis biological process;GO:0003697 single-stranded DNA binding molecular function;GO:0060213 positive regulation of nuclear-transcribed mRNA poly(A) tail shortening biological process;GO:0003727 single-stranded RNA binding molecular function;GO:0005829 cyt…	K03015 RPB7, POLR2G	ko03020 RNA polymerase;ko05169 Epstein-Barr virus infection;ko05016 Huntington disease;ko00230 Purine metabolism;ko00240 Pyrimidine metabolism	NA	sp|O14459|RPB7 SCHPO DNA-directed RNA polymerase II subunit rpb7	PF03876.14 SHS2 Rpb7-N SHS2 domain found in N terminus of Rpb7p/Rpc25p/MJ0397;PF00575.20 S1 S1 RNA binding domain	WP 110766193.1 S1 RNA-binding domain-containing protein	RNA polymerase Rpb7-like domain-containing protein	IPR036898 RNA polymerase Rpb7-like, N-terminal domain superfamily;IPR012340 Nucleic acid-binding, OB-fold;IPR003029 S1 domain;IPR005576 RNA polymerase Rpb7-like , N-terminal
g432	GO:0030176 integral component of endoplasmic reticulum membrane cellular component;GO:0005783 endoplasmic reticulum cellular component;GO:0046521 sphingoid catabolic process biological process	NA	NA	NA	sp|O13737|YDR2 SCHPO Uncharacterized endoplasmic reticulum membrane protein C16E8.02	PF06127.8 DUF962 Protein of unknown function (DUF962)	WP 028202773.1 DUF962 domain-containing protein	hypothetical protein Micbo1qcDRAFT 162741	IPR009305 2-hydroxy-palmitic acid dioxygenase Mpo1-like
g433	GO:0005737 cytoplasm cellular component;GO:0006511 ubiquitin-dependent protein catabolic process biological process;GO:0016579 protein deubiquitination biological process;GO:0004843 thiol-dependent ubiquitin-specific protease activity molecular function	NA	NA	NA	sp|Q2TBG8|UCHL3 BOVIN Ubiquitin carboxyl-terminal hydrolase isozyme L3	PF01088.18 Peptidase C12 Ubiquitin carboxyl-terminal hydrolase, family 1	NA	hypothetical protein Micbo1qcDRAFT 195322	IPR001578 Peptidase C12, ubiquitin carboxyl-terminal hydrolase;IPR036959 Peptidase C12, ubiquitin carboxyl-terminal hydrolase superfamily;IPR038765 Papain-like cysteine peptidase superfamily
g434	NA	NA	NA	NA	NA	PF00172.15 Zn clus Fungal Zn(2)-Cys(6) binuclear cluster domain;PF04082.15 Fungal trans Fungal specific transcription factor domain	NA	hypothetical protein Micbo1qcDRAFT 162745	IPR001138 Zn(2)-C6 fungal-type DNA-binding domain;IPR036864 Zn(2)-C6 fungal-type DNA-binding domain superfamily;IPR007219 Transcription factor domain, fungi
g435	NA	NA	NA	NA	NA	PF05730.8 CFEM CFEM domain	NA	hypothetical protein Micbo1qcDRAFT 162749	IPR008427 Extracellular membrane protein, CFEM domain
g436	GO:0006855 drug transmembrane transport biological process;GO:0015850 organic hydroxy compound transport biological process;GO:0042910 xenobiotic transporter activity molecular function;GO:0022890 inorganic cation transmembrane transporter activity molecular function;GO:0000324 fungal-type vacuole cellular component;GO:0005887 integral component of plasma membrane cellular component;GO:0005739 mi…	NA	NA	NA	sp|P53389|HOL1 YEAST Protein HOL1	PF07690.13 MFS 1 Major Facilitator Superfamily	WP 017678884.1 MULTISPECIES: multidrug effflux MFS transporter	major facilitator superfamily transporter	IPR036259 MFS transporter superfamily;IPR011701 Major facilitator superfamily
g437	NA	NA	NA	NA	NA	PF00646.30 F-box F-box domain;PF12937.4 F-box-like F-box-like	NA	hypothetical protein Micbo1qcDRAFT 195326	IPR001810 F-box domain;IPR036047 F-box-like domain superfamily
g438	GO:0004491 methylmalonate-semialdehyde dehydrogenase (acylating) activity molecular function;GO:0019859 thymine metabolic process biological process;GO:0006573 valine metabolic process biological process;GO:0018478 malonate-semialdehyde dehydrogenase (acetylating) activity molecular function;GO:0005739 mitochondrion cellular component	K00140 mmsA, iolA, ALDH6A1	ko00640 Propanoate metabolism;ko00410 beta-Alanine metabolism;ko01200 Carbon metabolism;ko00280 Valine, leucine and isoleucine degradation;ko00562 Inositol phosphate metabolism	NA	sp|Q17M80|MMSA AEDAE Probable methylmalonate-semialdehyde dehydrogenase [acylating], mitochondrial	PF00171.19 Aldedh Aldehyde dehydrogenase family	WP 059822227.1 CoA-acylating methylmalonate-semialdehyde dehydrogenase	methylmalonate-semialdehyde dehydrogenase-like protein	IPR016162 Aldehyde dehydrogenase, N-terminal;IPR015590 Aldehyde dehydrogenase domain;IPR016160 Aldehyde dehydrogenase, cysteine active site;IPR016163 Aldehyde dehydrogenase, C-terminal;IPR016161 Aldehyde/histidinol dehydrogenase;IPR010061 Methylmalonate-semialdehyde dehydrogenase
g439	GO:0046961 proton-transporting ATPase activity, rotational mechanism molecular function;GO:1902600 hydrogen ion transmembrane transport biological process;GO:0007035 vacuolar acidification biological process;GO:0000221 vacuolar proton-transporting V-type ATPase, V1 domain cellular component;GO:0000329 fungal-type vacuole membrane cellular component	K02144 ATPeV1H	ko04721 Synaptic vesicle cycle;ko05152 Tuberculosis;ko05110 Vibrio cholerae infection;ko04142 Lysosome;ko05323 Rheumatoid arthritis;ko00190 Oxidative phosphorylation;ko04145 Phagosome;ko05120 Epithelial cell signaling in Helicobacter pylori infection	NA	sp|O14265|VATH SCHPO V-type proton ATPase subunit H	PF11698.5 V-ATPase H C V-ATPase subunit H;PF03224.11 V-ATPase H N V-ATPase subunit H	NA	armadillo-type protein	IPR016024 Armadillo-type fold;IPR038497 ATPase, V1 complex, subunit H, C-terminal domain superfamily;IPR004908 ATPase, V1 complex, subunit H;IPR011987 ATPase, V1 complex, subunit H, C-terminal;IPR011989 Armadillo-like helical
g440	NA	NA	NA	NA	NA	PF05808.8 Podoplanin Podoplanin	NA	hypothetical protein Micbo1qcDRAFT 162760	NA
g441	GO:0002181 cytoplasmic translation biological process;GO:0003735 structural constituent of ribosome molecular function;GO:0022625 cytosolic large ribosomal subunit cellular component;GO:0019843 rRNA binding molecular function	K02940 RP-L9e, RPL9	ko03010 Ribosome	NA	sp|P05738|RL9A YEAST 60S ribosomal protein L9-A	PF00347.20 Ribosomal L6 Ribosomal protein L6	WP 081976707.1 50S ribosomal protein L6, partial	ribosomal protein L6, alpha-beta domain-containing protein	IPR000702 Ribosomal protein L6;IPR036789 Ribosomal protein L6, alpha-beta domain superfamily;IPR020040 Ribosomal protein L6, alpha-beta domain;IPR002359 Ribosomal protein L6, conserved site-2
g442	GO:0042147 retrograde transport, endosome to Golgi biological process;GO:0030904 retromer complex cellular component;GO:0016787 hydrolase activity molecular function;GO:0005634 nucleus cellular component;GO:0005829 cytosol cellular component;GO:0005768 endosome cellular component;GO:0006886 intracellular protein transport biological process	K18466 VPS26	ko04144 Endocytosis	NA	sp|Q10243|VPS26 SCHPO Vacuolar protein sorting-associated protein 26	PF03643.12 Vps26 Vacuolar protein sorting-associated protein 26;PF00339.26 Arrestin N Arrestin (or S-antigen), N-terminal domain	NA	vacuolar protein sorting-associated protein 26	IPR028934 Vacuolar protein sorting protein 26 related;IPR014752 Arrestin, C-terminal
g443	GO:0051028 mRNA transport biological process;GO:0015031 protein transport biological process;GO:0005643 nuclear pore cellular component;GO:0031965 nuclear membrane cellular component	K14303 NUP160, NUP120	ko03013 RNA transport	NA	sp|G0S0E7|NU120 CHATD Nucleoporin NUP120	PF11715.5 Nup160 Nucleoporin Nup120/160	NA	nucleoporin Nup120/160-domain-containing protein	IPR011047 Quinoprotein alcohol dehydrogenase-like superfamily;IPR019775 WD40 repeat, conserved site;IPR021717 Nucleoporin Nup120/160
g444	GO:0000730 DNA recombinase assembly biological process;GO:0000724 double-strand break repair via homologous recombination biological process;GO:0007131 reciprocal meiotic recombination biological process;GO:0000794 condensed nuclear chromosome cellular component;GO:0035861 site of double-strand break cellular component;GO:0070192 chromosome organization involved in meiotic cell cycle biological p…	K04482 RAD51	ko03460 Fanconi anemia pathway;ko03440 Homologous recombination;ko05212 Pancreatic cancer;ko05200 Pathways in cancer	NA	sp|P36601|RAD51 SCHPO DNA repair protein rhp51	PF06745.10 ATPase KaiC;PF00154.18 RecA recA bacterial DNA recombination protein;PF14520.3 HHH 5 Helix-hairpin-helix domain;PF08423.8 Rad51 Rad51;PF13481.3 AAA 25 AAA domain	NA	hypothetical protein DL762 007316	IPR020588 DNA recombination and repair protein RecA-like, ATP-binding domain;IPR033925 Rad51/DMC1/RadA;IPR013632 DNA recombination and repair protein Rad51-like, C-terminal;IPR010995 DNA repair Rad51/transcription factor NusA, alpha-helical;IPR027417 P-loop containing nucleoside triphosphate hydrolase;IPR003593 AAA+ ATPase domain;IPR020587 DNA recombination and repair protein RecA, monomer-monome…
g445	NA	NA	NA	NA	NA	NA	NA	hypothetical protein Micbo1qcDRAFT 62320	NA
g446	GO:0005730 nucleolus cellular component;GO:0000462 maturation of SSU-rRNA from tricistronic rRNA transcript (SSU-rRNA, 5.8S rRNA, LSU-rRNA) biological process;GO:0005739 mitochondrion cellular component;GO:0003924 GTPase activity molecular function;GO:0005524 ATP binding molecular function;GO:0072686 mitotic spindle cellular component;GO:0006364 rRNA processing biological process;GO:0005525 GTP b…	K14569 BMS1	ko03008 Ribosome biogenesis in eukaryotes	NA	sp|O94653|BMS1 SCHPO Ribosome biogenesis protein bms1	PF01926.20 MMR HSR1 50S ribosome-binding GTPase;PF08142.9 AARP2CN AARP2CN (NUC121) domain;PF13191.3 AAA 16 AAA ATPase domain;PF00009.24 GTP EFTU Elongation factor Tu GTP binding domain;PF13245.3 AAA 19 Part of AAA domain;PF13238.3 AAA 18 AAA domain;PF13401.3 AAA 22 AAA domain;PF00004.26 AAA ATPase family associated with various cellular activities (AAA);PF13671.3 AAA 33 AAA domain;PF13604.3 AAA 3…	NA	hypothetical protein Micbo1qcDRAFT 195334	IPR037875 Ribosome biogenesis protein Bms1, N-terminal;IPR012948 AARP2CN;IPR039761 Ribosome biogenesis protein Bms1/Tsr1;IPR007034 Ribosome biogenesis protein BMS1/TSR1, C-terminal;IPR030387 Bms1/Tsr1-type G domain;IPR027417 P-loop containing nucleoside triphosphate hydrolase
g447	NA	NA	NA	NA	NA	PF05922.13 Inhibitor I9 Peptidase inhibitor I9	NA	Proteinase inhibitor, propeptide	IPR037045 Peptidase S8 propeptide/proteinase inhibitor I9 superfamily;IPR010259 Peptidase S8 propeptide/proteinase inhibitor I9
g448	GO:0004674 protein serine/threonine kinase activity molecular function;GO:0016310 phosphorylation biological process;GO:0009083 branched-chain amino acid catabolic process biological process;GO:0005947 mitochondrial alpha-ketoglutarate dehydrogenase complex cellular component;GO:0047323 [3-methyl-2-oxobutanoate dehydrogenase (acetyl-transferring)] kinase activity molecular function;GO:0005524 ATP…	NA	NA	Signal transduction histidine kinase	sp|Q2KJG8|BCKD BOVIN [3-methyl-2-oxobutanoate dehydrogenase [lipoamide]] kinase, mitochondrial	PF10436.6 BCDHK Adom3 Mitochondrial branched-chain alpha-ketoacid dehydrogenase kinase;PF02518.23 HATPase c Histidine kinase-, DNA gyrase B-, and HSP90-like ATPase	NA	branched-chain alpha-ketoacid dehydrogenase	IPR018955 Branched-chain alpha-ketoacid dehydrogenase kinase/Pyruvate dehydrogenase kinase, N-terminal;IPR003594 Histidine kinase/HSP90-like ATPase;IPR005467 Histidine kinase domain;IPR039028 PDK/BCKDK protein kinase;IPR036784 Alpha-ketoacid/pyruvate dehydrogenase kinase, N-terminal domain superfamily;IPR004358 Signal transduction histidine kinase-related protein, C-terminal;IPR036890 Histidine k…
g449	GO:0000784 nuclear chromosome, telomeric region cellular component;GO:0051321 meiotic cell cycle biological process;GO:0043047 single-stranded telomeric DNA binding molecular function;GO:0005829 cytosol cellular component;GO:0005634 nucleus cellular component;GO:0000723 telomere maintenance biological process;GO:0003723 RNA binding molecular function	NA	NA	NA	sp|Q9HEQ9|TCG1 SCHPO Single-stranded TG1-3 DNA-binding protein	PF13893.3 RRM 5 RNA recognition motif. (a.k.a. RRM, RBD, or RNP domain);PF00076.19 RRM 1 RNA recognition motif. (a.k.a. RRM, RBD, or RNP domain);PF16367.2 RRM 7 RNA recognition motif;PF14703.3 PHM7 cyt Cytosolic domain of 10TM putative phosphate transporter	WP 013701966.1 RNA-binding protein	hypothetical protein Micbo1qcDRAFT 162774	IPR000504 RNA recognition motif domain;IPR035979 RNA-binding domain superfamily;IPR012677 Nucleotide-binding alpha-beta plait domain superfamily
g450	GO:0050660 flavin adenine dinucleotide binding molecular function;GO:0016226 iron-sulfur cluster assembly biological process;GO:0003958 NADPH-hemoprotein reductase activity molecular function;GO:0005739 mitochondrion cellular component;GO:0010181 FMN binding molecular function;GO:0050661 NADP binding molecular function;GO:0005829 cytosol cellular component;GO:0016491 oxidoreductase activity molec…	NA	NA	NA	sp|Q4WU59|NDOR1 ASPFU NADPH-dependent diflavin oxidoreductase 1	PF00175.18 NAD binding 1 Oxidoreductase NAD-binding domain;PF00667.17 FAD binding 1 FAD binding domain;PF00258.22 Flavodoxin 1 Flavodoxin	WP 079197547.1 hypothetical protein	hypothetical protein Micbo1qcDRAFT 162775	IPR017927 FAD-binding domain, ferredoxin reductase-type;IPR029039 Flavoprotein-like superfamily;IPR001433 Oxidoreductase FAD/NAD(P)-binding;IPR023173 NADPH-cytochrome p450 reductase, FAD-binding, alpha-helical domain superfamily;IPR008254 Flavodoxin/nitric oxide synthase;IPR017938 Riboflavin synthase-like beta-barrel;IPR003097 Sulfite reductase [NADPH] flavoprotein alpha-component-like, FAD-bindi…
g451	NA	NA	NA	NA	NA	PF15179.3 Myc target 1 Myc target protein 1;PF00026.20 Asp Eukaryotic aspartyl protease	NA	aspartic peptidase domain-containing protein	IPR021109 Aspartic peptidase domain superfamily;IPR033121 Peptidase family A1 domain;IPR034164 Pepsin-like domain
g452	NA	NA	NA	NA	NA	PF12937.4 F-box-like F-box-like;PF02809.17 UIM Ubiquitin interaction motif;PF00646.30 F-box F-box domain	NA	hypothetical protein Micbo1qcDRAFT 162778	IPR003903 Ubiquitin interacting motif;IPR001810 F-box domain;IPR036047 F-box-like domain superfamily;IPR036322 WD40-repeat-containing domain superfamily
g453	GO:0055085 transmembrane transport biological process;GO:0016021 integral component of membrane cellular component;GO:0005886 plasma membrane cellular component	NA	NA	NA	sp|A0A089FNE5|PRLL FUNXX MFS transporter prlL	PF07690.13 MFS 1 Major Facilitator Superfamily;PF12832.4 MFS 1 like MFS 1 like family	WP 085937302.1 MFS transporter	major facilitator superfamily domain-containing protein	IPR036259 MFS transporter superfamily;IPR020846 Major facilitator superfamily domain;IPR011701 Major facilitator superfamily
g454	NA	NA	NA	NA	NA	NA	NA	hypothetical protein K449DRAFT 394164	IPR039295 Signaling mucin MSB2
g455	GO:0005737 cytoplasm cellular component;GO:0061077 chaperone-mediated protein folding biological process;GO:0000413 protein peptidyl-prolyl isomerization biological process;GO:0003755 peptidyl-prolyl cis-trans isomerase activity molecular function	NA	NA	NA	sp|Q6M981|FKB1B NEUCR FK506-binding protein 1B	PF00254.25 FKBP C FKBP-type peptidyl-prolyl cis-trans isomerase	WP 106474478.1 peptidylprolyl isomerase	NA	IPR001179 FKBP-type peptidyl-prolyl cis-trans isomerase domain
g456	GO:0016491 oxidoreductase activity molecular function;GO:0016829 lyase activity molecular function;GO:0005777 peroxisome cellular component;GO:0006635 fatty acid beta-oxidation biological process;GO:0016853 isomerase activity molecular function	K14729 FOX2	NA	NA	sp|Q01373|FOX2 NEUCR Peroxisomal hydratase-dehydrogenase-epimerase	PF08659.7 KR KR domain;PF00106.22 adh short short chain dehydrogenase;PF02882.16 THF DHG CYH C Tetrahydrofolate dehydrogenase/cyclohydrolase, NAD(P)-binding domain;PF13561.3 adh short C2 Enoyl-(Acyl carrier protein) reductase;PF01575.16 MaoC dehydratas MaoC like domain	WP 119775818.1 SDR family NAD(P)-dependent oxidoreductase	hypothetical protein Micbo1qcDRAFT 188683	IPR002539 MaoC-like dehydratase domain;IPR020904 Short-chain dehydrogenase/reductase, conserved site;IPR029069 HotDog domain superfamily;IPR002347 Short-chain dehydrogenase/reductase SDR;IPR036291 NAD(P)-binding domain superfamily
g457	NA	NA	NA	NA	NA	PF01485.18 IBR IBR domain, a half RING-finger domain	NA	hypothetical protein Micbo1qcDRAFT 162786	IPR044066 TRIAD supradomain;IPR002867 IBR domain
g458	GO:0009941 chloroplast envelope cellular component;GO:0009853 photorespiration biological process;GO:0008887 glycerate kinase activity molecular function;GO:0009507 chloroplast cellular component;GO:0005737 cytoplasm cellular component;GO:0005524 ATP binding molecular function;GO:0009570 chloroplast stroma cellular component;GO:0009854 oxidative photosynthetic carbon pathway biological process	K15918 GLYK	ko00630 Glyoxylate and dicarboxylate metabolism;ko00561 Glycerolipid metabolism;ko00260 Glycine, serine and threonine metabolism;ko01200 Carbon metabolism	Pantothenate kinase-related protein Tda10 (topoisomerase I damage affected protein)	sp|Q944I4|GLYK ARATH D-glycerate 3-kinase, chloroplastic	PF05729.9 NACHT NACHT domain;PF13191.3 AAA 16 AAA ATPase domain;PF00448.19 SRP54 SRP54-type protein, GTPase domain;PF00485.15 PRK Phosphoribulokinase / Uridine kinase family;PF00004.26 AAA ATPase family associated with various cellular activities (AAA);PF03308.13 ArgK ArgK protein;PF13238.3 AAA 18 AAA domain	WP 127856951.1 hypothetical protein	D-glycerate 3-kinase	IPR027417 P-loop containing nucleoside triphosphate hydrolase
g459	NA	NA	NA	NA	NA	PF15463.3 ECM11 Extracellular mutant protein 11	NA	extracellular mutant protein 11-domain-containing protein	IPR029178 Extracellular mutant protein 11, C-terminal
g460	NA	NA	NA	NA	NA	NA	NA	hypothetical protein Micbo1qcDRAFT 188684	NA
g461	GO:0005730 nucleolus cellular component;GO:0034388 Pwp2p-containing subcomplex of 90S preribosome cellular component;GO:0072686 mitotic spindle cellular component;GO:0006364 rRNA processing biological process;GO:0005829 cytosol cellular component;GO:0032040 small-subunit processome cellular component;GO:0032153 cell division site cellular component;GO:0005634 nucleus cellular component	K14554 UTP21, WDR36	ko03008 Ribosome biogenesis in eukaryotes	NA	sp|O14053|UTP21 SCHPO U3 small nucleolar RNA-associated protein 21 homolog	PF04192.9 Utp21 Utp21 specific WD40 associated putative domain;PF00400.29 WD40 WD domain, G-beta repeat;PF02239.13 Cytochrom D1 Cytochrome D1 heme domain;PF12894.4 ANAPC4 WD40 Anaphase-promoting complex subunit 4 WD40 domain;PF08801.8 Nucleoporin N Nup133 N terminal like;PF11715.5 Nup160 Nucleoporin Nup120/160	NA	Utp21 specific WD40 associated putative domain-domain-containing protein	IPR017986 WD40-repeat-containing domain;IPR019775 WD40 repeat, conserved site;IPR015943 WD40/YVTN repeat-like-containing domain superfamily;IPR001680 WD40 repeat;IPR007319 Small-subunit processome, Utp21;IPR011047 Quinoprotein alcohol dehydrogenase-like superfamily
g462	GO:0000832 inositol hexakisphosphate 5-kinase activity molecular function;GO:0006020 inositol metabolic process biological process;GO:0001558 regulation of cell growth biological process;GO:0051516 regulation of bipolar cell growth biological process;GO:0005524 ATP binding molecular function;GO:0000829 inositol heptakisphosphate kinase activity molecular function;GO:0000830 inositol hexakisphosph…	NA	NA	NA	sp|Q06685|VIP1 YEAST Inositol hexakisphosphate and diphosphoinositol-pentakisphosphate kinase	PF00328.19 His Phos 2 Histidine phosphatase superfamily (branch 2);PF08443.8 RimK RimK-like ATP-grasp domain	NA	histidine phosphatase superfamily-domain-containing protein	IPR029033 Histidine phosphatase superfamily;IPR013651 ATP-grasp fold, RimK-type;IPR040557 VIP1, N-terminal;IPR037446 Histidine acid phosphatase, VIP1 family;IPR000560 Histidine phosphatase superfamily, clade-2
g463	NA	NA	NA	NA	NA	PF03476.13 MOSC N MOSC N-terminal beta barrel domain;PF03473.14 MOSC MOSC domain	WP 091208465.1 MOSC domain-containing protein	hypothetical protein FHL15 000100	IPR005302 Molybdenum cofactor sulfurase, C-terminal;IPR005303 MOSC, N-terminal beta barrel
g464	GO:0030246 carbohydrate binding molecular function;GO:0045490 pectin catabolic process biological process;GO:0016837 carbon-oxygen lyase activity, acting on polysaccharides molecular function;GO:0005576 extracellular region cellular component;GO:0071555 cell wall organization biological process	NA	NA	NA	sp|Q5AZ85|RGLB EMENI Rhamnogalacturonate lyase B	PF13620.3 CarboxypepD reg Carboxypeptidase regulatory-like domain;PF14683.3 CBM-like Polysaccharide lyase family 4, domain III;PF14686.3 fn3 3 Polysaccharide lyase family 4, domain II	WP 132105404.1 hypothetical protein	rhamnogalacturonate lyase	IPR013784 Carbohydrate-binding-like fold;IPR011013 Galactose mutarotase-like domain superfamily;IPR029413 Rhamnogalacturonan lyase, domain II;IPR029411 Rhamnogalacturonan lyase, domain III;IPR008979 Galactose-binding-like domain superfamily
g465	GO:0070830 bicellular tight junction assembly biological process;GO:0034333 adherens junction assembly biological process;GO:0048487 beta-tubulin binding molecular function;GO:0005096 GTPase activator activity molecular function;GO:0000226 microtubule cytoskeleton organization biological process;GO:0005912 adherens junction cellular component;GO:0007021 tubulin complex assembly biological process…	NA	NA	NA	sp|Q19493|TBCD CAEEL Tubulin-specific chaperone D	PF13646.3 HEAT 2 HEAT repeats;PF02985.19 HEAT HEAT repeat;PF05536.8 Neurochondrin Neurochondrin;PF12612.5 TFCD C Tubulin folding cofactor D C terminal	NA	tubulin folding cofactor D C terminal-domain-containing protein	IPR016024 Armadillo-type fold;IPR033162 Tubulin-folding cofactor D;IPR022577 Tubulin-specific chaperone D, C-terminal
g466	NA	NA	NA	NA	NA	NA	NA	hypothetical protein Micbo1qcDRAFT 141516	NA
g467	GO:0042797 tRNA transcription from RNA polymerase III promoter biological process;GO:0003677 DNA binding molecular function;GO:0001056 RNA polymerase III activity molecular function;GO:0003968 RNA-directed RNA polymerase activity molecular function;GO:0001054 RNA polymerase I activity molecular function;GO:0005665 DNA-directed RNA polymerase II, core complex cellular component;GO:0001055 RNA poly…	K03013 RPB5, POLR2E	ko05169 Epstein-Barr virus infection;ko03020 RNA polymerase;ko00240 Pyrimidine metabolism;ko00230 Purine metabolism;ko05016 Huntington disease;ko04623 Cytosolic DNA-sensing pathway	NA	sp|Q757H7|RPAB1 ASHGO DNA-directed RNA polymerases I, II, and III subunit RPABC1	PF03871.11 RNA pol Rpb5 N RNA polymerase Rpb5, N-terminal domain;PF01191.16 RNA pol Rpb5 C RNA polymerase Rpb5, C-terminal domain	NA	RNA polymerase Rpb5, C-terminal domain-domain-containing protein	IPR000783 RNA polymerase, subunit H/Rpb5 C-terminal;IPR036710 RNA polymerase Rpb5, N-terminal domain superfamily;IPR014381 DNA-directed RNA polymerase RPB5 subunit, eukaryote/virus;IPR035913 RPB5-like RNA polymerase subunit superfamily;IPR039531 DNA-directed RNA polymerase subunit Rpb5-like;IPR005571 RNA polymerase, Rpb5, N-terminal;IPR020609 Archaeal RpoH /eukaryotic RPB5 RNA polymerase subunit
g468	GO:0008298 intracellular mRNA localization biological process;GO:0016071 mRNA metabolic process biological process;GO:0005783 endoplasmic reticulum cellular component;GO:0042175 nuclear outer membrane-endoplasmic reticulum membrane network cellular component;GO:0005829 cytosol cellular component	NA	NA	NA	sp|Q9P3W6|YLI2 SCHPO Uncharacterized protein C458.02c	PF16326.2 ABC tran CTD ABC transporter C-terminal domain	NA	hypothetical protein Micbo1qcDRAFT 141511	IPR039604 Nuclear segregation protein Bfr1
g469	NA	NA	NA	NA	NA	NA	NA	hypothetical protein Micbo1qcDRAFT 112575, partial	NA
g470	GO:0019898 extrinsic component of membrane cellular component;GO:0003924 GTPase activity molecular function;GO:0002181 cytoplasmic translation biological process;GO:0005525 GTP binding molecular function;GO:0043022 ribosome binding molecular function;GO:0005743 mitochondrial inner membrane cellular component	NA	NA	NA	sp|P38860|MTG2 YEAST GTPase MTG2, mitochondrial	PF01018.19 GTP1 OBG GTP1/OBG;PF02421.15 FeoB N Ferrous iron transport protein B;PF01926.20 MMR HSR1 50S ribosome-binding GTPase	WP 008633579.1 MULTISPECIES: GTPase ObgE	obg family GTPase CgtA	IPR006073 GTP binding domain;IPR006169 GTP1/OBG domain;IPR031167 OBG-type guanine nucleotide-binding (G) domain;IPR027417 P-loop containing nucleoside triphosphate hydrolase;IPR036726 GTP1/OBG domain superfamily
g471	GO:0005737 cytoplasm cellular component;GO:0016428 tRNA (cytosine-5-)-methyltransferase activity molecular function;GO:0000049 tRNA binding molecular function;GO:0030488 tRNA methylation biological process;GO:0008168 methyltransferase activity molecular function;GO:0005634 nucleus cellular component	NA	NA	NA	sp|O13935|TRM4B SCHPO Multisite-specific tRNA:(cytosine-C(5))-methyltransferase trm4b	PF01189.14 Methyltr RsmB-F 16S rRNA methyltransferase RsmB/F	WP 012972000.1 RsmB/NOP family class I SAM-dependent RNA methyltransferase	S-adenosyl-L-methionine-dependent methyltransferase	IPR029063 S-adenosyl-L-methionine-dependent methyltransferase;IPR023270 tRNA (C5-cytosine) methyltransferase, NCL1;IPR018314 Bacterial Fmu (Sun)/eukaryotic nucleolar NOL1/Nop2p, conserved site;IPR023267 RNA (C5-cytosine) methyltransferase;IPR001678 SAM-dependent methyltransferase RsmB/NOP2-type
g472	GO:0005198 structural molecule activity molecular function;GO:0005829 cytosol cellular component;GO:0030507 spectrin binding molecular function;GO:0051017 actin filament bundle assembly biological process;GO:0051016 barbed-end actin filament capping biological process;GO:0051015 actin filament binding molecular function;GO:0005856 cytoskeleton cellular component;GO:0044853 plasma membrane raft ce…	NA	NA	NA	sp|Q9P5M9|MUG14 SCHPO Meiotically up-regulated gene 14 protein	PF00596.18 Aldolase II Class II Aldolase and Adducin N-terminal domain	WP 045206325.1 class II aldolase/adducin family protein	class II aldolase and Adducin domain-containing protein	IPR001303 Class II aldolase/adducin N-terminal;IPR036409 Class II aldolase/adducin N-terminal domain superfamily
g473	GO:0004608 phosphatidylethanolamine N-methyltransferase activity molecular function;GO:0005789 endoplasmic reticulum membrane cellular component;GO:0016021 integral component of membrane cellular component;GO:0006656 phosphatidylcholine biosynthetic process biological process	K16369 CHO2	ko00564 Glycerophospholipid metabolism	NA	sp|C7Z7C3|CHO2 NECH7 Phosphatidylethanolamine N-methyltransferase	PF16562.2 HECW N N-terminal domain of E3 ubiquitin-protein ligase HECW1 and 2;PF04191.10 PEMT Phospholipid methyltransferase	NA	phosphatidylethanolamine N-methyltransferase	IPR016219 Phosphatidylethanolamine N-methyltransferase, fungi;IPR007318 Phospholipid methyltransferase
g474	GO:0015908 fatty acid transport biological process;GO:0001516 prostaglandin biosynthetic process biological process;GO:0005829 cytosol cellular component;GO:0004623 phospholipase A2 activity molecular function;GO:0005509 calcium ion binding molecular function;GO:0046475 glycerophospholipid catabolic process biological process;GO:0005737 cytoplasm cellular component;GO:0071236 cellular response to…	K16342 PLA2G4, CPLA2	ko05231 Choline metabolism in cancer;ko00591 Linoleic acid metabolism;ko04750 Inflammatory mediator regulation of TRP channels;ko04921 Oxytocin signaling pathway;ko00590 Arachidonic acid metabolism;ko00565 Ether lipid metabolism;ko04726 Serotonergic synapse;ko00592 alpha-Linolenic acid metabolism;ko04370 VEGF signaling pathway;ko04913 Ovarian steroidogenesis;ko04730 Long-term depression;ko04912 G…	NA	sp|Q50L41|PA24F MOUSE Cytosolic phospholipase A2 zeta	PF01735.15 PLA2 B Lysophospholipase catalytic domain	WP 023792606.1 phospholipase A2 patain superfamily	acyl transferase/acyl hydrolase/lysophospholipase	IPR002642 Lysophospholipase, catalytic domain;IPR016035 Acyl transferase/acyl hydrolase/lysophospholipase
g475	GO:0032543 mitochondrial translation biological process;GO:0031053 primary miRNA processing biological process;GO:0005634 nucleus cellular component;GO:0030422 production of siRNA involved in RNA interference biological process;GO:0031054 pre-miRNA processing biological process;GO:0006396 RNA processing biological process;GO:0005739 mitochondrion cellular component;GO:0004525 ribonuclease III act…	NA	NA	NA	sp|P36516|RM03 YEAST 54S ribosomal protein L3, mitochondrial	PF14622.3 Ribonucleas 3 3 Ribonuclease-III-like;PF00636.23 Ribonuclease 3 Ribonuclease III domain	NA	60S ribosomal protein L3	IPR000999 Ribonuclease III domain;IPR036389 Ribonuclease III, endonuclease domain superfamily
g476	NA	NA	NA	NA	NA	NA	NA	hypothetical protein Micbo1qcDRAFT 141490	NA
g477	GO:0006904 vesicle docking involved in exocytosis biological process;GO:0005634 nucleus cellular component;GO:0015031 protein transport biological process;GO:0032153 cell division site cellular component;GO:0000149 SNARE binding molecular function;GO:0005628 prospore membrane cellular component;GO:0006906 vesicle fusion biological process;GO:0051286 cell tip cellular component;GO:0005829 cytosol …	K15292 STXBP1, MUNC18-1	ko04721 Synaptic vesicle cycle	NA	sp|O94590|SEC1 SCHPO Protein transport protein sec1	PF00995.20 Sec1 Sec1 family	NA	Sec1 family superfamily	IPR036045 Sec1-like superfamily;IPR001619 Sec1-like protein;IPR043127 Sec1-like, domain 3a;IPR027482 Sec1-like, domain 2;IPR043154 Sec1-like, domain 1
g478	NA	NA	NA	NA	NA	PF01585.20 G-patch G-patch domain;PF12656.4 G-patch 2 DExH-box splicing factor binding site	NA	hypothetical protein Micbo1qcDRAFT 169359	IPR000467 G-patch domain;IPR039146 G patch domain and ankyrin repeat-containing protein 1
g479	GO:0005737 cytoplasm cellular component;GO:0031965 nuclear membrane cellular component;GO:0016491 oxidoreductase activity molecular function	NA	NA	NA	sp|O13822|YEE6 SCHPO Uncharacterized oxidoreductase C19A8.06	PF13561.3 adh short C2 Enoyl-(Acyl carrier protein) reductase;PF08659.7 KR KR domain;PF00106.22 adh short short chain dehydrogenase;PF01370.18 Epimerase NAD dependent epimerase/dehydratase family	WP 136068671.1 SDR family NAD(P)-dependent oxidoreductase	short chain dehydrogenase/ reductase	IPR036291 NAD(P)-binding domain superfamily;IPR002347 Short-chain dehydrogenase/reductase SDR
g480	GO:0005484 SNAP receptor activity molecular function;GO:0016021 integral component of membrane cellular component;GO:0006887 exocytosis biological process;GO:0000331 contractile vacuole cellular component;GO:0030658 transport vesicle membrane cellular component;GO:0005768 endosome cellular component;GO:0005794 Golgi apparatus cellular component;GO:0031902 late endosome membrane cellular component…	K08515 VAMP7	ko04130 SNARE interactions in vesicular transport	NA	sp|Q86AQ7|VAM7B DICDI Vesicle-associated membrane protein 7B	PF13774.3 Longin Regulated-SNARE-like domain;PF00957.18 Synaptobrevin Synaptobrevin	NA	synaptobrevin	IPR001388 Synaptobrevin;IPR042855 v-SNARE, coiled-coil homology domain;IPR011012 Longin-like domain superfamily;IPR010908 Longin domain
g481	GO:0005634 nucleus cellular component;GO:0000965 mitochondrial RNA 3'-end processing biological process;GO:0003678 DNA helicase activity molecular function;GO:0043066 negative regulation of apoptotic process biological process;GO:0070827 chromatin maintenance biological process;GO:0003724 RNA helicase activity molecular function;GO:0005759 mitochondrial matrix cellular component;GO:0030307 positi…	NA	NA	NA	sp|Q5ZJT0|SUV3 CHICK ATP-dependent RNA helicase SUPV3L1, mitochondrial	PF00271.28 Helicase C Helicase conserved C-terminal domain;PF12513.5 SUV3 C Mitochondrial degradasome RNA helicase subunit C terminal	WP 139039954.1 helicase	P-loop containing nucleoside triphosphate hydrolase protein	IPR014001 Helicase superfamily 1/2, ATP-binding domain;IPR041082 Suv3, C-terminal domain 1;IPR027417 P-loop containing nucleoside triphosphate hydrolase;IPR022192 Mitochondrial degradasome RNA helicase subunit, C-terminal domain;IPR001650 Helicase, C-terminal
g482	GO:0005886 plasma membrane cellular component;GO:0005737 cytoplasm cellular component;GO:0016021 integral component of membrane cellular component	NA	NA	NA	sp|Q9C1W4|PMP3 SCHPO Plasma membrane proteolipid 3	PF01679.14 Pmp3 Proteolipid membrane potential modulator	WP 013186297.1 YqaE/Pmp3 family membrane protein	hypothetical protein Micbo1qcDRAFT 180742	IPR000612 Proteolipid membrane potential modulator
g483	GO:0006974 cellular response to DNA damage stimulus biological process;GO:0006325 chromatin organization biological process;GO:0005829 cytosol cellular component;GO:0016788 hydrolase activity, acting on ester bonds molecular function;GO:0036410 Mst2 histone acetyltransferase complex cellular component;GO:0005634 nucleus cellular component;GO:0016791 phosphatase activity molecular function	NA	NA	NA	sp|Q9P6N2|PTF1 SCHPO Pdp3-interacting factor 1	PF12710.4 HAD haloacid dehalogenase-like hydrolase;PF05822.9 UMPH-1 Pyrimidine 5'-nucleotidase (UMPH-1);PF06888.9 Put Phosphatase Putative Phosphatase;PF00702.23 Hydrolase haloacid dehalogenase-like hydrolase	WP 007537459.1 HAD-IB family phosphatase	HAD-like domain-containing protein	IPR023214 HAD superfamily;IPR036412 HAD-like superfamily;IPR006384 Pyridoxal phosphate phosphatase-related
g484	GO:0097112 gamma-aminobutyric acid receptor clustering biological process;GO:0072579 glycine receptor clustering biological process;GO:0061599 molybdopterin molybdotransferase activity molecular function;GO:0030054 cell junction cellular component;GO:0005886 plasma membrane cellular component;GO:0030425 dendrite cellular component;GO:0006777 Mo-molybdopterin cofactor biosynthetic process biologic…	K15376 GPHN	ko04727 GABAergic synapse	Molybdopterin biosynthesis enzyme MoaB;Molybdopterin biosynthesis enzyme	sp|Q9NQX3|GEPH HUMAN Gephyrin	PF03454.12 MoeA C MoeA C-terminal region (domain IV);PF00994.21 MoCF biosynth Probable molybdopterin binding domain;PF03453.14 MoeA N MoeA N-terminal region (domain I and II)	WP 141609219.1 molybdopterin molybdenumtransferase MoeA	gephyrin	IPR005111 MoeA, C-terminal, domain IV;IPR008284 Molybdenum cofactor biosynthesis, conserved site;IPR005110 MoeA, N-terminal and linker domain;IPR038987 Molybdopterin biosynthesis protein MoeA-like;IPR001453 MoaB/Mog domain;IPR036425 MoaB/Mog-like domain superfamily;IPR036688 MoeA, C-terminal, domain IV superfamily;IPR036135 MoeA, N-terminal and linker domain superfamily
g485	NA	K03537 POP5	ko03008 Ribosome biogenesis in eukaryotes;ko03013 RNA transport	NA	NA	PF01900.16 RNase P Rpp14 Rpp14/Pop5 family	NA	Rpp14 family protein	IPR002759 Ribonuclease P/MRP protein subunit;IPR038085 Rnp2-like domain superfamily
g486	GO:0006606 protein import into nucleus biological process;GO:0005737 cytoplasm cellular component;GO:0005525 GTP binding molecular function;GO:0003924 GTPase activity molecular function;GO:0034087 establishment of mitotic sister chromatid cohesion biological process	NA	NA	NA	sp|Q08726|GPN2 YEAST GPN-loop GTPase 2	PF03308.13 ArgK ArgK protein;PF03029.14 ATP bind 1 Conserved hypothetical ATP binding protein	NA	hypothetical protein Micbo1qcDRAFT 190936	IPR004130 GPN-loop GTPase;IPR027417 P-loop containing nucleoside triphosphate hydrolase;IPR030231 GPN-loop GTPase 2
g487	GO:1990298 bub1-bub3 complex cellular component;GO:0033597 mitotic checkpoint complex cellular component;GO:0005819 spindle cellular component;GO:0000776 kinetochore cellular component;GO:0051321 meiotic cell cycle biological process;GO:0043130 ubiquitin binding molecular function;GO:0051301 cell division biological process;GO:0007059 chromosome segregation biological process;GO:0009524 phragmopl…	K02180 BUB3	ko04111 Cell cycle - yeast;ko05166 Human T-cell leukemia virus 1 infection;ko04110 Cell cycle	NA	sp|Q9C701|BUB32 ARATH Mitotic checkpoint protein BUB3.2	PF00400.29 WD40 WD domain, G-beta repeat;PF12894.4 ANAPC4 WD40 Anaphase-promoting complex subunit 4 WD40 domain	NA	mitotic checkpoint protein BUB3	IPR001680 WD40 repeat;IPR036322 WD40-repeat-containing domain superfamily;IPR017986 WD40-repeat-containing domain;IPR015943 WD40/YVTN repeat-like-containing domain superfamily
g488	NA	NA	NA	NA	NA	NA	NA	NA	NA
g489	NA	NA	NA	NA	NA	NA	NA	hypothetical protein Micbo1qcDRAFT 180736	NA
g490	GO:0030176 integral component of endoplasmic reticulum membrane cellular component;GO:0052925 dol-P-Man:Man(5)GlcNAc(2)-PP-Dol alpha-1,3-mannosyltransferase activity molecular function;GO:0006486 protein glycosylation biological process	K03845 ALG3	ko00513 Various types of N-glycan biosynthesis;ko00510 N-Glycan biosynthesis	NA	sp|Q9C1K8|ALG3 NEUCR Dol-P-Man:Man(5)GlcNAc(2)-PP-Dol alpha-1,3-mannosyltransferase	PF05208.10 ALG3 ALG3 protein	NA	glycosyltransferase	IPR007873 Glycosyltransferase, ALG3
g491	GO:0005634 nucleus cellular component;GO:0005829 cytosol cellular component;GO:0002183 cytoplasmic translational initiation biological process;GO:0003743 translation initiation factor activity molecular function	NA	NA	NA	sp|Q9Y803|YN98 SCHPO S1-like domain-containing protein C146.08c	PF01176.16 eIF-1a Translation initiation factor 1A / IF-1	NA	putative S1-like domain-containing protein	IPR012340 Nucleic acid-binding, OB-fold;IPR039294 Probable RNA-binding protein EIF1AD;IPR006196 RNA-binding domain, S1, IF1 type;IPR001253 Translation initiation factor 1A (eIF-1A)
g492	GO:0009507 chloroplast cellular component;GO:0016301 kinase activity molecular function	NA	NA	Fructosamine-3-kinase	sp|A2XBT1|FN3KR ORYSI Protein-ribulosamine 3-kinase, chloroplastic	PF01636.20 APH Phosphotransferase enzyme family;PF03881.11 Fructosamin kin Fructosamine kinase	WP 089091827.1 fructosamine kinase family protein	Fructosamine kinase-domain-containing protein	IPR016477 Fructosamine/Ketosamine-3-kinase;IPR011009 Protein kinase-like domain superfamily
g493	NA	NA	NA	NA	NA	PF07690.13 MFS 1 Major Facilitator Superfamily	WP 076437306.1 MFS transporter	major facilitator superfamily domain-containing protein	IPR036259 MFS transporter superfamily;IPR020846 Major facilitator superfamily domain;IPR011701 Major facilitator superfamily
g494	GO:0003723 RNA binding molecular function;GO:0005634 nucleus cellular component;GO:0006364 rRNA processing biological process;GO:0005730 nucleolus cellular component	NA	NA	NA	sp|O74828|ESF1 SCHPO Pre-rRNA-processing protein esf1	PF08159.9 NUC153 NUC153 domain	NA	hypothetical protein Micbo1qcDRAFT 169327	IPR012580 NUC153;IPR039754 Pre-rRNA-processing protein Esf1
g495	GO:0070290 N-acylphosphatidylethanolamine-specific phospholipase D activity molecular function;GO:0048870 cell motility biological process;GO:0035091 phosphatidylinositol binding molecular function;GO:0016042 lipid catabolic process biological process;GO:0048017 inositol lipid-mediated signaling biological process;GO:0016020 membrane cellular component;GO:0006654 phosphatidic acid biosynthetic pr…	K01115 PLD1 2	ko05231 Choline metabolism in cancer;ko04912 GnRH signaling pathway;ko04724 Glutamatergic synapse;ko04014 Ras signaling pathway;ko04072 Phospholipase D signaling pathway;ko00564 Glycerophospholipid metabolism;ko00565 Ether lipid metabolism;ko04666 Fc gamma R-mediated phagocytosis;ko04071 Sphingolipid signaling pathway;ko04024 cAMP signaling pathway;ko04144 Endocytosis	Phosphatidylserine/phosphatidylglycerophosphate/cardiolipin synthase or related enzyme	sp|Q0V8L6|PLD2 BOVIN Phospholipase D2	PF00614.19 PLDc Phospholipase D Active site motif;PF13091.3 PLDc 2 PLD-like domain	WP 129109226.1 hypothetical protein	hypothetical protein Micbo1qcDRAFT 48532	IPR001736 Phospholipase D/Transphosphatidylase;IPR015679 Phospholipase D family;IPR025202 Phospholipase D-like domain;IPR016555 Phospholipase D, eukaryotic type
g496	GO:0016575 histone deacetylation biological process;GO:0030466 chromatin silencing at silent mating-type cassette biological process;GO:0006348 chromatin silencing at telomere biological process;GO:0006342 chromatin silencing biological process;GO:0031048 chromatin silencing by small RNA biological process;GO:0000183 chromatin silencing at rDNA biological process;GO:0070824 SHREC complex cellular…	NA	NA	NA	sp|O13881|CLR2 SCHPO Cryptic loci regulator 2	PF16761.2 Clr2 transil Transcription-silencing protein, cryptic loci regulator Clr2;PF10383.6 Clr2 Transcription-silencing protein Clr2	NA	hypothetical protein Micbo1qcDRAFT 237437	IPR018839 Cryptic loci regulator 2, C-terminal;IPR038986 Cryptic loci regulator 2;IPR031915 Cryptic loci regulator 2, N-terminal
g497	GO:0030122 AP-2 adaptor complex cellular component;GO:0015031 protein transport biological process;GO:0035615 clathrin adaptor activity molecular function;GO:0072583 clathrin-mediated endocytosis biological process	K11827 AP2S1	ko04144 Endocytosis;ko05016 Huntington disease;ko04721 Synaptic vesicle cycle;ko04961 Endocrine and other factor-regulated calcium reabsorption	NA	sp|Q4ICG5|AP2S GIBZE AP-2 complex subunit sigma	PF01217.17 Clat adaptor s Clathrin adaptor complex small chain	NA	adaptor protein complex AP-2 small subunit	IPR022775 AP complex, mu/sigma subunit;IPR027156 AP-2 complex subunit sigma;IPR011012 Longin-like domain superfamily;IPR016635 Adaptor protein complex, sigma subunit
g498	GO:0030496 midbody cellular component;GO:0005815 microtubule organizing center cellular component;GO:0005635 nuclear envelope cellular component;GO:0015031 protein transport biological process;GO:0008104 protein localization biological process;GO:0007049 cell cycle biological process;GO:0051301 cell division biological process;GO:0031410 cytoplasmic vesicle cellular component	K19476 IST1	ko04144 Endocytosis	NA	sp|Q3ZBV1|IST1 BOVIN IST1 homolog	PF03398.11 Ist1 Regulator of Vps4 activity in the MVB pathway	NA	DUF292 domain-containing protein	IPR005061 Vacuolar protein sorting-associated protein Ist1;IPR042277 Vacuolar protein sorting-associated protein IST1-like
g499	NA	NA	NA	NA	NA	PF10337.6 ArAE 2 N Putative ER transporter, 6TM, N-terminal;PF12448.5 Milton Kinesin associated protein	NA	hypothetical protein Micbo1qcDRAFT 153740	IPR018823 Putative ER transporter, 6TM, N-terminal
g500	GO:0019752 carboxylic acid metabolic process biological process;GO:0004068 aspartate 1-decarboxylase activity molecular function;GO:0030170 pyridoxal phosphate binding molecular function;GO:0015937 coenzyme A biosynthetic process biological process	NA	NA	Glutamate or tyrosine decarboxylase or a related PLP-dependent protein	sp|Q5JJ82|MFNA THEKO L-aspartate decarboxylase	PF00282.16 Pyridoxal deC Pyridoxal-dependent decarboxylase conserved domain	WP 089812106.1 hypothetical protein	pyridoxal phosphate-dependent transferase	IPR015424 Pyridoxal phosphate-dependent transferase
g501	GO:0045461 sterigmatocystin biosynthetic process biological process;GO:0045574 sterigmatocystin catabolic process biological process;GO:0048315 conidium formation biological process;GO:0035556 intracellular signal transduction biological process;GO:0030436 asexual sporulation biological process;GO:0075306 regulation of conidium formation biological process;GO:1900376 regulation of secondary metab…	K19838 SST2	NA	NA	sp|P38093|FLBA EMENI Developmental regulator flbA	PF00610.18 DEP Domain found in Dishevelled, Egl-10, and Pleckstrin (DEP);PF00615.16 RGS Regulator of G protein signaling domain	NA	regulator of G protein signaling domain-domain-containing protein	IPR036390 Winged helix DNA-binding domain superfamily;IPR036388 Winged helix-like DNA-binding domain superfamily;IPR036305 RGS domain superfamily;IPR016137 RGS domain;IPR000591 DEP domain
g502	NA	NA	NA	NA	NA	NA	NA	hypothetical protein Micbo1qcDRAFT 237279	NA
g503	GO:0032968 positive regulation of transcription elongation from RNA polymerase II promoter biological process;GO:0016570 histone modification biological process;GO:0005634 nucleus cellular component;GO:0000993 RNA polymerase II core binding molecular function;GO:0006368 transcription elongation from RNA polymerase II promoter biological process;GO:0016593 Cdc73/Paf1 complex cellular component;GO:…	NA	NA	NA	sp|Q9UUE7|CDC73 SCHPO Cell division control protein 73	PF05179.11 CDC73 C RNA pol II accessory factor, Cdc73 family, C-terminal	WP 141068162.1 hypothetical protein, partial	Cdc73 family RNA pol II accessory factor	IPR007852 Cdc73/Parafibromin;IPR038103 Cell division control protein 73, C-terminal domain superfamily;IPR031336 Cell division control protein 73, C-terminal
g504	GO:0005737 cytoplasm cellular component;GO:0005634 nucleus cellular component;GO:0005829 cytosol cellular component;GO:0051721 protein phosphatase 2A binding molecular function;GO:0009966 regulation of signal transduction biological process;GO:0031929 TOR signaling biological process	NA	NA	NA	sp|Q9Y7T1|YCJ5 SCHPO Uncharacterized protein C63.05	PF04177.9 TAP42 TAP42-like family	NA	TAP42-like protein	IPR007304 TAP46-like protein;IPR038511 TAP42/TAP46-like superfamily
g505	GO:0050688 regulation of defense response to virus biological process;GO:0003677 DNA binding molecular function;GO:0004386 helicase activity molecular function;GO:0003723 RNA binding molecular function;GO:0046872 metal ion binding molecular function;GO:0051607 defense response to virus biological process;GO:0004525 ribonuclease III activity molecular function;GO:0006396 RNA processing biological …	K11592 DICER1, DCR1	ko05206 MicroRNAs in cancer	NA	sp|Q2H0G2|DCL1 CHAGB Dicer-like protein 1	PF04851.12 ResIII Type III restriction enzyme, res subunit;PF00271.28 Helicase C Helicase conserved C-terminal domain;PF03368.11 Dicer dimer Dicer dimerisation domain;PF00636.23 Ribonuclease 3 Ribonuclease III domain;PF00270.26 DEAD DEAD/DEAH box helicase;PF14622.3 Ribonucleas 3 3 Ribonuclease-III-like;PF13401.3 AAA 22 AAA domain	WP 135124562.1 ribonuclease III	RNase3 domain-containing protein	IPR000999 Ribonuclease III domain;IPR027417 P-loop containing nucleoside triphosphate hydrolase;IPR014001 Helicase superfamily 1/2, ATP-binding domain;IPR001650 Helicase, C-terminal;IPR006935 Helicase/UvrB, N-terminal;IPR005034 Dicer dimerisation domain;IPR036389 Ribonuclease III, endonuclease domain superfamily;IPR038248 Dicer dimerisation domain superfamily
g506	GO:0030163 protein catabolic process biological process;GO:0045600 positive regulation of fat cell differentiation biological process;GO:0005829 cytosol cellular component;GO:0016579 protein deubiquitination biological process;GO:0004843 thiol-dependent ubiquitin-specific protease activity molecular function;GO:0060041 retina development in camera-type eye biological process;GO:0006511 ubiquitin-…	NA	NA	NA	sp|Q9JKB1|UCHL3 MOUSE Ubiquitin carboxyl-terminal hydrolase isozyme L3	PF01088.18 Peptidase C12 Ubiquitin carboxyl-terminal hydrolase, family 1	NA	hypothetical protein Micbo1qcDRAFT 47242	IPR001578 Peptidase C12, ubiquitin carboxyl-terminal hydrolase;IPR036959 Peptidase C12, ubiquitin carboxyl-terminal hydrolase superfamily;IPR038765 Papain-like cysteine peptidase superfamily
g507	NA	NA	NA	NA	NA	NA	NA	hypothetical protein Micbo1qcDRAFT 221433	NA
g508	NA	NA	NA	NA	NA	NA	NA	hypothetical protein Micbo1qcDRAFT 47234	NA
g509	GO:0007006 mitochondrial membrane organization biological process;GO:0052689 carboxylic ester hydrolase activity molecular function;GO:0005783 endoplasmic reticulum cellular component;GO:0055088 lipid homeostasis biological process;GO:0005737 cytoplasm cellular component;GO:0004623 phospholipase A2 activity molecular function;GO:0005743 mitochondrial inner membrane cellular component;GO:0005794 G…	K13535 CLD1	ko00564 Glycerophospholipid metabolism	NA	sp|O14249|CLD1 SCHPO probable cardiolipin-specific deacylase, mitochondrial	PF00756.17 Esterase Putative esterase;PF06028.8 DUF915 Alpha/beta hydrolase of unknown function (DUF915);PF12146.5 Hydrolase 4 Serine aminopeptidase, S33;PF00975.17 Thioesterase Thioesterase domain;PF00561.17 Abhydrolase 1 alpha/beta hydrolase fold;PF12697.4 Abhydrolase 6 Alpha/beta hydrolase family;PF10230.6 LIDHydrolase Lipid-droplet associated hydrolase	WP 123580743.1 alpha/beta hydrolase	Alpha/Beta hydrolase protein	IPR000073 Alpha/beta hydrolase fold-1;IPR029058 Alpha/Beta hydrolase fold
g510	NA	NA	NA	NA	NA	PF03907.10 Spo7 Spo7-like protein	NA	hypothetical protein M434DRAFT 402331	IPR005605 Sporulation-specific protein Spo7
g511	NA	NA	NA	NA	NA	PF00782.17 DSPc Dual specificity phosphatase, catalytic domain;PF04179.9 Init tRNA PT Rit1 DUSP-like domain	NA	protein-tyrosine phosphatase-like protein	IPR020422 Dual specificity protein phosphatase domain;IPR029021 Protein-tyrosine phosphatase-like;IPR000340 Dual specificity phosphatase, catalytic domain
g512	NA	NA	NA	NA	NA	NA	NA	hypothetical protein Micbo1qcDRAFT 180472	NA
g513	GO:0005509 calcium ion binding molecular function;GO:0010008 endosome membrane cellular component;GO:0005886 plasma membrane cellular component;GO:0006897 endocytosis biological process;GO:0003779 actin binding molecular function;GO:0030479 actin cortical patch cellular component;GO:0007015 actin filament organization biological process	NA	NA	NA	sp|Q2H2V8|END3 CHAGB Actin cytoskeleton-regulatory complex protein END3	PF13499.3 EF-hand 7 EF-hand domain pair;PF12761.4 End3 Actin cytoskeleton-regulatory complex protein END3;PF13833.3 EF-hand 8 EF-hand domain pair;PF00036.29 EF-hand 1 EF hand;PF12763.4 EF-hand 4 Cytoskeletal-regulatory complex EF hand	NA	actin cytoskeleton-regulatory complex protein END3	IPR025604 Actin cytoskeleton-regulatory complex protein End3;IPR018247 EF-Hand 1, calcium-binding site;IPR002048 EF-hand domain;IPR011992 EF-hand domain pair;IPR000261 EH domain
g514	GO:0016491 oxidoreductase activity molecular function	NA	NA	NA	sp|A0A067XMP1|PTAL PESFW Oxidoreductase ptaL	PF00070.24 Pyr redox Pyridine nucleotide-disulphide oxidoreductase;PF07992.11 Pyr redox 2 Pyridine nucleotide-disulphide oxidoreductase	WP 106440609.1 hypothetical protein	hypothetical protein Micbo1qcDRAFT 169074	IPR023753 FAD/NAD(P)-binding domain;IPR036188 FAD/NAD(P)-binding domain superfamily
g515	GO:0008289 lipid binding molecular function;GO:0000062 fatty-acyl-CoA binding molecular function	K08762 DBI, ACBP	ko03320 PPAR signaling pathway	NA	sp|P31824|ACBP MANSE Acyl-CoA-binding protein homolog	PF00887.16 ACBP Acyl CoA binding protein	WP 034760268.1 MULTISPECIES: acyl-CoA-binding protein	acyl-CoA-binding protein	IPR035984 Acyl-CoA binding protein superfamily;IPR000582 Acyl-CoA-binding protein, ACBP;IPR014352 FERM/acyl-CoA-binding protein superfamily
g516	GO:0004527 exonuclease activity molecular function;GO:0005634 nucleus cellular component;GO:0017005 3'-tyrosyl-DNA phosphodiesterase activity molecular function;GO:0003690 double-stranded DNA binding molecular function;GO:0000012 single strand break repair biological process;GO:0003697 single-stranded DNA binding molecular function;GO:0006302 double-strand break repair biological process	NA	NA	NA	sp|Q9USG9|TYDP1 SCHPO Probable tyrosyl-DNA phosphodiesterase	PF06087.9 Tyr-DNA phospho Tyrosyl-DNA phosphodiesterase	NA	tyrosyl-DNA phosphodiesterase	IPR010347 Tyrosyl-DNA phosphodiesterase I;IPR027415 Tyrosyl-DNA phosphodiesterase, C-terminal
g517	GO:0016021 integral component of membrane cellular component;GO:0005794 Golgi apparatus cellular component;GO:0003756 protein disulfide isomerase activity molecular function;GO:0005783 endoplasmic reticulum cellular component;GO:0045454 cell redox homeostasis biological process;GO:0034975 protein folding in endoplasmic reticulum biological process	K13996 EPS1	ko04141 Protein processing in endoplasmic reticulum	NA	sp|P87178|YB1D SCHPO Uncharacterized protein C3D6.13c	PF13098.3 Thioredoxin 2 Thioredoxin-like domain;PF00085.17 Thioredoxin Thioredoxin;PF13848.3 Thioredoxin 6 Thioredoxin-like domain;PF13905.3 Thioredoxin 8 Thioredoxin-like;PF00578.18 AhpC-TSA AhpC/TSA family;PF13899.3 Thioredoxin 7 Thioredoxin-like;PF07449.8 HyaE Hydrogenase-1 expression protein HyaE;PF04756.10 OST3 OST6 OST3 / OST6 family, transporter family	WP 110462550.1 thioredoxin	thioredoxin	IPR036249 Thioredoxin-like superfamily;IPR013766 Thioredoxin domain
g518	NA	NA	NA	NA	NA	PF00134.20 Cyclin N Cyclin, N-terminal domain	NA	hypothetical protein Micbo1qcDRAFT 186419	IPR036915 Cyclin-like superfamily
g519	GO:0005737 cytoplasm cellular component;GO:0015031 protein transport biological process;GO:0005634 nucleus cellular component	NA	NA	NA	sp|Q4HZK7|BCP1 GIBZE Protein BCP1	PF13862.3 BCIP p21-C-terminal region-binding protein	NA	p21-C-terminal region-binding protein-domain-containing protein	IPR025602 BCP1 family
g520	GO:0009073 aromatic amino acid family biosynthetic process biological process;GO:0004106 chorismate mutase activity molecular function;GO:0006571 tyrosine biosynthetic process biological process;GO:0005634 nucleus cellular component;GO:0046417 chorismate metabolic process biological process;GO:0009094 L-phenylalanine biosynthetic process biological process;GO:0005737 cytoplasm cellular component	K01850 E5.4.99.5	ko00400 Phenylalanine, tyrosine and tryptophan biosynthesis;ko01230 Biosynthesis of amino acids	NA	sp|P32178|CHMU YEAST Chorismate mutase	NA	WP 022637553.1 chorismate mutase	chorismate mutase	IPR037039 Chorismate mutase, AroQ class superfamily, eukaryotic;IPR008238 Chorismate mutase, AroQ class, eukaryotic type;IPR036263 Chorismate mutase type II superfamily
g521	GO:0000266 mitochondrial fission biological process;GO:0005741 mitochondrial outer membrane cellular component;GO:0005739 mitochondrion cellular component;GO:0030687 preribosome, large subunit precursor cellular component;GO:0070545 PeBoW complex cellular component;GO:0016559 peroxisome fission biological process	NA	NA	NA	sp|Q7S8R5|MDV1 NEUCR Mitochondrial division protein 1	PF00400.29 WD40 WD domain, G-beta repeat;PF11715.5 Nup160 Nucleoporin Nup120/160;PF12894.4 ANAPC4 WD40 Anaphase-promoting complex subunit 4 WD40 domain	NA	WD40-repeat-containing domain protein	IPR020472 G-protein beta WD-40 repeat;IPR017986 WD40-repeat-containing domain;IPR019775 WD40 repeat, conserved site;IPR015943 WD40/YVTN repeat-like-containing domain superfamily;IPR001680 WD40 repeat;IPR036322 WD40-repeat-containing domain superfamily
g522	GO:0016763 transferase activity, transferring pentosyl groups molecular function;GO:0052837 thiazole biosynthetic process biological process;GO:0005829 cytosol cellular component;GO:0009228 thiamine biosynthetic process biological process;GO:0008198 ferrous iron binding molecular function;GO:0000002 mitochondrial genome maintenance biological process;GO:0005634 nucleus cellular component	K03146 THI4, THI1	ko00730 Thiamine metabolism	NA	sp|C7Z8P6|THI4 NECH7 Thiamine thiazole synthase	PF07992.11 Pyr redox 2 Pyridine nucleotide-disulphide oxidoreductase;PF01946.14 Thi4 Thi4 family;PF13450.3 NAD binding 8 NAD(P)-binding Rossmann-like domain;PF05834.9 Lycopene cycl Lycopene cyclase protein;PF01266.21 DAO FAD dependent oxidoreductase;PF13454.3 NAD binding 9 FAD-NAD(P)-binding	WP 082181564.1 thiazole biosynthesis enzyme	thiazole biosynthetic enzyme variant 5	IPR002922 Thiazole biosynthetic enzyme Thi4 family;IPR027495 Thiamine thiazole synthase;IPR036188 FAD/NAD(P)-binding domain superfamily
g523	GO:0016491 oxidoreductase activity molecular function	NA	NA	NA	sp|M2YJQ2|NORB DOTSN Norsolorinic acid reductase B	PF00248.18 Aldo ket red Aldo/keto reductase family	WP 014799297.1 aldo/keto reductase	aldo/keto reductase	IPR023210 NADP-dependent oxidoreductase domain;IPR036812 NADP-dependent oxidoreductase domain superfamily
g524	GO:0032366 intracellular sterol transport biological process;GO:0005794 Golgi apparatus cellular component;GO:0016125 sterol metabolic process biological process;GO:0006665 sphingolipid metabolic process biological process;GO:0000139 Golgi membrane cellular component;GO:0032541 cortical endoplasmic reticulum cellular component;GO:0030176 integral component of endoplasmic reticulum membrane cellul…	NA	NA	NA	sp|Q9HDX5|ARV1 SCHPO Protein arv1	PF04161.10 Arv1 Arv1-like family	NA	Arv1-like family-domain-containing protein	IPR007290 Arv1 protein
g525	GO:0000329 fungal-type vacuole membrane cellular component;GO:0016021 integral component of membrane cellular component;GO:0034622 cellular macromolecular complex assembly biological process;GO:0055085 transmembrane transport biological process;GO:0046961 proton-transporting ATPase activity, rotational mechanism molecular function;GO:0000220 vacuolar proton-transporting V-type ATPase, V0 domain c…	K02153 ATPeV0E, ATP6H	ko04966 Collecting duct acid secretion;ko05120 Epithelial cell signaling in Helicobacter pylori infection;ko05323 Rheumatoid arthritis;ko00190 Oxidative phosphorylation;ko05110 Vibrio cholerae infection;ko04721 Synaptic vesicle cycle;ko04145 Phagosome	NA	sp|Q5K8S8|VA0E CRYNJ V-type proton ATPase subunit e	PF06570.8 DUF1129 Protein of unknown function (DUF1129);PF05767.9 Pox A14 Poxvirus virion envelope protein A14;PF05493.10 ATP synt H ATP synthase subunit H	NA	ATPase, V0 complex, subunit E1/e2	IPR008389 ATPase, V0 complex, subunit e1/e2
g526	GO:0006574 valine catabolic process biological process;GO:0050661 NADP binding molecular function;GO:0008442 3-hydroxyisobutyrate dehydrogenase activity molecular function;GO:0051287 NAD binding molecular function;GO:0005739 mitochondrion cellular component	NA	NA	3-hydroxyisobutyrate dehydrogenase or related beta-hydroxyacid dehydrogenase	sp|P29266|3HIDH RAT 3-hydroxyisobutyrate dehydrogenase, mitochondrial	PF14833.3 NAD binding 11 NAD-binding of NADP-dependent 3-hydroxyisobutyrate dehydrogenase;PF03446.12 NAD binding 2 NAD binding domain of 6-phosphogluconate dehydrogenase;PF03807.14 F420 oxidored NADP oxidoreductase coenzyme F420-dependent;PF03435.15 Sacchrp dh NADP Saccharopine dehydrogenase NADP binding domain;PF08659.7 KR KR domain;PF01118.21 Semialdhyde dh Semialdehyde dehydrogenase, NAD bindi…	WP 113661351.1 NAD(P)-dependent oxidoreductase	NAD binding domain of 6-phosphogluconate dehydrogenase-domain-containing protein	IPR013328 6-phosphogluconate dehydrogenase, domain 2;IPR015815 3-hydroxyisobutyrate dehydrogenase-related;IPR029154 3-hydroxyisobutyrate dehydrogenase, NAD-binding domain;IPR008927 6-phosphogluconate dehydrogenase-like, C-terminal domain superfamily;IPR036291 NAD(P)-binding domain superfamily;IPR006115 6-phosphogluconate dehydrogenase, NADP-binding
g527	NA	NA	NA	NA	NA	PF04055.18 Radical SAM Radical SAM superfamily;PF13353.3 Fer4 12 4Fe-4S single cluster domain	WP 003920443.1 radical SAM protein	pyruvate formate lyase activating enzyme	IPR040085 Protein MJ0674-like;IPR007197 Radical SAM;IPR013785 Aldolase-type TIM barrel
g528	NA	NA	NA	NA	NA	PF04982.10 HPP HPP family	WP 115870247.1 HPP family protein	HPP family-domain-containing protein, partial	IPR007065 HPP
g529	GO:0006260 DNA replication biological process;GO:0005634 nucleus cellular component;GO:0007059 chromosome segregation biological process	NA	NA	NA	sp|Q4IC11|PSF2 GIBZE DNA replication complex GINS protein PSF2	PF05916.8 Sld5 GINS complex protein	NA	putative DNA replication complex GINS protein	IPR021151 GINS subunit, domain A;IPR007257 DNA replication complex GINS protein Psf2;IPR036224 GINS, helical bundle-like domain superfamily
g530	GO:0005634 nucleus cellular component;GO:0046651 lymphocyte proliferation biological process;GO:0051301 cell division biological process;GO:0004386 helicase activity molecular function;GO:0007049 cell cycle biological process;GO:0007275 multicellular organism development biological process;GO:0005524 ATP binding molecular function;GO:0031508 pericentric heterochromatin assembly biological process…	NA	NA	Superfamily II DNA or RNA helicase, SNF2 family	sp|Q9NRZ9|HELLS HUMAN Lymphoid-specific helicase	PF00271.28 Helicase C Helicase conserved C-terminal domain;PF04851.12 ResIII Type III restriction enzyme, res subunit;PF00176.20 SNF2 N SNF2 family N-terminal domain;PF16203.2 ERCC3 RAD25 C ERCC3/RAD25/XPB C-terminal helicase	WP 014186253.1 DEAD/DEAH box helicase	SNF2 family DNA-dependent ATPase	IPR038718 SNF2-like, N-terminal domain superfamily;IPR027417 P-loop containing nucleoside triphosphate hydrolase;IPR014001 Helicase superfamily 1/2, ATP-binding domain;IPR000330 SNF2-related, N-terminal domain;IPR001650 Helicase, C-terminal
g531	GO:0005672 transcription factor TFIIA complex cellular component;GO:0017025 TBP-class protein binding molecular function;GO:0000979 RNA polymerase II core promoter sequence-specific DNA binding molecular function;GO:0051123 RNA polymerase II transcriptional preinitiation complex assembly biological process	K03123 TFIIA2, GTF2A2, TOA2	ko05203 Viral carcinogenesis;ko03022 Basal transcription factors	NA	sp|C7ZPG2|T2AG NECH7 Transcription initiation factor IIA subunit 2	PF02268.13 TFIIA gamma N Transcription initiation factor IIA, gamma subunit, helical domain;PF02751.11 TFIIA gamma C Transcription initiation factor IIA, gamma subunit	NA	transcription initiation factor TFIIA, small subunit	IPR015871 Transcription initiation factor IIA, gamma subunit, C-terminal;IPR003194 Transcription initiation factor IIA, gamma subunit;IPR009083 Transcription factor IIA, helical;IPR009088 Transcription factor IIA, beta-barrel;IPR015872 Transcription initiation factor IIA, gamma subunit, N-terminal
g532	NA	NA	NA	NA	NA	PF00892.17 EamA EamA-like transporter family	NA	hypothetical protein Micbo1qcDRAFT 186428	IPR039632 Transmembrane protein 42
g533	GO:0006878 cellular copper ion homeostasis biological process;GO:0031404 chloride ion binding molecular function;GO:0015299 solute:proton antiporter activity molecular function;GO:0006879 cellular iron ion homeostasis biological process;GO:0005783 endoplasmic reticulum cellular component;GO:0034707 chloride channel complex cellular component;GO:0005247 voltage-gated chloride channel activity mole…	K05012 CLCN3 4 5	NA	NA	sp|P0C197|CLCNX USTMA Probable chloride channel protein UM03490-D	PF00571.25 CBS CBS domain;PF00654.17 Voltage CLC Voltage gated chloride channel	WP 006102029.1 CBS domain-containing protein	voltage gated chloride channel	IPR014743 Chloride channel, core;IPR000644 CBS domain;IPR001807 Chloride channel, voltage gated
g534	GO:1902975 mitotic DNA replication initiation biological process;GO:0070869 heterochromatin assembly involved in chromatin silencing biological process;GO:0003887 DNA-directed DNA polymerase activity molecular function;GO:0043596 nuclear replication fork cellular component;GO:0046982 protein heterodimerization activity molecular function;GO:1902983 DNA strand elongation involved in mitotic DNA re…	NA	NA	NA	sp|C6Y4D0|DPB3 SCHPO DNA polymerase epsilon subunit C	PF00808.20 CBFD NFYB HMF Histone-like transcription factor (CBF/NF-Y) and archaeal histone;PF00125.21 Histone Core histone H2A/H2B/H3/H4	NA	histone-fold-containing protein	IPR009072 Histone-fold;IPR003958 Transcription factor CBF/NF-Y/archaeal histone domain
g535	GO:0005686 U2 snRNP cellular component;GO:0000398 mRNA splicing, via spliceosome biological process;GO:0030620 U2 snRNA binding molecular function;GO:0005681 spliceosomal complex cellular component	K11092 SNRPA1	ko03040 Spliceosome	NA	sp|Q7S9P4|RU2A NEUCR U2 small nuclear ribonucleoprotein A'	PF14580.3 LRR 9 Leucine-rich repeat;PF12799.4 LRR 4 Leucine Rich repeats (2 copies);PF13855.3 LRR 8 Leucine rich repeat	NA	leucine-rich repeat-domain-containing protein	IPR001611 Leucine-rich repeat;IPR032675 Leucine-rich repeat domain superfamily
g536	NA	NA	NA	NA	NA	NA	NA	hypothetical protein DL767 003037	NA
g537	GO:0005634 nucleus cellular component;GO:0008270 zinc ion binding molecular function;GO:0003677 DNA binding molecular function;GO:0000981 RNA polymerase II transcription factor activity, sequence-specific DNA binding molecular function	NA	NA	NA	sp|K0E2F6|ECDB ASPRU Echinocandin B biosynthetic cluster transcription factor ecdB	PF00172.15 Zn clus Fungal Zn(2)-Cys(6) binuclear cluster domain	NA	hypothetical protein Micbo1qcDRAFT 47442	IPR036864 Zn(2)-C6 fungal-type DNA-binding domain superfamily;IPR001138 Zn(2)-C6 fungal-type DNA-binding domain
g538	GO:0005634 nucleus cellular component;GO:0044205 'de novo' UMP biosynthetic process biological process;GO:0006221 pyrimidine nucleotide biosynthetic process biological process;GO:0046872 metal ion binding molecular function;GO:0004151 dihydroorotase activity molecular function;GO:0006207 'de novo' pyrimidine nucleobase biosynthetic process biological process;GO:0005737 cytoplasm cellular component	K01465 URA4, pyrC	ko00240 Pyrimidine metabolism	NA	sp|Q9UTI0|PYRC SCHPO Probable dihydroorotase	PF01979.17 Amidohydro 1 Amidohydrolase family;PF04909.11 Amidohydro 2 Amidohydrolase	WP 106519203.1 dihydroorotase	hypothetical protein Micbo1qcDRAFT 153800	IPR032466 Metal-dependent hydrolase;IPR006680 Amidohydrolase-related;IPR004721 Dihydroorotase homodimeric type;IPR002195 Dihydroorotase, conserved site
g539	NA	NA	NA	NA	NA	NA	NA	hypothetical protein Micbo1qcDRAFT 127286	NA
g540	GO:0005634 nucleus cellular component;GO:0008270 zinc ion binding molecular function;GO:0000981 RNA polymerase II transcription factor activity, sequence-specific DNA binding molecular function;GO:0006351 transcription, DNA-templated biological process;GO:0003677 DNA binding molecular function	NA	NA	NA	sp|P52958|CTF1A FUSSO Cutinase transcription factor 1 alpha	PF00172.15 Zn clus Fungal Zn(2)-Cys(6) binuclear cluster domain;PF04082.15 Fungal trans Fungal specific transcription factor domain	NA	cutinase transcription factor 1 alpha	IPR001138 Zn(2)-C6 fungal-type DNA-binding domain;IPR036864 Zn(2)-C6 fungal-type DNA-binding domain superfamily;IPR007219 Transcription factor domain, fungi
g541	GO:0015031 protein transport biological process;GO:0006897 endocytosis biological process;GO:0005886 plasma membrane cellular component;GO:0030125 clathrin vesicle coat cellular component	NA	NA	NA	sp|Q5E9Q4|NECP2 BOVIN Adaptin ear-binding coat-associated protein 2	PF07933.11 DUF1681 Protein of unknown function (DUF1681)	NA	hypothetical protein Micbo1qcDRAFT 169114	IPR012466 NECAP, PHear domain;IPR011993 PH-like domain superfamily
g542	NA	NA	NA	NA	NA	PF11709.5 Mit ribos Mrp51 Mitochondrial ribosomal protein subunit	NA	mitochondrial ribosomal protein MRP51	IPR016712 Mitochondrial ribosomal protein MRP51, fungi
g543	GO:0006412 translation biological process;GO:0005840 ribosome cellular component;GO:0003735 structural constituent of ribosome molecular function	K02962 RP-S17e, RPS17	ko03010 Ribosome	NA	sp|P27770|RS17 NEUCR 40S ribosomal protein S17	PF00833.15 Ribosomal S17e Ribosomal S17	WP 108998334.1 30S ribosomal protein S17e	40S ribosomal protein S17	IPR036401 Ribosomal protein S17e-like superfamily;IPR001210 Ribosomal protein S17e;IPR018273 Ribosomal protein S17e, conserved site
g544	NA	NA	NA	NA	NA	PF04181.10 RPAP2 Rtr1 Rtr1/RPAP2 family	NA	Rtr1/RPAP2 family-domain-containing protein	IPR007308 Rtr1/RPAP2 domain;IPR038534 Rtr1/RPAP2 domain superfamily;IPR039693 Rtr1/RPAP2
g545	GO:0005829 cytosol cellular component;GO:0051286 cell tip cellular component;GO:0016176 superoxide-generating NADPH oxidase activator activity molecular function;GO:0017024 myosin I binding molecular function;GO:0042554 superoxide anion generation biological process;GO:0032153 cell division site cellular component;GO:0048365 Rac GTPase binding molecular function;GO:0030036 actin cytoskeleton orga…	NA	NA	NA	sp|O42854|YFHH SCHPO SH3 domain-containing protein C23A1.17	PF07653.14 SH3 2 Variant SH3 domain;PF14604.3 SH3 9 Variant SH3 domain;PF00018.25 SH3 1 SH3 domain	NA	hypothetical protein Micbo1qcDRAFT 237316	IPR036028 SH3-like domain superfamily;IPR035552 Mti1, SH3 domain;IPR001452 SH3 domain
g546	NA	NA	NA	NA	NA	NA	NA	hypothetical protein Micbo1qcDRAFT 127301	NA
g547	NA	NA	NA	NA	NA	PF04130.10 Spc97 Spc98 Spc97 / Spc98 family	NA	Spc98 family-domain-containing protein	IPR007259 Gamma-tubulin complex component protein;IPR040457 Gamma tubulin complex component, C-terminal;IPR042241 Gamma-tubulin complex, C-terminal domain superfamily;IPR041470 Gamma tubulin complex component protein, N-terminal
g548	NA	K19366 SPG20	ko04144 Endocytosis	NA	NA	PF06911.9 Senescence Senescence-associated protein	NA	senescence-associated protein-domain-containing protein	IPR009686 Senescence/spartin-associated
g549	NA	NA	NA	NA	NA	PF04082.15 Fungal trans Fungal specific transcription factor domain;PF00172.15 Zn clus Fungal Zn(2)-Cys(6) binuclear cluster domain	NA	fungal-specific transcription factor domain-domain-containing protein	IPR007219 Transcription factor domain, fungi;IPR001138 Zn(2)-C6 fungal-type DNA-binding domain;IPR036864 Zn(2)-C6 fungal-type DNA-binding domain superfamily
g550	GO:0005737 cytoplasm cellular component;GO:0030745 dimethylhistidine N-methyltransferase activity molecular function;GO:0052699 ergothioneine biosynthetic process biological process;GO:0016491 oxidoreductase activity molecular function;GO:0005634 nucleus cellular component;GO:0046872 metal ion binding molecular function	K20246 EGT1	NA	NA	sp|Q7RX33|EGT1 NEUCR Ergothioneine biosynthesis protein 1	PF03781.13 FGE-sulfatase Sulfatase-modifying factor enzyme 1;PF10017.6 Methyltransf 33 Histidine-specific methyltransferase, SAM-dependent;PF12867.4 DinB 2 DinB superfamily	WP 098443636.1 L-histidine N(alpha)-methyltransferase	C-type lectin protein	IPR042095 Sulfatase-modifying factor enzyme superfamily;IPR019257 Histidine-specific methyltransferase, SAM-dependent;IPR005532 Sulfatase-modifying factor enzyme;IPR016187 C-type lectin fold;IPR024775 DinB-like domain;IPR017805 SAM-dependent methyltransferase, EasF-type, putative
g551	GO:0003743 translation initiation factor activity molecular function;GO:0005851 eukaryotic translation initiation factor 2B complex cellular component;GO:0005085 guanyl-nucleotide exchange factor activity molecular function;GO:0006446 regulation of translational initiation biological process;GO:0006413 translational initiation biological process;GO:0005829 cytosol cellular component;GO:0002183 cy…	K03239 EIF2B1	ko03013 RNA transport	NA	sp|Q9USP0|EI2BA SCHPO Translation initiation factor eIF-2B subunit alpha	PF01008.14 IF-2B Initiation factor 2 subunit family	WP 012283233.1 S-methyl-5-thioribose-1-phosphate isomerase	translation initiation factor-like protein eif-2b subunit alpha	IPR042528 Translation initiation factor eIF-2B subunit alpha, N-terminal;IPR042529 Initiation factor 2B-like, C-terminal;IPR000649 Initiation factor 2B-related;IPR037171 NagB/RpiA transferase-like
g552	GO:0008479 queuine tRNA-ribosyltransferase activity molecular function;GO:0005829 cytosol cellular component;GO:0046872 metal ion binding molecular function;GO:0005634 nucleus cellular component	NA	NA	NA	sp|O94460|TGT SCHPO Queuine tRNA-ribosyltransferase catalytic subunit	PF01702.15 TGT Queuine tRNA-ribosyltransferase	WP 002842759.1 tRNA guanosine(34) transglycosylase Tgt	queuine tRNA-ribosyltransferase	IPR004803 tRNA-guanine transglycosylase;IPR036511 Queuine tRNA-ribosyltransferase-like;IPR002616 tRNA-guanine(15) transglycosylase-like
g553	NA	NA	NA	NA	NA	NA	NA	hypothetical protein Micbo1qcDRAFT 168691	NA
g554	NA	NA	NA	NA	NA	NA	NA	NA	NA
g555	NA	NA	NA	NA	NA	PF10356.6 DUF2034 Protein of unknown function (DUF2034);PF04471.9 Mrr cat Restriction endonuclease	NA	hypothetical protein Micbo1qcDRAFT 168694	IPR018828 Protein of unknown function DUF2034
g556	GO:0000122 negative regulation of transcription from RNA polymerase II promoter biological process;GO:0003714 transcription corepressor activity molecular function;GO:0006357 regulation of transcription from RNA polymerase II promoter biological process;GO:0045944 positive regulation of transcription from RNA polymerase II promoter biological process;GO:0001103 RNA polymerase II repressing transc…	NA	NA	NA	sp|Q7S8C2|MED21 NEUCR Mediator of RNA polymerase II transcription subunit 21	PF11221.5 Med21 Subunit 21 of Mediator complex	NA	mediator complex, subunit Med21	IPR021384 Mediator complex, subunit Med21;IPR037212 Mediator complex, subunit Med7/Med21-like
g557	GO:0005634 nucleus cellular component;GO:0006206 pyrimidine nucleobase metabolic process biological process;GO:0008252 nucleotidase activity molecular function;GO:0005829 cytosol cellular component;GO:0008253 5'-nucleotidase activity molecular function;GO:0009166 nucleotide catabolic process biological process	K18551 SDT1	ko00760 Nicotinate and nicotinamide metabolism	NA	sp|Q09893|YAI5 SCHPO Uncharacterized protein C24B11.05	PF13242.3 Hydrolase like HAD-hyrolase-like;PF00702.23 Hydrolase haloacid dehalogenase-like hydrolase;PF13419.3 HAD 2 Haloacid dehalogenase-like hydrolase	WP 116780699.1 pyrimidine 5'-nucleotidase	Haloacid dehalogenase-like hydrolase-domain-containing protein	IPR036412 HAD-like superfamily;IPR010237 Pyrimidine 5-nucleotidase;IPR041492 Haloacid dehalogenase-like hydrolase;IPR006439 HAD hydrolase, subfamily IA;IPR023214 HAD superfamily
g558	NA	NA	NA	NA	NA	NA	NA	hypothetical protein Micbo1qcDRAFT 198464	NA
g559	GO:0051321 meiotic cell cycle biological process;GO:0005816 spindle pole body cellular component;GO:0003723 RNA binding molecular function;GO:0005634 nucleus cellular component;GO:0005829 cytosol cellular component	NA	NA	NA	sp|O74359|MUG60 SCHPO Meiotically up-regulated gene 60 protein	PF00013.26 KH 1 KH domain	NA	KH domain-containing protein	IPR004088 K Homology domain, type 1;IPR004087 K Homology domain;IPR036612 K Homology domain, type 1 superfamily
g560	GO:0007623 circadian rhythm biological process;GO:0006474 N-terminal protein amino acid acetylation biological process;GO:0071320 cellular response to cAMP biological process;GO:0030187 melatonin biosynthetic process biological process;GO:0048471 perinuclear region of cytoplasm cellular component;GO:0004059 aralkylamine N-acetyltransferase activity molecular function	NA	NA	NA	sp|Q9R0A9|SNAT MESAU Serotonin N-acetyltransferase	PF14542.3 Acetyltransf CG GCN5-related N-acetyl-transferase;PF00583.22 Acetyltransf 1 Acetyltransferase (GNAT) family;PF13673.4 Acetyltransf 10 Acetyltransferase (GNAT) domain;PF13508.4 Acetyltransf 7 Acetyltransferase (GNAT) domain	WP 068520527.1 GNAT family N-acetyltransferase	hypothetical protein Micbo1qcDRAFT 36597	IPR016181 Acyl-CoA N-acyltransferase;IPR000182 GNAT domain
g561	GO:0044205 'de novo' UMP biosynthetic process biological process;GO:0009116 nucleoside metabolic process biological process;GO:0004588 orotate phosphoribosyltransferase activity molecular function	K00762 pyrE	ko00240 Pyrimidine metabolism	NA	sp|O42767|PYRE METAN Orotate phosphoribosyltransferase	PF00156.24 Pribosyltran Phosphoribosyl transferase domain	WP 128385352.1 orotate phosphoribosyltransferase	orotate phosphoribosyltransferase	IPR004467 Orotate phosphoribosyl transferase domain;IPR023031 Orotate phosphoribosyltransferase;IPR000836 Phosphoribosyltransferase domain;IPR029057 Phosphoribosyltransferase-like
g562	GO:0006364 rRNA processing biological process;GO:0005730 nucleolus cellular component;GO:0000054 ribosomal subunit export from nucleus biological process;GO:0042273 ribosomal large subunit biogenesis biological process;GO:0046872 metal ion binding molecular function;GO:1902626 assembly of large subunit precursor of preribosome biological process;GO:0005525 GTP binding molecular function;GO:003068…	K06943 NOG1	ko03008 Ribosome biogenesis in eukaryotes	NA	sp|G0S8F1|NOG1 CHATD Nucleolar GTP-binding protein 1	PF06858.11 NOG1 Nucleolar GTP-binding protein 1 (NOG1);PF03193.13 DUF258 Protein of unknown function, DUF258;PF08155.8 NOGCT NOGCT (NUC087) domain;PF01926.20 MMR HSR1 50S ribosome-binding GTPase;PF00350.20 Dynamin N Dynamin family;PF02421.15 FeoB N Ferrous iron transport protein B;PF04670.9 Gtr1 RagA Gtr1/RagA G protein conserved region	NA	P-loop containing nucleoside triphosphate hydrolase protein	IPR031167 OBG-type guanine nucleotide-binding (G) domain;IPR027417 P-loop containing nucleoside triphosphate hydrolase;IPR012973 NOG, C-terminal;IPR006073 GTP binding domain;IPR041623 NOG1, N-terminal helical domain;IPR024926 Nucleolar GTP-binding protein 1;IPR010674 Nucleolar GTP-binding protein 1, Rossman-fold domain
g563	GO:0006730 one-carbon metabolic process biological process;GO:0004478 methionine adenosyltransferase activity molecular function;GO:0006556 S-adenosylmethionine biosynthetic process biological process;GO:0006555 methionine metabolic process biological process;GO:0005524 ATP binding molecular function;GO:0046872 metal ion binding molecular function;GO:0005829 cytosol cellular component	K00789 metK	ko00270 Cysteine and methionine metabolism;ko01230 Biosynthesis of amino acids	NA	sp|P48466|METK NEUCR S-adenosylmethionine synthase	PF00438.17 S-AdoMet synt N S-adenosylmethionine synthetase, N-terminal domain;PF02773.13 S-AdoMet synt C S-adenosylmethionine synthetase, C-terminal domain;PF02772.13 S-AdoMet synt M S-adenosylmethionine synthetase, central domain	WP 069134467.1 methionine adenosyltransferase	methionine adenosyltransferase ETH-1	IPR022631 S-adenosylmethionine synthetase, conserved site;IPR022628 S-adenosylmethionine synthetase, N-terminal;IPR022629 S-adenosylmethionine synthetase, central domain;IPR002133 S-adenosylmethionine synthetase;IPR022630 S-adenosylmethionine synthetase, C-terminal;IPR022636 S-adenosylmethionine synthetase superfamily
g564	GO:0016787 hydrolase activity molecular function;GO:0005525 GTP binding molecular function	NA	NA	NA	sp|Q4IQT8|GPN3 GIBZE GPN-loop GTPase 3	PF13173.3 AAA 14 AAA domain;PF13479.3 AAA 24 AAA domain;PF16575.2 CLP1 P mRNA cleavage and polyadenylation factor CLP1 P-loop;PF00910.19 RNA helicase RNA helicase;PF03029.14 ATP bind 1 Conserved hypothetical ATP binding protein	NA	GPN-loop GTPase 3 like protein	IPR004130 GPN-loop GTPase;IPR030228 GPN-loop GTPase 3;IPR027417 P-loop containing nucleoside triphosphate hydrolase
g565	NA	NA	NA	NA	NA	PF12716.4 Apq12 Nuclear pore assembly and biogenesis	NA	hypothetical protein Micbo1qcDRAFT 36577	NA
g566	GO:0034551 mitochondrial respiratory chain complex III assembly biological process;GO:0005739 mitochondrion cellular component;GO:0005524 ATP binding molecular function;GO:0051131 chaperone-mediated protein complex assembly biological process;GO:0016021 integral component of membrane cellular component;GO:0005743 mitochondrial inner membrane cellular component;GO:0008320 protein transmembrane tra…	NA	NA	ATP-dependent Zn proteases	sp|Q54DY9|BCS1B DICDI Probable mitochondrial chaperone BCS1-B	PF13238.3 AAA 18 AAA domain;PF05496.9 RuvB N Holliday junction DNA helicase ruvB N-terminus;PF00004.26 AAA ATPase family associated with various cellular activities (AAA);PF05673.10 DUF815 Protein of unknown function (DUF815);PF13191.3 AAA 16 AAA ATPase domain;PF08740.8 BCS1 N BCS1 N terminal	WP 076350443.1 AAA family ATPase	NA	IPR003960 ATPase, AAA-type, conserved site;IPR003959 ATPase, AAA-type, core;IPR027417 P-loop containing nucleoside triphosphate hydrolase;IPR014851 BCS1, N-terminal;IPR003593 AAA+ ATPase domain
g567	NA	NA	NA	NA	NA	PF13921.3 Myb DNA-bind 6 Myb-like DNA-binding domain	NA	hypothetical protein Micbo1qcDRAFT 168707	IPR001005 SANT/Myb domain;IPR009057 Homeobox-like domain superfamily;IPR017877 Myb-like domain
g568	NA	NA	NA	NA	NA	NA	NA	NA	NA
g569	GO:0004436 phosphatidylinositol diacylglycerol-lyase activity molecular function;GO:0016042 lipid catabolic process biological process;GO:0005576 extracellular region cellular component;GO:0008081 phosphoric diester hydrolase activity molecular function	K01771 plc	ko00562 Inositol phosphate metabolism	NA	sp|P14262|PLC BACCE 1-phosphatidylinositol phosphodiesterase	PF00388.16 PI-PLC-X Phosphatidylinositol-specific phospholipase C, X domain	WP 092437052.1 phosphatidylinositol-specific phospholipase C domain-containing protein	phosphatidylinositol-specific phospholipase C	IPR000909 Phosphatidylinositol-specific phospholipase C, X domain;IPR017946 PLC-like phosphodiesterase, TIM beta/alpha-barrel domain superfamily
g570	NA	NA	NA	NA	NA	PF13396.3 PLDc N Phospholipase D-nuclease N-terminal	WP 139161643.1 PLDc N domain-containing protein, partial	hypothetical protein Micbo1qcDRAFT 168710	IPR027379 Cardiolipin synthase N-terminal
g571	GO:0035436 triose phosphate transmembrane transport biological process;GO:0005793 endoplasmic reticulum-Golgi intermediate compartment cellular component;GO:0022857 transmembrane transporter activity molecular function;GO:0005801 cis-Golgi network cellular component;GO:0005794 Golgi apparatus cellular component;GO:0016021 integral component of membrane cellular component;GO:0008643 carbohydrate t…	NA	NA	NA	sp|Q10354|YDB1 SCHPO Uncharacterized transporter C22E12.01	PF08449.8 UAA UAA transporter family;PF03151.13 TPT Triose-phosphate Transporter family;PF16913.2 PUNUT Purine nucleobase transmembrane transport;PF00892.17 EamA EamA-like transporter family	WP 061130164.1 hypothetical protein	triose-phosphate transporter family-domain-containing protein	IPR004853 Sugar phosphate transporter domain
g572	NA	NA	NA	NA	NA	NA	NA	hypothetical protein Micbo1qcDRAFT 168715	NA
g573	GO:0006071 glycerol metabolic process biological process;GO:0019432 triglyceride biosynthetic process biological process;GO:0016021 integral component of membrane cellular component;GO:0004144 diacylglycerol O-acyltransferase activity molecular function;GO:0005789 endoplasmic reticulum membrane cellular component	K14457 MOGAT2, MGAT2	ko04975 Fat digestion and absorption;ko00561 Glycerolipid metabolism	NA	sp|Q96UY2|DGT2A UMBRA Diacylglycerol O-acyltransferase 2A	PF03982.10 DAGAT Diacylglycerol acyltransferase	NA	diacylglycerol acyltransferase-domain-containing protein	IPR007130 Diacylglycerol acyltransferase
g574	GO:0003723 RNA binding molecular function;GO:0045292 mRNA cis splicing, via spliceosome biological process;GO:0005634 nucleus cellular component	NA	NA	NA	sp|Q10355|YDB2 SCHPO Uncharacterized RNA-binding protein C22E12.02	PF00076.19 RRM 1 RNA recognition motif. (a.k.a. RRM, RBD, or RNP domain)	WP 015470887.1 RNA-binding protein	hypothetical protein Micbo1qcDRAFT 168704	IPR035979 RNA-binding domain superfamily;IPR000504 RNA recognition motif domain;IPR034215 RBM42, RNA recognition motif;IPR012677 Nucleotide-binding alpha-beta plait domain superfamily
g575	GO:0004616 phosphogluconate dehydrogenase (decarboxylating) activity molecular function;GO:0005737 cytoplasm cellular component;GO:0009051 pentose-phosphate shunt, oxidative branch biological process;GO:0046177 D-gluconate catabolic process biological process;GO:0034599 cellular response to oxidative stress biological process;GO:0005829 cytosol cellular component;GO:0050661 NADP binding molecular…	K00033 PGD, gnd, gntZ	ko01200 Carbon metabolism;ko00030 Pentose phosphate pathway;ko00480 Glutathione metabolism	NA	sp|P38720|6PGD1 YEAST 6-phosphogluconate dehydrogenase, decarboxylating 1	PF03446.12 NAD binding 2 NAD binding domain of 6-phosphogluconate dehydrogenase;PF00393.16 6PGD 6-phosphogluconate dehydrogenase, C-terminal domain	WP 012488677.1 decarboxylating NADP(+)-dependent phosphogluconate dehydrogenase	6-phosphogluconate dehydrogenase	IPR036291 NAD(P)-binding domain superfamily;IPR006113 6-phosphogluconate dehydrogenase, decarboxylating;IPR008927 6-phosphogluconate dehydrogenase-like, C-terminal domain superfamily;IPR013328 6-phosphogluconate dehydrogenase, domain 2;IPR006114 6-phosphogluconate dehydrogenase, C-terminal;IPR006115 6-phosphogluconate dehydrogenase, NADP-binding;IPR006184 6-phosphogluconate-binding site;IPR006183…
g576	NA	NA	NA	NA	NA	PF08549.7 SWI-SNF Ssr4 Fungal domain of unknown function (DUF1750)	NA	hypothetical protein Micbo1qcDRAFT 190674	IPR013859 Protein of unknown function DUF1750, fungi
g577	NA	NA	NA	NA	NA	PF03157.10 Glutenin hmw High molecular weight glutenin subunit	NA	hypothetical protein Micbo1qcDRAFT 36437	NA
g578	GO:0072670 mitochondrial tRNA threonylcarbamoyladenosine modification biological process;GO:0008270 zinc ion binding molecular function;GO:0000408 EKC/KEOPS complex cellular component;GO:0005739 mitochondrion cellular component;GO:0004222 metalloendopeptidase activity molecular function	NA	NA	NA	sp|O94710|QRI7 SCHPO tRNA N6-adenosine threonylcarbamoyltransferase, mitochondrial	PF00814.22 Peptidase M22 Glycoprotease family	WP 111788026.1 tRNA (adenosine(37)-N6)-threonylcarbamoyltransferase complex transferase subunit TsaD	glycoprotease family-domain-containing protein	IPR017860 Peptidase M22, conserved site;IPR022450 tRNA N6-adenosine threonylcarbamoyltransferase, TsaD;IPR000905 Gcp-like domain;IPR043129 ATPase, nucleotide binding domain
g579	GO:0005634 nucleus cellular component;GO:0004175 endopeptidase activity molecular function;GO:0034515 proteasome storage granule cellular component;GO:0019774 proteasome core complex, beta-subunit complex cellular component;GO:0005789 endoplasmic reticulum membrane cellular component;GO:0005737 cytoplasm cellular component;GO:0080129 proteasome core complex assembly biological process;GO:0043161 …	K02737 PSMB5	ko03050 Proteasome	NA	sp|P30656|PSB5 YEAST Proteasome subunit beta type-5	PF00227.23 Proteasome Proteasome subunit	WP 121435904.1 proteasome subunit beta	proteasome component PRE2	IPR001353 Proteasome, subunit alpha/beta;IPR000243 Peptidase T1A, proteasome beta-subunit;IPR016050 Proteasome beta-type subunit, conserved site;IPR023333 Proteasome B-type subunit;IPR029055 Nucleophile aminohydrolases, N-terminal
g580	GO:0009272 fungal-type cell wall biogenesis biological process;GO:0005739 mitochondrion cellular component;GO:0015230 FAD transmembrane transporter activity molecular function;GO:0016021 integral component of membrane cellular component;GO:0030148 sphingolipid biosynthetic process biological process;GO:0055085 transmembrane transport biological process;GO:0005789 endoplasmic reticulum membrane ce…	NA	NA	NA	sp|P53121|FLC3 YEAST Putative flavin carrier protein 3	PF06011.9 TRP Transient receptor potential (TRP) ion channel;PF14558.3 TRP N ML-like domain	NA	hypothetical protein Micbo1qcDRAFT 36635	IPR040241 Transient receptor potential channel Flc/Pkd2-like;IPR032800 ML-like domain;IPR010308 TRP, C-terminal
g581	NA	NA	NA	NA	NA	PF13894.3 zf-C2H2 4 C2H2-type zinc finger;PF00096.23 zf-C2H2 Zinc finger, C2H2 type	NA	hypothetical protein Micbo1qcDRAFT 168733	IPR013087 Zinc finger C2H2-type
g582	NA	NA	NA	NA	NA	PF02656.12 DUF202 Domain of unknown function (DUF202)	NA	hypothetical protein Micbo1qcDRAFT 237084	NA
g583	NA	NA	NA	NA	NA	PF00172.15 Zn clus Fungal Zn(2)-Cys(6) binuclear cluster domain	NA	hypothetical protein Micbo1qcDRAFT 36657	IPR001138 Zn(2)-C6 fungal-type DNA-binding domain;IPR036864 Zn(2)-C6 fungal-type DNA-binding domain superfamily
g584	GO:0030151 molybdenum ion binding molecular function;GO:0008265 Mo-molybdopterin cofactor sulfurase activity molecular function;GO:0030170 pyridoxal phosphate binding molecular function;GO:0016829 lyase activity molecular function;GO:0006777 Mo-molybdopterin cofactor biosynthetic process biological process	K15631 ABA3	NA	NA	sp|A6SRX6|MOCOS BOTFB Molybdenum cofactor sulfurase	PF00266.16 Aminotran 5 Aminotransferase class-V	WP 121158280.1 aminotransferase class V-fold PLP-dependent enzyme	pyridoxal phosphate-dependent transferase	IPR015424 Pyridoxal phosphate-dependent transferase;IPR015422 Pyridoxal phosphate-dependent transferase domain 1;IPR000192 Aminotransferase class V domain;IPR015421 Pyridoxal phosphate-dependent transferase, major domain
g585	GO:0005886 plasma membrane cellular component;GO:0031225 anchored component of membrane cellular component;GO:0005618 cell wall cellular component;GO:0009405 pathogenesis biological process;GO:0005576 extracellular region cellular component;GO:0004784 superoxide dismutase activity molecular function;GO:0046872 metal ion binding molecular function	NA	NA	NA	sp|D4B5D4|SOD5 ARTBC Cell surface Cu-only superoxide dismutase ARB 03674	PF00080.17 Sod Cu Copper/zinc superoxide dismutase (SODC)	NA	superoxide dismutase	IPR036423 Superoxide dismutase-like, copper/zinc binding domain superfamily;IPR024134 Superoxide dismutase (Cu/Zn) / superoxide dismutase copper chaperone
g586	GO:0006032 chitin catabolic process biological process;GO:0046872 metal ion binding molecular function;GO:0004099 chitin deacetylase activity molecular function;GO:0000272 polysaccharide catabolic process biological process	NA	NA	Peptidoglycan/xylan/chitin deacetylase, PgdA/CDA1 family	sp|D4AM78|CDA ARTBC Chitin deacetylase ARB 04768	PF01522.18 Polysacc deac 1 Polysaccharide deacetylase	WP 036633814.1 polysaccharide deacetylase family protein	hypothetical protein BCR38DRAFT 75238	IPR002509 NodB homology domain;IPR011330 Glycoside hydrolase/deacetylase, beta/alpha-barrel
g587	GO:0016021 integral component of membrane cellular component;GO:0015693 magnesium ion transport biological process;GO:0015095 magnesium ion transmembrane transporter activity molecular function;GO:0005769 early endosome cellular component;GO:0005886 plasma membrane cellular component	NA	NA	NA	sp|Q9LIR9|NIPA1 ARATH Probable magnesium transporter NIPA1	PF00892.17 EamA EamA-like transporter family;PF05653.11 Mg trans NIPA Magnesium transporter NIPA	NA	magnesium transporter NIPA-domain-containing protein	IPR008521 Magnesium transporter NIPA
g588	NA	NA	NA	NA	NA	PF13242.3 Hydrolase like HAD-hyrolase-like	NA	hypothetical protein Micbo1qcDRAFT 237089	IPR036412 HAD-like superfamily
g589	NA	NA	NA	NA	NA	PF01042.18 Ribonuc L-PSP Endoribonuclease L-PSP;PF00248.18 Aldo ket red Aldo/keto reductase family	WP 009185187.1 aldo/keto reductase	NADP-dependent oxidoreductase domain-containing protein	IPR006175 YjgF/YER057c/UK114 family;IPR036812 NADP-dependent oxidoreductase domain superfamily;IPR035959 RutC-like superfamily;IPR023210 NADP-dependent oxidoreductase domain
g590	GO:0030245 cellulose catabolic process biological process;GO:0080079 cellobiose glucosidase activity molecular function	NA	NA	Beta-glucosidase/6-phospho-beta-glucosidase/beta-galactosidase	sp|Q25BW4|BGL1B PHACH Beta-glucosidase 1B	PF00232.15 Glyco hydro 1 Glycosyl hydrolase family 1	WP 118502749.1 beta-glucosidase	putative beta-glucosidase	IPR001360 Glycoside hydrolase family 1;IPR017853 Glycoside hydrolase superfamily
g591	GO:0045122 aflatoxin biosynthetic process biological process;GO:0005829 cytosol cellular component;GO:0005773 vacuole cellular component;GO:0016616 oxidoreductase activity, acting on the CH-OH group of donors, NAD or NADP as acceptor molecular function	NA	NA	NA	sp|Q00278|AFLD ASPPU Norsolorinic acid ketoreductase	PF00106.22 adh short short chain dehydrogenase;PF08659.7 KR KR domain;PF13561.3 adh short C2 Enoyl-(Acyl carrier protein) reductase	WP 047861805.1 SDR family oxidoreductase	hypothetical protein Micbo1qcDRAFT 168753	IPR036291 NAD(P)-binding domain superfamily;IPR002347 Short-chain dehydrogenase/reductase SDR
g592	GO:0005576 extracellular region cellular component;GO:0016042 lipid catabolic process biological process;GO:0080030 methyl indole-3-acetate esterase activity molecular function	NA	NA	NA	sp|D4AV38|LIP4 ARTBC Probable secreted lipase ARB 00047	PF00561.17 Abhydrolase 1 alpha/beta hydrolase fold;PF12697.4 Abhydrolase 6 Alpha/beta hydrolase family	WP 084285748.1 alpha/beta fold hydrolase	hypothetical protein OIDMADRAFT 43138	IPR029058 Alpha/Beta hydrolase fold;IPR000073 Alpha/beta hydrolase fold-1
g593	NA	NA	NA	NA	NA	NA	NA	hypothetical protein Micbo1qcDRAFT 36779	NA
g594	GO:0006220 pyrimidine nucleotide metabolic process biological process;GO:0005634 nucleus cellular component;GO:0005829 cytosol cellular component;GO:0050484 GMP 5'-nucleotidase activity molecular function	NA	NA	NA	sp|P87242|YC0H SCHPO HD domain-containing protein C4G3.17	PF13023.3 HD 3 HD domain	WP 020059520.1 HD domain-containing protein	HD family hydrolase	IPR006674 HD domain;IPR039356 5'-deoxynucleotidase YfbR/HDDC2
g595	GO:0043424 protein histidine kinase binding molecular function;GO:0005829 cytosol cellular component;GO:0034599 cellular response to oxidative stress biological process;GO:0000160 phosphorelay signal transduction system biological process;GO:0005737 cytoplasm cellular component;GO:0032874 positive regulation of stress-activated MAPK cascade biological process;GO:0016310 phosphorylation biological…	K11232 YPD1	ko04011 MAPK signaling pathway - yeast;ko02020 Two-component system	NA	sp|O94321|MPR1 SCHPO Multistep phosphorelay regulator 1	PF01627.20 Hpt Hpt domain	NA	signal transduction histidine kinase	IPR008207 Signal transduction histidine kinase, phosphotransfer (Hpt) domain;IPR036641 HPT domain superfamily
g596	NA	NA	NA	NA	NA	PF00581.17 Rhodanese Rhodanese-like domain	NA	Rhodanese-like domain-containing protein	IPR001763 Rhodanese-like domain;IPR036873 Rhodanese-like domain superfamily
g597	GO:0016021 integral component of membrane cellular component;GO:0046685 response to arsenic-containing substance biological process;GO:0015297 antiporter activity molecular function;GO:0015103 inorganic anion transmembrane transporter activity molecular function;GO:0005886 plasma membrane cellular component	NA	NA	Arsenite efflux pump ArsB, ACR3 family	sp|Q8NQC8|ACR3 CORGL Arsenical-resistance protein Acr3	PF01758.13 SBF Sodium Bile acid symporter family	WP 003846216.1 ACR3 family arsenite efflux transporter	sodium bile acid symporter family-domain-containing protein	IPR004706 Arsenical-resistance protein Acr3;IPR002657 Bile acid:sodium symporter/arsenical resistance protein Acr3;IPR038770 Sodium/solute symporter superfamily
g598	NA	NA	NA	NA	NA	PF00134.20 Cyclin N Cyclin, N-terminal domain	NA	hypothetical protein Micbo1qcDRAFT 126688	IPR043198 Cyclin/Cyclin-like subunit Ssn8;IPR006671 Cyclin, N-terminal;IPR013763 Cyclin-like;IPR036915 Cyclin-like superfamily
g599	GO:0018991 oviposition biological process;GO:0044257 cellular protein catabolic process biological process;GO:0009791 post-embryonic development biological process;GO:0002084 protein depalmitoylation biological process;GO:0008474 palmitoyl-(protein) hydrolase activity molecular function;GO:0007005 mitochondrion organization biological process;GO:0006898 receptor-mediated endocytosis biological pr…	K01074 PPT	ko00062 Fatty acid elongation;ko04142 Lysosome;ko01212 Fatty acid metabolism	Triacylglycerol esterase/lipase EstA, alpha/beta hydrolase fold	sp|Q20390|PPT1 CAEEL Palmitoyl-protein thioesterase 1	PF06028.8 DUF915 Alpha/beta hydrolase of unknown function (DUF915);PF02089.12 Palm thioest Palmitoyl protein thioesterase;PF01674.15 Lipase 2 Lipase (class 2)	NA	Alpha/Beta hydrolase protein	IPR030294 Palmitoyl-protein thioesterase 1;IPR002472 Palmitoyl protein thioesterase;IPR029058 Alpha/Beta hydrolase fold
g600	NA	NA	NA	NA	NA	PF00687.18 Ribosomal L1 Ribosomal protein L1p/L10e family	NA	electron transfer flavo protein alpha-subunit	IPR016095 Ribosomal protein L1, 3-layer alpha/beta-sandwich;IPR028364 Ribosomal protein L1/ribosomal biogenesis protein;IPR023674 Ribosomal protein L1-like
g601	NA	K19845 SAC7	NA	NA	NA	PF00620.24 RhoGAP RhoGAP domain;PF17111.2 Helo like N Fungal N-terminal domain of STAND proteins	NA	hypothetical protein Micbo1qcDRAFT 237103	IPR008936 Rho GTPase activation protein;IPR000198 Rho GTPase-activating protein domain
g602	GO:0000790 nuclear chromatin cellular component;GO:0006974 cellular response to DNA damage stimulus biological process;GO:0003682 chromatin binding molecular function	NA	NA	NA	sp|Q04383|PLM2 YEAST Protein PLM2	NA	NA	transcription factor Tos4	IPR000253 Forkhead-associated (FHA) domain
g603	NA	NA	NA	NA	NA	NA	NA	NA	NA
g604	GO:0031965 nuclear membrane cellular component;GO:0005643 nuclear pore cellular component;GO:0051028 mRNA transport biological process;GO:0016021 integral component of membrane cellular component;GO:0015031 protein transport biological process	NA	NA	NA	sp|G0S6T0|POM33 CHATD Nucleoporin POM33	PF03661.10 UPF0121 Uncharacterised protein family (UPF0121)	NA	hypothetical protein Micbo1qcDRAFT 198491	IPR005344 TMEM33/Pom33 family
g605	GO:0071901 negative regulation of protein serine/threonine kinase activity biological process;GO:0004725 protein tyrosine phosphatase activity molecular function;GO:0031152 aggregation involved in sorocarp development biological process;GO:0036052 protein localization to uropod biological process;GO:0031257 cell trailing edge membrane cellular component;GO:1903669 positive regulation of chemorepe…	NA	NA	Protein-tyrosine phosphatase	sp|Q8T9S7|PTEN DICDI Phosphatidylinositol 3,4,5-trisphosphate 3-phosphatase and dual-specificity protein phosphatase PTEN	PF13350.3 Y phosphatase3 Tyrosine phosphatase family;PF00102.24 Y phosphatase Protein-tyrosine phosphatase;PF00782.17 DSPc Dual specificity phosphatase, catalytic domain	NA	hypothetical protein Micbo1qcDRAFT 140703	IPR029021 Protein-tyrosine phosphatase-like;IPR016130 Protein-tyrosine phosphatase, active site;IPR000340 Dual specificity phosphatase, catalytic domain;IPR029023 Tensin-type phosphatase domain
g606	NA	NA	NA	NA	NA	NA	NA	NA	NA
g607	GO:0022857 transmembrane transporter activity molecular function;GO:0005886 plasma membrane cellular component;GO:0016021 integral component of membrane cellular component;GO:0019630 quinate metabolic process biological process	NA	NA	NA	sp|A1CPX0|QUTD ASPCL Probable quinate permease	PF00083.21 Sugar tr Sugar (and other) transporter;PF07690.13 MFS 1 Major Facilitator Superfamily	WP 090964534.1 sugar porter family MFS transporter	hypothetical protein DL764 003108	IPR005829 Sugar transporter, conserved site;IPR003663 Sugar/inositol transporter;IPR005828 Major facilitator, sugar transporter-like;IPR020846 Major facilitator superfamily domain;IPR036259 MFS transporter superfamily
g608	GO:0016567 protein ubiquitination biological process;GO:0006348 chromatin silencing at telomere biological process;GO:0043023 ribosomal large subunit binding molecular function;GO:0006325 chromatin organization biological process;GO:0006511 ubiquitin-dependent protein catabolic process biological process;GO:1990116 ribosome-associated ubiquitin-dependent protein catabolic process biological proce…	NA	NA	NA	sp|Q04781|LTN1 YEAST E3 ubiquitin-protein ligase listerin	PF13639.3 zf-RING 2 Ring finger domain;PF12678.4 zf-rbx1 RING-H2 zinc finger domain;PF12861.4 zf-ANAPC11 Anaphase-promoting complex subunit 11 RING-H2 finger;PF12906.4 RINGv RING-variant domain;PF11793.5 FANCL C FANCL C-terminal domain	NA	hypothetical protein Micbo1qcDRAFT 153373	IPR013083 Zinc finger, RING/FYVE/PHD-type;IPR039804 Listerin, zinc finger, RING-type;IPR016024 Armadillo-type fold;IPR039795 E3 ubiquitin-protein ligase listerin;IPR001841 Zinc finger, RING-type;IPR011016 Zinc finger, RING-CH-type
g609	GO:0015386 potassium:proton antiporter activity molecular function;GO:0055085 transmembrane transport biological process;GO:0006816 calcium ion transport biological process;GO:0000329 fungal-type vacuole membrane cellular component;GO:0016021 integral component of membrane cellular component;GO:0006874 cellular calcium ion homeostasis biological process;GO:0000324 fungal-type vacuole cellular com…	NA	NA	NA	sp|Q99385|VCX1 YEAST Vacuolar calcium ion transporter	PF01699.21 Na Ca ex Sodium/calcium exchanger protein	WP 043801467.1 calcium/proton exchanger	Ca2+ transporter	IPR004798 Calcium/proton exchanger CAX;IPR004837 Sodium/calcium exchanger membrane region
g610	GO:0050660 flavin adenine dinucleotide binding molecular function;GO:0043386 mycotoxin biosynthetic process biological process;GO:2001310 gliotoxin biosynthetic process biological process;GO:0009405 pathogenesis biological process;GO:0016491 oxidoreductase activity molecular function;GO:0036146 cellular response to mycotoxin biological process	NA	NA	NA	sp|E9RAH5|GLIT ASPFU Thioredoxin reductase gliT	PF13450.3 NAD binding 8 NAD(P)-binding Rossmann-like domain;PF01946.14 Thi4 Thi4 family;PF07992.11 Pyr redox 2 Pyridine nucleotide-disulphide oxidoreductase;PF01262.18 AlaDh PNT C Alanine dehydrogenase/PNT, C-terminal domain	WP 102194459.1 NAD(P)/FAD-dependent oxidoreductase	hypothetical protein Micbo1qcDRAFT 168784	IPR036188 FAD/NAD(P)-binding domain superfamily;IPR023753 FAD/NAD(P)-binding domain
g611	NA	NA	NA	NA	NA	PF11905.5 DUF3425 Domain of unknown function (DUF3425)	NA	hypothetical protein Micbo1qcDRAFT 168787	IPR021833 Protein of unknown function DUF3425
g612	GO:0004489 methylenetetrahydrofolate reductase (NAD(P)H) activity molecular function;GO:0005829 cytosol cellular component;GO:0006730 one-carbon metabolic process biological process;GO:0071949 FAD binding molecular function;GO:0035999 tetrahydrofolate interconversion biological process;GO:0005739 mitochondrion cellular component;GO:0009086 methionine biosynthetic process biological process	K00297 metF, MTHFR	ko00720 Carbon fixation pathways in prokaryotes;ko00670 One carbon pool by folate;ko01200 Carbon metabolism	NA	sp|Q10258|MTHR1 SCHPO Methylenetetrahydrofolate reductase 1	PF02219.14 MTHFR Methylenetetrahydrofolate reductase	WP 129277569.1 methylenetetrahydrofolate reductase	methylenetetrahydrofolate reductase-domain-containing protein	IPR029041 FAD-linked oxidoreductase-like;IPR003171 Methylenetetrahydrofolate reductase-like;IPR004621 Eukaryotic-type methylenetetrahydrofolate reductase
g613	NA	NA	NA	NA	NA	PF09692.7 Arb1 Argonaute siRNA chaperone (ARC) complex subunit Arb1	NA	Argonaute complex, subunit Arb1	IPR018606 Argonaute-binding protein 1
g614	GO:0030291 protein serine/threonine kinase inhibitor activity molecular function;GO:0005737 cytoplasm cellular component;GO:0016301 kinase activity molecular function;GO:0000790 nuclear chromatin cellular component;GO:0035556 intracellular signal transduction biological process;GO:0004674 protein serine/threonine kinase activity molecular function;GO:0006468 protein phosphorylation biological pro…	K13303 SGK2	ko04068 FoxO signaling pathway;ko04151 PI3K-Akt signaling pathway	NA	sp|Q9P7J8|GAD8 SCHPO Serine/threonine-protein kinase gad8	PF00433.21 Pkinase C Protein kinase C terminal domain;PF07714.14 Pkinase Tyr Protein tyrosine kinase;PF14531.3 Kinase-like Kinase-like;PF00168.27 C2 C2 domain;PF00069.22 Pkinase Protein kinase domain	WP 018564096.1 serine/threonine protein kinase	kinase-like domain-containing protein	IPR000961 AGC-kinase, C-terminal;IPR017441 Protein kinase, ATP binding site;IPR017892 Protein kinase, C-terminal;IPR011009 Protein kinase-like domain superfamily;IPR000719 Protein kinase domain;IPR008271 Serine/threonine-protein kinase, active site
g615	GO:0005739 mitochondrion cellular component;GO:0004347 glucose-6-phosphate isomerase activity molecular function;GO:0005829 cytosol cellular component;GO:0048029 monosaccharide binding molecular function;GO:0051156 glucose 6-phosphate metabolic process biological process;GO:0006096 glycolytic process biological process;GO:0016866 intramolecular transferase activity molecular function;GO:0006094 g…	K01810 GPI, pgi	ko00030 Pentose phosphate pathway;ko00520 Amino sugar and nucleotide sugar metabolism;ko01200 Carbon metabolism;ko00500 Starch and sucrose metabolism;ko00010 Glycolysis / Gluconeogenesis	NA	sp|Q7S986|G6PI NEUCR Glucose-6-phosphate isomerase	PF00342.16 PGI Phosphoglucose isomerase	WP 016481560.1 glucose-6-phosphate isomerase	glucose-6-phosphate isomerase	IPR023096 Phosphoglucose isomerase, C-terminal;IPR035482 Phosphoglucose isomerase, SIS domain 2;IPR035476 Phosphoglucose isomerase, SIS domain 1;IPR018189 Phosphoglucose isomerase, conserved site;IPR001672 Phosphoglucose isomerase (PGI)
g616	GO:0000083 regulation of transcription involved in G1/S transition of mitotic cell cycle biological process;GO:0032041 NAD-dependent histone deacetylase activity (H3-K14 specific) molecular function;GO:0005935 cellular bud neck cellular component;GO:0005628 prospore membrane cellular component;GO:0004407 histone deacetylase activity molecular function;GO:0045944 positive regulation of transcripti…	NA	NA	NA	sp|Q02959|HOS3 YEAST Histone deacetylase HOS3	PF00850.16 Hist deacetyl Histone deacetylase domain	WP 097113192.1 histone deacetylase family protein	histone deacetylase domain-domain-containing protein	IPR037138 Histone deacetylase domain superfamily;IPR023801 Histone deacetylase domain;IPR000286 Histone deacetylase family;IPR023696 Ureohydrolase domain superfamily
g617	GO:0051536 iron-sulfur cluster binding molecular function;GO:0016226 iron-sulfur cluster assembly biological process;GO:0005829 cytosol cellular component;GO:0046872 metal ion binding molecular function;GO:0051539 4 iron, 4 sulfur cluster binding molecular function;GO:0005524 ATP binding molecular function	NA	NA	NA	sp|Q7S8Z0|NBP35 NEUCR Cytosolic Fe-S cluster assembly factor nbp35	PF02374.12 ArsA ATPase Anion-transporting ATPase;PF10609.6 ParA NUBPL iron-transfer P-loop NTPase;PF13500.3 AAA 26 AAA domain;PF13614.3 AAA 31 AAA domain;PF01656.20 CbiA CobQ/CobB/MinD/ParA nucleotide binding domain;PF16575.2 CLP1 P mRNA cleavage and polyadenylation factor CLP1 P-loop;PF13481.3 AAA 25 AAA domain	WP 028576656.1 Mrp/NBP35 family ATP-binding protein	nucleotide-binding protein, partial	IPR028601 Cytosolic Fe-S cluster assembly factor NUBP1/Nbp35;IPR027417 P-loop containing nucleoside triphosphate hydrolase;IPR000808 Mrp, conserved site;IPR033756 Flagellum site-determining protein YlxH/ Fe-S cluster assembling factor NBP35;IPR019591 Mrp/NBP35 ATP-binding protein
g618	GO:0071933 Arp2/3 complex binding molecular function;GO:0071846 actin filament debranching biological process;GO:0034316 negative regulation of Arp2/3 complex-mediated actin nucleation biological process;GO:0000147 actin cortical patch assembly biological process;GO:0030479 actin cortical patch cellular component;GO:0005634 nucleus cellular component;GO:0005829 cytosol cellular component	NA	NA	NA	sp|O13808|GMF1 SCHPO Actin-depolymerizing factor gmf1	PF00241.17 Cofilin ADF Cofilin/tropomyosin-type actin-binding protein	NA	hypothetical protein Micbo1qcDRAFT 168796	IPR011171 Glia maturation factor;IPR002108 Actin-depolymerising factor homology domain;IPR029006 ADF-H/Gelsolin-like domain superfamily
g619	GO:0005737 cytoplasm cellular component;GO:0042726 flavin-containing compound metabolic process biological process;GO:0005634 nucleus cellular component;GO:0047884 FAD diphosphatase activity molecular function	NA	NA	NA	sp|Q03219|YM44 YEAST Uncharacterized protein YMR178W	PF00994.21 MoCF biosynth Probable molybdopterin binding domain	WP 139305021.1 competence/damage-inducible protein A	molybdopterin binding domain-containing protein	IPR036425 MoaB/Mog-like domain superfamily;IPR001453 MoaB/Mog domain
g620	GO:0005525 GTP binding molecular function;GO:0003924 GTPase activity molecular function;GO:0007165 signal transduction biological process;GO:0005886 plasma membrane cellular component	K07827 KRAS, KRAS2	ko05220 Chronic myeloid leukemia;ko04071 Sphingolipid signaling pathway;ko04722 Neurotrophin signaling pathway;ko05166 Human T-cell leukemia virus 1 infection;ko04917 Prolactin signaling pathway;ko05160 Hepatitis C;ko04933 AGE-RAGE signaling pathway in diabetic complications;ko04960 Aldosterone-regulated sodium reabsorption;ko05219 Bladder cancer;ko04540 Gap junction;ko04068 FoxO signaling pathwa…	NA	sp|O42785|RASL COLTR Ras-like protein	PF03193.13 DUF258 Protein of unknown function, DUF258;PF00071.19 Ras Ras family;PF00009.24 GTP EFTU Elongation factor Tu GTP binding domain;PF01926.20 MMR HSR1 50S ribosome-binding GTPase;PF16897.2 MMR HSR1 Xtn C-terminal region of MMR HSR1 domain;PF00025.18 Arf ADP-ribosylation factor family;PF08477.10 Roc Ras of Complex, Roc, domain of DAPkinase;PF02421.15 FeoB N Ferrous iron transport protein B	WP 072800931.1 GTP-binding protein	ras-like protein	IPR005225 Small GTP-binding protein domain;IPR001806 Small GTPase;IPR027417 P-loop containing nucleoside triphosphate hydrolase;IPR020849 Small GTPase superfamily, Ras-type
g621	NA	NA	NA	NA	NA	NA	NA	NA	NA
g622	GO:0031526 brush border membrane cellular component;GO:0016324 apical plasma membrane cellular component;GO:0006865 amino acid transport biological process;GO:0015811 L-cystine transport biological process;GO:0005886 plasma membrane cellular component;GO:0005887 integral component of plasma membrane cellular component;GO:0050900 leukocyte migration biological process;GO:0015804 neutral amino acid…	NA	NA	Amino acid transporter	sp|P82251|BAT1 HUMAN b(0,+)-type amino acid transporter 1	PF00324.18 AA permease Amino acid permease;PF13520.3 AA permease 2 Amino acid permease	WP 066108685.1 amino acid permease	amino acid/polyamine transporter I	IPR002293 Amino acid/polyamine transporter I
g623	GO:0020037 heme binding molecular function;GO:0004497 monooxygenase activity molecular function;GO:0016114 terpenoid biosynthetic process biological process;GO:0005506 iron ion binding molecular function;GO:0016705 oxidoreductase activity, acting on paired donors, with incorporation or reduction of molecular oxygen molecular function	NA	NA	NA	sp|D7PI20|GSFF PENAE Cytochrome P450 monooxygenase gsfF	PF00067.19 p450 Cytochrome P450	WP 126552292.1 cytochrome P450	cytochrome P450	IPR017972 Cytochrome P450, conserved site;IPR002401 Cytochrome P450, E-class, group I;IPR001128 Cytochrome P450;IPR036396 Cytochrome P450 superfamily
g624	NA	NA	NA	NA	NA	NA	NA	hypothetical protein Micbo1qcDRAFT 37079	NA
g625	GO:0000981 RNA polymerase II transcription factor activity, sequence-specific DNA binding molecular function;GO:0005667 transcription factor complex cellular component;GO:0048856 anatomical structure development biological process;GO:0000976 transcription regulatory region sequence-specific DNA binding molecular function;GO:1901262 negative regulation of sorocarp spore cell differentiation biolog…	NA	NA	NA	sp|Q86IH1|HBX4 DICDI Homeobox protein 4	PF00046.26 Homeobox Homeobox domain;PF13894.3 zf-C2H2 4 C2H2-type zinc finger;PF03221.13 HTH Tnp Tc5 Tc5 transposase DNA-binding domain;PF05920.8 Homeobox KN Homeobox KN domain;PF00096.23 zf-C2H2 Zinc finger, C2H2 type	NA	hypothetical protein Micbo1qcDRAFT 153415	IPR001356 Homeobox domain;IPR009057 Homeobox-like domain superfamily;IPR013087 Zinc finger C2H2-type;IPR008422 Homeobox KN domain
g626	NA	NA	NA	NA	NA	PF14055.3 NVEALA NVEALA protein	NA	hypothetical protein Micbo1qcDRAFT 237129	NA
g627	GO:0031124 mRNA 3'-end processing biological process;GO:0005849 mRNA cleavage factor complex cellular component;GO:0005524 ATP binding molecular function	K14399 CLP1, HERB	ko03015 mRNA surveillance pathway	NA	sp|A6S936|CLP1 BOTFB mRNA cleavage and polyadenylation factor clp1	PF03029.14 ATP bind 1 Conserved hypothetical ATP binding protein;PF01926.20 MMR HSR1 50S ribosome-binding GTPase;PF06807.11 Clp1 Pre-mRNA cleavage complex II protein Clp1;PF16575.2 CLP1 P mRNA cleavage and polyadenylation factor CLP1 P-loop;PF16573.2 CLP1 N N-terminal beta-sandwich domain of polyadenylation factor;PF13479.3 AAA 24 AAA domain;PF13191.3 AAA 16 AAA ATPase domain	NA	Pre-mRNA cleavage complex II protein Clp1-domain-containing protein	IPR010655 Pre-mRNA cleavage complex subunit Clp1, C-terminal;IPR027417 P-loop containing nucleoside triphosphate hydrolase;IPR032324 Clp1, N-terminal beta-sandwich domain;IPR038238 Clp1, C-terminal domain superfamily;IPR032319 Polyribonucleotide 5'-hydroxyl-kinase Clp1, P-loop domain;IPR028606 Polyribonucleotide 5-hydroxyl-kinase Clp1;IPR038239 Clp1, N-terminal beta-sandwich domain superfamily
g628	NA	NA	NA	NA	NA	PF13469.3 Sulfotransfer 3 Sulfotransferase family	WP 066372557.1 hypothetical protein	P-loop containing nucleoside triphosphate hydrolase protein	IPR027417 P-loop containing nucleoside triphosphate hydrolase;IPR040632 Sulfotransferase, S. mansonii-type
g629	NA	NA	NA	NA	NA	NA	NA	hypothetical protein Micbo1qcDRAFT 237132	NA
g630	GO:1902802 regulation of heterochromatin domain assembly biological process;GO:0046833 positive regulation of RNA export from nucleus biological process;GO:0003723 RNA binding molecular function;GO:0005634 nucleus cellular component;GO:0003729 mRNA binding molecular function;GO:0000790 nuclear chromatin cellular component;GO:1990477 NURS complex cellular component;GO:0006397 mRNA processing biolo…	NA	NA	NA	sp|Q9USP9|YHP4 SCHPO Uncharacterized RNA-binding protein C902.04	PF00642.21 zf-CCCH Zinc finger C-x8-C-x5-C-x3-H type (and similar);PF14605.3 Nup35 RRM 2 Nup53/35/40-type RNA recognition motif;PF01480.14 PWI PWI domain;PF00076.19 RRM 1 RNA recognition motif. (a.k.a. RRM, RBD, or RNP domain)	NA	hypothetical protein Micbo1qcDRAFT 237134	IPR012677 Nucleotide-binding alpha-beta plait domain superfamily;IPR000504 RNA recognition motif domain;IPR000571 Zinc finger, CCCH-type;IPR035979 RNA-binding domain superfamily;IPR002483 PWI domain;IPR036855 Zinc finger, CCCH-type superfamily
g631	GO:0005634 nucleus cellular component;GO:0000105 histidine biosynthetic process biological process;GO:0004401 histidinol-phosphatase activity molecular function;GO:0005829 cytosol cellular component	K04486 E3.1.3.15B	ko00340 Histidine metabolism;ko01230 Biosynthesis of amino acids	NA	sp|O14059|HIS9 SCHPO Probable histidinol-phosphatase	PF02811.16 PHP PHP domain	WP 092372439.1 histidinol-phosphatase	Polymerase/histidinol phosphatase-like protein	IPR004013 PHP domain;IPR016195 Polymerase/histidinol phosphatase-like;IPR010140 Histidinol phosphate phosphatase, HisJ
g632	NA	NA	NA	NA	NA	NA	NA	folliculin-interacting protein N-terminus-domain-containing protein	NA
g633	GO:0016491 oxidoreductase activity molecular function;GO:0005739 mitochondrion cellular component	NA	NA	NA	sp|Q92247|BLI4 NEUCR Putative oxidoreductase bli-4, mitochondrial	PF13561.3 adh short C2 Enoyl-(Acyl carrier protein) reductase;PF08659.7 KR KR domain;PF00106.22 adh short short chain dehydrogenase	WP 067171743.1 SDR family NAD(P)-dependent oxidoreductase	retinol dehydrogenase 12	IPR002347 Short-chain dehydrogenase/reductase SDR;IPR036291 NAD(P)-binding domain superfamily
g634	GO:0035556 intracellular signal transduction biological process;GO:0097042 extrinsic component of fungal-type vacuolar membrane cellular component;GO:0032007 negative regulation of TOR signaling biological process;GO:1990130 Iml1 complex cellular component;GO:0034198 cellular response to amino acid starvation biological process;GO:0005096 GTPase activator activity molecular function	K20404 DEPDC5	NA	NA	sp|Q7S9J6|IML1 NEUCR Vacuolar membrane-associated protein iml1	PF00610.18 DEP Domain found in Dishevelled, Egl-10, and Pleckstrin (DEP);PF12257.5 DUF3608 Protein of unknown function (DUF3608)	WP 083305564.1 mechanosensitive ion channel	hypothetical protein Micbo1qcDRAFT 198507	IPR027244 Vacuolar membrane-associated protein Iml1;IPR000591 DEP domain;IPR036390 Winged helix DNA-binding domain superfamily;IPR036388 Winged helix-like DNA-binding domain superfamily
g635	NA	NA	NA	NA	NA	NA	NA	NA	NA
g636	GO:0006874 cellular calcium ion homeostasis biological process;GO:0000324 fungal-type vacuole cellular component;GO:0055085 transmembrane transport biological process;GO:0006816 calcium ion transport biological process;GO:0015386 potassium:proton antiporter activity molecular function;GO:0016021 integral component of membrane cellular component;GO:0000329 fungal-type vacuole membrane cellular com…	NA	NA	NA	sp|Q99385|VCX1 YEAST Vacuolar calcium ion transporter	PF01699.21 Na Ca ex Sodium/calcium exchanger protein	WP 023173210.1 calcium/proton exchanger	Sodium/calcium exchanger protein-domain-containing protein	IPR004837 Sodium/calcium exchanger membrane region
g637	GO:0016021 integral component of membrane cellular component;GO:0015031 protein transport biological process;GO:0006857 oligopeptide transport biological process;GO:0022857 transmembrane transporter activity molecular function	NA	NA	NA	sp|P46030|PTR2 CANAX Peptide transporter PTR2	PF00854.18 PTR2 POT family	WP 133473545.1 MFS transporter	hypothetical protein Micbo1qcDRAFT 153440	IPR000109 Proton-dependent oligopeptide transporter family;IPR036259 MFS transporter superfamily
g638	GO:0016236 macroautophagy biological process;GO:0000825 inositol tetrakisphosphate 6-kinase activity molecular function;GO:0035004 phosphatidylinositol 3-kinase activity molecular function;GO:0000821 regulation of arginine metabolic process biological process;GO:0005634 nucleus cellular component;GO:0030674 protein binding, bridging molecular function;GO:0000827 inositol-1,3,4,5,6-pentakisphospha…	K00915 IPMK, IPK2	ko00562 Inositol phosphate metabolism;ko04070 Phosphatidylinositol signaling system	NA	sp|P07250|IPMK YEAST Inositol polyphosphate multikinase	PF03770.13 IPK Inositol polyphosphate kinase	NA	hypothetical protein Micbo1qcDRAFT 237139	IPR038286 Inositol polyphosphate kinase superfamily;IPR005522 Inositol polyphosphate kinase
g639	NA	NA	NA	NA	NA	NA	NA	NA	NA
g640	GO:0005524 ATP binding molecular function;GO:0003723 RNA binding molecular function;GO:0006364 rRNA processing biological process;GO:0003724 RNA helicase activity molecular function;GO:0005730 nucleolus cellular component	NA	NA	Superfamily II DNA and RNA helicase	sp|Q4IAS1|DBP4 GIBZE ATP-dependent RNA helicase DBP4	PF13959.3 DUF4217 Domain of unknown function (DUF4217);PF00270.26 DEAD DEAD/DEAH box helicase;PF00271.28 Helicase C Helicase conserved C-terminal domain;PF04851.12 ResIII Type III restriction enzyme, res subunit	WP 100330088.1 DEAD/DEAH box helicase	P-loop containing nucleoside triphosphate hydrolase protein	IPR014014 RNA helicase, DEAD-box type, Q motif;IPR014001 Helicase superfamily 1/2, ATP-binding domain;IPR027417 P-loop containing nucleoside triphosphate hydrolase;IPR011545 DEAD/DEAH box helicase domain;IPR025313 Domain of unknown function DUF4217;IPR001650 Helicase, C-terminal;IPR000629 ATP-dependent RNA helicase DEAD-box, conserved site
g641	GO:0033713 choline:oxygen 1-oxidoreductase activity molecular function;GO:0019285 glycine betaine biosynthetic process from choline biological process;GO:0050660 flavin adenine dinucleotide binding molecular function	NA	NA	NA	sp|Q7X2H8|CHOX ARTGO Choline oxidase	PF00732.16 GMC oxred N GMC oxidoreductase;PF13450.3 NAD binding 8 NAD(P)-binding Rossmann-like domain;PF05834.9 Lycopene cycl Lycopene cyclase protein;PF00070.24 Pyr redox Pyridine nucleotide-disulphide oxidoreductase;PF01266.21 DAO FAD dependent oxidoreductase;PF07992.11 Pyr redox 2 Pyridine nucleotide-disulphide oxidoreductase;PF00890.21 FAD binding 2 FAD binding domain;PF05199.10 GMC oxred C G…	WP 017533015.1 oxidoreductase	GMC oxidoreductase	IPR012132 Glucose-methanol-choline oxidoreductase;IPR027424 Glucose Oxidase, domain 2;IPR007867 Glucose-methanol-choline oxidoreductase, C-terminal;IPR036188 FAD/NAD(P)-binding domain superfamily;IPR000172 Glucose-methanol-choline oxidoreductase, N-terminal
g642	GO:0046872 metal ion binding molecular function;GO:0008802 betaine-aldehyde dehydrogenase activity molecular function;GO:0019285 glycine betaine biosynthetic process from choline biological process	K00130 betB, gbsA	ko00260 Glycine, serine and threonine metabolism	Acyl-CoA reductase or other NAD-dependent aldehyde dehydrogenase	sp|Q7AH91|BETB ECO57 NAD/NADP-dependent betaine aldehyde dehydrogenase	PF00171.19 Aldedh Aldehyde dehydrogenase family	WP 049857361.1 betaine-aldehyde dehydrogenase	aldehyde dehydrogenase	IPR016161 Aldehyde/histidinol dehydrogenase;IPR029510 Aldehyde dehydrogenase, glutamic acid active site;IPR016160 Aldehyde dehydrogenase, cysteine active site;IPR015590 Aldehyde dehydrogenase domain;IPR016162 Aldehyde dehydrogenase, N-terminal;IPR016163 Aldehyde dehydrogenase, C-terminal
g643	NA	NA	NA	NA	NA	PF04145.12 Ctr Ctr copper transporter family	NA	Ctr copper transporter family-domain-containing protein	IPR007274 Ctr copper transporter
g644	NA	K00254 DHODH, pyrD	ko00240 Pyrimidine metabolism	NA	NA	PF04117.9 Mpv17 PMP22 Mpv17 / PMP22 family	NA	hypothetical protein Micbo1qcDRAFT 168828	IPR007248 Mpv17/PMP22
g645	GO:0046872 metal ion binding molecular function;GO:0030245 cellulose catabolic process biological process;GO:0005576 extracellular region cellular component;GO:0047735 cellobiose dehydrogenase (acceptor) activity molecular function;GO:0050660 flavin adenine dinucleotide binding molecular function	NA	NA	Choline dehydrogenase or related flavoprotein	sp|Q01738|CDH PHACH Cellobiose dehydrogenase	PF13450.3 NAD binding 8 NAD(P)-binding Rossmann-like domain;PF05834.9 Lycopene cycl Lycopene cyclase protein;PF00732.16 GMC oxred N GMC oxidoreductase;PF16010.2 CDH-cyt Cytochrome domain of cellobiose dehydrogenase;PF00734.15 CBM 1 Fungal cellulose binding domain;PF01266.21 DAO FAD dependent oxidoreductase;PF03486.11 HI0933 like HI0933-like protein;PF07992.11 Pyr redox 2 Pyridine nucleotide-disul…	WP 018681255.1 hypothetical protein	hypothetical protein Micbo1qcDRAFT 209370	IPR035971 Cellulose-binding domain superfamily;IPR038697 CHD, cytochrome domain superfamily;IPR000254 Cellulose-binding domain, fungal;IPR015920 Cellobiose dehydrogenase, cytochrome domain;IPR036188 FAD/NAD(P)-binding domain superfamily;IPR000172 Glucose-methanol-choline oxidoreductase, N-terminal;IPR007867 Glucose-methanol-choline oxidoreductase, C-terminal
g646	NA	NA	NA	NA	NA	NA	NA	NA	NA
g647	GO:0004806 triglyceride lipase activity molecular function;GO:0016042 lipid catabolic process biological process;GO:0005576 extracellular region cellular component	NA	NA	NA	sp|P79066|LIP1 GEOFE Lipase 1	PF00135.25 COesterase Carboxylesterase family;PF07859.10 Abhydrolase 3 alpha/beta hydrolase fold	WP 068414244.1 carboxylesterase family protein	Alpha/Beta hydrolase protein	IPR029058 Alpha/Beta hydrolase fold;IPR002018 Carboxylesterase, type B;IPR019826 Carboxylesterase type B, active site
g648	GO:0046872 metal ion binding molecular function;GO:0005576 extracellular region cellular component;GO:0005975 carbohydrate metabolic process biological process;GO:0016810 hydrolase activity, acting on carbon-nitrogen (but not peptide) bonds molecular function	NA	NA	Peptidoglycan/xylan/chitin deacetylase, PgdA/CDA1 family	sp|D4B5F9|PGDA ARTBC Probable peptidoglycan-N-acetylglucosamine deacetylase ARB 03699	PF03065.12 Glyco hydro 57 Glycosyl hydrolase family 57;PF00187.16 Chitin bind 1 Chitin recognition protein;PF01522.18 Polysacc deac 1 Polysaccharide deacetylase	WP 123920184.1 polysaccharide deacetylase family protein	hypothetical protein Micbo1qcDRAFT 126791	IPR001002 Chitin-binding, type 1;IPR002509 NodB homology domain;IPR036861 Endochitinase-like superfamily;IPR011330 Glycoside hydrolase/deacetylase, beta/alpha-barrel
g649	NA	NA	NA	NA	NA	NA	NA	hypothetical protein Micbo1qcDRAFT 180205	NA
g650	NA	NA	NA	NA	NA	NA	NA	hypothetical protein Micbo1qcDRAFT 167008	NA
g651	GO:0017000 antibiotic biosynthetic process biological process;GO:0071949 FAD binding molecular function;GO:0016491 oxidoreductase activity molecular function	NA	NA	NA	sp|A0A1B4XBH7|SDNN SORAA FAD-dependent monooxygenase sdnN	PF03486.11 HI0933 like HI0933-like protein;PF07992.11 Pyr redox 2 Pyridine nucleotide-disulphide oxidoreductase;PF00890.21 FAD binding 2 FAD binding domain;PF12831.4 FAD oxidored FAD dependent oxidoreductase;PF05834.9 Lycopene cycl Lycopene cyclase protein;PF13450.3 NAD binding 8 NAD(P)-binding Rossmann-like domain;PF01593.21 Amino oxidase Flavin containing amine oxidoreductase;PF13738.3 Pyr redo…	WP 121114527.1 FAD-dependent monooxygenase	hypothetical protein Micbo1qcDRAFT 214667	IPR002938 FAD-binding domain;IPR036188 FAD/NAD(P)-binding domain superfamily
g652	GO:0016021 integral component of membrane cellular component	NA	NA	NA	sp|B2KWH5|MFS1 AJECA MFS siderochrome iron transporter 1	PF07690.13 MFS 1 Major Facilitator Superfamily	WP 028598631.1 MFS transporter	major facilitator superfamily transporter	IPR036259 MFS transporter superfamily;IPR011701 Major facilitator superfamily
g653	NA	NA	NA	NA	sp|Q9UV10|HET6 NEUCR Heterokaryon incompatibility protein 6, OR allele	PF06985.8 HET Heterokaryon incompatibility protein (HET)	NA	hypothetical protein ANO14919 134600	IPR010730 Heterokaryon incompatibility
g654	NA	NA	NA	NA	NA	NA	NA	hypothetical protein Micbo1qcDRAFT 203911	NA
g655	GO:0004252 serine-type endopeptidase activity molecular function;GO:0005737 cytoplasm cellular component	NA	NA	Serine protease, subtilisin family	sp|O31788|APRX BACSU Serine protease AprX	PF00082.19 Peptidase S8 Subtilase family	WP 137816475.1 S8 family serine peptidase	peptidase S8/S53 domain-containing protein	IPR022398 Peptidase S8, subtilisin, His-active site;IPR000209 Peptidase S8/S53 domain;IPR015500 Peptidase S8, subtilisin-related;IPR034058 TagA/B/C/D, peptidase domain;IPR023828 Peptidase S8, subtilisin, Ser-active site;IPR036852 Peptidase S8/S53 domain superfamily;IPR008979 Galactose-binding-like domain superfamily
g656	NA	NA	NA	NA	NA	PF07452.9 CHRD CHRD domain	WP 119976283.1 CHRD domain-containing protein	hypothetical protein Micbo1qcDRAFT 123360	IPR010895 CHRD
g657	NA	NA	NA	NA	NA	PF01822.16 WSC WSC domain	NA	NA	IPR002889 Carbohydrate-binding WSC
g658	NA	NA	NA	NA	NA	NA	NA	hypothetical protein Micbo1qcDRAFT 226963	NA
g659	GO:0035442 dipeptide transmembrane transport biological process;GO:0022857 transmembrane transporter activity molecular function;GO:0031224 intrinsic component of membrane cellular component;GO:0071916 dipeptide transmembrane transporter activity molecular function;GO:0016021 integral component of membrane cellular component;GO:0005783 endoplasmic reticulum cellular component	NA	NA	NA	sp|O74923|YJ7D SCHPO Uncharacterized transporter C757.13	PF07690.13 MFS 1 Major Facilitator Superfamily	WP 057777094.1 MFS transporter	major facilitator superfamily transporter	IPR020846 Major facilitator superfamily domain;IPR036259 MFS transporter superfamily;IPR011701 Major facilitator superfamily
g660	NA	NA	NA	NA	NA	PF04082.15 Fungal trans Fungal specific transcription factor domain	NA	fungal-specific transcription factor domain-domain-containing protein	IPR007219 Transcription factor domain, fungi
g661	GO:0009098 leucine biosynthetic process biological process;GO:0005829 cytosol cellular component;GO:0004084 branched-chain-amino-acid transaminase activity molecular function;GO:0052654 L-leucine transaminase activity molecular function;GO:0052655 L-valine transaminase activity molecular function;GO:0009099 valine biosynthetic process biological process;GO:0052656 L-isoleucine transaminase activi…	K00826 E2.6.1.42, ilvE	ko00270 Cysteine and methionine metabolism;ko00770 Pantothenate and CoA biosynthesis;ko00280 Valine, leucine and isoleucine degradation;ko01230 Biosynthesis of amino acids;ko01210 2-Oxocarboxylic acid metabolism;ko00290 Valine, leucine and isoleucine biosynthesis	Branched-chain amino acid aminotransferase/4-amino-4-deoxychorismate lyase	sp|Q58414|ILVE METJA Putative branched-chain-amino-acid aminotransferase	PF01063.16 Aminotran 4 Amino-transferase class IV	WP 070988273.1 aminotransferase class IV	aminotransferase class IV	IPR043131 Branched-chain-amino-acid aminotransferase-like, N-terminal;IPR043132 Branched-chain-amino-acid aminotransferase-like, C-terminal;IPR036038 Aminotransferase-like, PLP-dependent enzymes;IPR001544 Aminotransferase class IV
g662	GO:0004806 triglyceride lipase activity molecular function;GO:0016042 lipid catabolic process biological process	NA	NA	NA	sp|P41365|LIPB PSEA2 Lipase B	NA	WP 056397507.1 hypothetical protein	hypothetical protein Micbo1qcDRAFT 220240	IPR029058 Alpha/Beta hydrolase fold
g663	GO:0016021 integral component of membrane cellular component;GO:0005783 endoplasmic reticulum cellular component;GO:0031224 intrinsic component of membrane cellular component;GO:0005886 plasma membrane cellular component;GO:0022857 transmembrane transporter activity molecular function;GO:0046943 carboxylic acid transmembrane transporter activity molecular function	NA	NA	NA	sp|Q10097|YAOI SCHPO Uncharacterized transporter C11D3.18C	PF07690.13 MFS 1 Major Facilitator Superfamily	WP 051454035.1 MFS transporter	major facilitator superfamily domain-containing protein	IPR011701 Major facilitator superfamily;IPR036259 MFS transporter superfamily;IPR020846 Major facilitator superfamily domain
g664	NA	K00480 E1.14.13.1	ko00626 Naphthalene degradation;ko00624 Polycyclic aromatic hydrocarbon degradation;ko00621 Dioxin degradation;ko01220 Degradation of aromatic compounds	NA	NA	NA	NA	hypothetical protein Micbo1qcDRAFT 152143	NA
g665	NA	NA	NA	NA	NA	NA	NA	hypothetical protein CEP51 010673	NA
g666	NA	NA	NA	NA	sp|P39992|YEC3 YEAST Uncharacterized protein YEL023C	PF09994.6 DUF2235 Uncharacterized alpha/beta hydrolase domain (DUF2235)	WP 092053934.1 DUF2235 domain-containing protein	hypothetical protein Micbo1qcDRAFT 221916	IPR018712 Domain of unknown function DUF2235
g667	NA	NA	NA	NA	NA	PF01544.15 CorA CorA-like Mg2+ transporter protein	NA	NA	NA
g668	NA	NA	NA	NA	NA	NA	NA	hypothetical protein Micbo1qcDRAFT 167437	NA
g669	NA	NA	NA	NA	NA	NA	NA	hypothetical protein Micbo1qcDRAFT 204461	NA
g670	GO:0000287 magnesium ion binding molecular function;GO:0005737 cytoplasm cellular component;GO:0006598 polyamine catabolic process biological process;GO:0004145 diamine N-acetyltransferase activity molecular function	NA	NA	NA	sp|P0DKR8|ATDA WIGBR Spermidine N(1)-acetyltransferase	PF13523.3 Acetyltransf 8 Acetyltransferase (GNAT) domain;PF08445.7 FR47 FR47-like protein;PF13508.4 Acetyltransf 7 Acetyltransferase (GNAT) domain;PF13420.4 Acetyltransf 4 Acetyltransferase (GNAT) domain;PF13302.4 Acetyltransf 3 Acetyltransferase (GNAT) domain;PF13673.4 Acetyltransf 10 Acetyltransferase (GNAT) domain;PF00583.22 Acetyltransf 1 Acetyltransferase (GNAT) family	WP 020516631.1 GNAT family N-acetyltransferase	acyl-CoA N-acyltransferase	IPR000182 GNAT domain;IPR016181 Acyl-CoA N-acyltransferase
g671	NA	NA	NA	NA	NA	PF01822.16 WSC WSC domain	NA	hypothetical protein BO70DRAFT 349169	IPR002889 Carbohydrate-binding WSC
g672	GO:0016021 integral component of membrane cellular component;GO:0055085 transmembrane transport biological process;GO:0005886 plasma membrane cellular component	NA	NA	NA	sp|Q5AUY2|DBAD EMENI MFS-type transporter dbaD	PF07690.13 MFS 1 Major Facilitator Superfamily	WP 113811776.1 MFS transporter	hypothetical protein PFICI 04991	IPR011701 Major facilitator superfamily;IPR020846 Major facilitator superfamily domain;IPR036259 MFS transporter superfamily
g673	GO:0005524 ATP binding molecular function;GO:0015940 pantothenate biosynthetic process biological process;GO:0004592 pantoate-beta-alanine ligase activity molecular function;GO:0005737 cytoplasm cellular component	K01918 panC	ko00410 beta-Alanine metabolism;ko00770 Pantothenate and CoA biosynthesis	Panthothenate synthetase	sp|A7NG78|PANC ROSCS Pantothenate synthetase	PF02569.12 Pantoate ligase Pantoate-beta-alanine ligase	WP 095416500.1 pantoate--beta-alanine ligase	NA	IPR042176 Pantoate-beta-alanine ligase, C-terminal domain;IPR004821 Cytidyltransferase-like domain;IPR003721 Pantoate-beta-alanine ligase;IPR014729 Rossmann-like alpha/beta/alpha sandwich fold
g674	GO:0004068 aspartate 1-decarboxylase activity molecular function;GO:0030170 pyridoxal phosphate binding molecular function;GO:0019752 carboxylic acid metabolic process biological process	K01580 E4.1.1.15, gadB, gadA, GAD	ko00410 beta-Alanine metabolism;ko00250 Alanine, aspartate and glutamate metabolism;ko00430 Taurine and hypotaurine metabolism;ko04940 Type I diabetes mellitus;ko04727 GABAergic synapse;ko00650 Butanoate metabolism	NA	sp|E9FCP7|DTXS4 METRA L-aspartate decarboxylase dtxS4	PF00282.16 Pyridoxal deC Pyridoxal-dependent decarboxylase conserved domain;PF00266.16 Aminotran 5 Aminotransferase class-V;PF01212.18 Beta elim lyase Beta-eliminating lyase	WP 075902409.1 aspartate aminotransferase family protein	hypothetical protein FHL15 003121	IPR002129 Pyridoxal phosphate-dependent decarboxylase;IPR015424 Pyridoxal phosphate-dependent transferase;IPR015421 Pyridoxal phosphate-dependent transferase, major domain
g675	GO:0003864 3-methyl-2-oxobutanoate hydroxymethyltransferase activity molecular function;GO:0015940 pantothenate biosynthetic process biological process;GO:0000287 magnesium ion binding molecular function;GO:0005739 mitochondrion cellular component	K00606 panB	ko00770 Pantothenate and CoA biosynthesis	NA	sp|Q9Y7B6|PANB EMENI 3-methyl-2-oxobutanoate hydroxymethyltransferase	PF13714.3 PEP mutase Phosphoenolpyruvate phosphomutase;PF02548.12 Pantoate transf Ketopantoate hydroxymethyltransferase	WP 054492525.1 3-methyl-2-oxobutanoate hydroxymethyltransferase	ketopantoate hydroxymethyltransferase-domain-containing protein	IPR015813 Pyruvate/Phosphoenolpyruvate kinase-like domain superfamily;IPR003700 Ketopantoate hydroxymethyltransferase;IPR040442 Pyruvate kinase-like domain superfamily
g676	GO:0031418 L-ascorbic acid binding molecular function;GO:0046300 2,4-dichlorophenoxyacetic acid catabolic process biological process;GO:0046872 metal ion binding molecular function;GO:0051213 dioxygenase activity molecular function	K06912 tfdA	ko00361 Chlorocyclohexane and chlorobenzene degradation;ko01220 Degradation of aromatic compounds	NA	sp|Q45423|TFDA BURSR Alpha-ketoglutarate-dependent 2,4-dichlorophenoxyacetate dioxygenase	PF02668.13 TauD Taurine catabolism dioxygenase TauD, TfdA family	WP 136694170.1 TauD/TfdA family dioxygenase	hypothetical protein PFICI 02345	IPR003819 TauD/TfdA-like domain;IPR042098 Taurine dioxygenase TauD-like superfamily
g677	NA	NA	NA	NA	NA	PF04082.15 Fungal trans Fungal specific transcription factor domain	NA	NA	IPR007219 Transcription factor domain, fungi
g678	GO:0055085 transmembrane transport biological process;GO:0016021 integral component of membrane cellular component;GO:0005886 plasma membrane cellular component	NA	NA	NA	sp|Q5AUY2|DBAD EMENI MFS-type transporter dbaD	PF07690.13 MFS 1 Major Facilitator Superfamily	WP 023769572.1 MFS transporter	major facilitator superfamily domain-containing protein	IPR036259 MFS transporter superfamily;IPR011701 Major facilitator superfamily
g679	GO:0034251 regulation of cellular amide catabolic process biological process;GO:0043864 indoleacetamide hydrolase activity molecular function;GO:0004040 amidase activity molecular function	NA	NA	NA	sp|P08158|AMDS EMENI Acetamidase	PF01425.18 Amidase Amidase	WP 081464689.1 amidase	acetamidase	IPR036928 Amidase signature (AS) superfamily;IPR020556 Amidase, conserved site;IPR023631 Amidase signature domain
g680	NA	NA	NA	NA	NA	NA	NA	hypothetical protein M422DRAFT 259528	NA
g681	NA	NA	NA	NA	NA	PF05730.8 CFEM CFEM domain	NA	hypothetical protein Micbo1qcDRAFT 106190, partial	IPR008427 Extracellular membrane protein, CFEM domain
g682	GO:0005887 integral component of plasma membrane cellular component;GO:0001406 glycerophosphodiester transmembrane transporter activity molecular function;GO:0009405 pathogenesis biological process;GO:0001407 glycerophosphodiester transport biological process;GO:0005351 sugar:proton symporter activity molecular function;GO:0015169 glycerol-3-phosphate transmembrane transporter activity molecular …	NA	NA	NA	sp|Q59Q30|GIT1 CANAL Glycerophosphoinositol permease 1	PF07690.13 MFS 1 Major Facilitator Superfamily;PF00083.21 Sugar tr Sugar (and other) transporter;PF13347.3 MFS 2 MFS/sugar transport protein	WP 119645170.1 MFS transporter	NA	IPR020846 Major facilitator superfamily domain;IPR036259 MFS transporter superfamily;IPR005828 Major facilitator, sugar transporter-like
g683	GO:0004601 peroxidase activity molecular function;GO:0042742 defense response to bacterium biological process;GO:0006979 response to oxidative stress biological process;GO:0036393 thiocyanate peroxidase activity molecular function;GO:0005783 endoplasmic reticulum cellular component;GO:0005576 extracellular region cellular component;GO:0020037 heme binding molecular function;GO:0006955 immune resp…	NA	NA	NA	sp|Q6TMK4|POXA DICDI Peroxinectin A	PF03098.12 An peroxidase Animal haem peroxidase;PF00067.19 p450 Cytochrome P450	WP 124142711.1 peroxiredoxin	hypothetical protein FOTG 05082	IPR010255 Haem peroxidase superfamily;IPR037120 Haem peroxidase domain superfamily, animal type;IPR019791 Haem peroxidase, animal-type;IPR036396 Cytochrome P450 superfamily;IPR001128 Cytochrome P450
g684	NA	NA	NA	NA	NA	NA	NA	NA	NA
g685	GO:0004767 sphingomyelin phosphodiesterase activity molecular function;GO:0009279 cell outer membrane cellular component;GO:0015288 porin activity molecular function;GO:0016042 lipid catabolic process biological process;GO:0006811 ion transport biological process;GO:0046930 pore complex cellular component;GO:0044179 hemolysis in other organism biological process	NA	NA	NA	sp|P64744|SMASE MYCBO Sphingomyelinase	PF03372.20 Exo endo phos Endonuclease/Exonuclease/phosphatase family	WP 043670660.1 endonuclease	Endonuclease/exonuclease/phosphatase	IPR036691 Endonuclease/exonuclease/phosphatase superfamily
g686	NA	NA	NA	NA	NA	PF13857.3 Ank 5 Ankyrin repeats (many copies);PF13191.3 AAA 16 AAA ATPase domain;PF13245.3 AAA 19 Part of AAA domain;PF13606.3 Ank 3 Ankyrin repeat;PF05729.9 NACHT NACHT domain;PF13637.3 Ank 4 Ankyrin repeats (many copies);PF12796.4 Ank 2 Ankyrin repeats (3 copies);PF00023.27 Ank Ankyrin repeat	WP 117906282.1 ankyrin repeat domain-containing protein	Ankyrin repeat-containing domain protein	IPR002110 Ankyrin repeat;IPR027417 P-loop containing nucleoside triphosphate hydrolase;IPR020683 Ankyrin repeat-containing domain;IPR007111 NACHT nucleoside triphosphatase;IPR036770 Ankyrin repeat-containing domain superfamily
g687	GO:0018477 benzaldehyde dehydrogenase (NADP+) activity molecular function;GO:0005886 plasma membrane cellular component;GO:0004030 aldehyde dehydrogenase [NAD(P)+] activity molecular function;GO:0006081 cellular aldehyde metabolic process biological process;GO:0006068 ethanol catabolic process biological process;GO:0018479 benzaldehyde dehydrogenase (NAD+) activity molecular function;GO:0004028 3…	K00128 E1.2.1.3	ko00280 Valine, leucine and isoleucine degradation;ko00330 Arginine and proline metabolism;ko00340 Histidine metabolism;ko00380 Tryptophan metabolism;ko00040 Pentose and glucuronate interconversions;ko00071 Fatty acid degradation;ko00010 Glycolysis / Gluconeogenesis;ko00625 Chloroalkane and chloroalkene degradation;ko00903 Limonene and pinene degradation;ko00053 Ascorbate and aldarate metabolism;…	Acyl-CoA reductase or other NAD-dependent aldehyde dehydrogenase	sp|Q5XI42|AL3B1 RAT Aldehyde dehydrogenase family 3 member B1	PF00171.19 Aldedh Aldehyde dehydrogenase family	WP 014384243.1 aldehyde dehydrogenase family protein	aldehyde dehydrogenase 3H1	IPR016161 Aldehyde/histidinol dehydrogenase;IPR016163 Aldehyde dehydrogenase, C-terminal;IPR012394 Aldehyde dehydrogenase NAD(P)-dependent;IPR015590 Aldehyde dehydrogenase domain;IPR016162 Aldehyde dehydrogenase, N-terminal
g688	GO:0004252 serine-type endopeptidase activity molecular function;GO:0005576 extracellular region cellular component	NA	NA	NA	sp|A1CIA7|ORYZ ASPCL Alkaline protease 1	PF05922.13 Inhibitor I9 Peptidase inhibitor I9;PF00082.19 Peptidase S8 Subtilase family;PF04830.10 DUF637 Possible hemagglutinin (DUF637)	WP 127828298.1 S8 family peptidase	peptidase S8/S53 domain-containing protein	IPR023828 Peptidase S8, subtilisin, Ser-active site;IPR023827 Peptidase S8, subtilisin, Asp-active site;IPR037045 Peptidase S8 propeptide/proteinase inhibitor I9 superfamily;IPR010259 Peptidase S8 propeptide/proteinase inhibitor I9;IPR036852 Peptidase S8/S53 domain superfamily;IPR034193 Proteinase K-like catalytic domain;IPR015500 Peptidase S8, subtilisin-related;IPR000209 Peptidase S8/S53 domain
g689	NA	NA	NA	NA	NA	PF00023.27 Ank Ankyrin repeat;PF12796.4 Ank 2 Ankyrin repeats (3 copies);PF13637.3 Ank 4 Ankyrin repeats (many copies);PF13606.3 Ank 3 Ankyrin repeat;PF13857.3 Ank 5 Ankyrin repeats (many copies)	NA	hypothetical protein Micbo1qcDRAFT 189984	IPR020683 Ankyrin repeat-containing domain;IPR002110 Ankyrin repeat;IPR036770 Ankyrin repeat-containing domain superfamily
g690	GO:0019388 galactose catabolic process biological process;GO:0004034 aldose 1-epimerase activity molecular function;GO:0030246 carbohydrate binding molecular function;GO:0033499 galactose catabolic process via UDP-galactose biological process;GO:0005829 cytosol cellular component;GO:0003978 UDP-glucose 4-epimerase activity molecular function	K01784 galE, GALE	ko00052 Galactose metabolism;ko00520 Amino sugar and nucleotide sugar metabolism	NA	sp|P04397|GAL10 YEAST Bifunctional protein GAL10	PF01370.18 Epimerase NAD dependent epimerase/dehydratase family;PF01073.16 3Beta HSD 3-beta hydroxysteroid dehydrogenase/isomerase family;PF05368.10 NmrA NmrA-like family;PF07993.9 NAD binding 4 Male sterility protein;PF02719.12 Polysacc synt 2 Polysaccharide biosynthesis protein;PF00106.22 adh short short chain dehydrogenase;PF08659.7 KR KR domain;PF04321.14 RmlD sub bind RmlD substrate binding …	WP 138414074.1 UDP-glucose 4-epimerase GalE	UDP-glucose 4-epimerase Gal10	IPR016040 NAD(P)-binding domain;IPR005886 UDP-glucose 4-epimerase;IPR036291 NAD(P)-binding domain superfamily
g691	NA	NA	NA	NA	NA	PF07738.10 Sad1 UNC Sad1 / UNC-like C-terminal	NA	hypothetical protein Micbo1qcDRAFT 166765	IPR008979 Galactose-binding-like domain superfamily;IPR012919 SUN domain
g692	GO:0005886 plasma membrane cellular component;GO:0005524 ATP binding molecular function;GO:0006747 FAD biosynthetic process biological process;GO:0005829 cytosol cellular component;GO:0003919 FMN adenylyltransferase activity molecular function	K00953 FLAD1	ko00740 Riboflavin metabolism	3'-phosphoadenosine 5'-phosphosulfate sulfotransferase (PAPS reductase)/FAD synthetase or related enzyme;Predicted nucleotide-utilizing enzyme related to molybdopterin-biosynthesis enzyme MoeA	sp|Q8R123|FAD1 MOUSE FAD synthase	PF01507.16 PAPS reduct Phosphoadenosine phosphosulfate reductase family	WP 045218409.1 phosphoadenosine phosphosulfate reductase family protein	hypothetical protein Micbo1qcDRAFT 123729	IPR014729 Rossmann-like alpha/beta/alpha sandwich fold;IPR002500 Phosphoadenosine phosphosulphate reductase
g693	NA	NA	NA	NA	NA	PF12937.4 F-box-like F-box-like	NA	hypothetical protein Micbo1qcDRAFT 166767	IPR036047 F-box-like domain superfamily
g694	GO:0045145 single-stranded DNA 5'-3' exodeoxyribonuclease activity molecular function;GO:0005829 cytosol cellular component;GO:0005654 nucleoplasm cellular component;GO:0036297 interstrand cross-link repair biological process;GO:0051539 4 iron, 4 sulfur cluster binding molecular function;GO:0003677 DNA binding molecular function;GO:0008310 single-stranded DNA 3'-5' exodeoxyribonuclease activity m…	NA	NA	NA	sp|Q9H790|EXO5 HUMAN Exonuclease V	PF09810.6 Exo5 Exonuclease V - a 5' deoxyribonuclease;PF12705.4 PDDEXK 1 PD-(D/E)XK nuclease superfamily	NA	exonuclease V a 5' deoxyribonuclease-domain-containing protein	IPR019190 Exonuclease V
g695	GO:0004674 protein serine/threonine kinase activity molecular function;GO:0009882 blue light photoreceptor activity molecular function;GO:0005737 cytoplasm cellular component;GO:0005634 nucleus cellular component;GO:0006468 protein phosphorylation biological process;GO:0005886 plasma membrane cellular component;GO:0005524 ATP binding molecular function;GO:0018298 protein-chromophore linkage biolo…	NA	NA	PAS domain	sp|Q9ST27|PHOT2 ORYSJ Phototropin-2	PF08447.9 PAS 3 PAS fold;PF00615.16 RGS Regulator of G protein signaling domain;PF08448.7 PAS 4 PAS fold;PF13426.4 PAS 9 PAS domain;PF00989.22 PAS PAS fold	WP 090111826.1 PAS domain-containing protein	hypothetical protein Micbo1qcDRAFT 166769, partial	IPR001610 PAC motif;IPR035965 PAS domain superfamily;IPR016137 RGS domain;IPR000700 PAS-associated, C-terminal;IPR036305 RGS domain superfamily;IPR000014 PAS domain
g696	NA	NA	NA	NA	NA	PF05686.9 Glyco transf 90 Glycosyl transferase family 90	NA	hypothetical protein Micbo1qcDRAFT 166773	IPR006598 Glycosyl transferase CAP10 domain
g697	NA	NA	NA	NA	NA	PF05729.9 NACHT NACHT domain;PF01048.17 PNP UDP 1 Phosphorylase superfamily;PF13173.3 AAA 14 AAA domain	WP 033343270.1 hypothetical protein	hypothetical protein PFICI 02723	IPR035994 Nucleoside phosphorylase superfamily;IPR000845 Nucleoside phosphorylase domain;IPR007111 NACHT nucleoside triphosphatase
g698	GO:0003333 amino acid transmembrane transport biological process;GO:0015171 amino acid transmembrane transporter activity molecular function;GO:0016021 integral component of membrane cellular component	NA	NA	NA	sp|P38680|MTR NEUCR N amino acid transport system protein	PF01490.15 Aa trans Transmembrane amino acid transporter protein	NA	amino acid transporter	IPR013057 Amino acid transporter, transmembrane domain
g699	NA	NA	NA	NA	NA	NA	NA	hypothetical protein PFICI 06271	NA
g700	GO:0015850 organic hydroxy compound transport biological process;GO:0042910 xenobiotic transporter activity molecular function;GO:0006855 drug transmembrane transport biological process;GO:0015665 alcohol transmembrane transporter activity molecular function;GO:0006812 cation transport biological process;GO:0071944 cell periphery cellular component;GO:0022890 inorganic cation transmembrane transp…	NA	NA	NA	sp|P53389|HOL1 YEAST Protein HOL1	PF07690.13 MFS 1 Major Facilitator Superfamily	NA	NA	IPR036259 MFS transporter superfamily;IPR011701 Major facilitator superfamily
g701	NA	NA	NA	NA	NA	NA	NA	NA	NA
g702	NA	NA	NA	NA	NA	PF12296.5 HsbA Hydrophobic surface binding protein A	NA	hydrophobic surface binding protein A-domain-containing protein	IPR021054 Cell wall mannoprotein 1
g703	GO:0055085 transmembrane transport biological process;GO:0016021 integral component of membrane cellular component;GO:0042438 melanin biosynthetic process biological process;GO:0005886 plasma membrane cellular component	NA	NA	NA	sp|W3X9K4|PFMAC PESFW MFS transporter PfmaC	PF07690.13 MFS 1 Major Facilitator Superfamily	WP 035995841.1 MFS transporter	vitamin H transporter	IPR011701 Major facilitator superfamily;IPR036259 MFS transporter superfamily
g704	GO:0016798 hydrolase activity, acting on glycosyl bonds molecular function;GO:0005737 cytoplasm cellular component;GO:0000272 polysaccharide catabolic process biological process	NA	NA	NA	sp|Q9RC92|UGL BACGL Unsaturated glucuronyl hydrolase	PF07470.10 Glyco hydro 88 Glycosyl Hydrolase Family 88	WP 137401048.1 glucuronyl hydrolase	Six-hairpin glycosidase-like protein	IPR012341 Six-hairpin glycosidase-like superfamily;IPR008928 Six-hairpin glycosidase superfamily;IPR010905 Glycosyl hydrolase, family 88
g705	NA	NA	NA	NA	NA	NA	NA	NA	NA
g706	NA	NA	NA	NA	NA	PF10022.6 DUF2264 Uncharacterized protein conserved in bacteria (DUF2264)	WP 101807879.1 DUF2264 domain-containing protein	hypothetical protein Micbo1qcDRAFT 218755	IPR016624 Uncharacterised conserved protein UCP014753
g707	NA	NA	NA	NA	NA	PF06985.8 HET Heterokaryon incompatibility protein (HET)	NA	hypothetical protein Micbo1qcDRAFT 151199	IPR010730 Heterokaryon incompatibility
g708	GO:0045338 farnesyl diphosphate metabolic process biological process;GO:0009405 pathogenesis biological process;GO:0010334 sesquiterpene synthase activity molecular function;GO:0000287 magnesium ion binding molecular function;GO:0051762 sesquiterpene biosynthetic process biological process	NA	NA	NA	sp|Q6WP50|BOT2 BOTFU Presilphiperfolan-8-beta-ol synthase	PF03936.13 Terpene synth C Terpene synthase family, metal binding domain	WP 036269005.1 hypothetical protein	isoprenoid synthase domain-containing protein	IPR034686 Terpene cyclase-like 2;IPR008949 Isoprenoid synthase domain superfamily
g709	GO:0005507 copper ion binding molecular function;GO:0009986 cell surface cellular component;GO:0042438 melanin biosynthetic process biological process;GO:0016491 oxidoreductase activity molecular function	NA	NA	NA	sp|W3X732|PFMAY PESFW Laccase PFICI 06862	PF07732.12 Cu-oxidase 3 Multicopper oxidase;PF00394.19 Cu-oxidase Multicopper oxidase;PF07731.11 Cu-oxidase 2 Multicopper oxidase	NA	NA	IPR008972 Cupredoxin;IPR001117 Multicopper oxidase, type 1;IPR011706 Multicopper oxidase, type 2;IPR011707 Multicopper oxidase, type 3
g710	GO:0042438 melanin biosynthetic process biological process;GO:0005507 copper ion binding molecular function;GO:0009986 cell surface cellular component;GO:0016491 oxidoreductase activity molecular function	NA	NA	NA	sp|W3X732|PFMAY PESFW Laccase PFICI 06862	PF07732.12 Cu-oxidase 3 Multicopper oxidase;PF00394.19 Cu-oxidase Multicopper oxidase;PF07731.11 Cu-oxidase 2 Multicopper oxidase	WP 129459415.1 multicopper oxidase family protein	laccase-1	IPR001117 Multicopper oxidase, type 1;IPR011707 Multicopper oxidase, type 3;IPR011706 Multicopper oxidase, type 2;IPR008972 Cupredoxin
g711	NA	NA	NA	NA	NA	PF00026.20 Asp Eukaryotic aspartyl protease	NA	aspartic peptidase domain-containing protein	IPR033121 Peptidase family A1 domain;IPR021109 Aspartic peptidase domain superfamily
g712	NA	NA	NA	NA	NA	NA	NA	hypothetical protein Micbo1qcDRAFT 178318	NA
[truncated: 9,653 more rows]
