# Supplementary material for: Comparative genomics and transcriptome analysis reveals potential pathogenic mechanisms of Microdochium paspali on seashore paspalum
Source: Front Microbiol. 2023 Sep 15;14:1259241. doi: 10.3389/fmicb.2023.1259241 (PMC10546424; doi:10.3389/fmicb.2023.1259241)
Supplement: Supplementary file 2 [file Data_Sheet_1.ZIP › Supplementary Materials/Table S4.xlsx]

## Sheet: Sheet1
Table S4. Information of RNA-seq data.
Infection stage	Biological replicate	Clean reads	Clean bases	GC(%)	Q20(%)	Q30(%)	Total Reads	Mapped Reads	Uniq Mapped Reads	Multiple Map Reads
0 hpi	1	34658443	10381863172	57.3	97.78	94.13	69316886	67,510,570 (97.39%)	66,045,043 (95.28%)	1,465,527 (2.11%)
	2	35711552	10697584136	57.3	97.6	93.77	71423104	69,330,130 (97.07%)	68,369,185 (95.72%)	960,945 (1.35%)
	3	39696471	11890624426	57.35	97.56	93.61	79392942	77,165,654 (97.19%)	76,332,920 (96.15%)	832,734 (1.05%)
6 hpi	1	34143201	10225273084	55.51	97.6	93.75	68286402	11,098,408 (16.25%)	11,019,335 (16.14%)	79,073 (0.12%)
	2	36431140	10910889590	56.21	97.54	93.57	72862280	35,121,080 (48.20%)	34,868,535 (47.86%)	252,545 (0.35%)
	3	34519406	10339668832	56.67	97.63	93.8	69038812	37,233,496 (53.93%)	36,960,274 (53.54%)	273,222 (0.40%)
12 hpi	1	40143111	12022676664	56.26	97.39	93.28	80286222	10,290,780 (12.82%)	10,214,850 (12.72%)	75,930 (0.09%)
	2	33475957	10028170048	56.19	97.69	93.84	66951914	11,471,298 (17.13%)	11,368,778 (16.98%)	102,520 (0.15%)
	3	38884722	11646477876	56.23	97.53	93.54	77769444	12,633,506 (16.24%)	12,534,765 (16.12%)	98,741 (0.13%)
24 hpi	1	37213847	11147304882	56.82	97.63	93.87	74427694	21,954,980 (29.50%)	21,800,476 (29.29%)	154,504 (0.21%)
	2	35943326	10758461538	56.5	97.36	93.15	71886652	21,489,297 (29.89%)	21,310,103 (29.64%)	179,194 (0.25%)
	3	36819873	11029079306	56.4	97.51	93.54	73639746	24,585,279 (33.39%)	24,414,252 (33.15%)	171,027 (0.23%)
36 hpi	1	39199311	11737593024	55.49	97.65	93.6	78398622	6,949,431 (8.86%)	6,925,324 (8.83%)	24,107 (0.03%)
	2	41868265	12539193282	56.07	97.45	93.45	83736530	6,939,127 (8.29%)	6,901,186 (8.24%)	37,941 (0.05%)
	3	36557066	10946762916	56.86	97.62	93.9	73114132	6,855,301 (9.38%)	6,817,281 (9.32%)	38,020 (0.05%)
48 hpi	1	38125383	11419466296	56.23	97.72	94.05	76250766	12,223,112 (16.03%)	12,135,203 (15.91%)	87,909 (0.12%)
	2	35450970	10616165132	56.15	97.59	93.75	70901940	16,145,143 (22.77%)	15,974,863 (22.53%)	170,280 (0.24%)
	3	34873851	10444885062	56	96.76	91.68	69747702	11,539,986 (16.55%)	11,432,144 (16.39%)	107,842 (0.15%)
Clean reads: Counts of clean pair-end reads.
Clean bases: total base number of Clean Data.
GC content: Percentage of G,C in clean data.
≥Q30%: Percentage of bases with Q-score no less than Q30.
Total Reads: Counts of Clean Reads, counted as single end.
Mapped Reads: Counts of mapped reads and the proportion of that in clean data.
Uniq Mapped Reads: Counts of reads mapped to a unique position on reference genome and proportion of that in clean data.
Multiple Mapped Reads: Counts of reads mapped to multiple positions on reference genome and proportion of that in clean data.

## Sheet: Sheet2
Table S4. Information of RNA-seq data.
Infection stage	Biological replicate	Clean reads	Clean bases	GC(%)	Q20(%)	Q30(%)	Mapped Reads		Uniq Mapped Reads	Multiple Map Reads
0 hpi	1	69316886	10381863172	57.3	97.78	94.13	67,510,570 (97.39%)	67510570	66,045,043 (95.28%)	1,465,527 (2.11%)
	2	71423104	10697584136	57.3	97.6	93.77	69,330,130 (97.07%)	69330130	68,369,185 (95.72%)	960,945 (1.35%)
	3	79392942	11890624426	57.35	97.56	93.61	77,165,654 (97.19%)	77165654	76,332,920 (96.15%)	832,734 (1.05%)
6 hpi	1	68286402	10225273084	55.51	97.6	93.75	11,098,408 (16.25%)	11098408	11,019,335 (16.14%)	79,073 (0.12%)
	2	72862280	10910889590	56.21	97.54	93.57	35,121,080 (48.20%)	35,121,080 (48.20%)	34,868,535 (47.86%)	252,545 (0.35%)
	3	69038812	10339668832	56.67	97.63	93.8	37,233,496 (53.93%)	37,233,496 (53.93%)	36,960,274 (53.54%)	273,222 (0.40%)
12 hpi	1	80286222	12022676664	56.26	97.39	93.28	10,290,780 (12.82%)	10,290,780 (12.82%)	10,214,850 (12.72%)	75,930 (0.09%)
	2	66951914	10028170048	56.19	97.69	93.84	11,471,298 (17.13%)	11,471,298 (17.13%)	11,368,778 (16.98%)	102,520 (0.15%)
	3	77769444	11646477876	56.23	97.53	93.54	12,633,506 (16.24%)	12,633,506 (16.24%)	12,534,765 (16.12%)	98,741 (0.13%)
24 hpi	1	74427694	11147304882	56.82	97.63	93.87	21,954,980 (29.50%)	21,954,980 (29.50%)	21,800,476 (29.29%)	154,504 (0.21%)
	2	71886652	10758461538	56.5	97.36	93.15	21,489,297 (29.89%)	21,489,297 (29.89%)	21,310,103 (29.64%)	179,194 (0.25%)
	3	73639746	11029079306	56.4	97.51	93.54	24,585,279 (33.39%)	24,585,279 (33.39%)	24,414,252 (33.15%)	171,027 (0.23%)
36 hpi	1	78398622	11737593024	55.49	97.65	93.6	6,949,431 (8.86%)	6,949,431 (8.86%)	6,925,324 (8.83%)	24,107 (0.03%)
	2	83736530	12539193282	56.07	97.45	93.45	6,939,127 (8.29%)	6,939,127 (8.29%)	6,901,186 (8.24%)	37,941 (0.05%)
	3	73114132	10946762916	56.86	97.62	93.9	6,855,301 (9.38%)	6,855,301 (9.38%)	6,817,281 (9.32%)	38,020 (0.05%)
48 hpi	1	76250766	11419466296	56.23	97.72	94.05	12,223,112 (16.03%)	12,223,112 (16.03%)	12,135,203 (15.91%)	87,909 (0.12%)
	2	70901940	10616165132	56.15	97.59	93.75	16,145,143 (22.77%)	16,145,143 (22.77%)	15,974,863 (22.53%)	170,280 (0.24%)
	3	69747702	10444885062	56	96.76	91.68	11,539,986 (16.55%)	11,539,986 (16.55%)	11,432,144 (16.39%)	107,842 (0.15%)
