# Supplementary material for: Comparative genomics and transcriptome analysis reveals potential pathogenic mechanisms of Microdochium paspali on seashore paspalum
Source: Front Microbiol. 2023 Sep 15;14:1259241. doi: 10.3389/fmicb.2023.1259241 (PMC10546424; doi:10.3389/fmicb.2023.1259241)
Supplement: Supplementary file 2 [file Data_Sheet_1.ZIP › Supplementary Materials/Table S5.xlsx]

## Sheet: Sheet1
Table S5. Output of the RNA-seq analysis.
Gene ID	MP-1_FPKM	MP-1_count	MP-2_FPKM	MP-2_count	MP-3_FPKM	MP-3_count	MP6h-1_FPKM	MP6h-1_count	MP6h-2_FPKM	MP6h-2_count	MP6h-3_FPKM	MP6h-3_count	MP12h-1_FPKM	MP12h-1_count	MP12h-2_FPKM	MP12h-2_count	MP12h-3_FPKM	MP12h-3_count	MP24h-1_FPKM	MP24h-1_count	MP24h-2_FPKM	MP24h-2_count	MP24h-3_FPKM	MP24h-3_count	MP36h-1_FPKM	MP36h-1_count	MP36h-2_FPKM	MP36h-2_count	MP36h-3_FPKM	MP36h-3_count	MP48h-1_FPKM	MP48h-1_count	MP48h-2_FPKM	MP48h-2_count	MP48h-3_FPKM	MP48h-3_count	MP_vs_MP6hpi_FDR	MP_vs_MP6hpi_log2FC	MP_vs_MP12hpi_FDR	MP_vs_MP12hpi_log2FC	MP_vs_MP24hpi_FDR	MP_vs_MP24hpi_log2FC	MP_vs_MP36hpi_FDR	MP_vs_MP36hpi_log2FC	MP_vs_MP48hpi_FDR	MP_vs_MP48hpi_log2FC
g1	3.44803	355	8.88572	938	8.44978	998	8.06656	137	8.50203	458	3.87706	220	6.65617	105	6.55762	115	8.64242	167	12.9709	435	19.6386	643	16.0144	603	14.4906	154	47.2268	499	44.1496	461	73.7989	1392	85.7968	2130	127.522	2266	0.642571	-0.343034	0.869201	-0.108409	0.0514814	0.983615	0.00130481	2.07742	5.68737e-16	4.05982
g2	18.2859	4444	12.2718	3055	17.627	4913	18.0065	719	36.2704	4603	17.3589	2319	17.7566	657	18.6409	770	19.9169	906	21.4197	1695	27.0299	2088	28.1876	2504	48.932	1223	52.3915	1305	40.2965	993	84.4306	3758	51.9858	3047	98.7345	4141	0.651125	0.262571	0.907299	0.0414705	0.136225	0.431695	1.62388e-05	1.2679	1.30718e-10	2.55097
g3	0.108076	7	0.453931	31	0.799056	60	0.471269	6	0.580923	20	0.208057	8	0	0	0	0	0.452745	6	0.832149	18	3.36529	70	0.824003	20	21.8034	145	23.5255	156	19.988	131	7.01547	83	3.83196	60	2.25296	26	--	--	--	--	0.135103	1.65773	6.34929e-16	5.28214	2.08885e-05	3.4865
g4	0.563908	26	0.132495	7	0	0	2.74307	21	0.127268	3	1.04246	26	0	0	6.34298	49	2.13277	19	0.194662	3	0.974834	14	7.32213	121	0	0	0	0	1.67915	8	0.425774	4	0	0	1.28363	11	--	--	--	--	--	--	--	--	--	--
g5	0.442217	41	2.03392	193	1.14468	122	0.492185	8	0.446137	22	1.07097	55	0.484379	7	0.246517	4	0.305018	6	1.28161	39	0.296043	9	0.914893	31	0	0	0	0	0.426325	4	0	0	0	0	0.343738	6	0.255311	-1.11218	--	--	0.441477	-0.780828	--	--	--	--
g6	0	0	0	0	0	0	0	0	0	0	0	0	0	0	0	0	0	0	0	0	0	0	0	0	0	0	0	0	0	0	0	0	0	0	0	0	--	--	--	--	--	--	--	--	--	--
g7	0.097418	6	0	0	0	0	0.158427	2	0	0	0.262128	9	0	0	0.421403	5	0	0	0.110033	3	0.257271	5	0.178647	4	0	0	0	0	0.322822	2	0.724814	8	0	0	0	0	--	--	--	--	--	--	--	--	--	--
g8	0	0	0	0	0	0	0	0	0.243239	8	0.214902	8	0	0	0	0	0	0	0.370745	8	2.71312	55	0.236302	6	0	0	0	0	0	0	0	0	0	0	0	0	--	--	--	--	--	--	--	--	--	--
g9	2.38163	177	0.740825	57	5.74672	490	82.7929	1010	159.373	6178	95.1818	3884	66.7667	755	81.5772	1030	71.2819	991	122.827	2968	102.312	2414	137.421	3729	30.3085	232	65.7363	501	45.1532	340	146.036	1986	127.051	2274	133.763	1714	1.66587e-12	4.97661	6.53548e-12	4.47946	3.41492e-15	5.14916	2.56472e-07	3.7579	5.36355e-19	5.80622
g10	0.195962	19	0.255189	25	0.210959	23	0.396301	6	0.687102	34	0.320774	17	2.21521	32	2.54468	40	3.09808	54	0.95356	29	1.45897	43	0.926353	32	2.72938	26	2.28075	22	0.93908	9	0.455084	8	0	0	0.471611	8	--	--	1.20188e-14	3.34408	0.000109442	2.04975	3.01132e-05	2.82794	--	--
g11	3.22937	289	0.992723	91	1.58066	162	1.50127	23	0.540225	26	0.628362	31	1.41506	20	13.6555	208	9.16087	153	2.22966	65	21.0809	598	9.33426	305	12.4222	114	4.91017	45	7.09663	65	213.65	3491	77.0698	1658	246.571	3797	0.0731168	-1.46128	0.0446764	1.86238	0.0126394	2.2441	0.00678326	1.76082	3.33479e-27	6.7891
g12	0.865331	108	0.168602	22	0.48532	70	1.69932	35	2.25509	147	1.70045	117	1.37396	27	0.969274	21	1.54818	37	2.37025	97	2.03529	81	1.34266	62	6.5843	85	5.71281	74	4.17519	53	2.06264	48	1.90271	58	1.48332	32	0.0370605	1.58477	0.15013	1.20893	0.0222272	1.69171	1.98727e-06	3.15329	0.00388718	2.09113
g13	17.519	1991	8.3735	975	7.20235	939	14.2932	267	13.0568	775	7.19267	450	8.26493	143	10.9074	211	7.37836	157	9.54344	354	12.8577	465	11.2215	467	49.7566	582	21.2516	248	39.1963	452	8.47294	177	10.2546	282	7.88797	155	0.70413	-0.277365	0.369529	-0.518346	0.697542	-0.226584	0.00993032	1.41405	0.892461	-0.08252
g14	52.2105	1193	3.03489	71	5.52536	145	26.1603	99	35.5104	424	16.8138	212	9.81043	35	10.7391	42	6.49255	28	10.5361	79	6.48947	48	9.93168	83	4.05291	10	1.87987	5	2.2933	6	2.03857	9	16.5477	92	4.90688	20	0.985701	0.0320959	0.279485	-1.35303	0.235834	-1.41392	0.00887626	-3.07859	0.404793	-1.12579
g15	4.63677	328	1.04536	76	1.65006	134	4.269	50	6.34075	234	3.50759	137	1.55112	17	3.90257	47	4.06916	54	9.25656	213	5.05017	114	9.84936	255	0	0	1.8183	14	0	0	0.463675	7	3.58983	62	1.43079	18	0.4918	0.624971	0.861188	0.185488	0.043535	1.47666	0.218574	-2.15971	0.908494	-0.132739
g16	0.38927	25	0.454669	30	1.05146	77	3.02587	32	1.63409	55	1.46861	52	0	0	0.537572	6	0	0	0.809717	17	0.079359	2	0.128853	3	0	0	0	0	0	0	0	0	0.609409	10	0	0	0.053504	1.3673	--	--	--	--	--	--	--	--
g17	0.365835	28	0.710639	56	0.847194	75	0.817604	11	1.44624	58	1.54077	65	0.533921	7	0.461186	7	0.272683	4	0.04014	1	0.622308	16	0.606909	17	1.13723	9	0.74106	6	0.298283	3	0	0	0	0	0	0	0.303467	0.730189	--	--	--	--	0.962551	-0.0511809	--	--
g18	1.66046	68	0.127585	6	0.359832	17	1.49807	10	0.936493	20	0.914521	21	1.22101	8	1.64729	12	2.96098	23	0.646325	9	1.14242	15	1.23929	19	3.29909	14	1.35714	6	3.7202	16	0.985033	8	0.593204	6	1.58993	12	--	--	0.32866	1.27887	--	--	0.170598	1.67944	--	--
g19	0	0	0.069258	4	0.607088	40	1.05815	10	7.59774	224	3.36477	105	7.05814	61	5.7365	55	5.69758	61	4.55862	84	15.5974	280	5.12995	106	28.8889	168	30.3006	176	33.3376	191	34.5692	357	19.6991	268	27.7585	271	0.014111	3.89968	0.000258139	4.63025	0.000140814	5.01689	3.88086e-10	6.83637	3.92156e-11	7.20577
g20	0.472068	29	0.269575	17	6.45643	447	235.268	2331	247.812	7805	234.607	7778	80.2707	737	66.6806	684	72.2696	816	110.467	2169	50.9262	977	66.4149	1464	0.968009	7	3.17984	20	1.75221	11	2.47053	28	0.906817	14	0	0	9.80777e-10	6.39559	3.90634e-06	4.80987	7.80059e-06	4.81149	0.784269	-0.428722	0.669925	-0.791021
g21	0	0	0.642328	20	110.465	3707	91.9502	442	566.792	8661	236.974	3812	123.101	549	167.383	833	173.589	951	261.222	2488	109.457	1019	237.01	2535	124.174	374	736.826	2210	473.096	1403	57.2504	307	61.7167	436	131.319	664	0.432171	2.79607	0.570762	1.95755	0.476091	2.29378	0.263552	3.40915	0.620725	1.55211
g22	0.753752	72	1.87256	182	2.14062	233	1.06065	17	1.78007	89	1.5208	80	3.03847	44	1.79343	29	1.35227	24	2.33169	72	2.06089	63	2.29108	80	4.95744	49	2.10509	21	5.48087	53	0	0	0.153206	4	0	0	0.607988	-0.393656	0.823847	0.196341	0.691739	0.259095	0.105723	1.10622	0.000455223	-4.36444
g23	0.555318	70	3.42783	438	7.70664	1101	35.4384	725	36.8969	2400	44.5908	3053	29.7323	564	48.7318	1032	41.708	973	64.0843	2598	51.687	2046	60.3059	2746	9.64321	124	18.1794	233	13.4971	171	9.68934	222	1.40593	43	7.38907	159	0.000359382	3.04704	9.62992e-05	3.20324	4.03524e-06	3.70245	0.0820585	1.57824	0.392124	0.952817
g24	1.10629	70	8.40109	538	18.0438	1293	99.8158	1024	89.1498	2908	147.801	5074	81.2424	773	117.44	1247	108.088	1264	156.62	3184	87.39	1735	132.055	3015	20.7011	133	19.6999	127	17.0615	108	5.61804	65	1.09621	17	7.81644	85	0.000193298	3.33789	8.46413e-05	3.31857	3.22869e-05	3.56036	0.419269	0.798097	0.625384	-0.594653
g25	28.0693	2094	5.38907	412	22.6888	1941	207.273	2540	222.064	8649	183.605	7527	179.572	2039	144.023	1826	165.907	2316	95.5504	2320	75.6488	1794	101.332	2763	307.535	2358	81.7961	626	183.929	1390	19.4875	267	9.44383	170	13.8729	179	3.14805e-07	3.14486	8.39894e-07	2.95345	0.0010218	2.05449	1.74977e-05	3.04541	0.86988	-0.135541
g26	26.366	1379	14.4738	776	18.1879	1091	44.4264	382	51.6007	1409	47.6592	1370	23.5915	188	33.0393	294	40.3403	395	42.4098	722	38.3041	637	43.4985	832	34.2845	185	73.8407	396	46.4853	247	87.4668	838	61.678	778	92.3211	833	0.00698803	0.967668	0.238303	0.525774	0.0143644	0.831858	0.0254899	1.11493	8.53979e-09	2.28228
g27	0.066155	4	0	0	0.163695	12	0.512657	5	0.064852	3	0.08502	3	0	0	0.372586	4	0.180931	3	0.28995	6	2.70663	51	0.324275	8	0	0	2.14893	14	0.334234	3	6.54518	71	0.839855	12	3.4209	35	--	--	--	--	--	--	--	--	--	--
g28	0.122686	14	0.449194	52	0.786028	102	1.37415	26	0.710208	42	0.424307	27	1.79852	31	1.28282	25	1.50573	32	0.616329	23	2.54234	92	1.61536	67	3.37828	40	2.89934	34	0.657603	8	1.37195	29	1.1764	32	0.849232	17	0.630763	0.569621	0.0580898	1.59815	0.0925368	1.59638	0.0302284	2.0996	0.0596261	1.59875
g29	5.96272	577	14.1029	1398	18.2906	2029	15.0761	240	15.6884	793	14.1324	752	10.3146	152	13.6807	225	18.2835	331	12.5347	395	12.2961	378	10.011	354	27.662	275	10.5385	105	17.5615	173	2.87506	51	3.12944	73	0.729804	13	0.922996	-0.0738425	0.960744	-0.037475	0.52241	-0.368926	0.737013	0.235679	0.000632719	-2.27007
g30	0.1349	16	0.12404	15	0.463863	63	0.543622	11	0.895943	55	0.28905	19	0.22523	4	0.680336	14	1.90958	42	0.798868	31	0.612767	23	0.778089	34	0.89162	11	0.166682	2	1.01327	12	0.277638	6	0	0	0.785243	16	0.359898	0.98923	0.115499	1.80708	0.0877655	1.39469	0.294373	1.23276	--	--
g31	55.9054	6224	49.1892	5610	85.5103	10918	210.826	3856	235.076	13668	198.635	12157	283.771	4809	288.539	5461	277.157	5776	193.073	6997	190.221	6732	222.813	9068	518.724	5936	133.081	1519	308.878	3485	22.2297	454	6.2005	167	8.11025	156	1.18125e-07	1.45574	1.6281e-14	1.98164	1.22112e-07	1.43993	0.000165735	2.02183	0.000133545	-2.15208
g32	106.989	9411	57.0802	5144	68.6696	6928	34.1517	494	25.2771	1162	36.1271	1747	47.2342	633	132.588	1983	115.228	1898	49.5407	1419	68.0887	1904	37.875	1218	177.002	1601	114.661	1034	115.937	1034	173.171	2790	25.6464	544	100.811	1531	2.33214e-05	-1.6033	0.835559	0.144024	0.0572903	-0.823608	0.238337	0.501332	0.456272	0.595185
g33	33.1271	2631	5.59308	455	8.86897	808	19.9219	260	11.3766	472	11.5425	504	71.7049	867	61.8671	835	63.6451	946	55.4896	1434	21.0228	531	31.9182	927	11.0476	91	31.4269	256	16.8309	136	2.37301	35	6.43958	124	4.58163	63	0.629918	-0.491235	0.0123453	1.85578	0.282687	0.944771	0.963001	0.0469699	0.0623942	-1.57719
g34	8.41548	697	4.18567	355	3.59379	342	14.2494	194	13.4806	583	12.4904	569	5.55339	70	7.44776	105	4.79362	75	11.2016	302	8.10505	214	10.3568	314	4.20658	36	5.56929	48	5.71119	48	13.8846	211	11.8832	238	11.5158	165	0.0534822	0.981779	0.932635	-0.0612567	0.235588	0.624862	0.577663	-0.352421	0.00348529	1.4329
g35	0.187088	15	0.700563	58	0.592603	55	0	0	0.47103	20	0.799394	35	0.817417	10	3.93282	54	3.07139	46	0.154441	4	0.699539	18	0.476739	14	0	0	0	0	0	0	0.800514	12	0.521154	10	0	0	--	--	0.0127189	2.19845	--	--	--	--	--	--
g36	5.71663	1112	4.40054	877	6.47409	1444	20.2484	647	20.5981	2092	18.3682	1964	20.77	615	15.3832	509	20.0649	731	16.2444	1029	16.7107	1033	18.8037	1337	28.593	572	13.635	272	18.2214	360	5.11652	183	2.53205	119	4.37101	147	3.66212e-13	1.52508	2.4841e-09	1.58246	7.94783e-11	1.406	2.49774e-05	1.56088	0.664654	-0.210623
g37	4.08925	248	3.2231	200	3.93496	273	15.5435	155	18.0337	570	11.6717	389	29.6932	274	15.5588	160	16.2139	184	8.95041	177	9.49015	183	9.54993	212	9.77486	61	9.38339	59	7.66043	47	0.9593	11	0.949852	14	0.775968	9	6.13751e-09	1.69155	6.90483e-09	2.26941	4.62433e-06	1.07883	0.00623867	0.966941	0.000376282	-1.75824
g38	13.0975	444	14.8807	517	16.6296	647	21.3087	119	20.5711	365	18.8631	352	17.9939	93	16.7767	97	13.9035	89	17.6038	195	11.5063	124	13.6006	169	14.2183	50	4.50545	16	12.2257	42	5.78549	36	6.51307	54	5.55961	33	0.646403	0.130681	0.881376	-0.0568082	0.394275	-0.298317	0.12388	-0.83067	0.00219713	-1.05847
g39	1.48668	191	0.892944	118	1.27576	188	0.545538	12	0.855147	58	0.378029	27	0.509465	10	0.54162	12	0.449577	11	0.490702	21	0.341208	14	0.597682	28	1.78581	24	0.517929	7	1.37544	18	0.509474	12	0.70788	22	0.813551	18	0.0206913	-1.3174	0.00679956	-1.45693	0.0011323	-1.57769	0.709998	-0.282901	0.328177	-0.592578
g40	0.241357	37	0.101141	16	0.102819	18	0.079906	2	0.145787	12	0	0	0	0	0	0	0	0	0.160506	8	0.040883	2	0	0	20.8152	275	1.82333	29	10.4973	138	0.358343	10	0	0	1.20071	30	--	--	--	--	--	--	3.67432e-12	5.64279	--	--
g41	0	0	0	0	0	0	0.536586	4	0.417698	10	0.086567	2	0	0	1.59331	12	0.800213	7	0	0	0.131623	2	0.252064	4	0	0	0	0	0	0	0	0	0	0	0.799402	6	--	--	--	--	--	--	--	--	--	--
g42	0	0	0	0	0	0	0	0	0	0	0	0	0	0	0	0	0.866238	5	0	0	1.00693	10	0	0	0	0	0	0	0	0	0	0	0	0	0	0	--	--	--	--	--	--	--	--	--	--
g43	5.39497	388	11.2292	826	12.6939	1044	13.1996	156	11.7072	440	12.5832	497	8.47178	93	4.96716	62	9.27843	125	6.17043	145	3.01053	69	4.70759	125	15.0737	112	9.39073	69	10.3765	77	0.764936	11	0.924302	16	1.84486	23	0.944179	0.0482868	0.35603	-0.534603	0.0127286	-1.30164	0.947637	-0.0405563	4.89423e-06	-2.75117
g44	11.3459	1090	14.4299	1419	17.4487	1921	17.0625	270	24.8778	1248	20.0149	1057	14.8021	217	15.0577	246	13.1256	236	17.5974	550	16.5363	505	17.2973	607	29.2387	289	18.6959	184	28.3097	276	7.39769	131	7.77721	181	5.41141	90	0.583204	0.217936	0.573588	-0.189005	0.965907	0.0141264	0.143176	0.520349	0.0125733	-0.819436
g45	26.2184	4051	23.9199	3787	29.2233	5179	40.7416	1035	50.5162	4076	45.9382	3902	28.8596	679	27.8857	733	34.6332	1002	32.9989	1660	30.9333	1520	42.5892	2406	42.8651	681	25.7909	409	27.8886	437	9.0248	256	5.95992	223	11.0575	295	0.0269845	0.480803	0.947886	0.0195498	0.486005	0.185075	0.956122	-0.0212629	0.00044213	-1.34381
g46	3.19677	207	12.6297	836	15.8785	1177	10.9956	117	9.06331	306	7.82634	278	2.77714	28	3.93329	44	4.55281	56	6.16596	130	6.6468	137	3.25055	77	26.9854	180	3.16339	21	9.99146	66	6.84414	81	4.66411	73	1.29723	15	0.556091	-0.490989	0.0199761	-1.64145	0.102659	-1.20572	0.98582	0.0192251	0.206132	-1.08239
g47	2.91637	318	9.224	1031	11.0442	1381	9.18425	165	6.24033	356	6.306	378	5.36605	90	6.92741	129	2.66017	55	3.88388	138	5.97093	207	5.3844	215	51.2837	575	16.174	181	32.4271	359	22.7941	456	6.08946	161	10.3249	195	0.594234	-0.403199	0.28249	-0.801311	0.186126	-0.838942	0.00646289	1.79531	0.182778	0.99724
g48	8.32773	235	27.8063	803	29.9599	969	45.3103	210	37.381	551	38.2081	593	46.0904	198	28.4836	137	31.5941	167	19.4275	179	18.8283	169	20.6835	214	191.018	554	55.2617	160	150.37	430	39.915	207	16.138	110	20.3391	99	0.41561	0.562542	0.475697	0.509596	0.553682	-0.397709	0.000669738	2.27061	0.543386	0.447616
g49	15.1033	806	30.7535	1681	32.6189	1996	14.0572	124	12.3748	345	13.7899	405	19.1548	156	19.9922	182	17.0644	171	14.0975	245	18.3183	311	17.9292	350	27.178	150	38.7053	212	38.8739	211	29.173	286	19.3939	250	27.2093	251	0.00209863	-1.27119	0.138785	-0.660862	0.0398367	-0.879102	0.807259	0.137073	0.695976	0.205829
g50	15.1824	1228	17.5572	1454	20.5131	1902	19.1403	255	13.4107	567	15.036	669	11.6632	144	11.8394	163	10.9491	166	12.6281	333	10.6958	275	10.6134	314	39.4013	328	39.3353	326	36.9732	303	14.51	215	7.40713	145	12.9081	181	0.0864573	-0.482349	0.000537266	-0.810314	0.000163027	-0.886307	0.00101081	0.828101	0.425779	-0.358764
g51	0.070482	5	1.19925	81	1.26043	96	0.222534	3	1.56738	54	0.585065	22	2.17491	22	2.37466	27	3.09449	39	1.5145	33	4.41967	93	1.69431	41	14.7958	101	36.1419	244	20.5982	138	1.20143	15	1.13341	18	1.87051	22	0.864231	-0.32187	0.212379	1.42972	0.254144	1.35609	5.78824e-07	4.54752	0.387784	1.035
g52	0.315165	13	0.151502	7	0.134327	7	0.512795	4	0.321988	7	0.434683	10	1.24688	8	0.522583	4	0.262667	2	0.063946	1	0	0	0.134505	2	0.956687	5	1.29842	6	2.53611	11	0	0	1.1445	12	0	0	--	--	--	--	--	--	--	--	--	--
g53	3.83767	252	0.193083	13	0.331924	25	3.66912	40	1.75966	61	1.20711	44	0.996679	10	2.39247	27	1.13646	14	1.30274	28	0.777852	17	1.14557	28	1.18447	8	0	0	1.20252	9	0.496182	6	0.413498	7	0	0	0.89822	0.254625	0.933931	-0.148771	0.661205	-0.659255	0.545416	-1.11956	--	--
g54	0.302717	20	0.495312	34	0.723736	55	0.48787	6	0.475065	17	0.388164	14	0.189827	2	0.22764	3	0.481613	6	1.6781	36	4.16939	87	0.422581	11	5.59515	38	6.46484	44	5.24643	35	13.3614	160	7.0175	111	3.65159	42	--	--	--	--	--	--	6.44007e-10	3.21454	5.77533e-12	4.18141
g55	0.009475	2	0.126782	17	0.145967	21	0.291622	6	0.359498	24	0.137016	10	0.104915	2	0.372963	8	0	0	0.145545	6	0.436566	18	0.096981	5	0.274468	4	0	0	0	0	0.478655	11	0.264442	8	0.092523	2	--	--	--	--	--	--	--	--	--	--
g56	0.084945	8	0.23069	23	0.458057	50	1.1602	18	0.823606	41	0.643507	34	1.10731	16	1.55259	25	0.909117	17	3.10703	96	3.55702	107	2.04389	71	14.9052	145	28.6365	276	22.1207	211	25.8923	446	19.8077	450	11.9258	194	0.113618	1.43569	0.0163018	2.0402	2.23075e-06	3.25513	9.29256e-23	6.11989	6.07167e-27	6.43566
g57	4.5612	526	2.97808	352	3.42837	454	7.55707	144	5.97977	360	5.8304	370	8.49143	149	6.57795	129	6.93193	150	10.5645	397	15.7269	577	13.4022	565	78.5868	931	66.7414	789	68.7273	803	52.1089	1100	22.0293	613	35.7387	711	0.167583	0.494725	0.0186328	0.816493	2.88847e-07	1.61228	5.4531e-48	3.986	1.09446e-16	3.55853
g58	19.5065	3641	15.3927	2943	15.3664	3289	21.9974	675	24.7728	2415	21.6846	2225	14.3172	407	14.6512	465	13.1723	461	18.5426	1127	15.4526	917	18.0562	1232	21.8677	420	11.9879	230	11.8909	225	12.4374	426	5.58229	252	8.68399	280	0.69857	0.126737	0.0875338	-0.445099	0.495272	-0.193965	0.271769	-0.447986	0.126281	-0.677483
g59	39.0716	3883	37.1056	3778	38.3669	4373	109.8	1793	37.9218	1968	47.7429	2609	87.4515	1323	73.6749	1245	94.0117	1749	71.2273	2304	102.984	3254	121.789	4425	12.8701	132	71.7164	731	47.1411	475	28.6191	521	34.4532	826	18.2672	314	0.472945	0.437066	3.0096e-06	0.967594	8.47341e-05	1.12396	0.943375	-0.0610944	0.467954	-0.265635
g60	12.2285	1181	14.1648	1401	15.6849	1737	32.3249	513	26.7928	1351	28.6245	1519	42.7888	629	29.4571	484	34.248	619	26.6141	837	25.8139	792	37.4143	1321	17.2517	172	26.5666	263	18.2361	179	10.9554	194	11.0962	259	8.56534	143	0.000213581	0.742644	1.9661e-05	1.15717	0.00171474	0.852967	0.485979	0.280224	0.471944	-0.215396
g61	48.1267	5152	47.065	5162	49.4966	6077	52.6693	927	39.2638	2195	32.1227	1891	45.8042	747	46.715	851	47.4985	952	67.0128	2335	54.1983	1845	87.0306	3406	12.8772	142	24.2288	266	19.5443	212	48.3918	949	62.9612	1626	38.6659	715	0.0567383	-0.548129	0.169638	-0.235096	0.359455	0.281678	8.68926e-06	-1.63401	0.364082	0.287135
g62	0.108653	31	0.13828	40	0.153363	49	0.613866	29	0.488395	71	0.419986	65	1.00765	43	0.325661	16	0.549101	29	1.05926	96	1.23969	110	1.5901	162	1.0531	31	1.17297	34	0.55623	16	1.07946	56	0.852261	58	0.916397	45	0.000226326	1.58833	0.00122866	2.0534	3.05663e-17	3.02269	5.87131e-06	2.51831	9.53973e-14	3.07987
g63	729.148	24587	965.716	33360	656.451	25387	641.406	3553	514.365	9058	594.953	11029	563.244	2891	634.396	3637	616.991	3895	750.308	8236	559.498	5997	618.181	7620	231.862	804	241.48	835	263.443	901	370.685	2290	504.128	4100	352.724	2053	0.0165228	-0.75401	0.059679	-0.573621	0.107551	-0.538258	7.95413e-11	-1.9794	0.0496815	-0.708576
g64	55.2786	7723	52.3174	7488	63.5272	10178	55.1975	1267	57.5496	4199	44.4216	3412	38.7743	825	41.5735	988	43.7458	1144	36.9268	1680	38.7705	1722	33.0794	1690	97.1128	1395	54.2243	777	76.5363	1084	57.6114	1475	38.2319	1288	24.2939	586	0.0377344	-0.438041	7.69821e-05	-0.64811	2.2732e-07	-0.891447	0.768512	0.10793	0.499462	-0.289
g65	31.9047	1327	36.833	1569	40.9528	1953	43.9917	301	43.9986	956	50.1018	1145	38.8512	246	41.9974	297	35.7092	278	36.8334	499	32.1463	425	32.8691	500	40.1487	172	31.8656	136	41.7693	176	34.3668	262	31.1064	312	15.6032	112	0.944321	0.0244076	0.731588	-0.0989187	0.13315	-0.345709	0.424696	-0.244192	0.63326	-0.211708
g66	342.778	11803	12.1551	429	11.6115	459	47.6193	270	133.066	2393	51.3776	973	52.5549	276	44.0689	258	43.2735	279	35.7763	401	32.3956	355	28.8907	364	9.40874	34	2.30083	9	7.95629	28	4.97991	32	13.2171	110	7.65731	46	0.650923	-1.00054	0.390702	-1.59627	0.0981588	-2.17311	0.000293767	-4.5187	0.00385754	-3.59586
g67	113.43	14450	36.019	4701	36.9457	5398	41.9133	878	44.8116	2982	34.5996	2423	34.9003	677	31.0554	673	32.1802	768	36.8497	1528	34.8921	1413	41.33	1925	30.5527	401	19.7068	258	28.5457	369	33.0016	770	31.8416	979	25.0536	551	0.152794	-0.951129	0.0654869	-1.12208	0.109587	-0.971566	0.00873586	-1.55216	0.181844	-0.83034
g68	25.0131	2410	14.0482	1387	15.7581	1742	34.365	544	35.4965	1786	33.0699	1752	26.635	391	29.3337	481	32.8978	594	36.9179	1158	33.9992	1042	32.1397	1132	26.4685	263	32.7238	324	26.0202	255	21.5714	381	15.9861	372	20.9524	349	0.127808	0.587723	0.195559	0.506002	0.0624067	0.667333	0.424701	0.348262	0.454889	0.338174
g69	15.8239	2372	10.4881	1611	11.7244	2016	31.8839	785	17.7785	1392	21.9323	1807	29.1412	665	21.6435	552	23.128	649	19.9789	975	34.9517	1665	35.1561	1926	17.411	269	14.7286	227	11.9499	182	6.6184	182	10.3926	376	5.9647	155	0.154398	0.584024	0.0178967	0.771201	0.00778929	0.997525	0.842589	-0.0839931	0.247293	-0.489063
g70	28.0985	2677	16.721	1632	19.9421	2179	28.8281	452	27.8977	1389	26.8232	1405	37.3676	542	26.6478	432	23.9119	427	25.3375	786	20.2023	612	22.9232	799	16.3811	161	8.69327	85	13.6791	133	6.8338	120	7.0868	163	4.58065	76	0.919846	0.0491209	0.579481	0.255923	0.678945	-0.160775	0.010307	-1.04409	2.55699e-05	-1.56959
g71	2.42111	140	0.91767	55	1.87536	124	6.0229	57	6.4211	193	7.85535	249	9.62103	85	57.5707	563	50.9135	548	25.2908	473	38.1415	697	16.8891	355	1.65851	10	3.68317	22	2.26302	14	0.662104	7	0.42589	6	0.919808	10	0.00108907	1.65299	1.00991e-09	4.30097	1.5546e-13	3.70296	0.719601	0.305143	0.206783	-1.07042
g72	0.603823	34	14.2395	802	27.3069	1721	41.4645	375	50.7375	1456	61.3924	1855	110.719	927	64.5464	603	63.1145	650	49.1486	880	71.1265	1243	40.4411	813	15.9521	91	14.8709	84	14.7185	82	6.96506	71	0.535808	8	1.75875	17	0.196656	1.59191	0.0337702	2.35	0.130259	1.71935	0.911867	-0.150587	0.146134	-1.92009
g73	0.950781	58	0.949549	60	1.15013	81	28.4185	284	21.5019	682	11.2645	376	26.7884	248	13.1757	136	13.9116	158	27.7049	548	8.25798	160	22.6086	502	3.10293	20	10.1761	64	7.13138	44	5.61646	63	31.8504	466	11.7326	123	1.94714e-21	3.98184	2.74914e-21	3.94842	9.4557e-15	4.01243	4.09413e-05	2.47316	3.22278e-10	4.24433
g74	25.0858	2717	22.5923	2507	21.4335	2663	32.2394	574	23.6487	1338	28.8223	1716	26.4441	436	27.0172	498	27.9803	568	23.2129	819	24.1327	831	25.6407	1016	23.4289	261	20.3354	226	11.1452	123	19.47	387	11.7841	308	16.1376	302	0.937918	-0.0306798	0.870651	0.0458851	0.477114	-0.166541	0.130661	-0.6328	0.421983	-0.305203
g75	47.7156	4946	22.9707	2440	27.7431	3299	35.5191	605	30.3442	1643	29.8003	1699	22.3748	354	32.4409	572	27.7072	538	27.3163	922	25.8221	851	33.4622	1268	19.6675	210	21.3616	227	17.4395	184	16.6528	317	13.1996	330	10.415	187	0.458541	-0.365099	0.342325	-0.447076	0.333586	-0.429288	0.0137878	-1.04354	0.0160762	-1.0616
g76	173.518	9009	99.3403	5284	111.329	6629	187.298	1598	108.209	2934	169.566	4840	163.27	1291	161.246	1423	184.057	1789	123.099	2081	107.524	1775	122.747	2330	107.812	576	42.7286	228	72.871	384	226.443	2154	95.0076	1190	73.6703	661	0.941475	-0.0479942	0.610188	0.213478	0.323955	-0.364404	0.0202509	-1.0988	0.694929	0.245634
g77	73.7361	4236	73.5843	4331	85.4343	5629	74.4166	703	70.7814	2124	65.2099	2060	59.2563	519	69.0361	675	67.5817	727	64.8098	1212	61.3268	1120	63.5362	1335	41.0406	243	47.8914	282	42.6091	249	54.0195	569	58.2199	807	34.6105	344	0.00245182	-0.461251	0.0157542	-0.433882	0.000450078	-0.534459	3.39577e-06	-1.11025	0.164495	-0.430279
g78	12.8152	234	11.9365	223	19.5553	409	20.5589	62	15.3986	147	20.6285	207	8.41922	24	8.67905	27	11.8641	41	14.896	89	18.2178	106	8.12378	55	12.1608	23	28.0084	53	28.2472	53	16.7214	56	9.16826	41	11.0651	35	0.931987	0.0483461	0.0871378	-0.76645	0.559263	-0.324432	0.547438	0.37595	0.987357	-0.00917266
g79	5.68287	363	6.25671	410	5.88806	432	6.56283	69	6.34343	212	8.22936	289	5.0211	49	5.80222	63	7.21389	87	8.12105	169	7.47631	152	5.41443	127	14.1679	94	12.2155	80	11.3114	74	8.86675	104	8.05991	125	4.79818	53	0.8905	-0.0605159	0.677791	-0.165643	0.987536	-0.00592798	0.0102805	0.787245	0.187592	0.515656
g80	273.949	47261	27.1524	4811	22.5781	4459	19.6607	561	44.7301	3983	19.6935	1864	24.8743	663	27.9651	814	26.6252	870	22.6349	1263	15.89	869	16.2051	1015	21.9422	389	14.643	259	16.9093	294	8.12337	260	11.4314	473	11.7383	348	0.0427791	-2.29221	0.028719	-2.22633	0.00451119	-2.8272	0.00240773	-2.91955	0.00121479	-3.14156
g81	31.973	1849	14.2927	847	15.5147	1029	21.4162	204	21.4222	647	20.1935	642	9.59952	85	11.0343	109	15.5992	169	16.5455	312	18.9683	349	14.9802	317	17.9459	107	16.9485	101	12.7795	75	10.9099	116	8.14718	114	9.21882	92	0.617294	-0.294967	0.0667551	-0.95963	0.285455	-0.535657	0.202811	-0.670345	0.0825145	-0.892199
g82	975.716	55183	1184.37	68621	1361.99	88343	954.041	8864	913.009	26966	918.626	28560	934.771	8047	788.819	7584	780.544	8264	569.23	10479	750.821	13498	642.047	13274	492.786	2865	427.036	2476	499.47	2863	418.312	4334	794.911	10842	455.483	4447	0.00129811	-0.650524	0.00518212	-0.674523	4.00927e-06	-1.08333	3.53993e-12	-1.60665	0.0360391	-0.832422
g83	11.5062	1166	15.1728	1576	15.6724	1822	15.4669	258	13.4503	712	15.8846	885	13.4587	208	11.5812	200	12.3639	235	16.3009	538	23.8167	768	24.5746	911	26.2556	274	18.7573	195	20.8934	215	20.8131	387	20.3491	498	19.762	346	0.44926	-0.232414	0.214928	-0.36308	0.269584	0.368485	0.299679	0.3368	0.0054452	0.771895
g84	9.05548	952	5.41587	584	5.62018	678	7.2592	126	6.62679	364	5.73184	332	4.389	71	4.67488	84	2.39044	48	5.64221	193	5.50239	184	7.98083	307	6.31166	69	7.59925	82	6.17081	66	7.48212	145	4.32944	110	4.63812	85	0.418157	-0.359661	0.0400663	-0.991796	0.47558	-0.317696	0.542865	-0.288879	0.917096	-0.0559291
g85	9.42937	512	8.28215	461	7.85214	489	32.2455	288	15.5647	441	30.9453	923	24.7511	205	28.6028	264	27.1112	276	23.3469	413	44.3616	765	50.514	1002	37.0812	207	40.7827	227	34.4182	190	27.1993	271	26.0088	341	20.5857	193	0.00200385	1.29791	1.41029e-10	1.4634	3.10591e-07	1.95916	2.94611e-11	1.83932	1.30329e-10	1.76287
g86	2.82093	213	3.31265	257	2.81526	244	4.83862	60	4.96456	196	6.19602	258	4.77072	55	5.70992	74	4.11052	59	6.5803	162	4.9671	120	5.74	159	3.1567	25	7.06063	55	7.21327	56	8.29717	115	6.33161	116	7.67696	100	0.127934	0.531836	0.159291	0.521144	0.0228801	0.707572	0.215462	0.69036	4.56888e-06	1.55657
g87	22.8695	2036	23.7921	2170	26.9634	2754	47.9442	702	55.8781	2598	39.5099	1934	29.7311	403	24.3626	369	30.4193	507	36.0724	1046	51.2333	1450	32.6354	1063	58.5753	537	31.8106	291	39.9729	361	26.9609	440	29.8023	640	19.5679	301	0.00695532	0.646176	0.963199	0.0147816	0.126888	0.464602	0.126685	0.5182	0.322744	0.289459
g88	31.199	3212	24.6783	2603	25.6716	3031	18.994	322	22.868	1230	22.6578	1283	15.2955	240	11.7787	207	13.3913	259	13.9395	468	12.5056	410	10.914	411	23.1331	245	11.6249	123	15.3893	161	8.94987	169	5.98234	149	6.10753	109	0.0142406	-0.6494	3.66071e-06	-1.19604	1.38902e-08	-1.3672	0.00537018	-1.01234	3.77932e-08	-1.72055
g89	100.849	5344	171.527	9311	162.286	9863	177.777	1548	174.59	4832	160.482	4675	153.324	1237	97.8016	881	106.045	1052	110.854	1912	103.881	1750	113.38	2197	127.028	692	87.9573	478	101.307	544	67.8328	659	77.3742	989	45.6511	418	0.868639	-0.0775813	0.274287	-0.466789	0.0451758	-0.648508	0.0337384	-0.764184	0.012053	-0.955142
g90	202.344	28447	145.856	21007	137.07	22101	120.025	2772	125.416	9208	127.839	9880	115.296	2468	135.411	3236	122.42	3222	139.421	6380	130.103	5815	133.605	6867	108.872	1574	117.473	1693	90.9976	1297	89.5528	2306	91.2051	3093	126.628	3073	0.0202512	-0.700474	0.0547615	-0.57438	0.0753516	-0.514305	0.00514542	-0.910924	0.338082	-0.404565
g91	107.665	3708	103.68	3658	136.279	5382	184.779	1046	154.702	2782	184.051	3484	147.064	771	118.279	693	108.068	697	102.096	1145	97.7026	1070	97.9727	1234	128.392	455	97.2656	344	115.066	402	53.5158	338	55.4849	461	32.2457	192	0.239073	0.280458	0.824723	-0.0764945	0.0159487	-0.458679	0.217229	-0.323063	0.000643993	-1.06249
g92	52.6737	3299	40.1187	2574	43.1028	3096	49.8999	514	39.6236	1296	42.1264	1451	32.4816	310	37.5036	400	40.1068	471	33.7005	687	35.0458	698	35.859	821	26.6452	172	20.6419	133	36.7195	234	24.7465	284	24.6226	372	17.8934	194	0.186409	-0.36855	0.0624477	-0.492174	0.00572621	-0.620907	0.00536097	-0.99068	0.00842984	-0.78089
g93	11.4648	1670	0.938356	140	3.10355	519	8.68161	208	8.28076	630	9.76027	782	4.96687	111	6.63052	165	7.61102	208	5.05476	240	6.54786	304	6.64505	354	4.68638	71	8.44523	127	6.50953	97	2.34419	63	1.67566	59	4.69332	118	0.70279	0.462203	0.922799	0.120019	0.994568	-0.00747963	0.949437	0.0722802	0.610768	-0.5575
g94	6.32017	341	15.0391	831	20.3449	1258	25.385	225	27.1667	765	17.9576	532	15.2609	126	16.7283	154	21.8591	221	17.0696	300	17.999	309	18.1457	358	42.9147	238	14.9104	83	30.1391	165	5.09164	51	4.74465	62	4.34802	41	0.48726	0.452557	0.774247	0.198718	0.848003	0.122895	0.240774	0.772848	0.0209241	-1.28387
g95	0.332432	17	2.1214	105	3.24536	180	5.93096	47	4.93212	125	5.61072	149	5.37464	40	5.46812	45	6.94258	63	8.88687	140	12.3212	189	11.0712	195	4.61293	23	4.81787	24	8.67568	43	12.9649	115	18.5351	216	7.94732	67	0.193064	1.23261	0.102364	1.4767	0.00451647	2.26969	0.140973	1.39757	0.000142485	3.04105
g96	0.418276	43	1.11092	115	2.81005	324	18.2171	301	12.8232	673	14.8092	818	6.68564	103	15.653	268	14.3579	270	10.932	358	21.0221	672	15.4509	568	2.1425	23	3.28252	34	4.16456	43	9.3152	172	2.80215	68	3.0999	54	5.67072e-06	3.11251	6.86166e-05	2.91651	3.05779e-06	3.23313	0.306203	0.906713	0.0149303	2.05841
g97	71.9052	4157	58.4404	3461	61.1166	4052	139.101	1321	94.7085	2860	108.956	3463	126.812	1116	112.123	1102	103.814	1124	87.3823	1645	93.6898	1722	82.5337	1744	70.3598	419	61.0785	362	76.866	451	46.4145	492	47.3914	661	36.8659	368	0.0733436	0.515871	0.00638972	0.651356	0.356172	0.218109	0.551336	-0.176826	0.265524	-0.315559
g98	23.1173	1993	36.235	3199	29.7475	2940	21.0705	299	22.641	1019	17.9726	852	15.1128	199	21.3032	313	18.7525	303	21.99	617	27.0586	742	21.6367	682	31.2645	277	40.9644	362	34.9119	305	36.2356	572	27.9134	581	32.434	483	0.00651944	-0.851151	0.00714417	-0.882994	0.0737169	-0.580865	0.949203	-0.0286502	0.336567	0.357123
g99	3.18139	346	2.29119	255	3.77034	470	16.4254	293	15.324	869	14.6552	874	16.1941	268	22.9974	425	17.8679	363	30.664	1083	37.5322	1295	43.6522	1731	4.49882	51	26.4447	295	18.5866	205	65.7511	1307	75.3897	1973	61.6194	1154	6.74209e-16	2.01607	1.75864e-17	2.44354	6.9711e-35	3.35992	0.00195069	2.17211	8.68139e-65	4.70439
g100	28.5148	5607	13.8914	2798	19.1733	4324	59.3861	1919	46.9727	4823	62.2315	6726	38.7236	1159	62.6934	2096	54.3077	1999	73.1399	4681	87.6387	5477	100.433	7218	29.014	587	88.0297	1774	61.545	1227	210.576	7583	257.702	12218	223.984	7601	0.00423969	1.13612	0.00467287	1.14655	2.59152e-07	1.84248	0.0289411	1.26736	1.4729e-23	3.73565
g101	0	0	0.052986	6	0.110333	12	0	0	0.098927	5	0.115867	7	0.288277	5	0.124905	3	0	0	0.390715	12	1.17712	36	1.13008	39	0.206557	3	1.7145	17	1.04066	10	0.115919	3	1.16159	27	6.07812	99	--	--	--	--	--	--	--	--	--	--
g102	0.275963	15	0.05496	3	0.261642	16	0.458005	4	0.59152	17	0.292339	9	0.862569	7	0.702571	7	1.25711	13	1.92835	34	8.16976	138	3.90661	76	1.26503	7	1.05433	6	0	0	2.53987	25	8.23574	105	2.31718	22	--	--	--	--	2.48128e-07	4.32004	--	--	3.80374e-08	4.7047
g103	0	0	0	0	0.15653	17	0.132247	2	0.0416	2	0	0	0	0	0.296943	5	0.232124	5	0	0	0.136238	4	0.116488	4	0.418495	4	0	0	0.185815	2	1.28499	22	1.31983	30	3.16155	51	--	--	--	--	--	--	--	--	0.000246142	5.54023
g104	0.14523	84	0.110886	66	0.091978	61	0	0	0.026616	9	0.018922	6	0	0	0.138945	14	0.110333	12	0	0	0.050725	10	0.022815	5	0.067614	4	0	0	0	0	0.113265	12	0.010712	2	0.777363	78	--	--	0.638466	-0.659804	--	--	--	--	0.205757	1.70639
g105	0.058535	6	0.949431	96	0.927593	105	31.5916	509	61.9465	3169	30.2012	1627	133.825	1996	95.1368	1584	96.0663	1762	17.009	543	17.0958	533	16.582	594	11.9929	121	12.9615	131	17.1039	170	5.10451	92	4.84853	115	8.44841	143	7.82478e-11	5.68135	8.51463e-20	7.20107	1.13544e-07	4.46129	1.85117e-06	4.14273	0.000131966	3.51929
g106	0.638725	71	2.405	274	3.37388	431	7.64694	140	2.98145	174	3.59723	220	4.02771	69	6.97781	132	5.03457	105	4.74885	172	8.23177	291	4.81551	196	22.871	262	23.6381	270	26.442	298	50.0106	1019	30.4374	816	44.0825	846	0.351556	0.833633	0.121547	1.15017	0.0873083	1.24317	1.355e-07	3.22726	9.40753e-14	4.54375
g107	11.3507	827	9.37345	699	8.54777	714	9.78437	117	5.78491	220	8.46791	339	3.94064	44	6.39884	80	6.42133	88	7.59572	180	8.90805	207	6.65582	178	8.69291	66	9.85351	74	11.2746	84	6.62754	89	7.69694	136	7.3532	93	0.112838	-0.618388	0.00713034	-0.986836	0.063021	-0.58136	0.518533	-0.257905	0.644344	-0.183013
g108	4.34839	590	5.98869	832	6.08223	946	5.96529	133	5.85548	415	5.24992	392	5.03373	104	6.17352	143	6.29718	160	6.14367	272	7.12515	308	4.88885	243	13.2865	186	8.88282	124	10.7152	148	3.72035	93	2.56718	84	5.85132	137	0.41651	-0.259908	0.81527	-0.0922215	0.815785	-0.0926286	0.0365728	0.703608	0.777376	-0.165267
g109	100.328	9040	91.8638	8479	106.017	10955	88.0044	1303	96.191	4526	82.9922	4111	74.1951	1018	90.3074	1384	78.5225	1325	70.3948	2065	95.8803	2746	93.6935	3086	99.2359	919	102.365	946	107.799	985	221.617	3658	184.468	4008	238.787	3714	0.00495214	-0.472632	0.00779109	-0.482527	0.0580553	-0.43963	0.294023	-0.239243	3.26879e-07	1.36631
g110	498.85	32485	586.097	39100	335.342	25045	124.568	1333	120.177	4087	132.422	4741	169.573	1681	265.808	2943	248.563	3030	254.293	5391	206.554	4276	238.925	5688	88.1203	590	83.9565	561	63.4357	419	120.239	1435	134.833	2118	221.936	2495	9.3298e-12	-2.24391	0.000929237	-1.26174	0.000203838	-1.27813	1.35137e-15	-2.90404	0.00665911	-1.31855
g111	194.619	5521	176.647	5134	165.616	5389	127.653	595	145.068	2150	147.049	2294	159.137	688	168.763	814	182.588	970	167.733	1549	169.558	1529	152.99	1587	155.76	455	91.5648	267	128.423	370	118.821	618	128.88	882	110.885	543	0.00395796	-0.671206	0.272481	-0.264599	0.0840515	-0.376468	0.00787996	-0.823559	0.207068	-0.344052
g112	141.276	4638	190.998	6424	255.745	9629	258.896	1397	286.561	4913	294.691	5318	313.471	1567	248.613	1388	274.854	1689	251.681	2690	212.315	2216	240.458	2886	121.662	411	155.969	525	160.443	534	190.679	1147	191.973	1520	227.347	1289	0.587304	0.212021	0.36133	0.33314	0.944552	0.0279659	0.0557964	-0.705005	0.415068	0.318295
g113	6.07358	192	6.13451	199	4.84323	176	4.4812	24	6.20287	103	6.39927	112	2.86279	14	7.09921	39	5.99332	36	6.95227	72	8.42818	85	6.8051	79	4.58226	15	10.5873	35	5.87534	19	9.1992	54	15.0947	115	11.2925	62	0.573387	-0.273131	0.681646	-0.266177	0.750299	0.135329	0.961014	0.0359529	0.00206473	1.30901
g114	40.4427	4705	34.6067	4124	35.2859	4708	57.642	1102	60.4695	3674	59.4929	3805	71.6952	1270	55.018	1088	61.8791	1348	46.2185	1750	47.5171	1757	56.66	2410	82.2082	983	53.6638	640	58.3241	688	64.4124	1373	44.5667	1251	78.3398	1573	0.0862078	0.369479	0.0204893	0.58557	0.40453	0.201935	0.0858109	0.507629	0.00767663	1.02036
g115	11.7251	229	5.44291	109	5.04923	113	15.115	49	9.38394	96	12.8342	138	4.22756	13	11.8407	40	9.87145	36	4.62364	30	2.83861	18	4.10771	30	2.80827	6	6.1176	13	7.81186	16	3.87632	14	1.68888	8	4.07585	14	0.559923	0.418483	0.965553	0.0417679	0.0706826	-1.15735	0.456871	-0.630725	0.233364	-0.95975
g116	12.4951	1175	8.69894	838	11.0387	1191	10.5679	164	10.9363	537	10.4622	541	21.5304	309	26.7711	428	26.1049	460	15.7293	482	29.7152	889	19.3507	666	6.85968	67	25.2045	243	13.9629	134	4.00252	69	3.64486	83	6.56087	107	0.273903	-0.322838	7.09329e-05	1.02084	0.045572	0.767788	0.718487	0.254595	0.0489239	-0.912509
g117	63.0321	6129	103.341	10294	104.744	11681	107.927	1724	130.117	6608	121.876	6515	116.085	1719	135.876	2246	125.287	2281	127.149	4025	124.641	3853	137.124	4874	194.867	1948	250.226	2494	226.095	2228	213.446	3802	199.621	4681	286.375	4806	0.833379	0.098196	0.420217	0.289391	0.420148	0.27931	0.00401773	1.01926	2.09866e-05	1.63076
g118	97.4636	11581	41.9469	5106	49.1936	6704	38.2443	747	38.7769	2407	31.0511	2029	34.3513	622	40.288	814	39.5582	880	36.496	1412	48.9311	1849	44.6613	1940	69.7142	852	45.5836	556	51.9358	626	50.9341	1109	43.4367	1245	40.7263	836	0.016718	-1.12878	0.0453473	-0.917616	0.0944461	-0.781809	0.34113	-0.481104	0.633609	-0.24924
g119	7.16019	536	3.53754	271	5.47447	470	6.3381	78	11.7931	461	8.41935	346	2.5259	29	7.88037	101	6.24084	88	4.42874	108	5.71452	136	4.14336	114	4.23842	33	3.74848	29	3.74844	29	1.92039	27	2.5407	46	2.41462	32	0.471216	0.413323	0.856345	-0.138486	0.371977	-0.413676	0.135324	-0.736635	0.0587095	-0.955845
g120	1.07881	69	0.595325	39	0.529656	39	0.288337	3	1.34479	45	0.645094	23	0.207465	2	0.185773	2	0.591008	8	0.69301	15	0.871241	18	0.610175	15	0	0	0	0	0	0	0.984453	12	0.196424	3	0	0	--	--	--	--	--	--	--	--	--	--
g121	363.566	10573	410.296	12224	367.243	12249	403.356	1927	403.31	6126	615.208	9835	216.344	958	229.658	1136	254.073	1384	206.021	1951	126.142	1167	128.604	1368	37.9923	114	27.5203	83	35.9145	106	14.4614	78	16.5804	117	11.4083	58	0.993582	0.00381682	8.3239e-06	-0.896729	8.43854e-07	-1.55101	1.5792e-50	-3.79102	2.44579e-62	-4.4971
g122	168.292	6696	200.463	8171	220.745	10073	279.083	1825	226.737	4711	248.909	5444	290.66	1761	241.019	1630	295.186	2199	234.212	3034	252.327	3192	235.072	3419	241.663	989	206.059	841	221.536	894	239.043	1742	306.709	2943	299.201	2055	0.900013	0.0408421	0.242328	0.304223	0.836211	0.051824	0.682387	-0.113382	0.00956205	0.774683
g123	4.20874	461	7.30978	819	7.11823	893	25.9129	466	33.9659	1940	19.6975	1185	18.8727	315	42.2981	787	35.2512	722	51.6854	1840	40.3582	1403	57.2667	2290	26.4549	298	25.4832	286	18.9806	211	12.8887	259	34.0477	898	14.7827	280	3.21966e-06	1.77803	3.52311e-07	2.17832	3.18561e-17	2.7591	1.28906e-05	1.63325	0.00018415	1.96926
g124	11.5194	2251	5.59214	1120	6.61559	1483	15.3297	492	14.6695	1497	13.9322	1497	10.4139	310	10.5036	349	10.4716	383	14.0014	891	15.9409	990	17.7119	1265	18.193	366	16.3392	328	16.3637	324	17.1382	614	16.6865	787	17.0495	575	0.212713	0.565649	0.67355	0.212293	0.0648339	0.760612	0.0589426	0.802663	0.00120958	1.3417
g125	177.934	26254	123.153	18615	118.171	19997	103.567	2511	105.559	8134	102.66	8327	124.358	2793	126.937	3184	113.685	3140	115.425	5544	106.369	4989	111.774	6029	116.064	1761	108.64	1643	107.399	1606	108.981	2946	98.2229	3495	113.293	2886	0.0142888	-0.750032	0.227833	-0.393786	0.052955	-0.576397	0.0429711	-0.637889	0.712681	-0.14516
g126	55.5658	2290	58.5899	2474	70.2961	3323	94.4096	640	78.284	1685	78.5947	1781	78.1021	490	81.2674	570	88.0665	680	82.5988	1109	59.7985	784	80.1468	1208	58.9275	250	91.0253	385	84.4087	353	65.5627	495	83.7249	833	75.539	538	0.598597	0.129482	0.271345	0.240443	0.916803	0.0339286	0.877755	0.0651877	0.0598234	0.540085
g127	8.63922	831	10.3669	1022	11.1571	1231	10.6803	169	9.94838	500	9.14235	484	11.37	167	8.41602	138	9.04728	163	9.186	288	10.6549	326	9.07819	320	14.7042	146	15.8961	157	15.5158	152	23.437	413	16.7842	390	13.3578	222	0.165007	-0.337108	0.461316	-0.247905	0.24029	-0.300271	0.28577	0.324314	0.000930761	1.05965
g128	8.78881	667	12.3148	957	15.2996	1331	32.0973	400	28.1257	1114	22.9491	957	40.9235	473	29.4585	380	27.5415	391	42.1933	1042	35.0838	846	46.4873	1289	14.415	113	20.9329	163	20.1002	155	17.0011	237	36.6281	670	17.2073	226	0.00698896	0.877065	0.000373214	1.24998	3.5562e-07	1.52938	0.455638	0.330042	0.0117107	1.2087
g129	1.31835	135	0.856859	90	3.40894	398	29.3096	490	22.2208	1181	19.9514	1116	91.7035	1420	48.0545	831	54.0747	1030	107.667	3564	101.958	3296	219.292	8152	5.14953	54	8.96677	94	4.99135	52	25.1274	469	192.57	4723	38.0277	668	5.98152e-10	3.3868	5.41288e-19	4.96534	5.89121e-26	6.04577	0.0255175	1.5319	6.45329e-12	5.77848
g130	38.5397	2744	109.019	7951	169.343	13826	252.814	2957	267.602	9949	246.7	9654	295.918	3207	170.357	2062	192.056	2560	178.112	4127	125.682	2844	136.227	3545	206.118	1509	245.706	1793	229.631	1657	37.9865	496	34.6454	595	46.4649	571	0.121166	0.981568	0.177455	0.892175	0.725246	0.250929	0.174433	0.831429	0.0636453	-1.13162
g131	18.6596	1092	7.92435	476	16.1348	1083	50.6749	488	41.7461	1276	35.8799	1155	47.6458	425	37.3835	372	38.6381	424	34.1363	651	39.257	731	39.483	845	43.3534	261	94.3631	566	84.5296	502	87.4952	938	78.3764	1107	125.681	1270	0.00335228	1.27297	0.00128988	1.35775	0.00384318	1.1699	4.25761e-05	2.11172	4.26922e-11	3.04328
g132	68.0093	7669	36.8493	4257	41.2553	5336	64.4343	1194	55.9348	3294	61.2592	3798	60.6242	1041	60.6201	1162	67.9537	1435	69.7523	2560	59.7318	2141	66.0459	2723	47.3736	550	33.9568	393	35.1826	402	30.1419	623	29.1865	794	32.13	626	0.988258	-0.00854018	0.692278	0.181114	0.681065	0.17604	0.118884	-0.631503	0.311625	-0.431411
g133	7.53402	404	11.1475	612	10.5421	648	13.4023	118	14.9856	419	15.615	460	14.1842	116	13.0111	119	17.5731	177	18.0157	314	15.4579	263	12.7671	250	15.5293	86	19.4966	107	13.7367	75	7.79616	77	13.2684	172	10.6311	99	0.443842	0.281411	0.242632	0.432612	0.24452	0.418147	0.279774	0.450027	0.413041	0.376177
g134	34.69	5762	28.6466	4875	29.9447	5705	27.2353	744	29.136	2528	31.0585	2836	22.6649	574	24.9584	705	22.429	698	29.8326	1613	28.3857	1499	27.9748	1699	42.9541	734	29.7186	506	29.8855	503	22.9283	698	19.3904	777	20.4589	587	0.0900493	-0.408085	0.00411542	-0.602728	0.0855209	-0.357146	0.60696	-0.169275	0.236561	-0.33027
g135	146.297	10493	122.445	8997	145.027	11930	136.994	1615	147.63	5530	174.402	6877	178.125	1945	179.62	2190	179.388	2409	177.605	4147	198.426	4524	145.27	3809	188.67	1391	159.72	1175	166.529	1211	39.0753	514	39.8077	689	42.367	525	0.589917	-0.160325	0.32958	0.190086	0.744943	0.0941117	0.944845	0.0184076	4.03744e-10	-1.5193
g136	58.2274	3148	32.5243	1802	39.6089	2456	56.7553	505	57.2268	1616	54.8959	1632	35.1973	290	34.2017	315	30.9507	314	33.1729	584	37.819	650	33.747	667	51.6756	288	42.9459	238	42.9211	236	15.1673	151	15.4865	202	18.8423	176	0.916017	0.0554488	0.127377	-0.564276	0.112551	-0.558089	0.596856	-0.219756	0.00445727	-1.14359
g137	6.63906	1302	20.679	4154	32.0799	7214	51.1955	1650	88.8095	9094	64.7592	6981	25.1052	750	29.1534	972	26.5863	976	32.067	2047	35.5542	2216	47.838	3429	33.153	669	43.0667	866	36.5973	728	62.7462	2254	31.5698	1493	56.0272	1897	0.0253623	1.49653	0.717504	0.275925	0.273093	0.732918	0.324132	0.655766	0.0127676	1.61272
g138	0.723312	72	0.232393	24	0.422209	48	0.122954	2	0.401599	21	0.183717	11	0	0	0.356485	7	0.580536	11	0.110044	4	0.289125	10	0.157664	6	1.0808	12	0	0	0.199336	2	0.371641	7	0.82839	20	0.094404	2	--	--	--	--	--	--	--	--	--	--
g139	21.6667	1473	16.9191	1179	23.3805	1823	43.2113	483	33.668	1196	32.425	1212	22.8335	237	21.8742	253	18.7136	239	10.3851	230	9.40265	204	10.5505	263	16.7906	118	13.3172	93	11.5568	80	4.40912	55	0.900456	15	2.37416	28	0.0560184	0.500353	0.64213	-0.146648	7.59043e-09	-1.26302	0.0053738	-0.861913	2.62764e-06	-2.77845
g140	39.109	2526	35.3387	2339	36.8886	2733	41.0431	436	51.6387	1742	44.2445	1571	43.1613	425	37.0156	407	34.7301	420	39.8759	839	44.2547	909	34.6556	819	63.1266	420	46.7882	310	58.3524	382	48.9325	579	30.1258	470	20.6911	231	0.97027	-0.0141929	0.612596	-0.141853	0.558721	-0.148572	0.263581	0.29369	0.901445	0.0586685
g141	355.272	35495	192.215	19674	204.335	23414	152.88	2510	148.066	7726	144.059	7913	200.423	3048	424.569	7211	342.76	6411	250.283	8140	282.084	8959	252.964	9239	152.749	1569	164.08	1681	124.367	1260	100.702	1843	57.3514	1382	99.4897	1716	0.00412535	-1.08016	0.786348	0.164369	0.675412	-0.183008	0.00708081	-1.06566	0.00522751	-1.30049
g142	67.1719	1463	85.1203	1899	110.008	2747	122.121	437	113.666	1293	121.093	1449	99.0816	329	81.9	304	99.833	407	74.6479	529	83.2067	576	76.6586	610	134.105	301	72.5546	162	102.138	226	67.1265	268	60.6045	319	41.2512	155	0.699973	0.136754	0.841795	-0.0784943	0.177053	-0.396994	0.891479	-0.0640818	0.284918	-0.39386
g143	9.7453	539	10.425	591	13.6459	866	18.4566	168	20.1447	582	16.748	510	15.8609	134	20.9791	198	19.6919	204	26.8575	484	18.1458	320	23.3375	472	19.8951	114	42.112	239	33.0151	186	33.7753	343	24.8868	332	26.8089	256	0.133072	0.403263	0.0487473	0.56174	0.00864098	0.781607	0.00561482	1.22283	3.12158e-08	1.58496
g144	2.29872	50	2.11894	47	1.99915	50	3.51435	13	4.48995	51	4.23485	50	5.20052	17	2.86514	11	1.36744	6	3.58371	25	2.29235	16	1.97036	16	5.441	12	2.16926	5	13.1067	29	1.92456	8	4.98702	26	2.50604	10	0.202192	0.648166	--	--	--	--	--	--	--	--
g145	30.4954	4707	28.8972	4569	21.7449	3849	15.0782	383	15.6767	1264	13.9826	1187	11.9679	282	19.9694	524	17.0841	494	15.7932	794	17.1714	843	18.4114	1039	25.0877	398	19.8758	315	20.4265	320	15.101	427	11.479	428	12.4989	333	1.79083e-05	-1.1846	0.00783139	-0.927147	0.000947041	-0.910594	0.0527821	-0.620558	0.0142622	-0.823318
g146	22.6232	957	36.8344	1596	40.8377	1981	58.379	406	61.1313	1350	49.8605	1159	53.0871	342	43.8764	316	60.4663	479	47.6027	656	47.2504	636	39.6113	613	83.0039	361	38.5348	167	52.5017	225	34.7375	270	25.4142	260	13.8188	101	0.239155	0.443898	0.235331	0.469724	0.644124	0.186832	0.313881	0.484659	0.692584	-0.212721
g147	42.7151	3735	27.1844	2435	26.5786	2665	25.5978	368	28.8639	1318	30.8321	1482	28.1374	375	29.3076	436	25.9979	426	30.1402	858	30.3506	844	28.9577	926	24.1703	218	14.2663	128	19.4696	173	15.3554	246	15.1219	319	11.5379	175	0.206048	-0.496282	0.28133	-0.402008	0.317558	-0.355123	0.00744528	-1.04488	0.00881948	-0.968468
g148	6.97801	960	8.95637	1263	7.59846	1199	10.58	240	8.15973	587	8.71942	660	8.59538	180	6.76547	159	5.53388	143	5.6793	255	4.81843	211	5.94741	300	5.93878	84	4.63836	66	6.61444	93	1.56386	40	1.15866	39	3.39331	81	0.778199	-0.103346	0.336046	-0.360832	0.00468161	-0.760629	0.026931	-0.750887	0.00368927	-1.66078
g149	5.92105	223	1.96761	76	2.62181	114	1.33461	9	3.2877	65	3.411	71	1.04483	6	1.65134	11	5.52238	39	4.31347	53	5.32235	64	3.51776	49	19.1936	75	18.1375	70	13.8473	53	1.44842	10	2.62618	24	6.61314	43	0.467864	-0.64517	0.637533	-0.530565	0.915434	0.085223	0.000682255	1.98874	0.762463	0.308844
g150	37.6905	1937	15.0471	793	23.05	1359	126.3	1067	95.2236	2556	111.188	3141	41.3515	324	41.1139	360	45.9315	442	23.5525	394	22.1569	362	27.2508	512	48.1136	255	17.1226	91	27.1521	142	3.50441	33	2.80859	35	8.27379	74	3.2455e-05	1.8143	0.238173	0.574787	0.568073	-0.295392	0.971176	-0.0250476	0.00148348	-2.09066
g151	2.55655	121	3.82719	185	5.4553	295	8.2396	64	6.93467	171	7.58	197	5.39915	39	8.7175	70	10.7262	95	7.1942	111	8.52728	128	4.91294	85	17.5711	86	6.99885	34	8.42028	41	3.68699	32	3.57692	41	0.61835	6	0.160391	0.635934	0.0886041	0.89543	0.263703	0.573247	0.0407329	1.18626	0.692469	-0.331438
g152	109.574	56634	152.336	80660	170.538	101090	154.063	13081	135.702	36629	149.35	42434	130.1	10235	127.586	11210	130.689	12644	104.803	17632	125.333	20591	108.501	20500	96.4655	5125	80.3769	4258	96.4196	5050	83.8412	7937	119.135	14849	78.2521	6981	0.341916	-0.289715	0.23455	-0.338965	0.0315894	-0.591701	0.000649895	-0.958935	0.300621	-0.376744
g153	9.16332	2384	17.5074	4666	14.6245	4363	13.6429	583	14.5967	1983	12.0577	1725	10.7401	426	13.6334	603	12.6088	614	11.0685	938	12.8664	1064	13.078	1244	13.8884	372	16.1856	432	13.9096	367	32.1899	1534	29.9058	1876	40.3128	1810	0.411557	-0.35478	0.401487	-0.351763	0.303555	-0.404739	0.65599	-0.204038	9.88712e-05	1.56496
g154	26.1021	4979	14.1832	2772	14.6495	3205	24.2103	759	24.7244	2463	26.3833	2767	21.943	637	21.8923	710	21.093	754	25.9083	1609	20.8511	1265	27.0417	1886	21.1986	416	23.929	468	20.4922	397	22.7165	794	23.5762	1085	30.434	1002	0.807169	0.1335	0.926099	0.047764	0.697756	0.179752	0.939698	-0.0388768	0.108105	0.732803
g155	0.153924	13	0.102825	9	0.262738	25	1.65352	22	2.34213	99	1.14072	51	3.74375	47	1.88483	26	1.76139	27	8.94333	236	4.84602	125	6.29658	187	46.1328	384	139.864	1159	84.8426	695	171.546	2540	25.822	504	74.2396	1036	2.75709e-06	2.95106	1.95401e-08	3.62215	2.30209e-24	4.99151	5.46919e-51	8.71399	1.939e-38	9.21398
g156	5.83013	529	4.46698	415	5.70747	594	15.5765	232	20.8553	988	12.9606	646	8.04546	111	14.6413	226	10.6624	181	12.8731	380	15.943	460	17.7586	589	15.434	144	20.1029	187	15.5392	143	9.69482	161	10.7716	236	5.6679	89	2.21001e-05	1.31215	0.0141968	0.87007	1.89444e-07	1.30117	1.06644e-05	1.38881	0.0119097	0.940735
g157	4.85563	502	2.14243	227	3.14487	373	6.34115	108	8.59451	464	7.22403	411	3.19575	51	5.93167	105	4.40799	86	7.45156	251	7.50391	247	7.77942	294	13.8309	147	21.1954	225	14.7165	155	18.1036	343	11.9557	298	15.254	272	0.0938409	0.818298	0.708437	0.23821	0.0293282	0.925731	1.54608e-05	2.01498	5.6449e-08	2.40119
g158	5.99133	290	11.1324	552	15.0775	837	12.3268	98	11.6959	296	14.7243	392	10.7205	79	12.3649	102	11.7316	107	9.88136	156	14.2946	220	9.49021	168	22.6066	113	23.1193	115	30.1753	148	11.8736	106	9.91894	116	10.5848	89	0.969488	-0.0300567	0.92321	-0.0599652	0.777266	-0.166452	0.0485024	0.95542	0.610807	0.271974
g159	3.37002	266	7.45908	602	9.64826	871	13.0733	169	10.3291	425	10.8062	468	11.6265	140	10.7802	145	11.4371	169	11.3833	292	9.79555	245	8.95188	258	10.5509	86	8.94753	73	8.86891	71	6.30509	91	6.69968	128	8.06222	110	0.46417	0.432199	0.310621	0.553802	0.566247	0.326345	0.758007	0.190089	0.597637	0.314147
g160	3.1607	298	4.68163	451	4.55751	492	3.61528	56	3.06279	151	3.9939	207	2.92458	42	3.62744	58	4.51149	80	3.09701	95	5.33844	160	4.44218	153	4.98196	49	4.0775	40	3.30844	32	2.69093	47	4.95214	113	2.91357	48	0.164375	-0.526106	0.436046	-0.346213	0.683301	-0.188191	0.552789	-0.282039	0.959402	0.0290821
g161	49.4472	3997	23.2856	1928	28.8494	2675	235.093	3122	176.082	7432	117.3	5212	348.661	4290	312.12	4288	316.565	4790	222.131	5844	430.836	11069	341.589	10092	46.0068	383	237.199	1965	119.514	979	484.276	7169	598.525	11665	1184.77	16527	6.64832e-06	2.04833	1.1151e-17	3.07647	9.71201e-13	3.04579	0.014699	1.72569	1.02221e-18	4.75891
g162	75.027	7577	146.318	15137	144.36	16719	112.813	1872	138.332	7295	124.988	6939	122.609	1885	114.352	1963	117.104	2214	95.0195	3124	110.73	3555	115.368	4259	174.775	1815	126.605	1311	137.819	1411	85.3107	1578	69.3464	1689	59.5166	1038	0.574143	-0.269888	0.608794	-0.231851	0.29137	-0.429562	0.939212	-0.0383176	0.198235	-0.534179
g163	3.98163	413	14.4071	1528	15.3421	1821	10.7968	184	11.5749	626	8.52784	486	15.9046	251	14.7507	260	18.3509	356	13.5534	457	11.828	390	13.5112	512	19.1505	204	14.7008	156	10.2531	108	24.6305	467	15.3647	384	10.0227	179	0.568371	-0.434097	0.62045	0.360464	0.969059	-0.0293914	0.909225	0.0906958	0.242249	0.794911
g164	33.1651	515	37.1662	591	37.711	672	58.0142	148	42.8643	348	53.1238	454	46.2049	110	40.3455	107	49.9893	146	49.7286	252	58.1417	287	51.3152	292	56.4157	91	30.9978	50	42.0696	67	39.6074	113	46.8842	176	21.6878	59	0.550784	0.188003	0.622364	0.158342	0.179452	0.318061	0.946133	-0.0307581	0.595166	0.237896
g165	127.952	2649	215.565	4571	266.423	6324	311.637	1060	250.81	2711	252.157	2869	217.703	686	271.2	955	261.676	1014	254.13	1712	294.556	1938	243.919	1846	267.074	569	260.837	554	433.829	910	289.626	1098	212.412	1061	198.689	710	0.839586	0.107535	0.806521	0.118321	0.747094	0.14352	0.451734	0.369389	0.289761	0.44495
g166	25.4045	2697	20.1179	2188	25.4071	3094	24.7177	432	28.8101	1598	24.1249	1408	23.8296	386	28.484	514	25.935	516	28.4236	983	25.3224	855	35.0873	1362	32.5934	356	42.0665	458	38.5251	415	34.9993	681	24.624	631	36.4477	668	0.51299	-0.179645	0.881121	-0.0432223	0.780647	0.0858219	0.204991	0.389146	0.0432873	0.692578
g167	11.1605	470	11.5234	498	12.2069	590	13.4195	93	15.4979	341	19.3067	447	9.31757	60	9.6251	69	10.2546	81	14.1288	194	18.7861	252	22.6036	348	15.811	69	16.42	71	12.1335	52	9.39687	73	6.92708	71	5.56032	41	0.653342	0.167882	0.10765	-0.44152	0.171538	0.427225	0.890336	0.0568676	0.246022	-0.429506
g168	53.6782	12038	43.5967	10016	47.6739	12262	48.2866	1779	59.3028	6946	44.5032	5487	43.4874	1485	46.9827	1791	43.873	1842	46.5424	3398	41.3694	2950	48.5046	3977	48.2789	1113	41.5909	956	37.6097	855	36.1452	1485	31.2268	1689	30.9035	1197	0.395245	-0.248097	0.159519	-0.299063	0.125167	-0.329866	0.0540207	-0.484956	0.220231	-0.320339
g169	43.7728	3874	31.804	2884	38.0251	3860	45.0951	656	54.8631	2536	52.92	2575	32.4719	438	23.9227	360	34.1193	566	34.5785	996	34.457	970	34.6656	1122	29.8485	272	18.737	170	20.4527	184	26.2561	426	35.0139	748	24.0595	368	0.741117	0.116791	0.106755	-0.511569	0.11027	-0.372049	0.00118667	-1.02166	0.632717	-0.171457
g170	84.8577	5481	88.5357	5858	105.812	7838	138.87	1474	155.124	5233	180.516	6409	122.976	1209	108.989	1197	114.597	1386	122.696	2580	95.6213	1964	119.267	2816	74.8372	497	80.6812	535	89.3364	585	81.5087	965	93.8784	1463	90.8907	1014	0.0698738	0.458167	0.589213	0.128698	0.899035	0.036118	0.0584468	-0.478548	0.515819	0.18573
g171	84.4105	17138	74.0307	15398	64.8003	15089	43.5873	1454	51.7066	5483	53.1581	5933	41.2736	1276	45.4291	1568	46.9921	1786	48.7977	3225	46.6939	3014	50.6681	3761	55.7508	1164	56.0676	1167	42.0944	867	58.3332	2170	40.1384	1966	59.791	2096	0.00071703	-0.907867	6.41576e-05	-0.934714	0.000145105	-0.859006	0.00549888	-0.837215	0.526952	-0.251447
g172	31.7633	5883	88.5278	16796	101.712	21603	61.1046	1859	86.8309	8398	83.3545	8486	74.0496	2088	96.4535	3037	88.6506	3074	87.2954	5263	90.6801	5338	71.1008	4814	46.7472	890	36.3169	690	35.0478	658	41.6259	1412	48.3033	2158	26.1005	835	0.741117	-0.240851	0.95375	0.0419726	0.918356	-0.0676049	0.0208566	-1.20493	0.224198	-0.69687
g173	43.4177	2115	77.4901	3867	96.4253	5387	106.167	850	109.753	2792	103.262	2765	101.004	749	113.046	936	97.6833	891	78.8252	1250	65.0026	1007	71.378	1271	66.1165	332	43.9981	220	68.686	339	25.7203	230	25.8102	304	20.3538	172	0.606302	0.249235	0.443426	0.340604	0.585842	-0.247315	0.206475	-0.576318	0.000742011	-1.34295
g174	778.765	132548	130.928	22829	120.027	23430	82.1437	2297	159.817	14206	70.613	6607	64.2275	1664	55.1419	1596	52.7846	1682	58.2519	3228	52.1719	2823	48.9293	3045	76.6591	1342	52.8031	922	46.5777	804	38.7514	1209	68.6771	2819	37.6857	1108	0.0272138	-2.05758	0.000490865	-2.78314	0.000199401	-2.94534	0.000295122	-2.86473	0.00144626	-2.6114
g175	38.1128	2836	24.6593	1880	24.0722	2054	23.2146	284	26.0813	1014	24.0244	983	17.7243	201	17.6308	223	17.5159	244	18.1708	441	19.6443	465	20.863	568	10.86	84	18.0271	138	12.6514	96	6.2663	86	9.03245	163	8.39695	108	0.123449	-0.564401	0.00638972	-0.909112	0.0123821	-0.811154	0.00152993	-1.34343	5.2215e-05	-1.62198
g176	49.9443	2870	29.0071	1708	28.0805	1851	114.655	1083	94.8148	2845	104.891	3313	61.0259	534	64.931	635	60.9395	656	48.5975	909	45.2767	827	43.0356	904	70.711	418	42.0264	248	60.5048	353	11.1056	117	9.50721	132	34.2871	340	0.000991062	1.2281	0.119307	0.609851	0.812968	0.108151	0.406052	0.383795	0.371805	-0.673714
g177	16.8542	746	16.3608	742	23.7134	1204	21.7221	158	22.8883	529	30.1714	734	24.2541	164	24.4164	184	20.89	174	15.5231	224	19.0133	268	19.697	319	18.2635	84	14.6523	67	18.8058	85	8.73817	71	9.4561	101	5.13064	40	0.829723	0.0965832	0.748898	0.113348	0.311871	-0.302541	0.228471	-0.417419	0.0060357	-1.03574
g178	59.6976	1950	52.7413	1765	60.184	2254	97.2695	522	74.9672	1279	81.6356	1466	97.4503	485	78.9401	439	78.966	483	76.8012	817	70.1734	729	74.4214	889	87.0671	293	56.3148	189	89.4965	297	43.6886	262	48.8096	385	40.2947	228	0.324051	0.235042	0.120402	0.380456	0.553522	0.119255	0.712083	0.131962	0.638987	-0.131594
g179	110.388	7189	125.801	8393	147.106	10987	180.228	1929	172.066	5852	188.288	6741	172.818	1713	149.865	1659	161.328	1967	130.551	2768	126.377	2616	135.584	3228	175.435	1175	169.56	1132	204.304	1349	155.596	1856	163.833	2573	156.873	1764	0.433959	0.185413	0.556309	0.15359	0.340329	-0.204265	0.414463	0.226878	0.0223997	0.564104
g180	98.3589	7458	95.1814	7394	126.012	10959	62.2801	776	76.3404	3023	62.3863	2601	65.8825	761	66.8098	862	68.3635	971	52.5286	1297	48.2946	1164	42.8166	1187	80.8934	631	45.6069	355	64.0716	493	22.8787	318	24.5768	450	17.9755	236	6.24876e-06	-0.97625	3.96707e-06	-0.849321	1.2051e-11	-1.38836	0.000654469	-1.04677	2.70387e-17	-2.04135
g181	33.7011	4817	40.4445	5922	46.1733	7568	40.2239	945	45.8176	3420	39.9906	3142	44.3455	965	38.5433	937	42.605	1140	38.3432	1784	46.9538	2133	47.1431	2463	45.8402	674	49.1702	721	36.5037	529	70.1639	1837	59.1553	2039	61.8687	1526	0.343863	-0.243618	0.671154	-0.122265	0.718125	-0.101543	0.638028	-0.16127	0.000262781	0.915235
g182	8.37514	497	6.1488	374	6.58519	448	7.60503	74	6.25054	194	9.22927	301	5.58587	51	3.53784	36	5.40135	60	9.66576	187	7.00593	132	5.94283	129	13.8605	85	7.40802	45	11.533	70	16.4866	179	14.3508	205	8.90734	92	0.686651	-0.184525	0.079677	-0.718737	0.750299	-0.141811	0.460841	0.333586	0.00234845	1.13786
g183	109.27	9397	123.978	10922	136.039	13417	112.927	1596	112.66	5060	127.026	6005	77.6708	1017	77.1715	1129	83.1586	1339	67.8214	1899	71.2037	1947	71.4929	2248	100.342	887	77.2571	681	85.9352	749	82.5362	1300	71.1968	1477	42.9735	638	0.076039	-0.377887	3.80576e-06	-0.81929	1.60279e-10	-1.05109	0.00052664	-0.78701	0.0420447	-0.682896
g184	22.8615	4214	24.5617	4638	24.5269	5185	29.144	883	31.0988	2994	26.5112	2686	25.7279	722	30.8727	968	27.0039	932	23.7715	1426	24.0302	1408	25.529	1720	26.1141	495	24.2949	459	23.1376	433	25.9603	877	20.0673	892	22.991	732	0.856033	-0.0476214	0.919676	0.0263335	0.222776	-0.216367	0.258251	-0.266179	0.528451	0.182825
g185	6.23365	812	5.07397	677	4.9814	745	6.49555	139	3.87425	264	4.99757	358	2.43853	49	3.94222	88	2.21777	55	3.63982	155	4.24394	176	2.734	131	6.64384	89	7.78755	104	7.49869	99	3.18993	77	4.58672	145	2.23563	51	0.272474	-0.419525	0.00347854	-1.10087	0.00833776	-0.857958	0.730592	0.133302	0.300664	-0.456764
g186	1.59505	46	0.933686	28	0.923962	31	0	0	0.405917	7	1.64765	26	0.968105	5	0	0	0	0	0.144404	2	0	0	0.843507	9	0	0	0.687889	3	0	0	0.224547	2	0.660758	5	0	0	--	--	--	--	--	--	--	--	--	--
g187	180.25	8233	192.672	9015	231.834	12144	201.156	1510	197.628	4714	241.377	6061	168.162	1170	186.531	1449	174.025	1488	151.409	2251	135.046	1961	133.184	2224	189.763	891	89.1699	418	142.131	658	88.9274	744	96.8116	1067	63.7733	503	0.399732	-0.225855	0.0493859	-0.377973	5.59718e-05	-0.764436	0.0233034	-0.830818	8.44117e-05	-1.03869
g188	16.5722	2697	17.2673	2879	18.466	3446	15.1611	406	12.5255	1065	8.51464	762	11.9377	296	12.448	345	13.8646	423	16.4874	874	15.8477	820	19.9665	1188	8.06607	135	9.44992	158	7.11421	118	15.0675	450	14	550	9.85832	277	0.00517632	-0.85746	0.00062304	-0.636645	0.272592	-0.241808	3.3564e-07	-1.3745	0.517203	-0.192302
g189	61.2951	2384	44.0173	1754	49.8291	2223	36.0836	231	37.0802	754	35.9406	769	51.8141	307	61.913	410	40.8649	298	45.6924	579	51.1	632	50.3876	717	69.8808	280	56.4298	225	55.8553	221	45.0961	322	26.601	250	35.476	239	0.00105385	-0.82236	0.611507	-0.194224	0.228924	-0.317882	0.854042	-0.0663858	0.473584	-0.291807
g190	26.4605	3215	41.9644	5224	40.2591	5610	28.5481	570	26.5524	1685	21.278	1422	38.3824	710	34.2725	708	38.1891	869	35.9592	1423	31.8605	1231	43.6748	1940	14.4493	181	22.1056	276	15.9503	197	28.1417	627	38.647	1133	19.4937	409	0.00909082	-0.828739	0.676835	-0.158405	0.582642	-0.206482	0.00053215	-1.33206	0.830451	-0.101522
g191	23.6033	2995	28.289	3677	29.0065	4220	36.2848	757	33.331	2208	30.3881	2120	30.5709	591	31.3828	677	31.5677	750	30.4329	1257	26.9411	1087	28.7641	1334	23.4957	307	20.5442	268	21.4816	277	12.9323	301	9.68947	297	5.76219	127	0.969631	-0.0128023	0.937199	0.02191	0.525181	-0.150955	0.0137803	-0.599348	0.00049084	-1.28633
g192	4.79574	297	4.63225	294	3.64302	259	8.94589	91	5.66444	184	9.6227	328	6.10638	58	8.15659	86	9.28926	108	7.38796	149	10.2728	203	10.2728	233	5.71189	37	5.67149	36	4.45607	28	9.08962	104	10.7934	162	5.99474	65	0.20425	0.565391	0.0870293	0.659341	0.0115442	0.847863	0.972308	-0.0179074	0.00213392	1.22156
g193	21.8318	2630	13.2466	1635	14.071	1944	19.4101	384	15.2235	958	17.9392	1188	13.4298	247	16.1901	332	16.0192	362	17.5324	688	21.4971	823	19.59	863	35.5554	441	22.5154	278	32.5065	397	14.3839	318	12.5969	366	10.3213	215	0.609132	-0.227044	0.45795	-0.297373	0.983192	0.00887472	0.149199	0.574205	0.694866	-0.16715
g194	111.621	18063	121.272	20104	138.68	25738	122.216	3249	144.145	12182	133.06	11837	117.046	2883	113.044	3110	110.388	3344	92.3873	4867	94.1662	4844	87.3593	5168	155.485	2587	100.609	1669	122.512	2009	88.9776	2638	65.9478	2574	45.9957	1285	0.374034	-0.206639	0.0962921	-0.310974	4.51295e-05	-0.679018	0.341184	-0.276463	0.0465193	-0.659949
g195	21.4503	1543	20.2809	1494	25.0129	2063	22.5123	266	24.6217	925	20.2775	802	23.484	258	23.4451	287	19.9711	269	22.2723	522	23.7875	544	24.8827	654	11.6892	87	7.94117	59	8.53024	63	19.6251	259	17.0575	296	15.2993	190	0.177288	-0.297034	0.480222	-0.179326	0.46107	-0.150082	6.74231e-08	-1.53147	0.676644	-0.117472
g196	0.307005	33	0.069844	8	0.291805	36	0.345226	6	0.584973	33	0.240263	14	0.614786	10	0.792582	15	0.100992	2	0.379831	14	0.687496	24	1.39166	54	0.183916	2	0.185057	3	0	0	0.516063	10	0.318536	9	0.321289	6	--	--	--	--	--	--	--	--	--	--
g197	314.103	38835	446.087	56502	402.904	57132	225.663	4584	252.504	16304	224.436	15255	241.728	4550	321.613	6760	317.388	7346	365.246	14699	306.733	12055	407.007	18395	154.775	1967	121.696	1543	112.114	1405	244.574	5539	265.369	7912	298.9	6379	2.10286e-05	-1.04473	0.0392746	-0.594286	0.237137	-0.353909	2.23171e-11	-1.88654	0.4442	-0.272129
g198	9.2947	4390	19.9969	9675	14.3865	7792	9.18336	713	9.11293	2248	9.96056	2586	7.57101	545	10.0046	804	8.84813	783	11.1191	1710	9.82618	1476	13.8339	2389	7.70715	375	5.98618	290	6.11544	293	6.24475	541	7.19339	820	5.99956	490	0.0224264	-0.948775	0.0257503	-0.921385	0.190331	-0.579813	0.00038037	-1.44978	0.0275726	-0.929716
g199	9.93565	2126	7.57532	1661	7.84667	1926	6.76895	238	5.4098	605	4.41601	520	7.33082	239	9.42839	343	8.23581	330	5.92092	413	7.27927	495	10.1032	791	2.35619	52	6.42866	141	5.27506	115	4.57651	180	7.23114	374	4.83425	179	0.00163893	-0.943132	0.506358	-0.212898	0.317103	-0.367702	0.0301396	-1.12518	0.356783	-0.363756
g200	139.755	3591	53.2373	1402	60.2008	1774	61.58	260	69.7408	936	54.2074	766	80.4474	315	72.0499	315	66.5229	320	59.1138	495	51.439	421	54.278	510	67.452	179	53.844	142	62.3147	163	29.1206	138	29.1598	181	24.7823	110	0.182177	-0.77498	0.506614	-0.402126	0.098409	-0.863991	0.157905	-0.763764	0.00893069	-1.37356
g201	50.0436	4732	55.4664	5373	53.5903	5812	51.512	801	55.367	2735	50.2281	2611	28.8556	416	36.5838	589	35.5381	630	41.7432	1285	53.1348	1598	44.6855	1545	47.1616	459	53.7296	521	56.7177	544	69.8754	1211	39.3742	898	53.7038	877	0.0850108	-0.334616	4.42345e-05	-0.84518	0.0516412	-0.433254	0.266293	-0.30733	0.471543	0.273605
g202	58.0773	933	49.1778	809	51.8371	955	24.4601	65	30.7073	258	24.0496	213	17.6324	44	28.1361	77	24.7515	75	22.2535	117	17.0652	88	25.2652	149	44.8771	75	49.8747	83	32.5912	54	56.3698	166	22.3413	87	35.5549	99	2.28301e-07	-1.30815	5.0391e-06	-1.34996	1.57896e-08	-1.53328	0.0977473	-0.59692	0.642673	-0.243714
g203	161.245	20310	146.809	18944	145.658	21042	87.4725	1810	98.8452	6502	90.7498	6284	64.7593	1242	84.9872	1820	85.632	2019	80.1914	3288	70.5048	2823	68.6509	3161	130.366	1688	100.426	1297	113.853	1454	145.053	3347	71.9356	2185	103.59	2252	2.5747e-08	-1.02921	1.39503e-07	-1.13969	3.74904e-12	-1.29216	0.00174733	-0.700638	0.52774	-0.265744
g204	60.9775	2078	80.5918	2814	98.8601	3864	142.832	800	114.859	2044	124.865	2340	142.367	739	132.432	768	132.487	846	145.444	1614	173.781	1883	159.828	1991	256.71	900	186.822	653	209.069	722	184.674	1153	226.467	1861	196.875	1158	0.252611	0.358419	0.0399011	0.580558	0.00544155	0.758001	0.000128274	1.14361	1.08247e-07	1.59247
g205	18.2387	2815	14.478	2289	16.3136	2888	18.0503	458	19.9133	1605	18.3796	1560	9.83024	231	14.6474	385	15.1973	440	12.6799	637	14.3707	705	15.9164	898	13.5355	215	9.66708	153	11.7943	185	3.61287	103	2.15721	81	4.35963	117	0.687286	-0.113371	0.115615	-0.493891	0.0615726	-0.433221	0.00370983	-0.786996	1.03447e-06	-2.01011
g206	2.54504	243	4.04471	395	4.3597	477	9.67837	152	7.09593	354	6.83303	358	4.88978	71	7.49199	122	6.26619	112	4.61655	144	5.60109	170	5.40044	189	8.67188	85	6.7188	66	8.61709	84	2.64725	47	3.16878	73	1.03509	18	0.0374812	0.78541	0.166462	0.584032	0.492537	0.276229	0.0366361	0.839951	0.485691	-0.424425
g207	0.606436	43	0.195957	15	0.218288	18	1.91638	23	1.21331	45	1.02568	40	1.3337	15	0	0	2.27971	30	0.556186	13	1.0598	24	0.674209	18	0.276587	2	0.194814	2	0.279629	2	0.311476	5	0	0	0.306852	4	0.0384045	1.67109	--	--	--	--	--	--	--	--
g208	21.9328	4825	16.3741	3690	16.051	4050	14.1756	513	16.736	1923	13.3685	1617	12.4763	418	12.3684	463	13.2573	546	12.9689	929	12.8601	900	13.8836	1117	14.7752	335	11.1184	251	9.63531	215	10.0476	405	8.22401	437	8.22401	313	0.0404326	-0.615985	0.00894864	-0.7043	0.00640437	-0.698214	0.00540117	-0.917718	0.0100232	-0.800672
g209	17.2524	4741	16.6186	4678	17.8937	5639	16.743	756	17.6294	2530	16.3801	2474	10.1908	427	12.0265	562	13.1242	675	12.7703	1143	10.3001	900	12.7606	1282	19.9506	564	12.9038	364	11.6496	325	3.74225	189	3.55112	236	4.30141	204	0.0299953	-0.343206	0.000156295	-0.7384	6.78132e-05	-0.77178	0.108277	-0.522985	4.08671e-13	-1.90598
g210	28.208	4172	18.9321	2869	19.5134	3310	26.4777	644	30.4072	2349	19.6844	1601	23.5056	530	30.6084	770	26.7502	741	23.0733	1111	30.0137	1412	26.506	1434	37.2579	567	24.7629	376	27.8771	418	37.0498	1004	19.9098	711	22.0378	563	0.799885	-0.123892	0.833816	0.0856582	0.979302	0.010654	0.760423	0.12429	0.27844	0.470789
g211	47.9482	6690	43.3517	6197	44.1067	7058	45.7186	1048	71.3969	5202	38.4966	2953	29.855	634	38.7818	920	40.1878	1050	42.4088	1926	85.307	3784	49.0471	2502	283.155	4061	47.7172	683	144.452	2043	112.477	2875	113.212	3809	81.5839	1965	0.812977	-0.118131	0.0342127	-0.507104	0.764652	0.139838	0.0212194	1.47714	3.16142e-09	1.41336
g212	34.7849	2961	18.3237	1598	19.4208	1896	21.2764	298	26.6819	1186	28.5694	1337	26.4996	344	22.4238	325	21.6233	345	23.398	649	19.7711	535	23.7078	738	21.4436	188	19.5276	171	20.3767	176	17.6053	275	14.3694	295	12.8323	189	0.662804	-0.239067	0.647432	-0.229758	0.409156	-0.362249	0.213019	-0.539831	0.306786	-0.46469
g213	69.571	1552	87.7563	2005	98.3923	2517	122.986	451	114.188	1330	128.679	1578	129.1	439	125.395	476	114.827	480	113.207	822	135.722	963	105.689	862	133.763	307	138.781	318	199.144	451	90.5076	370	91.2105	491	80.1422	309	0.47418	0.206068	0.192515	0.347298	0.430545	0.233046	0.0891443	0.59373	0.33777	0.281027
g214	112.282	3626	210.684	6970	220.903	8182	383.198	2033	310.221	5232	357.708	6350	481.578	2368	467.79	2568	468.391	2832	415.317	4366	451.81	4638	413.532	4882	654.992	2175	771.052	2552	785.566	2571	788.247	4663	720.656	5612	789.076	4398	0.11224	0.638282	0.000650694	1.19855	0.0054668	0.996248	3.90686e-06	1.73466	1.48147e-10	2.33195
g215	229.521	35503	89.3777	14163	86.8684	15411	140.13	3561	113.992	9209	130.747	11118	121.74	2867	169.747	4464	165.177	4783	231.38	11650	196.526	9663	221.678	12535	66.6496	1060	242.673	3848	128.455	2014	503.004	14251	266.05	9924	661.176	17652	0.541423	-0.406471	0.967094	-0.0304655	0.461372	0.429409	0.848843	-0.163512	0.000758735	2.07109
g216	15.3564	3310	11.5351	2547	11.9626	2957	11.1238	394	10.3078	1161	8.93103	1059	5.18721	171	9.5152	349	6.87556	278	5.87186	412	4.87061	334	5.78081	456	13.8546	307	8.61202	191	9.04833	198	1.78954	71	1.39346	73	1.9627	74	0.0105163	-0.679414	0.00284886	-1.04077	1.90765e-09	-1.47649	0.0794821	-0.6091	8.2082e-15	-2.66158
g217	380.464	21450	184.197	10639	187.878	12148	223.437	2070	220.709	6499	207.946	6445	241.384	2072	257.237	2466	232.333	2452	247.475	4542	233.407	4183	244.632	5042	175.111	1015	228.912	1323	186.86	1068	133.723	1381	106.974	1455	143.051	1392	0.279132	-0.532762	0.651615	-0.237397	0.532864	-0.300088	0.177533	-0.642576	0.1322	-0.729069
g218	14.9921	4542	15.0687	4677	11.3548	3946	6.27312	313	7.6627	1213	5.21083	868	4.18753	194	6.90503	356	4.76776	271	6.79969	671	6.54618	631	7.22755	801	7.24684	226	6.30974	196	3.00577	93	7.00398	389	4.14577	303	6.08011	318	2.42274e-06	-1.43863	1.1831e-06	-1.58283	7.38882e-07	-1.25968	0.000261977	-1.62834	0.00725561	-1.03066
g219	26.8737	2465	29.6424	2785	30.5524	3214	36.275	547	41.756	2000	27.4653	1385	30.3948	425	23.5879	368	28.4942	490	30.4627	910	32.994	962	31.4115	1053	51.7063	488	33.8138	318	41.0828	382	24.8023	417	33.816	748	17.1595	272	0.918186	-0.0418047	0.325287	-0.262876	0.558829	-0.118637	0.436263	0.234955	0.941334	0.0309975
g220	23.6484	1389	16.1434	971	19.3325	1302	20.0592	194	24.8745	763	21.3397	689	20.9534	188	17.7984	178	18.5222	204	18.4243	353	30.5857	571	15.7816	339	49.6869	300	25.0331	151	38.5058	230	21.8782	236	25.0281	355	11.0279	112	0.704518	-0.145686	0.509443	-0.229549	0.82968	-0.108032	0.112991	0.629981	0.689146	0.195946
g221	39.5235	2849	46.0218	3399	51.0682	4222	48.551	575	55.6515	2095	48.297	1914	41.1207	452	35.7777	439	37.2047	502	30.6433	719	32.0006	734	30.7554	811	73.9761	549	37.578	278	59.9646	438	26.2353	347	20.1513	351	14.2325	178	0.56221	-0.15258	0.0553277	-0.443287	3.0046e-05	-0.787971	0.962322	0.0205832	0.00339161	-0.939356
g222	3.91734	306	9.55396	764	16.6671	1491	30.8286	395	23.818	970	42.5752	1825	22.8636	272	14.604	194	12.2882	180	18.0193	458	13.5346	336	19.6919	562	6.71095	54	9.51164	77	10.4792	83	10.2485	147	8.77969	166	7.54546	102	0.0299831	1.40274	0.438262	0.564723	0.41073	0.54525	0.547055	-0.433682	0.903396	0.0860055
g223	19.8439	4182	19.2543	4157	18.75	4531	19.4929	675	21.4326	2359	17.0539	1976	9.19577	295	12.5876	451	10.3926	410	8.21075	564	10.0042	671	10.2528	790	21.9654	476	11.0878	240	16.205	346	5.40118	209	3.61045	184	5.05825	184	0.168677	-0.316473	2.679e-06	-1.03909	8.24336e-11	-1.26714	0.127759	-0.545159	5.14621e-09	-1.79584
g224	55.6825	1997	24.9369	917	27.4197	1128	43.5037	257	39.3943	738	31.9592	631	32.0396	175	25.4535	156	19.8266	134	30.2863	354	29.6552	339	32.6089	428	42.1852	156	35.68	132	39.8181	145	22.5251	148	29.589	256	23.6195	147	0.69857	-0.239697	0.215682	-0.670143	0.343142	-0.467682	0.754196	-0.174959	0.622549	-0.273406
g225	27.7749	1690	36.758	2291	38.0139	2653	84.0943	841	66.2994	2107	104.278	3488	55.4665	514	34.4021	356	34.0694	388	49.8119	987	42.1937	816	45.6077	1015	7.94033	50	5.75631	36	3.70826	23	5.55153	62	15.4125	227	11.3478	120	0.00178063	1.00161	0.847642	0.0910599	0.522428	0.183951	1.75996e-13	-2.85351	0.00560973	-1.39897
g226	171.337	21276	98.3667	12514	91.8864	13086	71.0693	1450	73.6226	4775	50.1159	3421	91.942	1738	79.9314	1688	78.4969	1825	84.9003	3432	78.0405	3081	119.036	5404	16.6754	213	25.8203	329	20.0329	253	64.9521	1478	81.5855	2443	39.9479	857	0.00315415	-1.22227	0.0709367	-0.724352	0.16008	-0.608923	9.50343e-12	-2.82056	0.121065	-0.738894
g227	164.579	12626	93.8985	7380	103.93	9145	109.768	1384	88.5369	3548	91.9854	3880	109.289	1277	121.694	1587	119.954	1723	111.292	2780	101.548	2477	117.899	3307	83.7793	661	70.9542	558	68.052	530	50.9952	717	54.2672	1004	58.1859	771	0.0898957	-0.644295	0.560103	-0.238827	0.309	-0.376391	0.00473651	-1.00296	0.0192316	-0.902647
g228	69.7358	6209	24.2815	2215	20.9123	2136	54.4231	796	47.4577	2207	43.1063	2110	45.7457	620	39.6676	601	46.1334	769	44.0771	1278	46.6769	1321	56.3056	1833	62.3731	571	36.9191	337	31.9826	289	23.9158	390	11.3361	244	13.2306	204	0.998927	-0.000883367	0.995198	-0.00454302	0.89177	0.102099	0.869978	-0.127424	0.124031	-1.03219
g229	40.7282	3793	16.1314	1540	17.185	1836	27.8985	427	27.0853	1318	30.3572	1555	26.1345	371	23.2458	368	23.5491	411	30.7636	933	26.8936	797	35.135	1197	22.5354	216	24.0393	230	27.1979	257	25.522	436	20.4189	459	30.2099	486	0.875462	-0.119788	0.737394	-0.215726	0.903454	0.0779836	0.609618	-0.302714	0.642673	0.287017
g230	34.5059	1361	30.9045	1249	39.5856	1791	90.45	586	87.5954	1804	79.5777	1725	72.5582	436	88.647	595	86.5613	639	98.5419	1265	89.6172	1124	95.6227	1379	100.408	407	164.243	664	159.049	636	104.984	759	125.199	1191	136.535	930	3.16996e-09	0.98034	6.67553e-08	1.05435	1.35594e-12	1.19705	4.16956e-07	1.73274	3.13295e-13	2.06431
g231	28.9834	1583	33.0755	1850	45.7655	2866	77.519	696	68.2447	1946	76.8728	2308	64.6292	538	59.7871	555	62.7056	641	52.2922	930	51.9821	903	51.6187	1031	88.6208	498	71.9737	403	64.0481	355	53.7944	538	42.3923	559	37.611	355	0.00487177	0.73975	0.022497	0.617521	0.284481	0.299332	0.0137474	0.768139	0.0808477	0.557109
g232	0.501149	57	0.512795	60	0.832477	108	0.537712	10	0.290627	18	1.04533	65	0.819241	15	1.9931	39	1.65892	36	1.9963	74	1.27787	46	1.65531	69	0.46248	6	1.07644	13	1.19325	14	2.71452	57	1.52578	42	3.00229	59	0.80639	-0.251078	0.0512375	1.13253	0.00860626	1.1876	0.672007	0.350362	1.72636e-05	2.24102
g233	43.5392	4203	11.6192	1149	12.3023	1362	3.93755	63	1.61054	82	4.18971	223	2.87022	43	5.85257	97	7.67585	139	6.79406	214	3.81569	118	6.7205	238	2.1295	22	4.20515	42	5.43478	54	3.50901	63	5.6088	131	9.17163	153	2.00932e-05	-3.11784	0.00183358	-2.23245	0.000964872	-2.20477	8.89805e-05	-2.78512	0.0333939	-1.61332
g234	35.0438	2089	56.444	3446	126.268	8630	261.099	2556	294.586	9168	393.613	12894	269.218	2442	258.026	2614	267.952	2989	318.578	6180	227.588	4311	248.593	5415	33.3424	205	46.7089	286	53.6463	324	52.7258	576	40.0465	576	27.3366	282	0.000916969	1.84469	0.000845677	1.70891	0.00184294	1.65409	0.103262	-0.96232	0.321781	-0.600889
g235	22.6571	1444	13.645	891	14.9506	1093	12.2456	129	10.9775	366	13.091	459	10.7044	104	12.1302	132	12.2779	147	14.1327	293	11.1415	226	11.4657	267	19.5671	129	16.3847	107	22.6738	147	8.16353	96	10.0401	155	7.24411	80	0.0274384	-0.812307	0.0448878	-0.732946	0.04494	-0.723622	0.825424	-0.102779	0.0597634	-0.76645
g236	1.21293	97	2.08848	170	0.991607	91	2.11687	28	2.76027	115	1.28127	56	0.912333	12	1.87501	26	0.972057	15	1.96713	51	1.47395	38	1.43413	42	2.458	21	1.88285	16	2.18688	18	3.47242	51	1.91811	37	2.12945	30	0.83166	0.18578	0.676747	-0.34408	0.92501	-0.0665623	0.645382	0.332487	0.0916747	1.03481
g237	11.7738	624	241.657	13118	85.9561	5224	62.2482	542	40.6663	1126	49.3857	1439	117.164	945	385.431	3472	360.637	3577	177.389	3060	870.272	14658	326.885	6332	276.444	1506	267.431	1453	318.232	1709	85.1176	827	114.348	1462	73.7989	675	0.17457	-1.4994	0.329397	1.12342	0.121768	1.74445	0.316241	1.01821	0.928867	-0.0996075
g238	44.6009	2817	57.727	3735	46.1952	3347	52.2625	543	40.9495	1351	44.406	1542	37.1129	357	30.4958	328	37.6088	445	32.3898	666	40.1073	806	34.3613	794	33.8494	220	26.6896	173	23.7316	152	12.3378	143	10.8378	166	11.5836	127	0.133291	-0.436121	0.015491	-0.688981	0.0065726	-0.723342	0.000282533	-1.12472	3.54714e-10	-1.8525
g239	7.8288	484	24.6119	1557	13.0005	921	38.3352	389	27.9321	901	18.0971	615	26.4183	249	44.4105	466	43.8458	507	85.4023	1716	83.9882	1649	136.895	3090	36.5979	233	186.606	1181	120.506	754	203.625	2303	189.804	2826	332.875	3547	0.4469	0.550278	0.0548739	1.12816	2.76571e-06	2.49062	0.000370505	2.63746	1.90765e-14	4.25262
g240	8.63236	1664	8.77045	1732	7.74697	1712	10.9876	348	10.174	1024	7.98155	846	9.1724	270	9.7579	320	10.52	380	9.6064	603	10.9459	671	11.1231	784	14.6258	290	12.0872	239	10.6134	208	8.71813	308	10.3314	481	6.70683	224	0.735262	-0.115718	0.906601	0.0372594	0.748343	0.0860406	0.394359	0.266503	0.424095	0.267478
g241	2.00867	199	2.22448	226	2.13609	243	8.25651	135	7.30828	378	10.9479	595	4.0738	62	7.66079	129	8.25893	153	6.4444	208	6.77031	213	7.23298	262	5.38487	55	4.83958	50	8.18685	82	3.518	64	3.12514	75	8.36982	143	5.24707e-09	1.74717	0.000171734	1.45936	8.24336e-11	1.43795	0.00165667	1.23673	0.0104317	1.51718
g242	0.879822	42	1.32554	65	2.91163	159	7.20707	57	15.9391	396	10.3647	271	8.67927	63	8.88584	72	9.71792	87	12.1426	188	8.57498	130	13.0097	226	4.05362	20	3.03589	15	6.41052	31	1.2962	12	2.73795	32	1.26403	11	8.09168e-05	2.4321	3.95884e-05	2.24996	3.79417e-06	2.4966	0.134896	1.1285	0.668352	0.377028
g243	9.39729	358	5.66742	221	6.98085	305	7.95703	50	6.4307	128	6.38679	134	7.87676	46	9.34441	61	9.43776	68	9.02724	112	7.56665	92	9.24477	129	4.55365	18	7.40801	29	4.19672	17	10.5581	74	4.0216	37	1.49012	10	0.343863	-0.413015	0.845845	0.0989434	0.985497	-0.00815848	0.203487	-0.709675	0.770982	-0.25691
g244	493.253	9065	236.553	4454	179.864	3791	189.084	571	212.725	2042	229.918	2323	193.304	541	243.8	762	244.963	843	254.699	1524	183.987	1075	179.036	1203	190.16	360	112.783	213	163.57	305	199.857	673	127.86	567	126.609	402	0.132093	-0.854484	0.269667	-0.618327	0.137648	-0.809483	0.015354	-1.27953	0.16083	-0.785629
g245	20.7787	1213	13.3332	797	16.6715	1116	12.6372	122	16.4546	502	15.8748	510	6.05418	54	14.7509	147	12.1376	133	11.4769	218	13.7961	256	13.9112	297	17.5956	106	12.7715	77	7.05515	42	14.2768	153	6.42572	91	7.52999	76	0.188244	-0.477609	0.0932411	-0.811217	0.044465	-0.615056	0.137291	-0.734648	0.206453	-0.617745
g246	91.3601	3570	128.617	5149	151.128	6773	107.991	694	121.699	2484	93.1536	2001	129.323	770	134.082	891	126.433	925	91.3528	1162	117.9	1465	96.5646	1380	189.365	761	188.577	756	215.977	856	193.566	1386	184.235	1736	157.266	1061	0.114159	-0.511195	0.759981	-0.111024	0.100851	-0.516342	0.246125	0.388663	0.0107727	0.773464
g247	80.7183	6092	22.1387	1712	28.4003	2459	20.7521	258	36.6295	1444	23.8379	989	31.1641	358	28.4352	365	28.23	399	23.7383	584	28.751	690	28.1546	777	32.9499	256	49.3805	382	39.7828	305	26.6278	369	21.8097	397	32.966	430	0.161226	-1.01467	0.243554	-0.774023	0.132335	-0.949711	0.582995	-0.392546	0.533323	-0.440626
g248	39.7636	5044	28.857	3750	30.9084	4497	30.8765	644	30.0377	1990	28.1244	1962	32.3418	625	32.5506	702	31.4299	747	33.0855	1367	24.1157	973	28.7446	1333	29.9494	391	34.9972	456	26.4929	341	11.9816	279	12.9965	398	12.7451	280	0.0737602	-0.480743	0.416034	-0.23691	0.131596	-0.453857	0.220526	-0.413333	0.000116635	-1.15252
g249	70.2166	9383	44.0092	6025	44.804	6867	46.7255	1026	63.7145	4447	48.3544	3553	72.9454	1484	81.074	1842	79.4011	1987	64.4585	2804	53.7635	2284	62.5012	3053	66.1494	909	70.5432	967	54.4624	738	60.1841	1474	39.5499	1275	48.0308	1108	0.461325	-0.322626	0.3166	0.359973	0.882975	-0.061145	0.944845	-0.0313454	0.773851	0.128969
g250	445.54	8347	327.231	6280	322.098	6921	179.884	554	228.104	2232	160.3	1651	206.523	589	188.877	602	205.239	720	173.37	1058	161.172	960	154.648	1059	98.1318	189	104.272	201	138.528	263	96.7895	333	128.207	580	84.109	272	2.93661e-05	-1.26732	5.84222e-05	-1.05751	2.0482e-08	-1.40714	6.96113e-10	-1.97955	1.37412e-06	-1.59002
g251	5.71586	449	5.83504	470	6.8213	615	15.6047	202	15.0599	618	15.9833	690	9.18451	110	5.54476	74	5.73972	85	5.73275	147	3.73749	94	5.47013	157	26.346	213	18.5696	150	24.1076	192	3.82763	56	2.61701	50	1.77878	25	1.07969e-08	1.03395	0.959714	-0.0259472	0.0963908	-0.533168	7.36573e-10	1.61036	0.0274451	-0.905438
g252	79.7227	4367	41.5398	2331	42.6002	2677	50.7026	457	58.0122	1660	63.0666	1899	54.3556	454	50.4733	470	47.5652	488	54.0526	964	45.132	786	55.329	1108	36.0438	203	46.8552	264	53.2064	296	35.2976	355	31.118	412	42.2523	400	0.641964	-0.251281	0.537589	-0.297278	0.465747	-0.331443	0.243523	-0.559142	0.495955	-0.343363
g253	7.98563	6205	16.2098	12903	13.0089	11593	10.9933	1404	10.2649	4166	12.315	5260	6.67581	790	7.76454	1026	7.13321	1038	8.9123	2254	7.44221	1839	7.58763	2156	5.86081	469	8.81817	703	6.80402	536	7.75878	1105	8.40957	1576	5.56792	747	0.290822	-0.465379	0.00886659	-0.979222	0.021719	-0.88207	0.0132378	-1.08218	0.203514	-0.545672
g254	11.6142	1167	12.4329	1280	13.5195	1558	22.6124	374	22.4479	1178	26.787	1480	25.0363	383	25.5267	436	30.4816	574	33.6047	1099	35.5197	1135	37.5895	1381	26.0264	269	18.1954	188	24.762	253	25.3209	466	29.6652	719	32.6303	566	0.00395222	0.626922	5.14428e-06	0.923257	1.37138e-15	1.26489	0.0344737	0.577673	2.32555e-07	1.47756
g255	101.167	2365	120.895	2895	160.42	4300	177.512	682	173.739	2121	188.791	2426	231.473	824	198.461	789	208.057	911	171.629	1306	160.293	1191	176.234	1506	181.088	436	210.931	506	249.515	591	325.86	1395	234.242	1321	225.284	909	0.551601	0.192369	0.0467424	0.560299	0.557404	0.175517	0.182764	0.463011	2.54495e-05	1.28204
g256	165.202	9697	179.862	10816	209.562	14108	220.971	2131	210.8	6462	237.59	7667	202.555	1810	207.358	2069	202.699	2228	165.507	3163	177.35	3309	174.862	3752	238.835	1441	179.121	1078	235.119	1399	182.68	1964	151.601	2146	138.547	1404	0.890767	-0.0396494	0.859694	-0.0412808	0.0602342	-0.338482	0.833342	-0.0631252	0.971351	0.0107378
g257	36.7464	4498	29.5272	3703	33.8295	4749	39.5757	796	35.7304	2284	36.2208	2437	26.7667	499	27.1775	566	29.7031	681	26.2218	1045	31.6417	1231	32.3187	1446	48.1872	607	33.5606	421	37.7012	468	26.6566	598	21.6781	640	19.196	406	0.496854	-0.162249	0.0367583	-0.445863	0.0787897	-0.392928	0.88566	-0.047732	0.235425	-0.332019
g258	91.0307	2843	123.872	3963	133.766	4790	103.875	533	91.1924	1487	102.115	1753	132.204	629	121.401	645	118.798	695	97.144	988	87.3376	867	120.719	1378	96.5814	310	94.6139	303	100.285	318	141.732	811	130.596	984	101.334	547	0.0417903	-0.543729	0.797279	-0.0885113	0.156822	-0.432688	0.0613718	-0.55143	0.28081	0.338618
g259	26.8336	2994	30.5423	3443	40.1888	5089	33.8466	583	32.4334	1876	25.6186	1536	37.3432	566	35.0835	563	32.1576	543	28.9071	1035	27.5512	946	31.4682	1277	21.0811	247	10.868	126	20.142	233	24.6327	514	37.546	929	19.355	315	0.121484	-0.430992	0.323379	-0.299824	0.117746	-0.396829	0.00190077	-1.16596	0.80758	-0.110664
g260	2.93013	473	2.97025	491	3.20496	593	7.9346	210	5.63073	474	5.06404	449	4.40487	109	5.90649	162	5.19207	157	4.90148	258	5.08252	261	8.4068	496	5.19224	86	10.6241	176	7.16796	118	15.757	465	13.5025	525	22.6397	630	0.0144542	0.697518	0.0203033	0.582911	0.0257223	0.772129	0.014931	1.06046	1.61152e-14	2.77345
g261	88.2496	3086	68.0212	2437	47.7754	1917	55.0374	317	56.0519	1024	54.5695	1049	59.2145	316	78.6987	468	69.3275	454	101.679	1158	63.9524	711	90.1546	1153	50.1612	181	25.928	93	33.3945	119	17.4101	112	116.646	984	51.7744	313	0.118414	-0.628824	0.708437	-0.178997	0.887045	0.0739347	0.00612101	-1.21592	0.908494	0.101764
g262	16.6927	858	34.896	1837	27.3606	1613	34.9515	296	46.7579	1255	29.404	831	46.2052	362	51.0514	446	53.9103	519	93.4939	1564	100.931	1649	156.612	2942	106.945	565	377.85	1990	273.96	1427	840.087	7907	788.476	9770	848.872	7528	0.770745	0.174201	0.069698	0.74438	5.2048e-06	1.90172	4.04483e-07	2.98874	1.57276e-45	5.21512
g263	3.19402	60	2.02388	39	2.41755	52	2.4393	8	4.5644	45	4.5006	47	0.491001	2	3.1593	11	3.61039	13	6.98428	43	6.73765	41	4.6468	32	2.46516	5	0	0	1.59098	4	4.96635	18	8.16548	37	2.30732	8	0.623044	0.356578	0.902275	-0.141238	0.0423237	1.03982	--	--	0.0739362	1.28941
g264	14.1221	1585	21.5816	2482	24.036	3094	21.6118	399	21.264	1247	20.0449	1237	18.4828	316	17.5684	336	20.9313	440	17.581	643	19.4527	694	22.9292	941	13.8099	160	16.383	189	13.6082	155	10.5528	217	13.3147	361	10.3619	201	0.526718	-0.235855	0.508262	-0.249806	0.526376	-0.233801	0.0455302	-0.732045	0.133724	-0.552831
g265	81.3889	6578	25.0339	2073	36.722	3404	79.2364	1053	99.609	4205	78.6414	3494	115.378	1420	143.262	1969	141.341	2139	143.924	3787	121.544	3123	173.513	5127	42.5014	354	97.3608	807	62.4583	512	376.783	5578	309.98	6042	560.146	7814	0.432171	0.525771	0.0173646	1.28935	0.0112882	1.37268	0.763258	0.224425	2.5321e-09	3.38354
g266	11.1677	791	12.7942	929	15.3778	1250	12.6011	147	14.8001	548	12.3256	480	7.82819	85	11.3078	137	8.2732	110	8.88161	205	8.58723	194	8.56645	222	9.96578	73	7.71865	57	8.29596	60	5.50177	72	1.63036	28	3.72421	46	0.304826	-0.291202	0.0224089	-0.700138	0.000302876	-0.831577	0.00472303	-0.881628	0.00292713	-1.60848
g267	42.7916	9078	35.5468	7725	30.8756	7512	30.8908	1077	32.9098	3646	29.3391	3422	35.4066	1144	33.3475	1203	30.2044	1200	38.2329	2640	40.835	2754	50.3565	3905	46.4385	1013	53.9206	1173	45.8222	985	77.7525	3021	78.9575	4040	112.921	4135	0.0491021	-0.553431	0.268636	-0.335896	0.988745	-0.00478959	0.737443	0.122776	2.79646e-05	1.55847
g268	27.7567	2942	30.5141	3313	23.2751	2829	18.5507	323	16.1064	892	17.4972	1020	9.8444	159	12.278	222	11.0574	220	14.0879	486	12.7877	431	16.0032	620	23.3982	255	21.8528	238	25.9915	280	22.1602	431	24.0475	615	20.7906	381	0.000162872	-0.971062	1.30012e-08	-1.49139	6.13332e-06	-1.17798	0.109432	-0.497877	0.893562	-0.0479849
g269	6.73893	913	11.1518	1548	12.0038	1865	10.4688	233	12.2281	865	7.76493	579	9.0709	187	7.4963	173	8.45402	215	9.54936	421	10.1842	439	10.2682	509	8.06208	113	10.7256	149	5.80171	80	12.9756	322	9.44378	309	5.83878	137	0.544506	-0.286919	0.264991	-0.437789	0.542934	-0.233631	0.243377	-0.562817	0.777395	0.145685
g270	38.2742	4166	35.9373	4007	39.7984	4968	40.6362	727	45.2019	2570	41.3444	2474	41.5359	689	36.9253	684	47.3407	965	38.2739	1356	38.1206	1319	42.7267	1700	72.1438	808	63.2847	706	70.1058	774	56.1792	1120	50.0525	1314	46.0555	866	0.442704	-0.154814	0.880171	-0.0430788	0.307637	-0.178302	0.00456653	0.553288	0.0015466	0.658083
g271	1166.61	98656	720.564	62425	594.624	57672	781.526	10858	1131.23	49959	1263.73	58748	617.961	7955	775.217	11144	794.101	12571	1067.39	29381	753.642	20259	916.477	28331	72.0026	626	84.3459	732	85.2383	731	160.137	2481	302.43	6168	180.02	2628	0.962568	0.0350519	0.391097	-0.382584	0.829353	-0.108383	1.52084e-22	-3.66022	0.000215037	-1.71992
g272	53.4228	4861	38.405	3580	41.2917	4309	34.8553	521	43.9973	2091	40.7851	2040	30.3944	421	33.0688	512	32.0483	546	27.2155	807	28.3357	820	27.3206	909	39.1933	367	21.388	200	29.6687	274	31.5634	527	24.1942	531	21.456	337	0.134264	-0.468894	0.00967079	-0.669432	0.000104	-0.926583	0.0139954	-0.869576	0.0904808	-0.554707
g273	11.134	767	13.54	956	18.3659	1451	17.905	203	16.1243	580	15.3617	582	15.0862	159	13.0458	153	16.5757	214	16.3844	368	14.4524	317	10.6252	268	24.8018	176	30.9535	219	22.1626	155	32.2706	408	31.2763	520	24.064	287	0.773895	-0.111498	0.771701	-0.119751	0.473	-0.283939	0.127107	0.577015	2.96569e-05	1.27355
g274	59.0903	4586	71.2961	5669	58.6155	5218	53.1483	678	55.1517	2236	55.994	2389	56.9239	673	49.5014	654	50.3782	732	50.4652	1275	47.0793	1162	45.4541	1290	60.4924	483	51.4503	410	64.7681	510	42.5896	606	37.5818	704	31.8336	427	0.032263	-0.522085	0.0785621	-0.461479	0.00540598	-0.649834	0.167925	-0.401081	0.0667169	-0.523777
g275	75.7219	6053	48.4098	3964	49.772	4563	36.4737	479	27.8341	1162	29.217	1284	35.3488	431	47.9062	651	41.7585	625	28.3919	739	23.4031	595	26.946	788	62.6017	515	41.983	344	55.0597	446	18.3132	269	13.9482	269	19.0698	264	0.000173073	-1.22207	0.0516584	-0.670313	4.97961e-06	-1.38741	0.255319	-0.431063	5.7305e-05	-1.51303
g276	16.7301	1135	14.6548	1018	12.8131	997	2.74395	31	4.1625	148	4.32358	162	11.2097	116	7.72305	90	14.7319	187	9.67047	214	4.67812	101	6.66391	166	5.24838	37	5.40059	38	4.27581	30	1.88984	24	0.871427	15	2.63338	31	4.6132e-12	-2.25614	0.166546	-0.579446	0.0010218	-1.31408	1.49361e-07	-1.84734	1.05367e-07	-2.76911
g277	37.2022	7355	112.616	22806	54.4703	12350	18.4972	601	18.233	1883	19.4447	2113	15.7639	475	17.2124	579	20.1185	745	18.2545	1175	18.6314	1171	21.3513	1543	28.8192	586	27.6766	561	23.0702	463	29.0656	1053	18.2131	869	18.4269	629	1.94351e-05	-2.19419	2.00762e-05	-2.14945	3.8188e-05	-2.07276	0.00141803	-1.67632	0.0101578	-1.4214
g278	154.513	4632	41.4064	1272	38.3653	1319	44.5251	220	57.9498	908	38.7697	639	50.3071	230	36.5117	187	38.5862	217	49.3344	482	42.6792	407	46.552	511	44.0534	136	53.0465	163	47.7471	146	61.1868	336	53.1769	385	37.4501	194	0.174296	-1.06227	0.135206	-1.09613	0.15521	-1.00805	0.163774	-0.990858	0.590922	-0.414296
g279	22.1674	3062	10.6657	1509	13.9065	2203	16.9497	385	23.8586	1721	20.3139	1543	19.5737	412	17.1125	402	15.0122	389	16.3375	735	16.6963	733	19.8187	1001	25.0914	357	24.2847	344	21.8871	307	23.477	594	12.8994	430	19.3872	463	0.91027	0.073081	0.942834	-0.0408115	0.895818	-0.0650021	0.487303	0.3149	0.326986	0.496635
g280	93.7132	4348	87.0886	4139	80.2562	4270	62.2127	475	56.2527	1363	49.5641	1264	57.4414	406	50.5191	399	52.6416	458	45.2029	683	47.6994	704	43.5536	739	22.5815	108	27.7895	133	25.7941	122	40.0964	341	37.2736	417	27.4503	220	7.57929e-06	-0.961106	5.38755e-05	-0.890787	1.82457e-09	-1.18131	7.48865e-14	-2.06551	7.53273e-05	-1.0877
g281	286.284	25283	147.7	13363	152.236	15420	112.51	1633	161.901	7467	103.143	5008	134.377	1807	125.175	1880	130.191	2153	85.9915	2472	81.1718	2279	83.0381	2681	115.683	1051	71.0049	643	90.9338	814	105.175	1702	84.9197	1809	108.036	1647	0.0414698	-0.958883	0.0563233	-0.782143	7.99938e-05	-1.47492	0.000922946	-1.38965	0.104125	-0.733676
g282	29.978	3220	26.9926	2970	24.1892	2980	22.6702	400	16.4813	925	13.094	774	18.4443	302	19.9185	364	18.7682	378	21.635	757	13.4799	461	27.0288	1062	5.57148	62	9.9745	110	9.80245	107	14.8834	293	15.5276	403	12.3026	229	0.00276078	-0.970088	0.00296519	-0.698682	0.107551	-0.63186	3.23626e-07	-1.96355	0.0148872	-0.69035
g283	44.9108	7564	26.836	4631	21.5307	4159	18.4695	512	17.7321	1560	17.7584	1645	15.207	390	16.1918	464	16.5707	523	18.2856	1003	15.8396	848	15.9981	985	20.8231	361	17.3759	300	19.6714	336	14.1649	437	11.8596	482	11.1904	326	0.00763291	-1.11785	0.00408538	-1.15781	0.00426017	-1.1466	0.0173926	-0.996954	0.0107446	-1.09934
g284	87.182	3827	157.684	7090	189.57	9543	255.332	1841	275.56	6316	255.641	6168	200.827	1342	187.038	1396	198.557	1632	144.808	2069	126.057	1759	108.801	1746	218.738	987	158.579	714	206.038	917	104.818	843	89.4912	948	49.5329	376	0.189303	0.550236	0.578159	0.253843	0.322586	-0.427793	0.788599	0.129566	0.213458	-0.601775
g285	14.3213	2377	13.5777	2308	15.774	3002	19.1308	522	24.3746	2113	18.9948	1733	14.3779	364	13.0476	368	15.3792	478	12.7881	691	12.9469	683	14.7204	893	24.2736	414	11.3902	194	17.473	294	6.47764	197	3.61982	145	4.23208	122	0.443842	0.206531	0.341208	-0.212834	0.0491025	-0.35043	0.952225	-0.0271951	3.76662e-05	-1.36994
g286	43.5641	8713	40.3116	8260	38.2478	8774	41.3919	1360	53.7566	5615	28.9644	3185	30.3623	925	43.424	1477	39.4296	1477	43.7564	2849	35.3329	2247	51.0108	3730	42.8268	881	51.4778	1056	41.0836	833	64.5641	2366	34.9627	1687	47.4398	1638	0.467925	-0.300345	0.28249	-0.303417	0.609666	-0.154785	0.655172	-0.145061	0.180167	0.502163
g287	109.025	17098	81.0187	13017	101.083	18181	89.1096	2296	87.9373	7202	139.807	12053	43.2388	1033	41.2061	1099	39.7132	1166	59.1593	3020	59.8392	2983	66.597	3818	46.0192	742	56.1202	903	43.9673	699	71.4504	2053	22.0112	833	74.9687	2030	0.68314	-0.185426	3.25899e-12	-1.41452	1.05029e-05	-0.889591	4.07105e-06	-1.28176	0.399753	-0.527199
g288	20.3709	2406	15.2588	1847	18.2854	2477	23.5125	457	22.6091	1395	21.1486	1374	15.9898	288	16.2828	327	18.9187	419	14.4589	556	17.4749	657	12.3729	535	25.1447	306	14.5089	176	19.1455	230	12.6564	274	6.23548	178	9.57886	196	0.993416	0.00285926	0.348623	-0.259935	0.0653134	-0.522215	0.641393	-0.177842	0.103317	-0.67881
g289	6.55825	808	5.26508	664	6.00897	849	7.95965	161	7.489	482	7.1169	482	6.34138	119	4.91341	103	3.69512	86	6.23103	250	5.84936	229	6.09876	275	11.4041	145	6.7215	85	6.16543	77	3.40619	77	2.67019	80	1.08943	24	0.955245	0.0203632	0.252346	-0.438779	0.394076	-0.212257	0.754931	0.141876	0.0264837	-1.08447
g290	106.595	13389	74.7268	9616	83.3758	12011	69.2782	1430	79.0702	5187	71.6058	4945	60.601	1159	64.0155	1367	61.529	1447	58.6292	2397	48.7453	1947	63.8508	2932	64.3715	832	53.8824	694	45.2049	576	25.3224	583	23.2475	705	30.0154	651	0.0351486	-0.584264	0.00543262	-0.697814	0.00114804	-0.871549	0.000902137	-0.995287	4.23495e-06	-1.4995
g291	137.369	8431	99.3202	6245	130.375	9177	111.981	1129	133.424	4277	110.356	3724	86.8037	811	105.603	1102	96.7679	1112	118.374	2365	103.224	2014	92.4041	2074	194.532	1228	376.123	2366	297.104	1848	115.771	1302	105.973	1569	108.321	1148	0.196413	-0.357442	0.0282953	-0.530382	0.0771548	-0.46208	0.0174918	0.965227	0.762435	0.0945466
g292	8.609	864	16.3375	1679	16.0143	1842	19.1852	317	15.7134	823	16.1174	889	15.6356	239	15.2408	260	15.4285	290	15.5372	508	11.1072	354	15.5984	572	19.0736	197	12.6682	131	21.0606	214	19.1522	352	11.0775	268	11.5456	200	0.99878	0.000681459	0.986963	-0.00824834	0.680688	-0.196249	0.90555	0.0649553	0.600454	0.261956
g293	33.4864	4063	32.5895	4051	38.5034	5358	33.8927	676	36.0372	2284	37.2052	2482	19.0812	353	26.0246	537	23.4286	533	27.013	1067	21.1062	814	22.4777	997	41.1208	513	26.972	336	30.2821	373	12.7595	284	12.0376	353	11.4945	241	0.148028	-0.274101	0.000179632	-0.795196	0.000103361	-0.805064	0.166719	-0.389521	2.00879e-09	-1.27956
g294	6.09876	1189	5.53403	1105	5.35828	1198	9.89038	317	10.4349	1062	8.47231	908	6.25959	186	7.19265	239	6.32225	231	7.73782	491	8.18082	507	9.50644	678	9.93812	200	10.5715	212	12.0506	238	8.56721	306	6.09865	287	5.94317	200	0.0679476	0.440085	0.926382	0.029264	0.157967	0.336526	0.0207386	0.644359	0.103806	0.50954
g295	8.33841	1714	7.27906	1533	9.02298	2127	11.2532	380	17.0008	1825	12.5352	1417	9.88139	310	8.31851	291	11.1212	428	15.1497	1014	12.5531	821	16.6267	1250	14.4637	306	25.5469	539	15.724	328	32.9252	1240	14.0598	697	21.0053	746	0.190047	0.419746	0.830925	0.0694141	0.00623435	0.609294	0.0215757	0.901767	2.5106e-05	1.7027
g296	81.9593	6888	61.7726	5318	62.8586	6058	74.4098	1028	68.0067	2985	68.0548	3144	80.5033	1030	92.6795	1324	92.935	1462	91.0986	2492	89.7291	2397	106.215	3263	79.2064	685	106.746	920	75.6803	645	105.301	1621	95.3079	1932	117.226	1701	0.301924	-0.294715	0.573328	0.17269	0.417231	0.228944	0.905157	0.0512232	0.0063848	0.869447
g297	18.3083	1536	9.69111	833	10.1441	976	32.3543	446	31.1876	1366	32.9168	1518	28.6342	366	29.5244	421	31.0224	487	35.8648	979	38.7977	1035	44.4932	1364	28.2742	244	24.4719	211	18.2683	156	11.5131	177	11.6537	236	11.6392	169	0.0123071	1.01543	0.00852778	1.0316	0.000199764	1.39584	0.20079	0.59669	0.831047	0.108371
g298	330.566	14450	486.105	21768	460.287	23075	468.126	3362	452.884	10338	515.548	12388	443.65	2952	409.097	3040	411.227	3365	405.917	5776	403.033	5600	370.735	5924	319.544	1436	316.632	1419	362.269	1605	352.255	2821	398.998	4206	308.26	2326	0.683822	-0.144751	0.524676	-0.202779	0.208979	-0.357332	0.029801	-0.652184	0.933425	-0.0298974
g299	40.579	3939	34.9811	3479	35.0781	3905	29.3381	468	25.1069	1273	22.1728	1183	27.5489	407	31.4	519	30.031	546	27.0323	854	26.3752	814	37.553	1333	18.7852	188	12.6873	127	12.8053	126	15.9249	284	17.9653	421	17.1719	288	0.000131548	-0.856466	0.0191688	-0.504937	0.0577136	-0.528223	1.21442e-08	-1.62391	0.00136661	-0.869233
g300	305.387	33671	226.667	25603	251.263	31773	208.815	3783	207.172	11929	250.721	15197	142.746	2396	135.371	2538	134.695	2780	151.166	5426	186.579	6540	182.228	7345	307.951	3490	310.12	3505	210.226	2349	208.723	4216	106.94	2844	187.921	3577	0.0483379	-0.547734	3.28325e-07	-1.11278	0.000378189	-0.834774	0.557347	-0.215431	0.378765	-0.390363
g301	40.3577	2751	37.2482	2601	40.4915	3165	58.6278	657	54.3936	1936	52.1032	1953	71.6171	743	72.7201	843	65.1499	832	56.5897	1256	74.8179	1621	63.658	1586	189.065	1325	93.4282	653	113.192	782	81.8759	1023	51.6547	849	54.6929	644	0.369676	0.164988	0.000205947	0.639076	0.0258878	0.481477	3.20292e-05	1.4315	0.00241753	0.906917
g302	57.2037	3491	43.6134	2727	43.6401	3054	40.4716	406	38.4055	1224	33.2253	1115	48.9095	455	58.9185	612	49.759	569	47.4828	944	35.1184	682	57.9727	1294	30.6352	193	39.3012	246	36.4264	226	38.325	429	31.0133	457	44.3084	467	0.00970766	-0.689885	0.849539	-0.0660813	0.4433	-0.284168	0.0240743	-0.731204	0.82087	-0.0953086
g303	64.635	4382	58.3023	4050	65.2567	5074	54.2697	605	48.5925	1721	48.8858	1822	46.972	485	63.3631	731	61.1919	777	51.6088	1139	55.012	1186	57.0239	1414	57.2701	400	49.3758	344	65.8053	453	83.9765	1043	53.0078	867	69.5447	814	4.21424e-05	-0.628752	0.184032	-0.322282	0.00473734	-0.442837	0.0966016	-0.420892	0.252339	0.377509
g304	30.1808	1573	21.7376	1161	21.1039	1261	19.1243	164	17.1379	467	13.8667	398	7.31961	59	13.5272	120	9.54654	94	13.9224	237	13.744	228	11.9364	228	9.98742	54	12.9389	70	14.377	76	10.9198	105	13.988	176	12.5743	114	0.00720391	-0.871406	9.80385e-05	-1.45035	0.000114978	-1.12507	0.000873642	-1.25375	0.0571747	-0.71221
g305	9.94674	540	4.27174	238	6.15672	383	6.13783	55	3.73205	106	3.64003	109	1.12736	10	2.98292	28	2.65556	27	3.76275	67	2.98724	52	2.45236	49	2.01383	12	0.304617	2	3.41599	19	1.4865	15	0.585165	8	1.46141	14	0.0941033	-0.9316	0.00344528	-1.7492	0.00587446	-1.37528	0.0110082	-2.08499	0.000526642	-2.26598
g306	33.5195	2757	29.0989	2452	30.5743	2885	38.6317	522	37.1872	1598	33.4059	1511	31.751	398	32.6339	457	31.6774	488	37.3609	1001	53.5753	1401	42.8402	1288	85.6624	725	32.0072	270	56.3028	470	31.6058	477	44.3865	881	21.7359	309	0.720047	-0.0914602	0.536268	-0.144561	0.320339	0.277741	0.204908	0.582607	0.461812	0.297947
g307	14.2285	1270	10.9897	1005	11.8384	1212	12.7294	187	13.9889	652	11.6164	570	5.36026	73	10.1356	154	8.43743	141	9.87794	287	6.70329	191	10.491	343	12.0914	111	6.88256	63	10.5882	96	3.32058	55	4.30098	93	3.18998	50	0.367874	-0.267952	0.025936	-0.821731	0.0322101	-0.692934	0.0845381	-0.632507	4.48202e-06	-1.51827
g308	55.1102	4218	40.6196	3185	47.0869	4134	50.4746	635	56.515	2259	57.4552	2418	40.0137	467	50.0069	651	46.4046	665	57.5817	1435	49.3021	1200	48.3309	1353	58.5971	461	34.5986	272	65.4006	508	31.9731	449	35.9478	664	24.5321	325	0.743859	-0.10952	0.364599	-0.254816	0.680533	-0.119998	0.723407	-0.153232	0.216296	-0.39033
g309	33.0591	2472	36.7539	2815	44.0726	3779	50.1206	616	51.415	2008	51.9812	2137	53.4939	609	52.7015	670	60.6203	849	50.967	1241	54.9145	1305	61.6056	1684	59.5704	458	83.5308	640	77.5423	588	104.415	1430	99.1637	1788	85.3948	1102	0.626288	0.12195	0.109855	0.367766	0.159312	0.317878	0.0346968	0.670891	5.28385e-13	1.58718
g310	17.8139	1364	14.5727	1143	16.7403	1470	24.7116	311	25.1631	1006	24.11	1015	19.6549	229	17.1751	224	20.4615	294	23.3105	581	21.3837	521	23.1724	649	24.6276	194	25.3184	199	21.1197	164	21.5697	303	15.6546	289	16.0052	212	0.210722	0.27641	0.908346	0.0373269	0.299136	0.22618	0.424756	0.240102	0.251555	0.354206
g311	39.8394	4361	61.6557	6914	62.7581	7879	54.8639	987	67.8891	3882	68.568	4126	61.6604	1028	51.6261	962	62.3675	1279	70.247	2503	68.7247	2392	70.6911	2829	71.2659	803	70.4	791	63.651	707	46.2346	927	28.9162	764	40.8232	772	0.848335	-0.0887519	0.831677	-0.0868108	0.750099	0.111206	0.943785	0.0286855	0.551175	-0.252937
g312	42.476	2812	32.1758	2182	34.2085	2597	27.5558	300	22.241	769	17.3055	630	23.0049	232	28.6232	323	28.8582	358	35.7384	770	41.543	875	30.426	737	165.141	1124	65.2197	443	130.291	874	20.6079	250	28.6344	458	20.6292	236	0.000645071	-1.02805	0.0206538	-0.624672	0.405138	-0.257718	0.00085173	1.41093	0.256003	-0.397732
g313	23.1261	3990	20.2942	3587	22.0996	4373	16.5267	469	12.1947	1099	8.76732	832	15.5074	408	19.2106	564	18.0003	582	21.5636	1211	20.8877	1146	30.0249	1894	6.98397	124	9.47948	168	7.16987	126	17.2032	544	19.2278	800	13.3619	398	0.000365266	-1.13493	0.0141723	-0.501499	0.757214	-0.0978256	1.23729e-09	-1.75618	0.586703	-0.16024
g314	129.796	7387	219.237	12783	240.433	15694	193.152	1806	176.607	5250	217.789	6814	204.534	1772	188.193	1821	193.259	2059	169.88	3148	165.428	2993	137.412	2859	197.061	1153	169.985	992	218.329	1260	146.983	1533	161.502	2217	96.1494	945	0.455423	-0.312998	0.645799	-0.191082	0.125378	-0.555517	0.446719	-0.304965	0.475354	-0.307022
g315	15.5885	874	24.3377	1397	37.1555	2388	31.9908	295	34.3785	1006	29.4509	907	30.8502	264	22.5741	215	25.7945	271	10.2933	188	12.4591	222	10.0082	205	16.6835	97	7.24982	42	9.12885	52	10.078	104	12.5845	171	13.9349	135	0.981999	0.0143756	0.819225	-0.12898	0.000294422	-1.46229	0.0034797	-1.51174	0.095901	-0.796151
g316	17.1369	2749	14.0138	2303	14.7456	2713	18.4551	487	23.0265	1929	17.5334	1546	13.3507	326	11.7915	322	13.9388	419	14.2835	746	13.7398	701	14.7655	866	25.0888	414	23.8377	392	22.6308	368	77.3959	2274	31.9728	1237	50.0552	1386	0.906138	0.0462	0.0946207	-0.419731	0.109657	-0.344148	0.190292	0.343	1.05082e-06	2.02916
g317	161.326	12348	140.401	11009	121.71	10684	190.03	2390	144.139	5762	166.434	7003	195.56	2279	204.572	2662	211.663	3033	207.467	5169	205.485	5000	317.435	8882	65.3442	515	110.044	864	86.2134	669	128.243	1798	222.637	4110	199.285	2633	0.828793	-0.0845635	0.209692	0.336016	0.113982	0.536033	0.00897661	-0.98287	0.127825	0.626284
g318	188.038	13923	154.563	11724	125.662	10671	126.436	1538	108.298	4188	104.07	4236	114.391	1290	159.14	2003	134.258	1861	133.766	3224	160.529	3779	237.756	6435	66.4877	506	68.5597	521	35.1159	264	107.556	1459	114.583	2046	152.664	1951	0.00824247	-0.795896	0.24752	-0.398859	0.885125	-0.0688365	1.74925e-05	-1.76192	0.879485	-0.0704912
g319	54.2982	2635	66.4142	3302	71.3678	3972	55.3628	442	46.3934	1176	45.2347	1207	45.2335	335	54.6792	452	55.5997	506	49.6067	784	44.5227	687	51.1746	908	28.3241	142	27.0259	135	36.2846	179	38.7969	345	41.3791	485	25.0079	210	0.0012174	-0.704936	0.0444452	-0.488972	0.00314897	-0.642795	2.05931e-06	-1.35749	0.0480496	-0.633803
g320	293.644	24309	459.545	38972	520.659	49433	470.697	6402	419.241	18125	590.298	26863	302.845	3816	304.099	4280	323.91	5020	237.937	6412	240.159	6320	199.598	6040	319.674	2721	200.161	1699	266.657	2237	222.321	3371	171.291	3420	129.613	1852	0.861459	-0.0897379	0.0453775	-0.635414	0.000207996	-1.14722	0.00514869	-0.998037	0.00388805	-1.04953
g321	12.8787	2052	8.76626	1431	10.7774	1970	15.5273	407	17.7539	1478	15.2627	1337	12.8172	311	13.1865	358	12.6997	379	13.4248	697	16.648	844	16.7671	977	27.7785	455	21.7871	356	22.9704	371	26.6462	778	13.0021	500	15.8751	437	0.40435	0.268504	0.841289	0.0693528	0.331275	0.290108	0.00252234	0.862159	0.0143497	1.0076
g322	28.8466	5162	33.2587	6097	36.603	7513	30.0257	883	28.2717	2643	26.0915	2567	24.5101	668	25.5481	778	25.2463	846	27.9789	1630	25.962	1477	26.9932	1766	29.0449	535	26.2167	481	23.737	431	25.9299	850	19.7283	852	16.2482	502	0.0031834	-0.542039	0.00226972	-0.575878	0.00528271	-0.52629	0.011075	-0.616479	0.137239	-0.439559
g323	9.80813	121	16.4745	208	18.8075	266	24.6256	50	20.4517	132	20.2418	137	13.3424	26	12.8936	27	17.5932	41	20.3214	82	14.3214	57	15.8817	72	19.6576	25	27.9776	36	18.4386	23	27.6044	63	24.4629	73	11.5093	25	0.685632	0.215874	0.747757	-0.199302	0.91533	-0.0606232	0.655623	0.27913	0.188957	0.738915
g324	29.0023	1677	87.6713	5192	133.624	8859	64.4992	613	79.5784	2403	58.9163	1873	77.5994	683	81.8437	805	77.4389	838	75.6904	1425	127.607	2345	81.2419	1717	165.495	984	237.937	1410	231.962	1359	168.536	1785	199.992	2788	67.3717	673	0.413092	-0.596037	0.742295	-0.248209	0.960938	-0.039886	0.0874304	1.07458	0.138124	1.03741
g325	9.07006	687	11.1469	864	13.5496	1176	11.7011	146	13.5736	537	14.291	595	6.64183	77	11.8092	152	7.62254	108	11.5361	285	13.2201	318	11.7217	325	36.0489	281	14.4758	113	15.1379	117	13.378	186	9.30251	170	5.80478	76	0.865452	-0.0697648	0.161046	-0.557024	0.694432	-0.124086	0.208284	0.651396	0.975647	-0.0157881
g326	72.1086	13907	84.3419	16664	100.173	22158	74.1054	2348	73.5364	7407	58.6775	6221	54.6465	1605	57.9218	1899	61.2127	2210	45.5571	2860	51.3735	3150	51.4866	3630	41.856	830	40.0294	792	40.0593	783	60.6402	2143	50.8993	2368	38.2474	1274	0.00661001	-0.628918	0.000307244	-0.746211	3.3011e-07	-1.02842	2.46336e-09	-1.36539	0.0645351	-0.540882
g327	12.7311	1497	23.2556	2802	29.4721	3975	36.7162	710	44.5122	2734	30.3584	1963	35.0678	628	29.654	593	27.6833	610	54.1598	2073	40.5737	1517	49.1068	2111	89.7417	1085	131.073	1580	105.575	1258	98.2813	2117	147.323	4177	85.5647	1737	0.345473	0.463876	0.507239	0.321564	0.0289579	0.903176	1.46078e-06	2.04031	1.08655e-09	2.58661
g328	63.9818	10548	31.3876	5301	36.2678	6857	42.092	1140	56.688	4881	43.2004	3915	42.779	1074	43.6495	1224	43.0526	1329	62.3078	3344	48.8914	2562	60.6888	3658	60.1479	1020	51.2773	867	50.4131	843	64.8003	1957	72.8108	2895	54.4291	1549	0.706333	-0.211462	0.659686	-0.21544	0.775747	0.140734	0.995308	-0.00276165	0.0704373	0.776799
g329	44.9342	3784	13.3229	1150	17.3115	1672	14.6874	204	21.1842	932	13.8278	641	14.3951	185	13.3292	191	11.4997	182	14.4292	396	16.3647	439	12.7576	393	12.9596	113	15.6515	136	7.0129	60	5.89963	91	11.4307	233	8.05379	118	0.173021	-0.926827	0.0618353	-1.13647	0.0828016	-1.03869	0.0371808	-1.36997	0.0398326	-1.32803
g330	614.66	77531	333.353	43076	367.248	53128	225.21	4667	351.034	23124	200.141	13878	220.62	4236	230.901	4951	237.987	5620	187.058	7680	191.852	7693	200.904	9264	183.577	2381	130.09	1682	134.725	1722	149.653	3458	135.471	4121	116.603	2539	0.0171511	-1.08274	0.00134434	-1.12448	2.30846e-05	-1.42704	4.28608e-07	-1.85949	6.72331e-05	-1.47989
g331	11.4222	1688	12.0444	1823	10.9435	1855	10.1217	246	10.7942	833	8.01015	651	5.23082	118	7.28818	184	5.43043	151	6.11149	294	6.35017	299	6.89011	373	9.0275	138	5.1191	78	2.81166	43	6.35162	172	4.4318	158	4.53091	116	0.0247817	-0.573493	1.36998e-05	-1.12686	7.33247e-08	-1.07419	0.00770602	-1.32409	0.00199721	-0.935655
g332	14.3241	1092	18.6378	1455	17.5536	1534	24.3026	305	25.1245	1000	24.4303	1024	19.7613	230	16.5965	215	16.9762	243	16.1412	401	15.1188	367	15.7829	440	12.2054	96	14.4808	114	16.0083	124	11.8034	165	10.3396	190	8.28701	109	0.389652	0.23382	0.756057	-0.107586	0.17347	-0.344746	0.11878	-0.530404	0.115265	-0.497242
g333	21.2104	2532	17.9979	2201	19.0152	2603	18.1854	357	17.043	1063	20.4281	1341	16.7348	305	14.067	286	11.5255	258	15.6147	607	19.8194	752	14.947	653	13.0288	160	8.97338	110	16.7336	203	9.69095	212	14.3107	412	6.32232	131	0.126348	-0.378786	0.0231986	-0.645725	0.0755664	-0.4514	0.0114716	-0.889074	0.0839259	-0.711572
g334	959.316	27898	1577.13	46986	1788.16	59640	1569.37	7498	1481.15	22495	1475.27	23585	1919.14	8495	1427.39	7056	1526.07	8308	1265.02	11975	1183.1	10937	1016.16	10803	1063.03	3178	959.769	2861	1196.26	3526	1028.29	5478	831.097	5829	549.591	2759	0.545186	-0.244464	0.98771	-0.0073922	0.118292	-0.556192	0.044577	-0.719212	0.13702	-0.612845
g335	233.889	25538	306.711	34308	354.137	44347	365.703	6560	293.068	16711	316.832	19017	303.037	5037	263.047	4883	237.912	4863	204.597	7272	243.661	8457	203.247	8113	164.554	1847	131.99	1478	153.452	1698	138.565	2772	235.302	6196	116.437	2195	0.553378	-0.188414	0.269712	-0.336034	0.00716854	-0.695712	9.48233e-07	-1.28824	0.134016	-0.628954
g336	56.639	2951	46.0226	2457	54.497	3257	49.7238	426	52.1778	1420	51.815	1484	62.0814	493	52.3569	464	50.9629	497	53.2885	904	55.0852	913	52.7517	1005	54.0269	290	46.4379	248	47.8986	253	45.0185	430	48.3173	607	35.2606	318	0.103919	-0.343842	0.707204	-0.111266	0.314095	-0.203931	0.12388	-0.379297	0.873186	-0.0500657
g337	24.4379	925	28.8108	1117	35.3942	1536	47.3772	295	34.5904	684	29.3326	610	48.7203	281	38.623	249	38.4037	272	41.3933	510	49.7906	599	46.0436	637	77.9607	304	68.4948	266	72.2583	277	62.1943	431	67.0991	613	48.1182	315	0.990659	0.00558637	0.308074	0.32439	0.130565	0.392903	0.000119383	1.01079	7.23538e-06	1.24498
g338	180.89	17266	347.213	33952	245.429	26867	389.578	6109	385.435	19213	510.695	26797	310.757	4515	281.852	4573	312.769	5589	356.588	11079	274.355	8324	298.023	10399	115.204	1131	92.8039	908	106.953	1035	32.0615	561	76.6195	1764	44.4021	732	0.372769	0.413495	0.95116	0.0315724	0.978003	0.0139522	1.03742e-05	-1.60639	1.95787e-05	-2.09872
g339	45.5795	2765	136.735	8497	143.389	9976	151.725	1512	105.439	3341	91.2239	3042	135.877	1255	136.602	1409	131.516	1494	141.456	2793	149.814	2889	130.134	2886	232.692	1451	227.844	1417	241.938	1488	229.064	2545	236.263	3456	137.597	1441	0.772992	-0.218778	0.848223	0.129332	0.836206	0.134502	0.132854	0.817232	0.0419822	1.12354
g340	81.9275	15070	112.558	21210	123.988	26157	111.781	3378	119.762	11505	93.1828	9423	115.533	3235	109.179	3414	116.179	4001	89.5941	5365	96.282	5630	95.9068	6449	210.201	3975	144.373	2722	156.295	2914	91.565	3085	74.8322	3320	58.317	1852	0.367474	-0.28583	0.798625	-0.0859035	0.114207	-0.416103	0.250121	0.379465	0.435899	-0.268127
g341	61.2089	765	155.661	1992	173.682	2488	121.886	251	102.116	666	103.893	714	291.984	556	247.286	525	267.172	625	175.944	716	216.655	861	145.784	666	167.057	215	69.2964	89	78.2585	100	11.8534	28	19.1128	58	24.3506	53	0.326741	-0.560285	0.0883447	0.867745	0.705509	0.228658	0.335789	-0.618345	9.72507e-06	-2.52545
g342	37.0569	6169	109.117	18608	132.586	25312	125.977	3445	131.701	11449	121.336	11103	232.493	5891	213.337	6037	206.667	6440	175.974	9535	195.76	10358	190.081	11566	230.015	3936	121.464	2073	149.781	2527	97.2785	2966	72.8177	2923	76.6591	2203	0.859648	0.140436	0.0566838	1.05106	0.167621	0.778023	0.383534	0.54413	0.90442	0.0778113
g343	20.8908	1476	12.683	918	13.5113	1095	13.2843	155	12.9919	480	10.2766	400	6.93539	75	12.6154	152	6.19448	82	7.22261	167	9.30743	210	9.21924	239	6.08656	45	8.39917	61	10.1524	73	4.90516	64	6.41153	110	2.29681	29	0.0730841	-0.687751	0.0239344	-1.06378	0.00143111	-1.11022	0.00529425	-1.21707	0.001997	-1.55169
g344	6.59464	1125	5.70357	997	6.03851	1182	8.34985	234	8.65394	771	8.40254	788	5.87763	153	4.85309	141	5.23958	168	5.36683	298	5.98713	325	4.91679	307	9.60494	169	6.9564	122	5.969	104	2.48405	78	2.3921	99	2.62886	78	0.531629	0.155671	0.149239	-0.384709	0.0758028	-0.414909	0.997839	-0.00107917	0.000547851	-1.03692
g345	16.8802	1521	16.404	1515	20.2779	2096	18.8774	280	29.9652	1410	24.484	1213	19.8267	272	21.8261	335	14.6174	247	13.7443	404	21.5661	618	18.2647	602	23.0377	214	23.3823	216	24.8793	228	24.827	410	19.2978	420	11.4867	179	0.70388	0.150506	0.751296	-0.112871	0.450805	-0.238064	0.664314	0.124096	0.488296	0.281015
g346	185.28	61980	76.9363	26366	85.1332	32662	100.155	5504	97.9617	17114	101.415	18650	116.909	5953	119.389	6789	123.495	7733	117.082	12749	88.8254	9445	115.194	14086	78.2842	2692	66.758	2289	52.1397	1768	53.774	3295	62.8347	5069	68.936	3981	0.331354	-0.538629	0.813735	-0.144186	0.506461	-0.359928	0.0216861	-1.12101	0.211611	-0.659049
g347	174.781	55599	76.2911	24862	82.0804	29946	90.9493	4753	91.076	15130	89.4714	15646	117.765	5702	130.284	7045	132.096	7866	119.821	12407	100.242	10136	116.479	13545	84.8971	2776	76.5174	2495	60.0061	1935	84.0284	4896	98.9902	7594	95.0923	5221	0.232351	-0.620634	0.992519	-0.00555104	0.666173	-0.232177	0.0632907	-0.892278	0.972641	-0.0206869
g348	101.205	6934	72.211	5069	88.0579	6919	61.4228	692	67.6227	2420	69.2655	2609	37.839	395	49.1783	573	47.4769	609	38.505	859	34.8224	759	42.2898	1060	56.2636	397	39.4165	277	41.3562	288	34.8661	438	29.286	484	24.4605	290	0.00462715	-0.710956	3.71624e-06	-1.14743	4.12898e-10	-1.41713	1.41032e-05	-1.23198	2.2026e-06	-1.32486
g349	211.033	9752	126.63	5995	147.208	7802	113.519	862	124.805	3012	87.051	2212	97.5177	686	92.7233	729	101.746	881	116.882	1758	94.3182	1386	106.79	1804	249.882	1187	281.559	1334	265.773	1245	122	1033	134.9	1504	107.406	857	0.0112298	-0.897749	0.00307817	-0.920451	0.00716854	-0.850859	0.238123	0.424333	0.65468	-0.17523
g350	168.023	14090	105.531	9066	119.775	11519	124.163	1711	112.324	4919	112.707	5196	136.359	1741	116.4	1660	114.38	1796	142.126	3880	136.697	3644	146.584	4494	77.1705	666	112.922	971	109.562	931	66.5173	1022	96.2348	1946	55.1525	799	0.130406	-0.492553	0.422116	-0.287598	0.707829	-0.130114	0.0784175	-0.679615	0.121503	-0.620283
g351	19.7421	2019	8.59388	901	8.78574	1031	14.8166	249	13.1961	705	11.1658	628	8.48498	133	11.6618	203	8.83409	170	10.1221	337	11.4819	374	12.7917	479	8.93435	94	15.0172	158	11.4036	119	22.6975	425	22.6399	559	22.5618	399	0.696792	-0.253568	0.326219	-0.550119	0.515114	-0.357634	0.56693	-0.354005	0.0252585	1.10739
g352	55.5683	5384	32.0262	3179	35.8868	3988	46.749	744	48.7351	2466	67.6114	3601	32.3654	478	29.2539	482	31.8631	578	23.5556	743	26.511	817	26.6318	944	22.0454	220	18.0827	180	17.1373	169	6.66154	119	5.43889	128	11.1115	186	0.884534	0.0866741	0.103098	-0.59112	0.00484312	-0.931079	7.50381e-05	-1.4069	9.33438e-06	-2.14211
g353	39.7639	7471	32.5681	6268	30.8384	6645	69.3323	2140	56.3384	5528	58.261	6017	209.203	5983	261.593	8354	249.184	8763	118.023	7218	149.241	8913	107.73	7399	212.275	4100	165.755	3192	136.815	2605	35.0984	1208	11.5508	524	34.2883	1112	0.0529987	0.50933	1.05864e-31	2.60802	4.2503e-10	1.61596	4.63807e-12	2.01269	0.879485	-0.0996005
g354	34.7608	2630	44.4905	3448	58.5678	5082	55.2978	688	55.9318	2210	49.2652	2049	73.6345	848	56.5865	728	53.5268	758	71.9875	1773	99.8879	2402	76.6088	2119	112.023	872	128.691	998	91.6101	703	24.5686	341	31.8469	581	29.677	388	0.825056	-0.0878064	0.540373	0.237942	0.0567548	0.615795	0.00372323	0.986569	0.255138	-0.417193
g355	17.7394	393	14.3966	327	16.0041	407	37.1273	135	18.9177	219	25.7089	313	18.3225	62	20.034	76	23.8248	99	20.7267	150	10.3227	73	14.1691	115	27.9516	64	12.1649	28	18.049	41	11.8034	48	9.5342	51	7.39084	29	0.333337	0.425586	0.609696	0.188199	0.480369	-0.325948	0.961535	-0.0268212	0.210297	-0.501214
g356	96.2651	6647	131.997	9337	145.463	11519	139.778	1586	137.868	4972	147.88	5613	99.611	1047	118.408	1390	118.289	1529	112.867	2537	128.076	2811	101.022	2550	112.517	799	95.9762	680	124.676	873	115.477	1461	115.676	1926	77.6334	926	0.715661	-0.123287	0.245809	-0.338254	0.214687	-0.366887	0.137975	-0.461148	0.9159	-0.0395422
g357	79.5436	2186	104.68	2947	114.028	3594	99.2888	449	85.6275	1229	72.1367	1090	81.6146	342	78.6142	368	84.1323	433	82.4323	738	57.2507	500	99.011	995	36.8357	105	45.8165	130	43.0241	120	107.773	543	93.2315	618	54.0179	257	0.0590159	-0.533404	0.0729414	-0.470639	0.115774	-0.561273	6.67034e-07	-1.52767	0.996454	0.00190078
g358	24.7777	5217	5.34994	1154	7.74034	1869	18.0606	625	18.6798	2054	15.0396	1741	11.8481	380	16.2059	580	14.3146	565	13.0266	893	14.5697	975	15.2963	1178	14.4338	313	32.0121	691	24.1276	515	46.4156	1790	18.692	949	48.0196	1745	0.908261	0.121894	0.969243	-0.0355653	0.937248	-0.0673794	0.439715	0.617962	0.0148083	1.82459
g359	3.69623	251	1.6082	112	2.09499	163	6.22418	70	5.27778	187	3.72003	139	5.36935	56	3.88871	45	4.73536	61	3.76457	84	7.01594	152	5.94835	148	6.80874	48	7.70321	54	6.02553	42	7.22005	90	8.96302	147	8.34796	98	0.222453	0.710884	0.189498	0.7436	0.085462	0.939057	0.025073	1.1941	4.83065e-05	1.97716
g360	51.8341	1702	66.1303	2224	65.5364	2468	63.296	342	55.7269	956	54.6439	987	53.6539	269	65.3283	365	54.3397	334	58.3408	624	58.6727	613	67.5144	811	51.8145	175	58.2676	197	46.9863	157	53.3892	322	47.9237	380	37.0035	210	0.0967948	-0.39842	0.333881	-0.270328	0.36389	-0.233945	0.097609	-0.513624	0.596847	-0.171138
g361	264.707	13743	1040.3	55330	676.051	40255	220.903	1885	118.084	3202	214.535	6123	184.97	1462	229.089	2022	220.093	2139	258.155	4363	223.81	3694	150.699	2860	579.814	3095	265.593	1414	406.211	2137	413.611	3934	411.343	5150	175.402	1572	0.000439619	-2.1639	0.000912839	-1.84222	0.00124991	-1.89681	0.121089	-0.988287	0.245897	-0.777344
g362	35.4469	6274	98.6823	17892	64.2599	13044	32.3428	941	28.1103	2599	32.2963	3143	27.8316	750	38.7308	1166	32.4581	1076	33.4532	1928	30.0228	1689	36.2659	2347	33.0705	602	26.839	487	25.1991	452	33.4766	1086	26.4376	1129	22.6647	693	0.00338783	-1.42084	0.0136722	-1.20244	0.00872154	-1.2453	0.001387	-1.53338	0.0376021	-1.03923
g363	189.753	15742	41.8094	3554	48.636	4628	188.31	2567	276.819	11994	175.15	7988	281.788	3559	297.473	4195	283.43	4402	486.817	13146	229.319	6048	372.422	11294	59.9757	512	133.931	1139	105.324	886	316.717	4813	411.975	8242	401.655	5752	0.308184	0.860879	0.0445043	1.4226	0.0204002	1.70971	0.834413	-0.189244	0.00102432	2.24894
g364	10.2173	850	19.9051	1696	21.2549	2027	20.1312	275	31.0832	1350	19.681	900	18.6464	236	25.4302	360	20.0364	312	25.5834	693	13.992	370	21.9783	668	55.465	474	40.8667	349	52.2057	440	20.5037	313	25.9808	521	20.3259	292	0.802569	0.156879	0.802591	0.13404	0.96792	0.0236386	0.00224851	1.23255	0.149679	0.629583
g365	223.223	11828	613.141	33283	351.749	21377	110.745	964	64.7084	1791	111.577	3251	80.4184	649	113.191	1020	103.812	1030	104.864	1809	60.1136	1013	68.5419	1328	30.7125	168	34.8304	190	29.7898	160	27.9901	272	45.9543	588	21.3581	196	3.38028e-06	-2.37841	1.99249e-06	-2.20199	1.74613e-07	-2.60086	2.60633e-17	-3.94341	5.07083e-11	-3.41901
g366	20.0442	2379	28.0529	3410	23.0344	3135	21.5706	421	21.9631	1361	22.6527	1478	18.3992	333	18.8289	380	21.1694	471	21.6972	838	15.7713	595	19.4178	843	49.078	599	34.7333	423	28.854	347	26.2255	570	18.1823	521	25.4808	522	0.14488	-0.422516	0.102421	-0.476008	0.0663534	-0.569029	0.363574	0.353418	0.586746	0.218283
g367	226.345	12398	212.871	11945	264.668	16626	214.037	1926	226.45	6478	208.098	6266	193.305	1612	195.733	1823	194.896	1999	170.389	3038	163.988	2856	179.991	3604	120.732	680	103.182	580	129.931	722	130.027	1305	156.445	2067	82.9029	784	0.00880936	-0.429558	0.00528279	-0.453272	8.23764e-06	-0.690538	1.88671e-09	-1.2859	0.035263	-0.697619
g368	78.1713	9442	31.1398	3854	33.9367	4702	31.8657	633	38.5523	2432	32.1467	2135	22.903	422	30.7356	632	33.8127	765	32.2416	1268	32.3221	1241	33.5566	1482	43.4697	540	49.7489	616	38.1436	467	55.2376	1222	49.1171	1431	56.256	1173	0.146265	-0.806583	0.0872833	-0.908188	0.115377	-0.793284	0.453537	-0.421623	0.47276	0.403346
g369	1378.72	165788	463.964	57155	420.186	57949	299.123	5909	377.643	23715	226.576	14978	380.157	6958	362.771	7415	365.313	8223	313.138	12257	260.902	9973	339.17	14909	90.5713	1120	95.7885	1181	67.6635	825	177.789	3916	299.291	8679	181.91	3776	0.00909082	-1.65935	0.0398908	-1.22984	0.00737103	-1.56129	6.77632e-10	-3.4579	0.0121567	-1.55616
g370	20.9892	4801	22.9729	5383	25.2197	6616	26.5782	999	25.5288	3050	25.1362	3161	17.8725	623	15.4114	600	19.2067	823	14.3755	1071	14.6743	1067	14.4872	1212	33.3763	785	15.1671	356	19.4744	452	11.0225	462	11.1833	617	7.3007	289	0.404893	-0.155658	0.00746462	-0.582116	6.81898e-09	-0.908269	0.427852	-0.337171	0.000222621	-0.994466
g371	16.0637	3253	13.5628	2814	13.5684	3152	16.3314	544	15.1136	1599	12.8918	1436	14.4568	446	12.7022	438	13.5342	514	15.2863	1008	16.1407	1039	19.7327	1461	15.1393	316	12.6598	263	12.2793	252	19.1258	710	13.2523	648	10.396	364	0.274625	-0.285899	0.287564	-0.274379	0.996389	-0.00144342	0.132474	-0.40882	0.581505	0.209535
g372	3.85664	175	4.57512	213	3.57178	186	15.9602	119	11.5933	275	9.94364	248	7.81252	54	6.47033	50	10.9025	93	13.5393	200	11.6483	168	10.0888	168	24.3343	114	30.6348	143	28.2647	130	6.51328	55	5.33319	59	7.13613	56	0.000137585	1.30059	0.0366744	0.880263	2.93819e-05	1.30813	5.2479e-14	2.49889	0.0316613	0.911809
g373	38.8988	7884	33.9894	7058	31.2421	7263	32.7715	1092	35.4443	3752	32.2017	3588	24.5086	757	24.7528	853	24.5956	934	27.3635	1806	26.7135	1721	29.2314	2166	36.6629	764	22.2503	463	13.031	268	16.1093	598	11.5814	567	15.1877	532	0.137691	-0.373262	0.00200627	-0.687775	0.00957551	-0.568641	0.0771967	-0.847404	0.00099824	-1.03816
g374	37.7671	1880	28.0705	1432	26.4412	1510	21.3532	175	18.8184	490	18.6108	510	9.7681	75	16.4724	140	20.6846	193	26.7573	434	26.2184	415	29.303	534	13.4836	69	18.3976	94	12.3571	63	16.6204	152	24.7781	298	14.7968	128	0.000781962	-0.975252	0.00473097	-1.1641	0.170253	-0.411326	0.000370505	-1.34929	0.246535	-0.478195
g375	20.4114	2976	5.36283	801	6.83792	1144	10.9674	263	11.1407	849	8.99352	721	6.90166	154	7.47563	186	8.16246	223	12.4997	594	10.9411	507	9.99841	533	11.781	177	16.8234	252	14.9021	221	11.609	310	9.54662	336	10.4842	264	0.62907	-0.397668	0.303479	-0.725051	0.786791	-0.209321	0.872804	0.128077	0.800293	0.189088
g376	18.1278	3425	20.1484	3900	21.4599	4651	18.1625	564	18.5633	1832	15.6685	1628	12.9635	373	16.4233	528	17.846	632	14.974	921	15.2616	917	15.0982	1043	27.6085	537	19.539	379	27.6819	530	11.6806	405	12.7486	581	7.51265	245	0.00693031	-0.505893	0.0294226	-0.526037	0.000108116	-0.639258	0.944621	0.0235557	0.0295435	-0.67079
g377	151.106	10299	226.127	15788	234.264	18311	268.57	3007	206.927	7365	191.091	7160	244.424	2536	208.576	2417	235.692	3007	166.061	3684	206.92	4483	207.373	5167	279.004	1955	271.976	1900	284.601	1966	137.495	1717	150.704	2477	110.92	1305	0.616755	-0.194309	0.973289	-0.0129313	0.32546	-0.31724	0.659696	0.155576	0.261203	-0.375492
g378	51.6039	737	3.76861	56	17.9235	294	160.699	377	267.54	1995	128.663	1010	147.926	322	100.073	243	91.8258	246	378.82	1760	148.507	674	213.114	1112	0	0	20.1203	30	12.0127	18	9.90757	26	4.67775	17	1.23949	4	0.00601927	2.60303	0.0275854	2.02966	0.000554822	3.10022	0.363574	-1.40315	0.0774769	-1.95816
g379	66.5173	5554	89.5621	7661	64.8554	6211	58.2934	800	38.3158	1671	51.7352	2375	28.7624	366	33.3431	474	27.8023	435	35.2177	958	31.6867	841	33.849	1034	33.7852	290	32.1891	276	28.1448	239	43.6352	668	39.1242	788	40.6427	586	0.00740911	-0.902962	4.57288e-08	-1.49366	1.94098e-07	-1.38311	4.51632e-07	-1.53514	0.0626753	-0.604555
g380	276.612	19050	216.838	15298	178.719	14116	253.952	2873	221.5	7967	237.988	9010	167.13	1752	171.679	2010	185.295	2389	210.073	4709	176.255	3859	202.19	5090	172.013	1218	165.592	1169	156.811	1095	292.161	3686	217.506	3613	246.522	2931	0.521499	-0.240991	0.0755458	-0.555831	0.168416	-0.441305	0.018553	-0.747094	0.277088	0.40246
g381	10.2936	564	10.1191	568	12.2996	773	13.5242	122	9.07301	260	17.0248	513	13.4194	112	16.2296	152	14.5968	150	16.2112	290	23.6763	413	14.6483	294	35.7916	202	20.2206	114	16.2307	91	8.63915	87	10.69	142	8.68769	83	0.960687	-0.0304257	0.341736	0.254423	0.131995	0.501407	0.0448619	0.842291	0.922047	0.0351402
g382	22.6755	4451	13.5881	2732	13.6503	3073	16.5825	535	19.3072	1979	14.911	1609	11.6318	348	13.7897	461	10.8194	398	14.0377	897	12.6958	792	13.8185	992	16.9215	342	11.4793	231	11.2965	225	10.6884	385	9.24274	438	4.74657	161	0.510165	-0.298139	0.0843331	-0.654833	0.12955	-0.545746	0.119763	-0.638472	0.0911759	-0.802739
g383	15.8612	2239	13.785	1993	14.12	2286	14.6886	341	13.5027	996	10.901	846	16.1171	347	15.2718	367	15.6569	414	17.3669	798	15.5087	696	20.6342	1065	6.9799	102	9.1855	133	4.74927	68	8.89343	230	12.9703	442	11.3472	277	0.0487856	-0.487882	0.758448	-0.0835986	0.878921	0.0459936	0.000397402	-1.35173	0.694759	-0.147935
g384	2.7205	384	1.4632	212	3.31363	537	12.3366	287	7.9213	584	5.45563	424	16.4994	355	25.9118	622	27.3865	724	25.4401	1169	28.7365	1290	42.092	2172	18.0989	263	50.3679	729	49.6195	710	126.005	3257	121.533	4136	119.28	2906	0.00371442	1.46181	8.45688e-15	3.04176	5.20583e-19	3.45261	1.0683e-11	3.71794	1.85358e-61	5.87129
g385	404.417	39612	654.533	65677	698.285	78441	617.844	9942	265.029	13557	463.394	24951	350.842	5231	443.005	7376	417.949	7663	424.706	13541	750.734	23374	701.789	25127	279.925	2819	520.47	5225	333.416	3310	265.524	4764	105.788	2499	306.507	5182	0.162658	-0.702036	0.026224	-0.722915	0.759952	-0.146674	0.0432525	-0.909498	0.047997	-1.10627
g386	17.1999	1630	13.8343	1343	14.4421	1570	14.8787	232	16.3854	811	18.3602	957	16.743	242	9.69538	157	13.9705	248	11.3828	351	10.7016	323	10.5951	367	14.5245	142	14.3718	140	20.0393	193	3.58854	63	2.99408	69	4.24692	70	0.573387	-0.18443	0.372626	-0.353847	0.00128637	-0.719533	0.614396	-0.187529	1.74774e-07	-1.81278
g387	179.962	13838	92.8404	7314	122.529	10806	79.063	999	113.588	4562	71.0746	3005	67.5069	791	71.7708	939	60.4846	871	59.6504	1493	52.4143	1282	57.5982	1619	202.892	1604	219.193	1728	228.486	1781	93.114	1312	79.0056	1465	100.747	1338	0.0367469	-0.901515	0.000777836	-1.17236	1.17169e-05	-1.46086	0.283116	0.426707	0.525624	-0.284312
g388	170.082	4613	90.8944	2526	109.942	3420	143.835	641	149.081	2112	152.891	2280	102.694	424	133.214	615	122.091	620	116.424	1028	113.892	982	103.863	1030	126.833	354	87.4826	244	104.188	287	80.8168	402	68.3124	447	76.2353	357	0.924979	-0.0527069	0.58686	-0.242706	0.307814	-0.392613	0.201742	-0.521808	0.25235	-0.476323
g389	43.6154	7206	42.9497	7270	45.4334	8609	47.6049	1292	53.7737	4640	58.8178	5342	27.5321	693	33.3281	936	31.153	964	32.0022	1721	30.6638	1611	29.0629	1756	38.0536	647	26.4325	448	29.4364	493	19.4556	589	16.5598	660	12.6304	361	0.919318	-0.0326383	2.95316e-05	-0.709704	4.09815e-07	-0.76663	0.000949957	-0.794547	9.19001e-07	-1.20778
g390	0.580108	32	2.47286	139	1.10926	70	24.2966	219	24.4233	699	33.9743	1023	57.0857	476	53.9863	503	55.5411	570	42.5265	759	68.9688	1201	37.5647	753	7.72081	44	20.1897	114	16.101	90	9.47648	96	4.36099	58	12.8104	122	3.5153e-11	3.98167	9.52857e-21	5.1136	3.09746e-16	4.89666	1.9704e-05	3.11111	0.000101549	2.93379
g391	34.2029	2899	46.6453	4050	56.1126	5454	62.9189	876	72.5982	3213	81.6116	3802	30.7294	397	32.4782	468	28.1217	447	33.293	919	23.166	625	26.9752	836	37.4654	327	27.5999	240	27.3349	235	7.97512	124	9.73584	199	10.1224	149	0.30733	0.360577	0.00727415	-0.765591	0.00266544	-0.949256	0.00819015	-0.863709	1.31833e-09	-2.03513
g392	0.635425	71	0.577834	67	0.726619	93	0.869829	16	0.581697	34	0.82201	51	0.301278	6	0.718235	14	0.479104	10	0.713236	26	1.0108	36	0.36408	15	4.05421	47	2.59931	30	4.13024	47	1.27111	26	0.440821	12	0.622148	12	0.880106	-0.101251	0.483737	-0.495354	0.856614	-0.135939	9.82428e-08	2.17953	0.505657	0.485149
g393	47.3332	8234	63.602	11334	71.3599	14237	53.855	1539	58.952	5356	50.543	4834	62.1919	1647	64.1619	1898	59.23	1929	41.5262	2352	40.2769	2228	42.5099	2704	68.6701	1228	44.6965	797	47.4853	837	29.7141	947	25.0483	1051	27.8523	837	0.0838577	-0.469957	0.608079	-0.158379	0.00106463	-0.790727	0.152007	-0.483941	0.00227899	-0.891058
g394	56.3381	955	78.2604	1359	96.5774	1878	124.432	347	104.566	926	116.251	1084	115.439	298	110.224	318	112.437	357	95.3428	526	81.3662	439	93.849	582	100.886	176	75.946	132	111.031	191	46.7521	146	50.2386	206	38.2643	112	0.456662	0.269364	0.271676	0.368457	0.983362	-0.00788482	0.961014	0.022272	0.147763	-0.521636
g395	17.335	829	39.9613	1958	53.3444	2926	70.6799	556	65.0179	1624	57.5905	1514	68.2226	497	55.2525	450	68.729	616	51.1991	797	54.432	828	40.9578	716	88.1207	434	69.0119	339	99.6934	484	26.6425	234	30.4761	352	22.0762	183	0.387052	0.501433	0.250997	0.625095	0.772694	0.176667	0.0738943	0.927986	0.697791	-0.225024
g396	17.2579	3212	12.3207	2349	14.2898	3050	18.404	563	18.1502	1764	15.3429	1570	21.2107	601	24.0707	762	22.0746	769	20.1539	1221	18.52	1096	21.2847	1448	27.1373	520	19.0669	364	16.0548	303	18.5319	632	14.8314	666	18.1021	582	0.833262	-0.0773061	0.100031	0.429538	0.445574	0.209057	0.607646	0.202144	0.146252	0.477397
g397	0.21833	9	0.299611	13	0.569963	27	0.879071	6	1.00893	22	1.20396	28	0	0	0.620137	5	1.033	8	1.24476	17	0.724845	10	0.825825	13	0	0	0	0	0.338175	2	1.38357	11	0.50547	5	0	0	--	--	--	--	--	--	--	--	--	--
g398	14.9017	1925	18.1078	2397	18.985	2813	19.2604	409	15.6281	1055	15.1827	1079	15.0678	297	17.085	376	11.9503	289	13.8778	584	12.6214	519	16.7157	790	12.0506	160	15.9927	212	14.0485	184	14.3296	340	15.8721	495	11.7747	263	0.125428	-0.375793	0.149147	-0.423949	0.0444968	-0.507532	0.0617566	-0.593108	0.835224	-0.0663984
g399	6.60301	575	12.1765	1087	14.701	1468	22.3788	321	21.9533	999	16.3989	785	19.4504	258	30.458	451	20.3398	332	22.5845	641	27.3783	758	24.6227	784	25.5946	230	46.2577	413	38.4059	339	20.5413	328	23.943	503	16.3811	247	0.23674	0.549257	0.0491624	0.886005	0.0209973	0.92051	0.00244771	1.44565	0.0085784	1.11047
g400	5.43274	794	1.21701	183	1.47969	248	1.44173	35	1.95377	150	1.31193	106	2.06982	47	2.29173	57	1.93338	53	5.31757	253	3.32545	155	2.91519	156	3.47872	53	2.75639	42	2.83265	42	3.22391	87	4.92683	174	1.6559	42	0.19388	-1.10638	0.528246	-0.557679	0.774154	0.263044	0.884011	-0.135028	0.586676	0.483357
g401	597.874	90133	906.509	140002	1032.7	178553	513.102	12708	539.201	42452	447.129	37056	568.178	13038	491.69	12600	509.596	14381	451.205	22141	541.547	25952	387.518	21356	417.645	6472	367.567	5680	380.13	5807	440.653	12168	493.284	17933	207.247	5393	0.000288233	-1.07011	0.0039402	-0.874354	0.000489543	-1.11521	2.59342e-06	-1.41694	0.0396606	-0.927949
g402	10.7345	692	25.1943	1663	32.1458	2375	27.2971	289	30.0205	1010	32.8104	1162	21.587	212	22.0514	242	25.1629	304	25.7593	541	24.622	505	28.9695	683	31.6754	210	45.8564	303	46.1986	302	35.5164	419	29.9598	466	18.7771	209	0.887623	0.106161	0.805776	-0.158996	0.98702	-0.00954458	0.302607	0.585941	0.333923	0.546488
g403	2.70019	1556	8.20554	4842	5.58197	3687	3.72436	353	3.17728	956	3.38358	1072	2.65115	233	4.32275	424	3.84331	415	4.06868	763	4.17627	765	3.77668	796	6.33832	376	4.6204	273	5.18782	303	7.08756	748	5.84044	812	5.1829	516	0.0642012	-1.00409	0.157758	-0.805736	0.186887	-0.70643	0.561788	-0.342389	0.522835	0.365365
g404	12.6785	1360	13.1407	1444	13.8936	1709	19.2354	339	23.1535	1297	20.2844	1196	17.0625	279	19.4948	356	17.803	358	20.4082	713	19.7514	674	19.8523	779	44.4064	490	32.9888	363	34.1049	371	32.9564	648	20.4339	529	15.3383	284	0.110973	0.347774	0.194271	0.266308	0.0356092	0.354847	3.94648e-07	1.18774	0.00604213	1.01329
g405	69.7999	4396	27.6105	1782	35.321	2552	111.61	1155	93.7323	3083	104.198	3608	229.656	2202	157.045	1682	187.597	2212	163.91	3361	199.802	4000	170.875	3934	295.532	1914	198.345	1281	223.295	1425	221.458	2555	248.515	3775	200.349	2178	0.0765796	0.898092	2.98461e-05	1.92518	6.17461e-05	1.76562	2.9708e-06	2.12693	1.23715e-08	2.57082
g406	16.1149	1033	14.9277	980	15.587	1145	29.8373	314	23.7887	796	23.7767	838	38.4396	375	27.3351	298	28.302	340	22.1528	462	27.3464	557	25.4714	597	47.4051	313	33.1911	218	47.4862	309	35.0031	411	21.64	335	26.6102	295	0.0696263	0.404489	0.00278266	0.826662	0.0358729	0.441727	1.48018e-05	1.15589	0.000637742	1.07529
g407	25.4077	1487	17.2759	1036	19.4118	1303	28.8972	278	22.2809	681	24.3737	785	21.634	193	33.8086	337	18.7826	206	23.3529	445	22.4694	418	25.4378	545	24.017	145	23.8901	144	30.9464	184	9.71754	105	9.81801	139	12.4048	126	0.929953	-0.0408268	0.899799	0.065737	0.901562	-0.0436496	0.901915	0.0531511	0.0702988	-0.700722
g408	0.357237	24	0.904319	61	1.69468	127	5.08193	55	5.97213	204	5.96677	215	12.4897	125	8.87557	99	12.8928	158	4.28402	92	5.31797	111	9.07948	217	7.39895	50	4.48753	31	3.28972	22	1.2804	16	2.26846	36	0.628218	8	0.000455882	2.23582	1.31768e-08	3.36756	0.000309036	2.43187	0.00520858	2.08483	0.395019	0.801549
g409	38.8008	2756	12.9407	942	11.4992	937	45.2651	529	44.729	1659	38.0748	1487	33.8994	367	44.1211	533	37.9687	505	41.2782	955	41.723	942	48.6033	1262	23.8339	174	31.3924	229	28.2073	203	52.8819	688	65.3586	1120	62.2853	764	0.342652	0.684133	0.323133	0.672858	0.20834	0.804507	0.896373	0.102047	0.00394989	1.7472
g410	14.15	2116	10.7028	1640	10.616	1821	15.5391	382	15.6611	1223	14.9468	1229	10.5583	241	11.7366	299	8.95629	251	9.36409	456	9.54015	454	11.0454	604	5.69779	88	4.2153	65	5.22837	80	3.24625	89	3.26592	118	2.87114	75	0.879674	0.0591133	0.248077	-0.373194	0.0753083	-0.489184	1.18039e-06	-1.52361	7.40467e-08	-1.67522
g411	27.764	2061	71.4718	5435	77.0277	6557	69.26	845	63.9969	2481	73.3284	2992	101.361	1146	89.7528	1133	86.3616	1200	98.0384	2369	72.1914	1704	78.6251	2134	96.687	738	80.1105	610	71.1267	535	26.4545	360	35.0448	628	24.771	318	0.917095	-0.0775744	0.383515	0.474795	0.652484	0.262095	0.737574	0.196705	0.134424	-0.77977
g412	51.2512	10808	52.0087	11236	58.6003	14173	56.8468	1970	64.2722	7079	58.6898	6804	47.2844	1518	47.8629	1716	45.3779	1792	45.777	3143	48.1245	3226	44.4669	3428	88.8698	1927	64.5428	1396	56.2663	1203	46.3001	1789	35.2294	1792	31.4783	1146	0.425096	-0.160647	0.0125808	-0.390089	0.00184011	-0.46635	0.834788	0.0716577	0.294521	-0.282558
g413	43.7988	6385	33.6548	5026	31.8798	5330	28.3243	679	27.5061	2094	32.3547	2593	25.7664	572	26.9449	668	24.3325	664	22.3359	1060	24.7262	1146	23.6522	1261	30.9406	464	27.6515	414	28.1395	416	19.7052	527	23.579	829	19.5262	492	0.0324669	-0.629197	0.00884023	-0.698221	0.000459588	-0.875164	0.0274807	-0.635227	0.0817544	-0.560798
g414	52.7754	5546	50.4766	5434	48.8416	5887	59.5674	1029	58.9101	3233	74.6808	4315	39.7086	636	42.5899	761	45.9077	904	46.3611	1586	29.1193	973	38.6196	1484	30.5893	331	22.9791	248	25.4083	271	10.1316	195	9.59863	244	10.3933	189	0.937578	0.0300445	0.0298695	-0.436695	0.0251807	-0.657949	8.99991e-08	-1.24811	3.43606e-17	-2.09092
g415	18.4021	5211	30.3501	8804	19.9724	6486	15.7675	734	14.7459	2181	15.2882	2380	12.3777	534	13.6908	659	11.858	629	13.7926	1272	14.0217	1262	12.9031	1336	20.9257	609	16.5378	480	14.745	424	6.76598	351	6.60806	452	8.85486	433	0.00800732	-0.911929	0.00168049	-1.05662	0.00238845	-1.00807	0.0655275	-0.709554	0.000597415	-1.38075
g416	118.416	12043	104.837	10922	84.5089	9857	45.543	761	55.8296	2965	69.348	3877	50.275	779	55.9742	968	58.5327	1115	97.7875	3237	58.8505	1903	87.7865	3264	23.5064	246	15.5778	163	15.8293	164	18.4385	344	42.4391	1041	24.982	439	0.000585162	-1.16809	2.83672e-05	-1.09769	0.11139	-0.581351	6.20192e-19	-2.79577	0.000351611	-1.60446
g417	26.9789	3009	42.4914	4854	45.7219	5848	36.7202	673	41.9356	2442	40.0686	2457	23.612	401	26.5339	503	25.1329	525	31.6689	1150	23.9732	850	29.9571	1222	23.7413	273	18.768	215	24.2994	275	15.2748	312	13.8712	373	11.7612	227	0.487298	-0.265255	0.010109	-0.798701	0.0483168	-0.6666	0.00138454	-1.08112	0.000137841	-1.25067
g418	27.3028	926	29.7707	1034	25.8759	1006	29.3383	164	27.7143	491	31.5902	589	34.7706	180	23.3033	135	25.8853	165	31.1044	344	29.1812	315	32.9768	409	24.9542	87	24.212	85	23.4286	81	24.962	155	27.8881	228	15.0026	88	0.44926	-0.219808	0.671395	-0.168208	0.791171	-0.0756266	0.116429	-0.485994	0.881676	-0.0644225
g419	33.9455	2029	34.2604	2098	34.2903	2351	27.8941	274	28.9698	905	26.4464	869	23.3189	213	24.3712	248	26.722	299	30.4552	593	26.9804	513	34.8479	762	29.6074	182	26.7406	164	20.3749	124	24.2189	266	26.0258	376	18.8262	195	0.000350352	-0.614996	0.000936876	-0.64876	0.0752123	-0.394188	0.0128891	-0.715198	0.228762	-0.329496
g420	35.6341	8875	25.7196	6563	24.7295	7064	18.0604	739	17.5196	2279	13.9482	1910	23.9643	909	21.382	906	21.5987	1007	21.0627	1708	18.5743	1471	23.0975	2103	14.9724	384	12.9314	331	6.26119	159	14.6702	670	16.6687	1002	10.6999	460	0.000124004	-1.12383	0.065909	-0.554481	0.0149707	-0.703129	0.000242381	-1.63349	0.0197016	-0.806581
g421	1.68259	54	1.53508	50	2.27316	83	20.0195	104	5.90413	98	13.9848	243	27.8969	135	46.8242	252	30.3985	180	23.3059	240	38.1772	384	28.1647	326	21.0299	69	34.0749	111	43.1671	139	85.6986	496	92.0757	702	78.2756	427	1.02068e-05	2.52191	2.36717e-32	4.06254	7.5729e-30	3.77971	1.43702e-18	3.87774	9.78555e-97	5.7769
g422	125.017	9279	131.274	9982	155.861	13267	95.0998	1160	94.4148	3660	83.3562	3401	116.805	1320	92.692	1170	87.4615	1216	83.4187	2016	102.857	2427	80.1206	2174	98.2024	750	64.5256	491	74.6212	562	88.5036	1204	113.988	2041	39.2831	504	1.26202e-08	-0.908802	0.00805868	-0.654574	4.28662e-05	-0.867924	2.07772e-05	-1.0972	0.256793	-0.547875
g423	81.1032	2996	68.2194	2581	74.3397	3149	107.237	651	93.2857	1800	109.676	2227	135.653	763	109.181	686	108.879	753	97.7861	1176	107.868	1267	91.6335	1238	131.623	500	97.2022	368	109.229	409	76.5768	518	80.0699	714	61.3398	391	0.556397	0.155239	0.058695	0.474858	0.462674	0.168943	0.27202	0.293364	0.475049	0.199869
g424	22.247	2898	21.6314	2887	21.2687	3177	12.7325	273	12.0643	821	12.3935	888	7.26749	145	11.2825	250	9.99611	244	10.356	440	12.4635	516	12.5668	599	16.8036	225	7.29162	98	8.44688	112	9.70729	232	10.7311	338	6.21576	140	1.17393e-11	-1.12606	5.12874e-08	-1.37969	3.91922e-09	-1.12428	0.00125359	-1.31593	0.000615941	-1.05781
g425	13.197	1517	12.3931	1459	13.3245	1756	20.1992	382	18.8829	1134	18.5457	1172	25.1451	440	22.399	438	23.131	498	25.5086	954	28.1912	1030	26.5974	1118	53.9909	638	34.552	407	26.8911	314	9.57612	202	11.3369	315	12.0658	240	0.160565	0.249074	0.000337534	0.674046	2.57575e-07	0.80293	0.000333998	1.26181	0.964155	0.0168798
g426	11.4369	1166	7.48154	781	10.3718	1212	15.0028	252	17.5215	933	10.5546	592	10.0247	156	10.4977	182	10.3925	199	11.9035	395	9.47615	307	10.3241	385	15.5762	164	15.0353	157	9.29614	96	23.8928	446	19.3734	476	12.3218	217	0.585573	0.241609	0.784232	-0.103241	0.730477	-0.122036	0.73533	0.156671	0.00188135	1.1516
g427	262.514	6838	476.708	12721	206.966	6183	255.847	1095	136.704	1860	287.346	4115	192.408	763	149.341	662	168.809	824	182.542	1548	81.2612	673	120.969	1152	7.75388	21	8.52021	23	7.86291	21	3.23073	16	39.1647	247	8.4941	39	0.180581	-0.812928	0.0196178	-1.09582	0.00363316	-1.55888	3.24387e-31	-5.59346	4.16259e-06	-3.98945
g428	29.2313	7917	25.5144	7079	25.7365	7994	23.3214	1038	30.1467	4264	27.158	4044	23.1184	953	22.0253	1014	21.2459	1078	22.0984	1949	19.3444	1666	23.1904	2296	36.1824	1008	25.0838	697	26.4731	727	23.8821	1185	14.4706	946	15.3161	716	0.258784	-0.312398	0.023072	-0.467667	0.00655977	-0.560328	0.554582	-0.181374	0.311263	-0.354734
g429	39.467	3662	44.765	4255	55.4159	5897	68.105	1038	80.1178	3882	94.2843	4809	36.9351	522	35.9983	568	43.2369	751	37.9455	1146	25.6806	758	27.2812	926	49.0109	468	34.3092	327	38.1508	359	24.2125	412	17.3081	388	18.8226	302	0.102068	0.492212	0.0741265	-0.447284	0.00371297	-0.853618	0.084629	-0.498222	0.000784858	-0.963371
g430	39.1261	1620	64.1892	2722	49.9938	2374	36.3014	247	34.3362	743	42.7133	972	20.9416	132	29.8678	211	31.6899	246	36.0109	486	40.2564	530	30.8482	467	26.1483	112	17.5109	75	43.8536	184	5.62189	43	4.49508	45	4.44114	32	0.0324553	-0.752834	0.00258812	-1.08696	0.0248028	-0.76462	0.0235465	-1.11315	1.96755e-17	-3.15621
g431	67.8441	2082	75.7943	2383	75.2542	2649	86.2955	436	67.2371	1078	75.6728	1277	52.9674	248	55.4475	290	56.7927	327	65.3468	653	60.4205	590	60.2989	677	61.1108	193	47.014	148	44.9494	140	41.8365	236	39.1306	290	27.2078	145	0.290989	-0.254826	0.00247877	-0.59188	0.0124374	-0.47649	0.00213442	-0.817609	0.00549098	-0.780644
g432	61.9225	2111	125.451	4380	96.843	3785	114.207	640	89.0538	1585	123.252	2309	80.672	419	71.3384	414	80.7422	516	118.403	1314	96.774	1049	100.119	1248	58.6043	206	52.1465	183	81.4521	282	36.4304	228	44.8749	369	28.5474	168	0.838976	-0.119277	0.26035	-0.478573	0.841357	-0.0972517	0.0515574	-0.864702	0.00693979	-1.13899
g433	3.64262	157	14.3486	633	12.2385	604	17.0835	121	15.8117	356	15.7691	373	20.0567	132	16.5814	122	12.2269	99	11.8879	167	16.8486	231	11.3464	179	19.7021	88	17.6875	78	19.626	86	9.63874	76	7.35947	77	8.19483	61	0.634857	0.37252	0.496308	0.512924	0.832979	0.165753	0.362035	0.620686	0.98499	-0.0155618
g434	3.45899	439	9.56893	1242	11.1955	1627	18.8342	392	29.3774	1944	21.904	1526	11.0672	214	12.6379	273	11.3545	270	27.4923	1134	24.5941	991	21.4376	993	16.9011	221	19.0044	247	18.2251	234	33.3394	774	29.0834	889	38.296	838	0.0319167	1.23231	0.573328	0.357111	0.00832487	1.36881	0.114304	0.876444	6.60145e-06	2.32233
g435	75.3836	2152	21.254	622	24.8027	812	71.3574	335	58.2548	869	85.8645	1348	57.0558	248	62.7497	305	51.8443	278	93.7494	872	78.1352	709	61.9252	647	84.1597	247	142.913	419	115.455	334	117.524	615	90.0724	621	104.738	517	0.531143	0.502225	0.698049	0.30372	0.306844	0.699824	0.0669932	1.20845	0.0100499	1.59613
g436	43.1644	4213	20.7923	2079	23.4387	2624	47.4875	762	47.2095	2407	51.6169	2770	31.7665	472	37.2814	619	27.9342	511	42.5076	1351	36.7328	1140	36.6161	1307	56.6606	569	58.4163	585	46.0566	456	29.9752	536	25.4914	600	29.2693	493	0.395245	0.422628	0.942057	-0.0431509	0.743777	0.162823	0.19878	0.586321	0.698833	0.195356
g437	11.9399	1300	7.83457	874	9.11299	1138	14.2934	256	17.469	993	20.157	1206	14.1356	235	15.4859	287	12.7994	261	17.9931	638	17.3619	601	16.428	654	27.3442	306	38.1686	426	40.3823	446	32.0142	639	16.8984	444	29.5351	555	0.14756	0.536343	0.2753	0.366613	0.035402	0.600636	7.24381e-06	1.58638	4.90011e-05	1.6886
g438	103.648	10615	99.5728	10447	125.327	14720	48.6368	819	86.5247	4628	43.9136	2473	33.9022	529	35.7828	623	36.267	696	38.3767	1280	46.2637	1506	29.031	1087	220.899	2326	115.018	1208	155.038	1609	47.8135	897	39.6621	980	39.5898	700	0.00207396	-1.18518	4.40381e-30	-1.81545	2.78647e-11	-1.76741	0.460329	0.272946	4.02753e-07	-1.12486
g439	243.39	20670	125.581	10926	123.489	12028	91.9989	1284	91.0943	4040	87.6914	4094	99.5489	1287	118.759	1715	112.852	1794	92.7457	2564	100.357	2710	95.6235	2969	116.701	1019	110.084	959	130.182	1121	88.1961	1372	90.6532	1857	74.8506	1098	0.00427975	-1.18879	0.0708619	-0.769409	0.0108364	-1.01818	0.0741776	-0.765972	0.0987211	-0.726933
g440	167.513	10042	102.933	6322	110.178	7575	165.386	1629	177.035	5543	209.949	6919	136.368	1245	143.653	1464	152.984	1717	153.812	3002	108.297	2064	127.018	2784	183.379	1130	162.381	998	143.409	872	61.0976	671	48.3128	699	75.7367	784	0.618693	0.219936	0.988423	-0.00612816	0.603507	-0.211492	0.886601	0.0610721	0.0656927	-0.786153
g441	859.251	29740	1041.89	36943	1198.12	47560	1118.09	6358	937.808	16952	918.889	17484	905.191	4769	868.911	5113	858.381	5562	619.327	6978	851.432	9368	659.252	8341	474.432	1688	429.43	1524	540.054	1895	433.254	2747	863.218	7205	484.334	2894	0.11759	-0.373899	0.062361	-0.419191	0.00280939	-0.780059	2.04203e-08	-1.396	0.193938	-0.553904
g442	69.9847	4033	60.4662	3570	71.3085	4713	69.301	657	75.8862	2284	73.1103	2317	67.7292	595	82.2179	806	65.3799	706	63.164	1185	61.6799	1130	64.3583	1356	94.5837	561	70.2896	416	72.8123	426	56.7078	599	52.8843	735	47.5513	473	0.348681	-0.196977	0.729593	-0.0926354	0.0444968	-0.332605	0.834766	-0.0619593	0.640144	-0.118681
g443	26.7144	5787	26.9292	5976	27.1687	6749	27.0311	962	28.0117	3169	22.6631	2699	19.0125	627	21.8555	805	23.1449	939	19.771	1394	15.9747	1100	19.5901	1552	14.9061	332	21.6926	482	17.5239	385	13.0872	520	8.4168	440	8.82836	331	0.0592669	-0.376392	0.0056849	-0.526015	5.82643e-05	-0.789268	0.00474601	-0.865625	4.51163e-05	-1.17918
g444	36.1431	2244	24.9789	1589	30.8348	2196	50.2229	513	45.4328	1474	52.5477	1794	42.9619	406	43.4194	459	46.922	546	32.8836	665	36.181	715	41.6873	947	36.282	232	38.8551	248	35.0068	221	15.8471	181	14.6162	219	17.5288	188	0.20072	0.374623	0.211723	0.349871	0.9331	0.0282187	0.940817	-0.0280152	0.0414078	-0.685877
g445	38.408	2467	66.8462	4399	67.3634	4963	19.3068	204	6.23981	210	17.1766	607	4.73475	47	16.9124	185	10.975	132	1.61136	34	6.43947	132	7.61567	179	1.65916	11	8.85526	59	4.30131	28	18.8784	223	5.32147	83	9.79383	109	1.62747e-05	-2.33295	8.06949e-07	-2.59355	7.33464e-10	-3.70382	4.57876e-09	-3.7943	0.000152378	-2.10875
g446	25.3231	5079	23.3703	4802	22.5871	5195	14.5347	479	11.0489	1158	10.5455	1163	13.6615	417	20.0051	682	16.5507	622	19.8667	1297	18.0854	1153	25.5739	1875	6.46935	134	8.78659	181	8.02537	164	16.6305	611	20.4905	991	9.92107	344	5.44554e-09	-1.30896	0.00650091	-0.699251	0.12071	-0.412331	2.73218e-11	-1.90106	0.338129	-0.37682
g447	199.505	2563	590.665	7773	606.836	8941	603.785	1275	614.113	4120	686.833	4851	631.291	1235	710.625	1552	712.246	1713	831.646	3478	1513.86	6182	854.087	4011	1517.58	2004	2376.71	3130	2969.36	3865	1783.22	4196	1838.34	5695	1641.92	3641	0.853576	0.141115	0.540524	0.372725	0.105863	0.956904	0.000296877	2.01374	1.17462e-05	2.16407
g448	28.3636	2389	34.1925	2950	37.8626	3657	33.8365	469	31.2623	1375	34.0299	1576	23.2409	298	25.8671	371	22.8856	361	28.2722	775	35.975	963	28.2887	871	48.4264	420	43.2144	373	46.7754	400	35.6731	551	34.9237	710	31.1932	454	0.153046	-0.330361	0.00289544	-0.66534	0.177345	-0.358157	0.550449	0.168557	0.322156	0.265508
g449	394.297	23637	400.28	24582	436.981	30043	491.349	4839	380.62	11916	603.358	19883	292.692	2671	303.269	3091	315.315	3539	306.494	5981	240.634	4586	300.748	6591	136.938	844	157.947	971	174.543	1061	176.5	1938	163.25	2360	186.809	1933	0.906138	-0.0517345	1.10123e-05	-0.621814	8.36677e-05	-0.779378	9.57897e-13	-1.68235	4.41927e-05	-0.975282
g450	5.07851	676	3.39999	464	3.5868	548	2.12769	47	6.01467	419	3.58464	263	3.84541	78	3.4569	79	2.91974	73	4.27072	186	6.57275	279	5.65917	276	19.1215	262	6.65238	91	10.6355	144	7.55983	185	7.91151	254	6.50181	150	0.618835	-0.338761	0.29334	-0.42563	0.614363	0.210289	0.0111937	1.27355	0.00123721	1.10378
g451	21.3246	3071	12.2346	1805	13.2615	2190	21.7595	515	20.4777	1540	18.6041	1473	32.4496	712	31.1361	762	33.5531	905	29.6518	1390	29.9337	1370	31.6691	1667	52.6963	780	37.8432	559	37.6905	550	12.5456	331	11.347	394	14.8734	370	0.921329	0.0539346	0.0136979	0.861733	0.0374733	0.717429	0.00203717	1.14704	0.963861	-0.0235509
g452	34.9881	7279	22.8335	4867	23.7974	5678	24.0162	821	25.6532	2787	25.0916	2870	23.1888	735	23.6333	836	21.2508	828	24.8011	1680	27.2739	1804	27.394	2084	27.2777	584	26.6107	568	25.4822	538	41.1101	1567	36.2285	1818	42.6191	1531	0.191884	-0.446531	0.167197	-0.453299	0.387369	-0.283798	0.330396	-0.337781	0.0226732	0.799831
g453	5.72338	589	3.32964	351	4.91505	580	11.0905	188	11.0529	594	11.3258	640	4.36232	69	5.70838	100	7.28915	141	10.9852	368	8.65222	283	10.6332	400	3.29459	35	22.5917	238	18.2452	190	39.038	735	26.9672	669	33.1199	588	0.00306647	0.950228	0.794729	0.136752	0.00790032	0.879295	0.0737214	1.39989	3.23123e-19	3.07268
g454	301.095	48508	189.668	31304	207.083	38263	216.36	5727	239.528	20153	245.8	21769	208.637	5117	200.353	5487	198.085	5974	194.673	10209	164.693	8434	166.641	9814	134.177	2222	93.8091	1549	85.0342	1389	69.2012	2042	52.2568	2031	63.4821	1766	0.409029	-0.310428	0.235596	-0.391752	0.0369961	-0.651124	2.13182e-05	-1.46365	8.33518e-07	-1.67428
g455	250.562	5097	485.298	10112	668.217	15587	832.071	2781	827.849	8793	895.133	10009	782.244	2422	777.291	2688	719.681	2740	675.595	4473	982.04	6349	582.57	4332	1024.24	2142	739.707	1542	1114.57	2298	974.559	3631	1092.07	5357	544.514	1912	0.252676	0.563993	0.270131	0.524245	0.405086	0.444349	0.118071	0.744899	0.0214468	1.13439
g456	52.7172	8578	45.834	7640	53.3534	9957	62.6768	1676	43.9115	3732	39.3739	3522	53.3414	1322	70.0724	1939	66.5674	2028	80.5366	4266	100.907	5219	77.7486	4625	325.62	5446	284.526	4745	268.201	4422	113.713	3389	122.971	4826	92.461	2597	0.213371	-0.380935	0.606455	0.134345	0.0158262	0.53058	5.82426e-31	2.23424	5.8897e-10	1.35412
g457	22.8697	2910	18.4395	2403	19.987	2916	27.5779	577	20.6545	1373	20.5206	1435	17.2484	334	18.7199	405	15.7154	375	20.5695	852	17.9146	725	21.4786	999	17.4515	229	19.6516	257	15.7315	203	17.7729	415	13.782	423	16.8184	370	0.617192	-0.15941	0.0701655	-0.435282	0.252203	-0.273937	0.084655	-0.504337	0.783915	-0.0956274
g458	10.602	610	17.5664	1034	21.831	1439	26.9942	255	23.1683	696	15.0664	476	13.8166	121	15.3029	150	15.5219	167	15.337	287	16.7799	307	12.7361	268	37.4775	222	15.429	91	37.7647	220	7.11144	75	8.21992	114	6.09911	61	0.91901	0.0667696	0.437898	-0.341936	0.36355	-0.389569	0.321349	0.554767	0.0222788	-0.966788
g459	7.77804	729	6.17614	593	6.63731	714	10.1952	157	8.20733	402	9.52093	491	5.05591	73	4.69896	75	6.00629	106	4.57367	140	4.09499	122	4.58449	157	4.95801	48	6.54996	63	6.68635	64	1.60377	28	3.04955	69	1.04829	17	0.735465	0.117242	0.0696545	-0.563953	0.000453289	-0.876947	0.224457	-0.464198	0.0015259	-1.60568
g460	0	0	0	0	0.131318	6	0	0	0.501234	10	0.937505	19	0	0	0	0	0.983947	7	0	0	0.805589	10	0	0	0	0	2.54651	10	0	0	0	0	0.732308	7	0	0	--	--	--	--	--	--	--	--	--	--
g461	25.831	4826	22.8747	4378	21.0617	4513	17.1249	526	14.3193	1397	10.6537	1094	14.4517	411	17.6886	562	19.735	691	19.2644	1172	18.3583	1091	26.079	1781	5.02534	97	11.5983	223	7.94883	151	19.6028	671	24.9986	1127	13.3815	432	0.000272151	-1.05961	0.0199355	-0.620864	0.201586	-0.378753	5.21471e-05	-1.78122	0.92024	-0.0418122
g462	23.877	6654	13.1798	3763	9.80402	3134	11.848	543	11.2098	1632	13.3882	2051	8.82544	375	9.72426	461	10.046	525	10.452	949	12.1741	1079	12.912	1316	17.6429	506	16.5095	472	11.838	335	29.0998	1486	25.4779	1713	29.9841	1443	0.189303	-0.691369	0.0546016	-0.91247	0.177756	-0.652641	0.546048	-0.333857	0.0249017	1.08561
g463	6.0362	516	14.2918	1252	17.5523	1721	20.5631	289	16.7746	749	14.5247	683	16.7899	219	13.6346	199	16.7045	268	19.1943	534	17.0349	463	13.3247	417	62.7605	552	31.4285	276	53.5326	464	21.377	335	14.5649	301	8.00344	119	0.842885	0.143354	0.827042	0.143113	0.802231	0.156402	0.00143481	1.66208	0.483559	0.444937
g464	1.09066	137	1.06189	137	1.62667	235	2.57902	54	2.75875	181	2.70493	187	2.88358	56	1.24061	27	1.79125	43	2.705	111	3.38425	136	3.04682	140	7.90392	103	3.87419	50	4.46926	57	2.32823	54	2.18964	67	4.5017	98	0.017168	0.793474	0.405968	0.493162	0.0013491	1.04158	5.03022e-05	1.80671	0.00395964	1.54291
g465	5.339	1231	5.23981	1238	5.75124	1521	7.50619	285	6.51049	784	6.53882	829	5.65031	199	3.48601	137	3.67826	159	4.63416	348	6.01639	441	5.63433	475	12.1153	288	7.07321	168	9.33431	219	6.32468	268	7.05676	393	5.91165	236	0.969587	0.011225	0.13152	-0.531252	0.294415	-0.245962	0.110535	0.502955	0.0480913	0.48783
g466	30.4201	2741	16.0713	1484	16.6482	1721	21.2593	315	23.6478	1113	27.4128	1358	37.2704	512	39.3891	604	35.7039	603	29.0519	852	39.4323	1130	31.1465	1026	34.116	316	22.0265	204	21.3639	196	22.4911	372	13.4462	293	15.0503	235	0.840789	-0.122474	0.125648	0.63884	0.359526	0.411074	0.982114	-0.0124272	0.886331	-0.0784615
g467	94.9215	3980	78.8393	3387	80.7809	3885	68.1023	470	62.3563	1366	71.5734	1650	74.2498	474	84.1863	600	77.6315	610	87.6718	1197	62.8308	838	86.4498	1325	56.1972	243	46.3654	200	45.9285	196	42.472	327	47.5684	481	36.2309	263	0.00408597	-0.650168	0.206239	-0.299694	0.233247	-0.346686	1.81584e-05	-1.07443	0.00427635	-0.772583
g468	142.109	12119	143.827	12566	160.479	15696	125.619	1760	130.209	5799	125.829	5899	93.5002	1214	100.785	1461	92.527	1478	89.0476	2472	89.627	2430	92.1447	2873	60.6748	532	53.6895	470	52.1834	451	73.7602	1153	68.9816	1419	53.18	783	9.33281e-05	-0.539672	1.09296e-08	-0.825195	1.08026e-13	-0.961653	2.23008e-19	-1.71879	1.53e-05	-0.951548
g469	89.3716	3429	76.2501	2997	74.0172	3257	70.7154	446	72.575	1454	103.49	2183	48.5086	284	38.5626	252	43.5233	313	41.873	523	44.907	548	49.2918	692	44.9066	178	47.6617	188	28.4297	111	23.1051	163	24.6064	228	25.7006	171	0.485703	-0.270231	1.68865e-05	-1.06351	5.81356e-07	-1.06155	0.000230594	-1.27761	3.13015e-07	-1.45811
g470	35.9013	3940	25.6879	2888	26.8713	3382	28.1547	508	23.1035	1324	25.1023	1515	20.5514	344	16.1907	302	19.6306	404	21.1187	755	22.587	788	23.9342	960	10.334	117	8.25909	93	9.68699	108	22.3602	450	26.5157	702	15.2398	289	0.0689675	-0.534912	0.00460365	-0.837579	0.0159206	-0.631813	4.20273e-11	-1.94453	0.553089	-0.236521
g471	47.4355	7575	44.5417	7287	46.5688	8529	36.3648	954	26.1743	2183	20.0348	1759	31.5906	768	34.072	925	33.0571	989	32.9565	1713	30.7812	1563	40.4871	2364	17.9687	295	19.5171	320	19.9355	323	25.8383	756	28.2643	1089	15.8723	438	0.000377447	-1.07511	1.41971e-05	-0.678056	0.00175497	-0.654184	8.35182e-13	-1.564	0.0159794	-0.758083
g472	360.588	17885	454.963	23117	378.769	21546	171.323	1396	126.523	3278	180.651	4926	116.961	883	116.397	982	120.247	1117	133.305	2153	106.262	1676	94.4708	1713	77.0256	393	52.0505	265	70.9692	357	57.863	526	80.9291	968	25.354	218	1.49204e-09	-1.64075	1.6962e-20	-1.94899	2.44256e-15	-2.08366	1.20978e-25	-2.88693	1.1228e-08	-2.65087
g473	126.584	21681	147.228	25833	151.576	29775	60.925	1715	64.6115	5780	53.9616	5081	42.7588	1115	50.077	1458	46.946	1506	46.0986	2570	42.5628	2318	42.5785	2666	51.7171	911	36.7832	646	43.1935	750	28.0005	879	32.4108	1339	23.507	695	2.98937e-19	-1.5614	3.31809e-25	-1.79446	2.67779e-30	-1.93814	6.93161e-18	-1.99497	5.41583e-19	-2.10272
g474	17.216	2602	35.4825	5493	22.6481	3926	13.5588	337	10.0569	794	11.2265	933	14.219	328	20.202	519	17.9617	509	16.0415	790	16.2266	780	17.2224	952	16.8216	262	22.1977	344	19.0111	292	20.3834	565	20.1983	737	25.033	653	0.000389524	-1.44287	0.0994382	-0.724505	0.0326175	-0.85973	0.141708	-0.675736	0.930098	0.045884
g475	70.704	5109	63.5237	4703	61.248	5076	49.0848	583	43.3521	1636	42.8296	1702	46.2735	509	52.9442	651	54.0294	731	44.915	1057	49.3214	1133	45.1551	1193	29.708	221	26.5838	197	22.2465	163	39.7102	526	44.0352	768	31.5685	394	1.27449e-05	-0.854321	0.0119287	-0.542979	0.000153067	-0.732921	4.04072e-10	-1.61595	0.0569314	-0.527736
g476	61.3539	975	69.2991	1128	103.085	1878	149.656	391	115.243	956	148.124	1293	126.019	305	106.512	288	116.708	347	125.988	652	144.289	729	107.549	625	194.756	318	153.042	250	223.31	360	160.288	467	102.534	393	71.4623	196	0.129824	0.515954	0.23106	0.404166	0.16664	0.462635	0.00323166	1.00072	0.0849517	0.749427
g477	57.3448	7326	56.4343	7386	49.2551	7217	49.1821	1033	53.5951	3576	57.0048	4003	37.6226	732	39.1976	852	42.8322	1025	41.8379	1740	41.9929	1706	46.4107	2168	43.3736	570	34.9692	458	41.1283	533	31.6679	741	29.8897	921	20.6248	455	0.184951	-0.347592	0.00395718	-0.6393	0.00695575	-0.571553	0.00251656	-0.753773	0.0093785	-0.763713
g478	20.219	823	14.6328	610	16.6927	779	34.8661	233	29.83	634	26.8249	600	33.0015	205	21.4298	149	27.0547	206	24.7114	328	30.0351	389	29.2078	435	42.0639	176	29.8716	125	25.5536	106	17.3531	130	12.8689	127	13.748	97	0.0847686	0.502632	0.191849	0.47789	0.092219	0.463107	0.0898725	0.619262	0.97313	0.0142232
g479	53.5087	4000	33.8368	2592	40.1112	3439	55.1819	678	40.1241	1567	48.0268	1974	45.2887	516	45.8347	583	51.2564	718	43.7559	1065	40.1481	954	48.8883	1336	34.0965	262	24.2329	186	27.062	205	21.4817	295	26.3689	476	21.003	271	0.720128	-0.152092	0.947037	-0.027877	0.593721	-0.183309	0.00773344	-0.88076	0.0646728	-0.645339
g480	69.7032	2973	39.8829	1743	47.5718	2327	55.2104	387	60.2512	1342	59.4749	1395	87.7525	570	90.649	658	98.416	786	76.9051	1068	84.339	1144	79.939	1246	89.2622	392	134.7	589	97.5315	422	123.31	964	122.984	1265	99.5006	733	0.721899	-0.16192	0.0703305	0.627511	0.28746	0.375216	0.0759114	0.748042	6.73422e-05	1.37286
g481	7.27394	1023	10.947	1577	11.1416	1797	14.3661	332	10.0855	741	8.73688	676	17.1769	368	13.6885	328	17.4258	459	14.2072	651	15.3311	686	18.8529	969	6.06578	88	7.76678	112	7.12646	102	26.5716	685	19.9754	678	15.3007	372	0.753935	-0.148981	0.111857	0.534583	0.140667	0.478959	0.0369603	-0.772664	0.000176263	1.30616
g482	200.977	5415	219.329	6054	149.285	4613	181.042	802	158.928	2236	149.223	2210	241.906	992	236.676	1084	227.313	1147	183.778	1612	234.68	2010	263.724	2598	215.243	597	368.565	1018	287.483	785	417.2	2059	415.217	2698	548.217	2550	0.0917207	-0.550871	0.777016	0.110347	0.989651	0.00509382	0.487563	0.319438	3.35379e-05	1.52315
g483	75.1935	3395	91.3502	4225	110.369	5714	254.791	1890	209.552	4940	232.347	5766	192.06	1320	178.776	1372	186.76	1578	190.909	2805	284.79	4087	297.111	4903	101.914	473	122.261	566	154.721	708	230.521	1906	194.579	2118	240.496	1874	6.44927e-06	1.01905	0.000288268	0.827611	2.55305e-05	1.24119	0.675179	0.165979	1.2303e-07	1.52152
g484	17.4598	2131	25.7795	3223	29.8769	4182	30.3332	609	37.4457	2387	30.2299	2028	19.1788	357	19.7465	410	21.6329	495	26.3527	1047	29.182	1132	26.5937	1187	39.9023	501	31.6658	397	28.7534	356	43.5422	974	41.0164	1208	19.9599	421	0.793618	0.11521	0.169149	-0.45256	0.854452	-0.0695769	0.690966	0.161354	0.0909242	0.742313
g485	27.9568	973	21.6918	774	28.0338	1119	42.4334	243	39.5702	719	27.4634	526	37.9896	202	27.5433	163	31.6332	206	30.5571	347	27.9332	309	29.918	381	27.1146	97	22.6769	81	33.1951	118	22.4063	143	28.3944	239	10.531	64	0.649391	0.17261	0.698964	0.141214	0.859488	-0.0502181	0.598265	-0.195424	0.837797	-0.109794
g486	21.5625	1370	17.5377	1142	22.7783	1660	24.666	258	28.2596	938	21.8072	762	23.075	224	22.0023	238	17.4247	208	21.0631	436	18.9754	384	20.7807	483	17.9483	118	22.9962	150	24.6818	159	15.3849	179	20.1326	309	7.51685	83	0.916017	-0.0385704	0.605124	-0.166594	0.245091	-0.261062	0.582588	-0.198203	0.554015	-0.294641
g487	46.5697	2942	53.3917	3455	66.1832	4794	60.7423	631	57.4938	1897	57.8782	2010	42.1543	406	49.9261	536	46.2525	547	47.6457	980	42.0589	845	37.4301	865	63.2202	411	29.599	192	43.915	282	37.5714	435	32.4056	494	17.5057	191	0.362626	-0.22582	0.0654228	-0.447215	0.014062	-0.620892	0.140609	-0.586101	0.0737033	-0.697064
g488	0.078668	2	0.001638	1	0.058071	2	0.667005	3	0.474509	6	0.306655	4	0.118136	1	0	0	0.06304	1	0.436762	4	0.552426	5	0.71941	7	0.218671	1	0	0	0	0	0.69335	4	0.102527	1	0.813927	4	--	--	--	--	--	--	--	--	--	--
g489	31.322	1973	82.3372	5313	100.272	7243	181.538	1879	170.828	5619	189.732	6569	114.834	1101	195.401	2092	186.556	2200	250.972	5145	219.086	4386	304.523	7011	43.696	283	101.395	655	62.4184	399	319.113	3681	338.61	5143	383.471	4169	0.0523609	1.03899	0.063385	1.03339	0.00114804	1.62217	0.665173	-0.309203	2.47519e-07	2.54994
g490	17.452	1364	21.1035	1690	25.738	2307	41.8137	537	31.8569	1301	33.7621	1451	22.1959	264	22.8645	304	24.5915	360	27.1766	692	27.5865	686	27.8	795	17.4508	141	28.3566	228	27.1889	216	20.2983	291	22.1546	418	16.4553	222	0.130209	0.425113	0.840339	-0.0666915	0.657097	0.124904	0.846656	-0.0914567	0.722372	0.119569
g491	16.1546	398	23.3262	589	20.5792	582	30.9584	126	23.1593	298	24.5676	333	33.0002	124	21.8972	92	23.9827	111	26.1663	210	18.2451	143	26.0004	234	24.9447	64	18.4853	47	27.078	68	16.5032	75	16.0133	96	11.4387	49	0.896865	0.0619685	0.651615	0.20688	0.972117	-0.0157112	0.897646	-0.0624451	0.625362	-0.206541
g492	3.28286	224	3.40389	238	3.65603	286	6.79837	77	5.52962	197	4.70046	177	1.63881	18	6.81594	79	6.37343	82	4.95898	111	6.34804	138	3.54813	89	1.72159	13	7.49204	53	6.43322	45	7.37077	93	7.65048	126	6.46227	77	0.217548	0.387513	0.654533	0.340116	0.49309	0.286984	0.646955	0.352395	7.02767e-06	1.30719
g493	4.65507	429	1.98241	187	2.99163	316	10.0605	153	18.4852	889	7.76985	394	11.1279	156	11.3363	178	15.969	276	33.1581	994	24.1528	707	49.1587	1655	56.4658	535	55.9328	528	55.2242	516	37.9368	640	64.1574	1425	25.0604	399	0.0050327	1.6014	4.45988e-05	1.8126	1.28786e-12	3.22515	1.45994e-22	3.82977	4.25345e-15	3.94869
g494	19.6765	2517	16.662	2184	18.4587	2709	10.4653	220	9.88678	661	7.44323	524	15.9753	312	16.7229	364	13.0604	313	14.1162	588	14.6888	598	20.9971	982	3.14613	42	7.35009	97	4.56412	60	13.938	327	18.08	558	9.61438	213	1.50034e-08	-1.30425	0.0696209	-0.447279	0.197737	-0.380901	9.78071e-07	-2.12596	0.67492	-0.163675
g495	50.3047	7746	174.319	27496	145.914	25766	105.637	2672	98.1265	7891	92.3125	7814	119.417	2799	121.057	3169	119.722	3451	127.648	6398	114.613	5610	123.18	6933	191.748	3035	167.419	2642	160.245	2501	200.326	5650	206.027	7650	151.826	4035	0.309488	-0.640466	0.736907	-0.229799	0.680383	-0.264514	0.775562	0.184876	0.144687	0.827037
g496	10.8214	983	15.0448	1400	15.4463	1609	17.2583	258	18.8859	896	17.3936	869	12.1882	169	14.1336	219	12.6541	216	13.8663	410	11.0618	320	14.4459	480	15.3451	144	12.4731	117	15.626	144	7.42677	124	7.48693	164	5.71249	90	0.870835	0.0633634	0.404614	-0.267012	0.336028	-0.309359	0.539404	-0.220833	0.0192129	-0.758531
g497	38.2994	984	26.0888	687	30.1673	889	78.8042	333	61.869	831	63.5162	898	50.591	198	49.3347	216	45.0685	217	50.2306	421	46.42	380	54.2233	510	35.1473	93	32.2515	85	40.9669	107	18.8191	89	25.2832	157	16.6258	74	0.00715829	0.787851	0.171452	0.429495	0.133509	0.434629	0.812671	-0.0981326	0.326701	-0.39428
g498	17.5482	943	25.1445	1384	30.6259	1887	38.0805	336	39.9886	1122	36.2979	1072	32.4941	266	44.4543	406	32.884	331	30.8532	540	32.5506	556	36.1067	709	84.5734	467	70.908	391	65.003	354	55.4709	546	36.9152	479	49.4587	459	0.343401	0.333068	0.287803	0.399739	0.567433	0.204185	6.8871e-05	1.29485	0.00103156	1.20643
g499	0.793238	73	0.799906	75	0.721175	76	1.66365	26	2.80382	135	1.634	83	1.74435	25	2.31831	37	1.91611	33	3.07613	92	3.58008	105	1.76769	60	4.07761	39	7.26959	69	5.53444	52	9.01174	152	5.46396	121	6.52637	104	0.016842	1.11525	0.00396832	1.20171	0.000280496	1.62546	5.38411e-09	2.59419	1.44085e-20	3.41862
g500	0.108956	21	0.008975	2	0.072691	16	0.948164	30	0.557497	56	0.873821	92	2.39966	70	3.86546	126	3.23063	116	7.45197	463	15.1533	919	17.0479	1189	6.88926	136	27.4856	538	14.3189	277	14.5089	507	57.668	2653	53.8486	1773	0.000162604	3.31904	2.55259e-15	5.4454	5.66858e-28	7.44819	8.04359e-22	7.72969	1.93901e-33	9.63229
g501	154.015	19977	108.713	14446	113.29	16853	96.7161	2061	87.4457	5924	106.582	7600	136.739	2700	148.352	3271	145.934	3544	203.956	8611	137.606	5674	194.535	9224	63.7572	851	58.9593	784	53.5129	704	43.6262	1037	51.1862	1601	51.0626	1144	0.0196703	-0.690029	0.988885	0.00488912	0.459574	0.267505	5.94566e-07	-1.39243	0.000462383	-1.11938
g502	0	0	0.158702	10	0.231968	16	0	0	0.371154	12	0.239373	8	0	0	0	0	0	0	0.420115	8	0.408201	8	0.376911	9	2.19017	14	0.329912	2	0.429856	3	1.52762	17	1.71023	24	16.194	163	--	--	--	--	--	--	--	--	9.36379e-06	5.93981
g503	79.5758	5821	40.1617	3010	48.0636	4033	48.0485	578	45.9981	1758	43.263	1740	51.133	570	52.9018	658	49.8765	683	40.3974	962	35.8111	833	39.6219	1060	46.754	352	26.1191	196	39.463	293	20.0479	269	18.9485	335	15.0312	190	0.147498	-0.610878	0.477812	-0.315295	0.0427693	-0.77774	0.0449021	-0.887263	0.000466449	-1.40179
g504	48.6852	3162	31.2593	2080	35.5437	2648	40.372	431	46.661	1583	33.2696	1188	34.6162	343	36.7826	407	31.309	381	40.1337	849	32.4956	671	34.5918	822	22.7742	153	29.5591	197	29.5787	195	44.4359	529	48.183	755	35.7714	401	0.517185	-0.261516	0.291078	-0.35723	0.292556	-0.348538	0.0301706	-0.782619	0.275923	0.387322
g505	34.3522	9230	2.8292	779	3.40872	1051	4.09348	181	13.8547	1945	5.09417	753	3.32127	136	2.95226	135	3.39021	171	4.42983	388	2.01407	173	3.37657	332	1.26298	35	1.06542	30	1.93789	53	3.26901	161	3.16642	206	2.47413	115	0.385427	-1.15068	0.0272971	-2.27272	0.0285721	-2.29703	0.000309754	-3.54813	0.0506128	-1.97347
g506	41.7265	1981	51.7161	2515	61.3405	3339	68.2132	532	67.6934	1678	54.9544	1434	47.9621	347	53.3663	431	50.3645	448	49.1504	760	52.2003	788	48.5156	842	110.993	542	87.2225	425	104.473	503	73.341	638	69.6157	797	49.652	407	0.977444	-0.0117823	0.460421	-0.211619	0.274404	-0.283651	0.0151272	0.672171	0.0688889	0.553871
g507	0.486716	49	0.070725	8	0.111666	13	0	0	0.370868	20	0.149619	9	0.094762	2	0	0	0	0	0.113152	4	0.570897	19	0.081852	3	0	0	0	0	0	0	0.286063	6	0.940868	23	0.463327	8	--	--	--	--	--	--	--	--	--	--
g508	18.6187	2525	10.5176	1461	13.362	2078	30.7213	685	25.1183	1779	29.9428	2232	21.5207	445	21.7732	502	17.9767	457	32.7193	1445	35.4616	1529	38.5312	1910	7.10196	99	6.4977	91	4.57664	63	5.53852	138	12.9275	423	13.0718	306	0.053177	0.695245	0.379988	0.341002	0.000489543	1.08664	0.000109829	-1.51737	0.794795	-0.1634
g509	86.6728	8784	51.9667	5395	53.7368	6246	48.5187	808	69.1815	3662	66.0981	3683	45.6955	705	65.3695	1127	56.468	1072	61.0315	2014	46.2362	1490	58.278	2159	35.1547	367	53.6377	558	33.5186	345	45.1922	839	38.899	951	58.8046	1029	0.406409	-0.382495	0.330701	-0.394846	0.220733	-0.461803	0.0296128	-0.938976	0.720546	-0.175574
g510	47.091	3512	36.6526	2801	34.099	2917	29.5014	362	37.7974	1473	41.6808	1709	29.5258	336	26.1863	332	25.6372	358	38.1208	926	28.3091	672	34.221	933	35.7827	275	48.8966	374	53.5451	405	21.4388	293	17.1931	310	23.6104	304	0.245895	-0.426708	0.0107656	-0.726289	0.125362	-0.472847	0.89026	-0.062044	0.0654869	-0.674939
g511	5.58523	341	4.04497	253	3.95017	277	8.54925	86	10.2699	328	8.21247	276	7.14823	67	8.50596	89	9.4274	108	7.14418	142	6.09677	119	9.77074	218	6.14618	39	11.7082	74	12.2363	76	7.14119	80	7.14386	106	3.74072	40	0.0559294	0.678838	0.0557324	0.701758	0.197949	0.516638	0.085148	0.87104	0.169499	0.64061
g512	0.117839	26	0.017779	5	0.051479	13	0.138586	6	0.302371	35	0.033425	5	0	0	0.122863	5	0.04865	3	0	0	0.211143	15	0	0	0.353796	8	0	0	0	0	0	0	0	0	0.207183	8	--	--	--	--	--	--	--	--	--	--
g513	68.0401	4929	61.7896	4586	65.2378	5420	67.3763	802	65.7674	2488	67.2599	2679	46.8513	517	57.0172	703	59.0512	801	48.8611	1152	53.8257	1240	51.3418	1360	73.3511	547	69.9681	520	79.106	581	64.4316	855	60.5438	1058	49.0015	613	0.122511	-0.277513	0.0348173	-0.44896	0.00032457	-0.583586	0.68104	-0.10683	0.796804	0.0702805
g514	104.8	6956	226.637	15410	170.34	12966	239.776	2615	272.29	9438	183.675	6702	198.118	2002	233.923	2639	230.742	2867	225.939	4881	124.53	2628	205.388	4983	26.2737	180	138.461	942	93.9861	633	41.0079	499	109.496	1753	117.148	1342	0.804325	0.147727	0.677536	0.205911	0.864355	-0.10073	0.0933092	-1.22591	0.319118	-0.639105
g515	242.387	4455	509.901	9600	554.316	11683	1300.1	3925	1014.87	9740	1196.25	12085	1764.88	4937	1251.93	3911	1345.45	4629	1378.61	8246	1502.99	8780	1648.42	11073	736.968	1393	851.505	1604	996.799	1857	1442.83	4857	2842.3	12596	1926.98	6112	0.00864384	1.11569	0.000192661	1.56034	7.28984e-05	1.55493	0.129144	0.69675	1.07319e-07	2.50437
g516	5.30844	515	7.08965	704	7.75379	862	10.0257	160	11.0865	561	12.0091	640	7.78548	115	8.84996	146	8.15676	148	10.4915	331	9.11353	281	10.9609	389	7.01708	70	7.32787	73	7.69937	76	5.35553	96	4.73374	111	5.852	98	0.186765	0.412471	0.759609	0.113546	0.222742	0.362027	0.692802	-0.159627	0.846111	-0.0812064
g517	76.909	9770	76.8742	10004	78.6587	11460	81.6637	1705	83.1586	5517	86.639	6050	68.7846	1330	69.8989	1510	73.7094	1753	65.9569	2728	62.8835	2540	68.1379	3164	71.9678	940	56.0712	731	58.8983	759	42.6031	992	45.0295	1380	43.0087	943	0.275033	-0.201911	0.056214	-0.319193	0.001344	-0.481777	0.0043705	-0.615964	0.00959296	-0.586194
g518	136.823	8202	42.5089	2611	39.3093	2703	36.0479	355	29.9068	937	35.3971	1167	15.1487	139	21.9544	224	24.3759	274	21.0294	411	12.9049	246	16.0345	352	19.3207	120	20.6151	127	10.9973	67	13.7329	151	9.47633	137	8.71818	91	0.0292352	-1.44156	0.00112984	-2.03042	0.000104727	-2.37764	0.000174732	-2.39848	3.5747e-05	-2.55652
g519	42.9213	2635	42.1322	2649	51.4458	3622	45.0514	455	34.9694	1121	30.2272	1020	57.0632	534	42.4506	443	50.6832	583	51.1151	1022	53.1973	1038	60.9438	1368	17.208	109	24.6283	155	21.8636	136	67.4299	758	92.9095	1376	45.2287	480	0.0115497	-0.630373	0.89881	-0.0427493	0.877077	0.0373634	4.06263e-06	-1.38236	0.022441	0.82446
g520	21.7747	1038	23.5059	1148	24.9948	1366	48.7024	382	53.1333	1322	36.5233	957	43.9519	319	37.4554	304	46.1773	412	33.343	517	31.1493	472	33.0585	576	72.6279	356	36.682	180	61.7602	299	23.384	205	23.3897	269	17.2093	142	0.0107573	0.658509	0.00241036	0.674882	0.240407	0.231377	0.00537018	0.976161	0.731805	0.105354
g521	34.164	4042	37.8483	4587	41.7268	5661	38.147	742	43.4698	2686	37.3989	2432	29.7659	536	40.3851	812	35.4887	786	35.0836	1351	39.6714	1492	32.9609	1426	79.633	969	47.6182	578	55.8335	670	48.6178	1054	33.6882	961	30.1872	617	0.257579	-0.246599	0.235337	-0.295192	0.13343	-0.318621	0.23271	0.381222	0.503773	0.217542
g522	109.105	6677	367.206	23021	405.849	28484	452.594	4550	612.576	19577	433.012	14567	321.533	2995	411.487	4281	418.747	4797	718.111	14304	573.693	11160	598.413	13387	122.46	771	540.669	3392	425.52	2639	3618.17	40554	2777.58	40989	2359.88	24925	0.525421	0.459158	0.783237	0.202794	0.144734	0.865135	0.963001	0.0427764	2.47487e-11	3.55402
g523	9.76771	682	25.0055	1787	32.726	2619	58.909	676	59.4956	2168	33.0806	1269	57.2324	608	74.4331	883	72.6008	949	142.92	3246	118.406	2626	155.101	3956	84.6558	607	91.2925	653	89.4096	632	281.93	3603	289.24	4866	92.9691	1120	0.169084	0.858676	0.00561635	1.42048	8.0618e-07	2.39399	0.000835346	1.69218	3.53057e-09	3.5235
g524	8.61047	507	7.22051	436	9.5756	647	20.4457	198	14.0543	433	15.6629	507	8.2942	75	12.0215	121	12.0907	134	11.0052	211	9.76394	183	11.8679	256	18.979	115	16.5188	100	15.0447	90	9.48616	103	7.213	103	6.9334	71	0.0188743	0.657018	0.638917	0.176214	0.665207	0.125572	0.017911	0.700861	0.694866	0.144432
g525	90.0653	1222	76.0024	1056	91.7458	1427	148.119	330	148.698	1053	145.392	1084	138.004	285	148.391	343	152.791	388	145.731	644	133.174	574	134.044	665	156.308	218	181.096	252	158.94	219	114.311	284	101.815	333	98.3999	231	0.0127548	0.465316	0.00327807	0.583804	0.0231733	0.440917	0.0139968	0.656847	0.0364125	0.530891
g526	29.9812	1696	73.2053	4242	146.283	9489	742.1	6895	694.269	20506	579.547	18018	1032.68	8890	734.238	7059	799.179	8461	982.755	18092	892.425	16044	1061.48	21945	151.65	882	231.808	1344	235.675	1351	606.085	6279	985.197	13437	306.273	2990	2.95286e-06	2.72526	1.57717e-08	3.20528	2.24363e-09	3.34044	0.106881	1.05157	1.47024e-06	3.17693
g527	3.33059	78	0.77104	19	1.42306	38	4.75578	19	4.7357	58	2.69077	35	6.02798	22	3.46827	14	3.57946	16	6.32995	48	7.36083	55	7.39392	63	4.11081	10	3.39341	9	4.05648	10	4.35968	19	6.23402	35	3.84212	16	0.384555	0.826828	0.242328	1.08019	0.0184787	1.68563	0.392733	0.834057	0.0459791	1.63542
g528	48.7071	2242	21.2351	1002	19.8063	1046	92.24	698	34.3074	825	37.9989	962	47.2579	332	36.3413	285	40.8028	352	54.5812	818	49.2665	721	49.6776	836	44.0279	209	93.9827	444	65.5155	306	22.6127	191	13.7785	153	20.6905	165	0.503017	0.528662	0.660386	0.278185	0.327789	0.525199	0.139348	0.8982	0.498311	-0.416339
g529	12.0454	553	14.0342	660	17.77	935	16.5572	125	15.7004	376	11.0122	278	14.6374	103	10.6811	84	11.0455	95	13.8329	207	10.0746	147	11.4562	193	20.6568	98	9.41385	45	12.0432	56	4.28674	36	2.3551	27	3.92488	32	0.351616	-0.339662	0.215682	-0.444172	0.0842847	-0.542658	0.460811	-0.356211	2.44112e-05	-1.78418
g530	5.3064	798	5.06202	780	5.59001	964	10.0401	248	11.5326	905	9.83371	813	8.71906	200	9.70551	248	8.13491	229	9.38941	460	14.1919	678	12.9836	713	23.0322	356	40.5854	625	35.5689	542	40.6226	1118	25.3021	917	40.8834	1060	0.000590998	0.665006	0.00957117	0.546839	0.000225836	0.952715	1.5639e-11	2.35317	9.76469e-20	2.99353
g531	61.681	1277	41.426	879	53.4162	1268	101.493	346	105.562	1141	103.069	1173	111.561	352	113.99	402	94.1481	365	104.763	706	87.7436	578	95.2258	721	128.158	273	113.517	241	99.3362	209	97.812	371	79.4259	397	67.1612	240	0.011991	0.674102	0.00236433	0.845505	0.0178155	0.640153	0.00647916	0.829521	0.00563532	0.878342
g532	9.88193	491	14.3326	729	18.434	1049	39.1535	320	35.168	911	34.1196	931	51.4085	389	51.7938	437	47.514	442	62.8434	1015	47.8593	755	72.5542	1316	27.5729	141	34.8778	178	32.9798	166	54.8548	499	81.6842	977	37.6991	323	0.00114843	1.03728	6.85162e-08	1.64232	3.79653e-08	1.86762	0.0234039	0.8818	5.84413e-08	2.26891
g533	16.2414	2443	15.7367	2425	17.1513	2959	26.6254	658	26.1743	2056	25.9079	2142	22.0161	504	21.328	546	19.9973	563	23.354	1144	23.8837	1142	28.1332	1547	28.6617	444	25.3801	392	28.7138	438	17.8436	492	15.9957	581	13.1498	342	0.0135577	0.364669	0.374338	0.179091	0.044341	0.375439	0.030162	0.456393	0.501116	0.173645
g534	16.0397	624	16.6322	663	21.9465	979	44.72	286	36.769	747	38.9267	833	29.9218	178	27.8521	185	24.3893	178	27.3337	347	29.3734	364	26.8089	382	21.5356	87	23.4001	94	28.6491	113	18.7078	134	14.4941	136	13.0886	88	0.000243423	0.826107	0.149539	0.412027	0.118572	0.379526	0.698888	0.149856	0.987316	0.00638218
g535	47.9621	2200	61.0577	2868	64.9639	3417	55.5087	419	57.5515	1379	67.2354	1695	53.5076	374	62.9849	491	49.1898	423	49.5056	739	59.5914	869	46.7737	784	52.1575	246	55.7951	263	69.7738	325	41.8147	352	41.0225	454	29.111	231	0.39351	-0.256287	0.376633	-0.257103	0.138748	-0.39929	0.448426	-0.259577	0.194741	-0.397733
g536	11.4014	542	9.01965	439	9.82552	535	18.86	148	18.6452	463	18.7778	490	16.3138	118	14.5312	118	10.4917	94	16.6884	258	16.8896	255	19.856	345	28.1826	138	21.9036	107	30.6025	148	12.9106	113	14.6283	168	9.40818	78	0.0177337	0.582726	0.503296	0.265487	0.0218519	0.578364	0.000227303	1.11928	0.130727	0.532183
g537	16.4006	2046	28.7838	3678	30.655	4385	29.7134	609	21.3272	1389	25.4477	1745	20.202	384	20.568	436	20.2734	474	20.3416	826	24.6449	977	25.1726	1148	42.2202	542	25.1926	323	25.7971	326	31.1626	712	21.9868	662	21.2088	457	0.501847	-0.302464	0.187582	-0.496403	0.36977	-0.352496	0.989318	-0.0069174	0.631131	0.211656
g538	29.2114	1877	74.838	4925	91.6164	6749	49.4267	522	50.8223	1705	48.8419	1725	59.2942	580	58.4368	638	48.2925	581	57.6041	1205	63.4183	1295	45.7528	1075	48.6731	322	68.5893	452	71.9073	468	87.7663	1033	85.8326	1330	35.3678	393	0.216439	-0.694745	0.484292	-0.413725	0.420404	-0.461886	0.595344	-0.326617	0.623965	0.323969
g539	33.1066	3757	29.8362	3469	26.0781	3394	22.2226	415	23.7798	1410	27.5981	1722	18.5882	322	18.7058	361	20.3004	432	21.9512	811	21.2976	769	21.8146	905	27.8823	326	23.7293	276	22.8789	264	17.9894	374	14.2219	390	13.1928	259	0.0387549	-0.590855	0.000717277	-0.819894	0.00220986	-0.699453	0.0479644	-0.55983	0.0131417	-0.740517
g540	26.826	4662	18.5034	3294	16.9721	3383	11.0118	315	10.6413	966	9.23461	883	12.1858	323	11.6886	346	11.0606	360	13.2364	749	16.1962	895	15.2353	968	50.1399	896	27.4364	489	33.363	588	8.77105	280	7.61021	319	7.66524	230	1.8821e-05	-1.33795	0.00117031	-1.02699	0.023734	-0.728281	0.214967	0.516777	0.00103717	-1.13841
g541	19.8963	923	17.6963	841	18.4628	983	37.3061	285	30.0137	728	29.2034	745	18.2813	130	18.1936	144	17.3361	151	24.4124	369	30.5452	451	26.1009	443	16.9047	81	13.2693	64	9.91995	47	28.1276	239	36.534	409	19.9534	160	0.0492339	0.458249	0.348736	-0.242761	0.230421	0.289603	0.028142	-0.773367	0.0164005	0.825906
g542	92.7081	7708	91.3494	7781	102.765	9799	88.2996	1206	70.7315	3072	64.7493	2960	61	772	81.6058	1154	72.9979	1137	65.3166	1768	77.2188	2041	72.197	2195	44.2389	379	33.6369	287	41.5058	350	63.9566	974	78.2361	1569	46.1057	662	0.000686507	-0.679223	0.00331733	-0.599949	4.44132e-05	-0.658452	1.14448e-13	-1.56265	0.230468	-0.373105
g543	773.872	20296	1167.54	31369	1322.83	39789	1400.52	6034	1225.77	16789	1376.27	19842	1102.57	4402	1029.13	4588	1003.45	4927	818.597	6988	853.431	7115	770.722	7389	654.677	1765	545.847	1468	717.97	1908	562.701	2703	1011.24	6396	623.931	2825	0.973861	-0.0162758	0.494993	-0.240467	0.0289449	-0.655813	0.000959544	-1.0623	0.477511	-0.32216
g544	45.195	2758	37.9136	2370	40.2189	2815	35.9309	361	37.5716	1198	36.5617	1227	35.9213	334	40.0004	415	40.3497	461	32.0023	636	40.6923	790	37.8407	845	31.4707	198	25.1337	158	23.693	147	40.3482	451	36.9155	544	37.913	400	0.0222084	-0.47822	0.237305	-0.274346	0.0858381	-0.400779	0.000517302	-0.915578	0.619371	0.144891
g545	67.3098	14531	53.8393	11907	49.832	12338	42.9337	1523	47.7725	5386	41.3571	4908	37.5293	1234	40.066	1471	35.7292	1444	37.519	2637	37.723	2589	39.2656	3099	55.8639	1240	44.2131	979	47.0532	1030	66.5147	2630	42.73	2225	67.2228	2505	0.00916754	-0.694846	0.0016894	-0.786925	0.000477548	-0.82536	0.0683702	-0.522303	0.485691	0.290877
g546	98.7937	8584	148.026	13176	142.739	14224	147.863	2111	119.278	5413	201.469	9623	82.8662	1096	73.084	1080	79.9475	1301	99.4335	2813	91.2027	2519	92.4063	2935	29.252	262	29.8215	266	30.9579	273	14.0001	223	10.3235	217	22.3471	336	0.938656	-0.0441656	0.000923528	-0.910355	0.0098898	-0.703143	4.39746e-17	-2.40693	5.38243e-10	-2.78796
g547	9.28216	1239	8.90534	1218	9.17961	1405	15.7182	345	16.6368	1160	14.8196	1088	9.35035	190	11.627	264	8.80173	220	12.0271	523	10.6066	450	13.0282	636	11.6455	160	13.0299	179	9.63735	131	6.94094	170	6.63765	214	5.92754	137	0.00999624	0.470179	0.827042	-0.0688522	0.554735	0.13968	0.920104	0.0369877	0.367043	-0.246424
g548	91.477	8471	99.4112	9430	129.073	13707	198.541	3021	203.613	9846	159.341	8111	182.111	2567	206.673	3253	179.745	3116	135.354	4080	137.776	4056	153.985	5212	197.181	1877	175.49	1666	172.828	1622	301.902	5121	164.262	3668	302.758	4839	0.0425943	0.499862	0.00305373	0.646918	0.46327	0.180524	0.0548181	0.477864	9.47417e-05	1.52606
g549	47.7094	6069	47.4288	6181	57.8648	8442	68.7071	1436	78.0955	5188	68.4406	4786	54.9911	1065	56.6171	1225	55.4083	1320	47.1707	1954	35.6161	1441	45.7917	2130	69.7841	913	55.3631	722	57.4099	740	36.6581	855	11.6389	358	21.567	474	0.404769	0.181736	0.796312	-0.0573932	0.0374138	-0.488051	0.879514	-0.0422073	0.0816623	-0.892599
g550	18.6293	2892	57.7329	9181	76.6804	13651	63.8652	1629	83.8788	6800	54.9794	4692	56.9273	1345	61.9092	1634	53.9158	1567	82.8919	4188	97.9714	4834	81.3289	4615	383.297	6116	331.398	5273	306.239	4817	240.249	6831	142.495	5334	125.962	3375	0.907772	0.105787	0.999051	0.000755327	0.387624	0.547384	6.25302e-06	2.45104	0.000730481	1.97578
g551	46.1106	3192	41.3667	2934	49.3971	3922	55.752	634	52.8415	1911	44.0822	1678	46.3426	489	37.6859	444	38.4642	499	37.3047	841	36.6909	808	36.4138	922	52.5738	375	41.3104	294	42.2737	297	37.4355	475	34.1088	570	24.6358	295	0.489705	-0.160823	0.150569	-0.342968	0.000404338	-0.548616	0.219582	-0.302981	0.337293	-0.273006
g552	17.2761	1363	23.3988	1891	26.1031	2361	30.9981	402	29.948	1234	24.1398	1047	21.4019	257	20.5006	275	22.7091	336	18.3692	472	18.2595	458	19.2935	557	12.4945	102	13.7914	112	13.8389	111	10.8715	158	15.15	289	7.7638	106	0.937409	0.0338584	0.472625	-0.23045	0.066434	-0.49406	0.00133098	-1.01896	0.0628456	-0.73954
g553	31.3671	2049	30.8649	2065	33.3148	2495	51.9619	558	45.2899	1545	57.3234	2058	24.9974	249	25.202	280	25.1159	307	24.3526	518	18.4448	383	23.8255	569	23.2189	156	19.4274	131	15.43	103	7.26155	87	9.16403	145	8.58802	97	0.0950354	0.380609	0.00265055	-0.530107	0.000604851	-0.76074	0.000278146	-1.01047	1.33416e-09	-1.6799
g554	22.3361	1080	21.7865	1080	31.8338	1766	120.09	954	88.0035	2223	103.436	2750	274.831	2023	115.815	952	139.932	1267	195.073	3070	257.934	3965	268.503	4746	73.0167	363	92.3587	458	93.54	459	102.602	909	261.077	3044	155.068	1295	2.08352e-12	1.72548	1.0355e-09	2.63396	5.63277e-34	3.01248	8.34535e-07	1.4887	9.7996e-12	3.02953
g555	11.7906	693	11.0138	663	11.1983	754	15.6391	151	13.9672	429	11.4882	371	5.55547	50	9.64388	97	10.5644	117	14.9315	286	10.5393	197	13.8105	297	9.80787	60	7.99308	49	10.1911	61	8.61335	93	10.2912	146	4.68413	48	0.874967	-0.0560972	0.135208	-0.579884	0.925545	-0.0323422	0.074412	-0.565101	0.510129	-0.294125
g556	107.31	2719	49.2156	1278	62.4663	1815	67.6646	282	60.8669	806	67.4304	940	67.0052	259	72.6553	313	65.202	310	74.0095	611	61.1913	493	70.8857	657	39.9537	105	58.9389	154	51.2358	132	30.3051	141	46.0663	282	36.2874	159	0.328711	-0.479551	0.571209	-0.285192	0.484176	-0.329213	0.0888301	-0.82356	0.149	-0.712171
g557	18.043	767	20.8786	909	46.3251	2256	122.394	854	133.731	2966	186.131	4345	108.281	700	119.784	865	125.425	997	136.652	1889	127.982	1728	146.632	2276	23.9433	105	59.5423	260	55.562	240	99.5165	774	102.468	1050	71.0708	521	7.71876e-06	2.09153	8.05173e-06	1.88692	9.94569e-07	2.05113	0.496597	0.457653	1.5296e-05	1.93962
g558	35.6265	4450	26.2904	3364	23.7133	3397	28.7903	591	29.5179	1926	29.8948	2053	17.2219	328	25.5282	542	19.8061	464	32.1756	1308	21.6972	862	28.9673	1323	30.7628	395	29.9066	383	25.3399	321	22.7639	521	19.828	598	21.7831	470	0.436581	-0.279537	0.0621548	-0.649422	0.43896	-0.294593	0.416027	-0.295308	0.653773	-0.173037
g559	81.4566	14199	88.8611	15868	66.3211	13259	46.9904	1346	51.9857	4733	56.1642	5382	35.5775	944	43.2219	1281	39.9597	1304	46.6728	2649	39.8972	2211	44.7127	2849	38.846	696	41.9798	750	32.1254	568	33.1144	1058	17.5214	737	30.1979	909	0.000825008	-0.931307	2.63392e-06	-1.19345	1.48805e-05	-1.10068	6.35282e-06	-1.3697	0.00125719	-1.31026
g560	42.2325	2721	55.0591	3633	46.244	3416	49.1269	520	41.177	1385	45.1446	1599	43.1972	424	41.8868	459	40.7134	491	37.5714	788	36.3638	745	33.4347	788	28.8919	192	27.3628	181	24.7955	162	25.2512	298	28.1892	438	19.8021	221	0.132693	-0.406829	0.153448	-0.382329	0.00709289	-0.664937	6.86721e-05	-1.12409	0.0154929	-0.737085
g561	23.4011	944	55.3908	2288	74.9845	3468	33.1254	220	51.0375	1075	39.0358	866	62.1507	382	51.4329	353	53.9478	408	56.5339	742	50.5247	648	60.6427	894	40.4174	168	31.6605	131	32.0847	132	41.2908	305	38.9579	379	16.0683	112	0.320611	-0.613997	0.947593	-0.0469864	0.869089	-0.104865	0.115952	-0.846658	0.499462	-0.442896
g562	57.9969	6871	47.3559	5748	49.907	6781	54.738	1066	40.4278	2502	36.4082	2371	56.3157	1016	55.8009	1124	59.4281	1318	63.6399	2454	65.7005	2475	84.372	3654	13.7467	168	21.3988	260	17.886	215	38.6474	839	59.9152	1712	29.235	598	0.0491004	-0.565207	0.868151	-0.0456591	0.432352	0.216195	1.35585e-08	-1.8347	0.908832	-0.0519142
g563	576.863	41373	1172.55	86152	1554.04	127829	1035.87	12205	1467.19	54954	1305.86	51486	1255.19	13703	1263.14	15400	1295	17386	1029.35	24030	747.825	17049	937.913	24590	1652.12	12180	770.729	5666	1048.3	7619	284.066	3732	267.172	4621	171.931	2129	0.896597	-0.0928313	0.959463	0.0310893	0.297429	-0.513483	0.699336	-0.232433	1.40642e-05	-1.94929
g564	48.5498	2677	38.3563	2167	45.0837	2851	54.8634	497	49.0696	1413	59.8368	1814	55.5498	467	39.1806	368	53.0788	548	38.5572	692	46.079	808	43.1629	870	32.1787	183	30.5835	173	44.761	251	39.4763	399	48.2747	642	39.5839	377	0.993666	-0.00252881	0.961054	-0.0195418	0.207427	-0.28775	0.0674709	-0.587292	0.528947	0.193618
g565	127.714	4558	63.2525	2313	85.6215	3504	121.531	713	110.447	2059	154.454	3030	79.223	431	63.2918	384	62.2506	416	79.6116	925	84.3684	957	91.4606	1193	58.9118	217	90.3377	331	69.7033	253	62.0517	406	59.4352	512	81.0366	500	0.760468	0.169107	0.138658	-0.618878	0.37927	-0.356187	0.180328	-0.616575	0.70297	-0.191409
g566	12.3913	1112	10.9642	1008	12.2683	1263	16.0583	237	16.0297	752	13.2004	652	13.7768	189	14.3105	219	13.0631	220	19.8635	581	14.9063	426	19.9979	657	6.62396	62	9.04929	84	8.78379	80	12.2532	202	11.2943	245	9.59593	149	0.931949	0.0275952	0.932085	0.0242892	0.138619	0.381705	0.0109194	-0.820917	0.63429	0.137727
g567	41.8234	2015	22.8727	1129	26.2166	1449	23.3186	185	29.1096	733	28.3308	751	25.3848	187	22.5295	185	31.0383	280	34.2536	538	28.9511	444	28.344	500	21.4099	107	24.8442	123	24.6093	121	6.14846	55	8.08587	94	8.65618	72	0.272182	-0.483848	0.381766	-0.390387	0.591664	-0.230784	0.12388	-0.64499	6.66167e-05	-1.73476
g568	0.025248	4	0.119992	20	0.066044	13	0.11527	4	0.179769	15	0.08405	8	0.277847	7	0.445606	13	0	0	0.116999	7	0.474991	24	0.336487	20	2.21277	37	3.1675	52	1.63165	27	1.56804	46	0.848422	33	0.733873	21	--	--	--	--	--	--	6.02865e-11	4.72437	1.05367e-07	4.08379
g569	20.4849	1689	18.7452	1583	19.3002	1825	22.9337	311	23.4889	1012	22.5015	1020	13.1927	166	18.7485	263	18.0351	279	17.0171	457	14.6444	384	16.023	483	14.5007	123	16.4495	139	20.5778	172	15.2584	231	10.31	205	10.4147	149	0.748597	-0.0792283	0.12958	-0.416085	0.00708514	-0.537779	0.133481	-0.478019	0.142443	-0.466447
g570	27.5197	521	273.745	5304	179.928	3903	159.88	497	95.9349	948	111.284	1157	223.204	643	236.657	761	222.438	788	219.881	1354	360.871	2170	269.362	1863	815.028	1585	1957.86	3795	1543.23	2958	889.661	3082	587.224	2678	1027.22	3353	0.483412	-0.71752	0.765599	0.308632	0.547531	0.568275	0.000410108	2.87811	0.000890725	2.63271
g571	38.4352	4526	28.6604	3458	31.2795	4225	28.9895	561	31.9811	1967	34.4348	2229	24.736	444	29.4975	591	31.0017	684	27.3696	1049	33.934	1271	30.0787	1295	29.0315	352	28.7428	347	19.6684	235	23.0796	498	16.4139	467	21.3779	435	0.220365	-0.35832	0.150491	-0.396356	0.186018	-0.349794	0.0568003	-0.640735	0.195518	-0.447802
g572	28.6161	2063	29.6832	2192	25.4143	2101	15.18	180	14.3005	539	13.3798	531	14.7343	162	25.1653	309	23.4023	316	20.9347	492	12.3027	282	20.9334	552	17.4752	130	13.3514	99	19.826	145	10.7881	143	4.90223	86	11.4185	143	1.38114e-09	-1.28951	0.0839367	-0.598109	0.011764	-0.873706	0.000764084	-1.02788	0.00373049	-1.37175
g573	94.4835	10283	66.9172	7461	66.1192	8253	72.1719	1291	71.1812	4046	72.9822	4367	61.2093	1014	61.9869	1147	61.7613	1259	88.6329	3140	85.6283	2963	103.168	4105	59.1457	662	111.23	1241	82.4669	910	166.888	3327	180.806	4746	213.242	4006	0.213663	-0.393911	0.0941982	-0.491345	0.913591	0.0395827	0.796284	-0.131554	5.19188e-06	1.55174
g574	222.237	15305	135.374	9551	131.155	10359	95.2415	1078	98.5102	3543	72.8963	2760	71.1474	746	80.8691	947	77.2137	996	82.5892	1852	74.3613	1628	74.9295	1887	43.753	310	42.4982	300	42.873	300	48.4868	612	91.3762	1518	51.9336	618	0.00102503	-1.2015	0.000105484	-1.28743	5.59731e-05	-1.32213	6.87313e-11	-2.22012	0.0148799	-1.11663
g575	713.309	62740	913.659	82326	966.651	97512	666.752	9634	843.485	38745	791.184	38255	843.762	11296	744.616	11133	758.709	12492	747.282	21395	758.312	21202	726.544	23360	556.44	5031	448.027	4039	559.419	4986	700.166	11280	599.604	12718	399.488	6065	0.0769622	-0.483365	0.193744	-0.329254	0.0382847	-0.457211	3.81017e-05	-1.02946	0.257823	-0.381779
g576	43.3956	5536	26.4917	3462	27.6874	4051	26.0046	545	31.0047	2066	28.6493	2009	21.8334	424	29.3465	637	20.5043	490	24.3396	1011	21.3028	864	27.0623	1262	34.6925	455	21.1151	277	24.5529	318	8.77443	206	7.50077	231	10.4731	231	0.186791	-0.507123	0.0936328	-0.639178	0.0516358	-0.670095	0.142024	-0.588846	4.14271e-05	-1.61554
g577	11.4011	1520	7.29539	997	7.6549	1171	6.13853	135	4.02794	281	5.34383	392	4.16562	85	10.3889	236	8.97011	224	4.96995	216	3.87369	165	5.79336	283	4.36444	60	6.41311	88	3.82791	52	0.657114	17	0.832866	27	1.72189	40	0.00332613	-1.09122	0.531032	-0.358966	0.00199587	-1.08962	0.00930419	-1.13525	4.24739e-07	-2.74713
g578	23.7637	2790	22.961	2762	21.7944	2935	16.6527	322	18.1986	1116	15.3709	992	8.08025	145	7.82141	157	10.511	231	10.8224	414	6.76538	253	11.5067	494	6.83601	83	6.14025	74	8.54899	102	6.94742	150	6.22841	177	8.07516	164	0.000156329	-0.766178	7.62311e-11	-1.56104	1.30708e-06	-1.47941	1.66696e-12	-1.96714	1.80631e-06	-1.43812
g579	124.394	6348	221.869	11598	261.104	15280	311.261	2610	325.25	8667	329.99	9257	290.842	2259	272.455	2364	272.378	2602	204.458	3396	211.27	3427	169.882	3169	371.745	1950	245.386	1284	363.964	1882	171.952	1608	152.118	1872	96.0425	846	0.404662	0.364158	0.517831	0.280449	0.50426	-0.287481	0.377241	0.392981	0.526151	-0.297067
g580	35.9083	4812	18.3056	2513	21.254	3267	37.8717	834	32.7027	2289	32.0773	2363	20.93	427	19.7322	450	19.514	490	20.1975	881	17.8518	761	21.254	1041	26.005	359	14.29	197	12.8834	175	8.77164	216	6.83604	221	10.5692	245	0.830142	0.119733	0.218588	-0.516754	0.139993	-0.591884	0.09709	-0.815455	0.00536532	-1.27413
g581	41.0272	8308	27.1788	5639	27.3153	6344	37.036	1233	32.7958	3469	30.9936	3451	55.2471	1703	53.4719	1841	59.1799	2244	39.4622	2602	40.7364	2623	37.7148	2792	172.559	3592	90.488	1879	105.651	2168	18.3906	683	7.53963	369	20.3121	710	0.519279	-0.246669	0.0476882	0.621228	0.877474	0.0584103	1.80987e-05	1.63271	0.156045	-0.79192
g582	97.4113	2399	80.406	2029	92.52	2613	126.898	514	106.072	1364	121.494	1645	172.446	647	166.215	696	156.607	722	140.785	1129	126.609	991	128.241	1155	296.154	750	216.778	548	253.151	632	170.361	769	103.152	613	187	795	0.800892	0.0736708	0.000435882	0.686655	0.129641	0.309175	2.34949e-07	1.20178	0.00867211	1.02504
g583	120.967	8806	30.4237	2269	43.6805	3647	150.139	1796	126.511	4810	175.201	7011	55.0607	611	89.7664	1111	86.731	1182	136.937	3245	153.573	3554	134.265	3573	37.3761	280	102.8	767	67.0793	495	129.868	1732	81.0047	1422	136.83	1720	0.215071	0.888374	0.955633	0.0493365	0.173624	0.877357	0.827666	-0.187362	0.108817	1.0786
g584	16.748	1692	24.3571	2520	23.9584	2775	18.4098	306	19.115	1009	18.5216	1029	21.9736	338	42.2819	726	38.1612	722	27.9183	918	34.3532	1103	31.8389	1176	57.7433	600	60.903	631	46.604	477	36.0966	668	23.978	584	33.5521	585	0.0633835	-0.527392	0.278125	0.462056	0.347451	0.289611	0.000913451	1.05069	0.0340527	0.773355
g585	6.6465	290	18.0347	805	27.7835	1388	54.7064	392	72.3274	1645	60.7952	1455	78.2845	519	51.7858	384	59.7784	488	60.4112	856	44.1631	612	34.2278	545	125.84	564	93.9214	420	116.752	515	52.3086	418	23.22	244	35.2947	266	0.00943938	1.54762	0.00382209	1.69052	0.0583907	1.18122	1.25663e-05	2.39604	0.0372205	1.33952
g586	2.65828	229	5.53448	488	5.26367	520	2.88013	41	5.25439	236	6.08702	288	5.24617	69	6.96074	102	8.17559	132	6.64583	187	4.30471	118	4.36678	138	3.35257	30	2.21925	20	3.47349	31	1.95678	31	0.825578	18	1.47376	22	0.773895	-0.210298	0.439033	0.413886	0.936177	-0.0486507	0.122692	-0.851283	0.0168003	-1.40813
g587	45.6545	5816	23.1354	3020	28.3482	4142	36.7134	769	43.2844	2880	36.1011	2528	44.1736	857	58.4729	1267	51.9547	1239	46.3987	1924	37.6806	1526	46.8846	2184	56.5943	742	42.5927	557	45.0805	582	36.4281	850	19.9315	613	41.9209	922	0.917454	-0.0618456	0.257846	0.478037	0.676185	0.188289	0.545416	0.268636	0.636403	0.272595
g588	1.44182	87	1.59829	98	2.0185	139	3.41878	34	4.78977	150	3.33505	110	5.46623	50	2.53693	26	4.90784	55	3.77301	74	6.66772	127	6.87188	151	8.08038	50	8.01425	50	7.16077	44	9.91826	109	7.19646	104	6.16941	64	0.0224588	0.89436	0.0197586	1.1716	0.00012561	1.53545	2.02746e-07	1.92089	1.22491e-11	2.43731
g589	0.625233	58	2.19937	208	3.11998	329	3.97866	61	4.01794	193	4.16906	211	2.51698	36	2.61707	41	2.99595	52	3.16985	95	4.68581	137	3.55798	120	9.56925	91	6.97093	66	10.0463	94	6.12249	104	2.25605	50	4.0871	65	0.343863	0.741961	0.746521	0.291913	0.343523	0.711415	0.00471992	1.87638	0.0854743	1.32704
g590	0.012398	2	0.016875	2	0.028056	4	0.210266	4	0.058523	4	0	0	0.213676	4	0.050209	1	0.275411	6	0.935593	36	3.11107	115	1.59914	68	0.336612	5	2.33433	28	1.34419	16	5.17504	110	14.2519	398	3.11092	63	--	--	--	--	1.60173e-13	6.21743	--	--	1.17015e-24	8.67695
g591	1.61284	77	3.64964	178	5.49794	300	8.33243	65	4.40104	110	5.41118	142	6.1089	45	3.96193	32	3.99254	36	3.32578	52	5.29357	80	4.8318	84	12.3208	61	4.56411	23	5.90727	29	3.54192	31	3.384	39	0.957178	8	0.56877	0.438177	0.782605	0.229511	0.902606	0.0944763	0.28096	0.8039	0.81815	-0.205839
g592	4.31536	299	1.9884	142	3.87107	308	3.38502	39	2.85566	104	1.93659	74	2.84856	31	6.32357	75	4.29352	56	3.18898	72	4.85828	107	4.94547	126	2.38176	17	3.57064	26	1.5188	11	2.5276	33	4.98018	84	2.22754	27	0.261746	-0.637416	0.730643	0.2352	0.839294	0.119944	0.304045	-0.69634	0.762463	0.205215
g593	21.0306	1937	17.1498	1618	17.3297	1830	26.5619	402	23.5431	1132	22.7536	1152	19.7238	277	25.8737	405	20.7113	357	26.477	794	19.5241	572	27.2034	916	19.1254	181	15.5901	148	16.8377	158	58.3409	984	44.2798	984	61.2066	973	0.836117	0.068795	0.852472	0.0640515	0.636686	0.155568	0.161517	-0.404298	6.62157e-09	1.8091
g594	60.3368	3241	42.5344	2340	51.2171	3155	60.0925	531	58.778	1649	74.3321	2195	51.2003	419	63.1743	577	53.3713	537	43.5134	761	51.8337	885	53.0124	1041	24.356	135	56.8722	314	45.0366	246	45.2056	445	36.7062	476	81.5956	757	0.974433	0.0152525	0.848164	-0.0657709	0.282369	-0.296214	0.266201	-0.558371	0.506553	0.361974
g595	104.106	2601	150.775	3858	184.274	5279	305.119	1252	277.312	3618	255.346	3507	449.204	1708	324.579	1379	357.148	1670	290.737	2364	308.308	2448	310.28	2833	216.735	557	382.737	980	400.846	1015	345.322	1580	279.552	1684	418.672	1805	0.0492311	0.621139	0.000298424	1.187	0.00569612	0.813906	0.0400964	0.911041	5.94938e-05	1.5147
g596	43.3154	1252	38.2854	1134	43.7142	1450	82.1628	391	74.4689	1125	83.8163	1332	83.7308	369	88.844	437	76.4743	414	83.3296	784	82.6312	760	81.7894	865	71.9991	214	77.2461	229	73.7816	217	128.091	679	76.1951	532	69.5735	348	0.000687037	0.626606	2.15342e-05	0.804088	2.85458e-06	0.743117	0.0289934	0.540697	5.41118e-05	1.35716
g597	13.5531	1106	6.43313	538	6.99817	655	15.5229	208	12.0834	515	13.586	609	23.7792	296	30.3953	422	30.7137	469	14.3844	382	15.7343	408	17.6154	526	9.27268	78	10.8034	91	7.47145	62	15.4566	231	15.3395	302	10.7238	151	0.623865	0.282009	0.000646885	1.45879	0.213364	0.576113	0.654639	-0.259165	0.0789722	0.846375
g598	16.3423	1380	13.481	1166	12.7606	1236	17.0537	237	13.1591	580	13.4924	626	9.75358	126	12.305	177	9.34448	148	11.5879	319	11.7236	315	12.3628	382	8.54206	75	8.1865	71	10.0044	86	8.37331	130	8.77847	179	5.77925	85	0.360457	-0.292261	0.03542	-0.629724	0.0471751	-0.49978	0.00237507	-0.964128	0.0543589	-0.65753
g599	57.3219	3539	25.8789	1637	31.9285	2261	48.5514	493	40.3269	1301	51.1458	1736	52.8599	497	53.2502	559	48.0731	556	52.6854	1059	55.0999	1082	48.3474	1091	55.9979	356	56.2171	356	48.4604	304	56.1795	636	54.4475	811	54.3258	579	0.959051	-0.037646	0.661534	0.23069	0.692725	0.196519	0.718545	0.186433	0.0943513	0.759314
g600	47.9619	3654	41.7538	3259	41.1234	3593	44.6158	559	29.2244	1163	26.8481	1125	44.1694	513	40.1479	520	43.2091	617	50.93	1263	39.9821	969	57.6509	1606	9.65895	76	11.559	91	10.9414	85	17.5622	246	33.9533	624	16.8666	222	0.0288954	-0.709118	0.365348	-0.226148	0.855118	-0.0615261	5.06991e-17	-2.3106	0.104125	-0.700508
g601	33.5692	4355	16.7151	2222	18.8978	2812	26.7039	569	22.9103	1552	23.4792	1675	22.3851	442	21.142	467	19.8059	481	17.1769	726	19.5368	806	15.4027	731	18.0435	241	9.51421	127	11.8402	156	17.6364	419	16.7558	525	13.1776	295	0.636546	-0.245587	0.501493	-0.318771	0.121232	-0.652384	0.0154254	-1.12273	0.508284	-0.311036
g602	22.7459	2123	22.2931	2131	23.9386	2562	23.5612	362	21.4652	1046	21.4951	1103	12.6285	180	14.9011	237	15.8346	277	11.1469	339	11.8089	351	14.0371	479	12.7705	123	12.1085	116	9.55562	91	4.7037	81	4.63803	105	4.1583	67	0.0216001	-0.370475	1.61613e-05	-0.853779	1.48098e-09	-1.13944	6.99068e-07	-1.29348	6.89658e-18	-2.10506
g603	5.87519	1022	20.745	3697	24.9365	4975	20.349	582	18.9654	1723	18.2725	1748	11.986	318	17.0937	506	17.3249	565	21.0386	1192	34.2426	1894	20.0722	1277	102.783	1838	65.5416	1169	79.7677	1406	81.9806	2612	57.9029	2429	54.2925	1630	0.872069	-0.143316	0.661923	-0.329465	0.67146	0.315697	0.000705386	1.96932	0.000186584	2.16074
g604	129.366	6555	213.523	11084	223.925	13013	246.152	2049	209.935	5555	198.349	5525	300.703	2320	234.07	2016	268.973	2552	248.572	4100	314.268	5062	317.839	5887	573.839	2989	920.429	4780	737.005	3784	824.55	7653	774.374	9462	1192.25	10427	0.812305	-0.108064	0.406475	0.321425	0.272592	0.394543	1.34487e-05	1.6947	9.2341e-11	2.56809
g605	15.3186	1766	37.7666	4460	23.4509	3100	40.341	764	30.2531	1821	19.6387	1245	46.1491	810	57.8216	1133	53.4901	1154	53.1914	1996	61.7132	2261	80.2901	3383	35.4514	420	154.859	1830	104.252	1218	166.885	3523	149.717	4162	322.813	6422	0.90075	-0.0998357	0.0746543	0.839417	0.0207059	1.09373	0.0161443	1.66541	1.34043e-09	3.3299
g606	1.82785	28	5.13516	78	5.32766	91	4.84803	12	4.2518	33	5.49043	45	3.82448	9	4.21654	11	6.65022	19	6.82167	33	6.13417	29	5.53979	30	0	0	5.68395	9	10.7921	17	6.88004	19	2.17313	8	3.24235	9	0.959449	-0.0563123	0.909311	0.117642	0.655058	0.34269	0.899909	0.207661	0.787412	0.268118
g607	1.10619	113	2.92452	306	2.58277	303	1.57317	27	1.5559	83	1.37412	78	3.24473	51	2.22907	39	1.70939	33	1.99075	67	3.58485	117	2.53933	95	8.51716	90	19.1176	200	9.50231	99	4.11172	77	5.43838	134	5.94707	105	0.151911	-0.857709	0.947593	-0.0560805	0.936952	0.0573541	0.000229602	2.21479	0.00671734	1.48728
g608	15.027	4376	17.7528	5296	19.5384	6525	17.6475	845	19.9765	3038	14.3507	2297	15.0309	667	18.4815	915	15.6679	854	15.0436	1426	18.2451	1689	19.9803	2127	17.376	521	20.7891	621	11.0966	328	31.5097	1681	28.2305	1983	39.3274	1977	0.245926	-0.324568	0.259362	-0.276215	0.416696	-0.215433	0.364829	-0.373759	0.000200906	1.18162
g609	46.2442	3895	34.2066	2951	48.3901	4674	69.8835	967	53.6141	2358	67.915	3144	64.9037	832	69.1106	990	55.9167	882	51.3282	1407	77.1445	2065	96.1917	2961	21.8263	189	155.717	1344	98.8424	844	181.532	2800	211.38	4293	332.722	4836	0.406321	0.258907	0.158365	0.377254	0.123309	0.562758	0.283116	0.847467	4.70058e-12	2.77025
g610	34.1026	2361	2756.07	195447	1670.4	132615	556.683	6331	286.924	10373	345.839	13161	528.649	5571	891.001	10485	754.166	9773	75.9509	1712	436.648	9608	1339.91	33905	353.525	2516	346.774	2461	404.656	2839	92.4233	1172	46.5285	777	91.837	1098	0.08702	-2.23732	0.348334	-1.23893	0.444471	-1.53327	0.0431358	-2.32254	0.000328324	-4.02455
g611	4.23027	102	4.86721	121	4.80758	133	12.3219	49	7.99326	101	10.1152	134	7.52686	28	4.4113	19	9.86896	45	9.30058	73	13.8803	107	12.7666	113	13.5776	34	9.26035	23	9.42962	24	5.94369	27	5.62894	33	8.73716	37	0.0324669	0.789843	0.384539	0.489789	0.000971727	1.12776	0.0401564	0.932085	0.109129	0.819683
g612	22.3066	2476	68.6281	7802	91.4399	11638	37.948	692	54.4595	3157	43.7967	2672	38.1741	645	44.5011	840	41.4473	861	43.9057	1586	48.7949	1722	45.858	1861	125.609	1433	107.015	1218	90.7569	1021	27.4265	558	48.4334	1297	29.2417	561	0.291014	-0.716769	0.23992	-0.729612	0.311948	-0.625513	0.39217	0.539532	0.420981	-0.534719
g613	0.17809	20	0.330916	38	0.474851	62	0.330332	7	0.30729	18	0.514035	32	0.461291	8	0.058458	2	0.095045	2	0.751142	28	0.231743	9	0.351598	15	0	0	0.720454	9	0.526733	6	0.483078	10	0.940843	26	0.610212	12	--	--	--	--	--	--	0.924833	0.155313	0.0890294	1.32849
g614	128.245	14735	79.992	9416	100.047	13184	103.623	1956	113.86	6832	120.656	7621	88.058	1540	102.934	2011	96.8236	2083	98.6568	3690	96.5719	3527	98.8409	4152	112.19	1325	72.2595	851	90.901	1059	86.7046	1825	62.1056	1721	58.6391	1163	0.639821	-0.180705	0.375886	-0.288034	0.303159	-0.308837	0.182146	-0.467527	0.360162	-0.338406
g615	105.274	10330	191.084	19209	230.585	25950	144.108	2323	158.041	8099	130.022	7014	153.973	2300	141.785	2365	149.959	2755	143.811	4594	179.378	5595	153.965	5523	202.348	2041	189.082	1902	191.42	1904	301.764	5424	450.885	10670	297.961	5047	0.159587	-0.593257	0.32048	-0.420455	0.374884	-0.378444	0.755471	-0.144594	0.00311608	1.24624
g616	11.954	2573	7.5668	1668	7.46867	1844	11.7673	416	13.3507	1501	12.4565	1474	8.33602	274	9.22547	338	7.21106	291	8.87918	622	8.46551	579	7.48836	589	12.7236	282	7.13321	158	7.05222	154	8.18842	323	4.91107	255	6.03251	225	0.735065	0.156581	0.437754	-0.315286	0.321513	-0.366239	0.513658	-0.315902	0.570012	-0.263697
g617	53.5695	3279	25.2592	1584	37.2461	2615	48.9708	493	70.5301	2254	45.6284	1535	35.0049	327	35.1045	366	46.2942	531	61.8018	1231	39.4567	768	49.4915	1108	59.997	378	35.5961	224	47.1436	293	21.4812	241	20.3025	300	16.3483	173	0.740973	0.193669	0.725976	-0.179789	0.786279	0.139778	0.994664	-0.00340135	0.072655	-0.75951
g618	52.1585	1350	71.3664	1892	83.7278	2485	102.206	435	101.68	1374	93.1872	1326	75.1164	296	76.5364	337	67.551	328	77.5216	653	79.3853	653	57.7924	547	110.336	294	42.759	114	100.786	265	52.4056	249	50.9593	318	29.2087	131	0.532874	0.208832	0.789604	-0.100795	0.620705	-0.185306	0.981695	-0.0136849	0.308628	-0.408859
g619	53.6755	2845	59.6733	3240	61.4199	3733	58.8049	512	62.1246	1720	58.9338	1717	64.312	519	49.7968	449	58.1176	577	73.4796	1268	67.3736	1135	59.8814	1160	139.715	761	134.005	728	158.497	851	156.201	1516	131.01	1675	112.775	1032	0.153519	-0.272346	0.451837	-0.206778	0.877024	-0.0415818	6.40911e-06	1.00908	2.67603e-10	1.4297
g620	321.454	12331	217.067	8530	247.019	10867	332.456	2095	340.979	6831	377.847	7968	212.846	1243	244.341	1594	235.719	1693	230.338	2876	188.591	2300	245.728	3446	253.344	999	211.294	831	209.223	814	172.605	1213	157.221	1455	147.478	977	0.789226	0.104151	0.203095	-0.371326	0.102914	-0.483852	0.0807681	-0.521292	0.121339	-0.479849
g621	0.453965	78	0.308291	54	0.584522	115	0.526387	15	0.877891	79	0.604872	57	0.347042	9	1.04898	31	0.18813	6	1.00027	56	1.06219	58	0.907276	57	2.40089	43	1.99775	35	2.01222	35	0.867339	28	0.866783	36	0.435956	13	0.64278	0.306106	0.961925	0.0573163	0.0378755	0.912031	1.24543e-05	1.96988	0.113429	0.952148
g622	13.5801	1369	16.0975	1663	18.801	2174	19.364	321	22.7842	1200	20.0943	1114	13.1132	202	14.2739	245	14.2668	270	15.8858	522	10.6812	343	15.6486	577	22.8291	237	15.5266	161	20.0181	205	9.70651	180	8.81827	215	9.68829	169	0.879494	0.0534576	0.110296	-0.399624	0.174245	-0.435767	0.93861	-0.0292434	0.0777359	-0.526577
g623	80.9733	7469	131.181	12396	171.185	18109	105.609	1601	112.122	5401	86.214	4372	36.7961	517	38.5603	605	35.3567	611	18.3833	552	11.3993	335	14.3295	484	105.262	998	16.3004	155	50.1629	469	5.54318	94	5.66146	126	4.34517	70	0.107701	-0.641491	2.76844e-09	-1.96915	1.74642e-19	-3.34894	0.0345958	-1.483	2.74669e-33	-4.3664
g624	52.6848	3817	57.4778	4266	64.1264	5328	45.9159	547	36.983	1399	34.5316	1375	13.157	146	10.8048	134	13.552	184	4.19533	99	3.49339	81	7.01844	186	12.3935	93	0.926718	7	5.99117	44	1.3648	19	0.17175	3	2.37088	30	8.85968e-06	-0.891363	8.01826e-30	-2.39424	8.5984e-31	-3.80383	3.12879e-06	-3.50162	7.68542e-12	-5.17778
g625	8.27293	1823	10.6816	2412	13.4579	3401	8.99438	326	8.29273	955	7.41243	898	9.45664	318	14.0616	527	12.339	509	13.195	947	18.4437	1292	14.3929	1160	34.4678	781	18.1225	410	19.2304	430	8.32323	336	13.9957	744	10.0386	382	0.0120581	-0.70353	0.932051	-0.037147	0.436995	0.270322	0.0354623	0.843329	0.55347	0.253349
g626	188.218	9772	78.9343	4199	95.7325	5701	111.825	954	108.802	2950	124.091	3542	108.837	861	118.316	1045	119.503	1162	121.041	2046	111.123	1834	115.308	2189	109.863	587	79.0715	421	104.912	552	27.339	260	27.0232	339	43.8753	394	0.484005	-0.395139	0.640746	-0.258315	0.549203	-0.306815	0.215743	-0.609169	0.00205047	-1.62327
g627	40.699	3573	26.8471	2415	30.8406	3105	46.0918	665	47.053	2157	45.6235	2202	44.5089	595	36.8259	550	43.4582	715	40.2228	1150	40.171	1121	35.7397	1147	35.1334	317	25.9838	234	33.0492	294	23.1795	373	30.2644	641	20.5869	312	0.615705	0.17823	0.675274	0.15613	0.994209	-0.00257615	0.284684	-0.36591	0.661123	-0.17308
g628	5.29759	267	1.07425	56	0.521947	31	7.76173	65	7.3028	194	8.7307	241	9.22994	71	11.6835	100	17.1813	161	21.2287	346	18.8935	302	26.9627	494	0.765349	4	14.2239	73	5.80201	31	23.1102	213	38.0754	460	33.1396	287	0.172074	1.44963	0.0186615	2.24653	0.000570852	3.01036	0.323567	1.33297	3.0629e-06	3.98966
g629	41.1245	3713	21.7979	2016	23.4425	2428	57.0386	846	48.9657	2309	63.3742	3146	29.3994	404	37.729	579	37.8301	640	58.968	1733	38.1161	1094	57.2021	1888	16.6855	155	20.5837	191	12.8283	118	23.1741	384	31.9633	696	15.7886	246	0.139361	0.6504	0.867322	0.0864923	0.184171	0.591834	0.0169165	-1.07529	0.912207	-0.0611115
g630	18.2835	2414	9.03434	1222	9.98204	1512	13.9249	303	14.232	982	12.024	873	8.98366	181	10.3559	233	10.5287	261	10.8571	467	10.3581	435	12.5538	606	13.1577	179	11.0739	150	11.5635	155	6.89274	167	5.24361	167	5.50682	126	0.695707	-0.215611	0.269211	-0.510882	0.394241	-0.388901	0.45036	-0.359925	0.0666012	-0.845185
g631	47.956	2944	17.2267	1084	27.8256	1959	37.8744	382	49.7166	1594	48.4234	1634	39.2387	367	32.2731	337	33.2495	382	32.3846	647	35.5604	694	32.7889	736	59.4368	375	39.9174	252	51.3032	320	21.5617	243	18.2966	271	14.4989	154	0.724507	0.235555	0.983506	-0.0133837	0.831965	-0.124508	0.470673	0.39635	0.315752	-0.541464
g632	59.4948	10201	42.8465	7526	36.5198	7182	28.7435	810	28.0703	2514	33.1633	3126	17.8796	467	21.5673	629	20.5439	660	24.2918	1356	27.4037	1494	25.8404	1620	22.3455	394	15.6239	275	15.0057	261	11.557	363	11.831	490	18.1458	537	0.00521657	-0.94888	4.76445e-06	-1.40764	0.000340166	-1.0902	1.27067e-06	-1.70104	0.000544231	-1.48554
g633	1.81478	131	0.616014	46	0.753754	63	0.887285	11	0.618764	24	0.736257	30	0.964336	11	0.163647	3	0.671697	10	2.18065	52	1.36955	32	2.14543	57	7.78772	58	12.479	92	15.3832	113	46.1159	608	7.04226	123	5.09511	64	0.341642	-0.807544	0.402356	-0.879004	0.415924	0.607491	1.36031e-07	3.19224	1.30416e-06	4.35826
g634	9.73313	3373	8.75404	3108	8.32856	3310	6.89636	393	8.31569	1505	7.2473	1381	5.20329	275	6.49523	383	7.68522	499	7.8135	882	7.91834	873	9.11486	1155	13.2913	474	8.90952	317	8.94014	314	5.80586	369	5.03473	421	4.1729	250	0.0179958	-0.571839	0.0176533	-0.659446	0.113839	-0.355299	0.80018	-0.0920729	0.0279964	-0.604807
g635	0.205386	16	0.072424	6	0.023553	3	0.492751	6	0.983293	39	0.838142	35	1.59723	19	0.985271	13	0	0	0.944134	23	0.973309	23	1.21905	33	0	0	1.78073	14	0.666454	6	0.856379	12	4.19802	75	2.30434	30	--	--	--	--	0.000763512	3.00676	--	--	9.20872e-07	4.73482
g636	136.902	14948	64.8149	7250	77.0464	9649	193.9	3478	188.873	10770	182.549	10957	245.094	4074	227.894	4230	238.961	4884	240.042	8532	206.066	7152	306.365	12228	60.9323	684	188.277	2107	120.787	1337	269.738	5395	394.78	10395	632.654	11923	0.114752	0.697477	0.00330475	1.16166	0.00445073	1.18706	0.853199	0.136585	3.19758e-06	2.49049
g637	4.45009	494	18.6482	2117	25.8339	3283	28.6739	522	40.3051	2333	31.3289	1909	19.8009	334	36.2376	683	32.6571	678	24.0668	868	28.8263	1016	20.0754	814	120.244	1370	66.8005	759	80.2098	901	11.3688	231	13.1648	352	15.6141	299	0.355875	0.742069	0.385793	0.682545	0.662587	0.350866	0.00107313	2.15404	0.994563	-0.00541861
g638	105.686	7561	50.0237	3667	48.4091	3973	118.367	1392	103.559	3870	93.3377	3671	174.532	1901	168.227	2046	163.592	2191	100.422	2339	100.871	2294	113.516	2969	172.086	1266	95.9775	704	141.026	1023	72.8727	955	39.1476	676	54.3551	672	0.611315	0.296943	0.0122214	1.11467	0.450848	0.375706	0.17765	0.687715	0.914096	-0.0656094
g639	1.79648	59	1.71082	58	1.23217	47	5.85724	32	3.9603	68	4.22259	77	2.79924	14	4.5197	26	9.7394	60	2.958	32	4.30933	45	5.66897	69	5.84234	20	7.5492	26	3.24879	11	1.27067	8	0.181064	2	1.71909	10	0.0098598	1.21909	0.0160831	1.65875	0.0215973	1.20297	0.0174918	1.53222	0.804554	-0.283366
g640	21.8173	3476	13.4679	2199	15.3063	2797	10.3867	272	10.428	868	6.93682	608	11.2606	274	13.7598	373	12.0954	361	14.4249	749	12.4063	629	22.9396	1336	4.38448	72	7.44472	122	6.31784	102	12.2326	357	10.899	419	9.32206	257	0.000845261	-1.19203	0.0550558	-0.636624	0.564739	-0.268515	1.37057e-05	-1.76184	0.269773	-0.406146
g641	95.6162	9502	78.3724	7979	87.2977	9950	60.5863	990	41.3135	2145	55.9887	3059	46.1849	699	56.4637	954	60.0619	1118	60.9884	1973	78.5563	2482	65.3544	2375	53.5182	547	65.87	671	60.7327	612	60.5399	1102	77.5464	1859	48.4539	832	5.73536e-05	-1.04581	6.29649e-05	-0.872567	0.00799717	-0.592889	0.00176842	-0.826684	0.44678	-0.251244
g642	30.4504	2733	21.1492	1945	24.0214	2473	21.8607	323	13.8814	651	17.6776	873	17.6716	242	21.0405	321	21.7688	366	23.0905	675	34.4311	983	27.8211	913	34.3311	317	26.1476	241	38.4453	350	36.852	606	60.1801	1303	38.0859	590	0.0130399	-0.825904	0.0818962	-0.511239	0.861962	-0.068504	0.823919	0.0872988	0.00366124	1.07677
g643	40.9103	1475	30.1929	1115	33.9899	1405	47.8962	284	38.7059	729	47.3666	939	53.575	294	34.1763	210	34.0996	231	37.8002	444	38.7045	444	43.4542	573	80.303	298	46.3992	172	57.7036	211	34.0466	225	31.9165	278	15.1864	95	0.939313	0.0320511	0.951787	0.0302669	0.871336	-0.0504378	0.156788	0.505132	0.755905	-0.15108
g644	108.732	6480	32.1963	1966	30.354	2075	26.5127	260	32.9189	1025	35.5685	1166	34.334	312	46.4017	471	40.6862	454	39.3489	764	34.2441	649	40.8913	891	18.743	115	18.4037	113	15.7578	96	8.51495	93	14.3743	207	7.77148	80	0.0977732	-1.17628	0.329349	-0.697791	0.21592	-0.832426	0.00143481	-1.99301	0.000625324	-2.25943
g645	6.47329	984	63.7309	9925	63.4043	11054	7.24847	182	10.7288	852	7.69436	643	9.43448	219	7.38269	191	8.21891	234	5.02254	249	5.31694	257	5.18618	289	12.6518	198	9.21294	144	8.29303	128	2.6005	73	4.83112	178	2.57036	68	0.00157425	-2.68045	0.00133199	-2.59177	2.05193e-05	-3.34021	0.00238251	-2.44405	1.70703e-05	-3.48017
g646	0.058595	10	0.057159	10	0.010424	3	0.036297	1	0.113876	10	0.054235	5	0	0	0	0	0	0	0	0	0	0	0.06514	4	0	0	0	0	0	0	0	0	0	0	0	0	--	--	--	--	--	--	--	--	--	--
g647	102.095	10219	22.0526	2262	20.0285	2300	59.2149	974	43.1237	2255	30.5069	1679	49.672	757	69.3733	1181	73.2456	1373	70.0327	2282	100.075	3184	97.5619	3570	98.3757	1013	46.3915	476	66.9612	680	42.5271	780	91.1335	2200	61.5143	1063	0.650923	-0.46351	0.833097	0.209559	0.452071	0.637053	0.802364	0.230457	0.438014	0.665789
g648	101.555	5690	163.062	9359	126.86	8151	65.6688	605	25.2402	739	59.6519	1838	237.702	2027	516.802	4922	479.342	5027	58.9364	1075	167.647	2986	124.19	2544	317.451	1828	212.165	1219	263.116	1494	72.7749	747	125.752	1699	70.5405	683	0.000577902	-1.70376	0.000637597	1.45513	0.472302	-0.410487	0.044577	0.705358	0.505705	-0.308211
g649	0	0	0.042429	4	0	0	0	0	0	0	0.039535	2	0	0	0	0	0.130331	2	0	0	0.181064	5	0.581618	17	0	0	0	0	0.471349	4	0	0	0	0	0	0	--	--	--	--	--	--	--	--	--	--
g650	0.023857	2	0.196244	16	0	0	0.237355	4	0	0	0	0	0	0	0	0	0.197799	3	0.26638	7	0.30075	8	0.615916	18	0	0	0	0	0.432062	4	0.420172	7	0.941796	18	0.121877	2	--	--	--	--	--	--	--	--	--	--
g651	32.5191	2658	31.2785	2619	15.2363	1428	38.5301	518	35.8891	1532	51.0166	2292	48.7527	607	51.4364	715	39.6673	607	192.244	5114	233.259	6059	251.922	7525	14.4321	122	31.2393	262	26.3961	219	168.28	2519	624.05	12297	184.37	2601	0.574143	0.334786	0.204951	0.616487	2.02977e-12	2.83706	0.490465	-0.42773	2.67653e-09	3.83557
g652	446.746	47025	193.325	20848	168.705	20367	74.943	1296	80.4774	4424	108.025	6251	71.8576	1152	86.2692	1544	86.5913	1707	59.4498	2037	60.6923	2031	51.7769	1993	18.2596	198	15.8074	171	17.5585	188	19.2917	372	40.0024	1016	31.6871	576	0.000227312	-1.94276	6.23639e-05	-1.92513	1.24669e-07	-2.48441	9.39315e-20	-4.27343	1.59717e-07	-2.91106
g653	3.82186	442	5.6476	669	6.10235	810	9.14707	174	7.34224	444	8.35707	532	6.1682	109	7.17168	141	8.45888	184	5.22752	197	5.59136	206	7.07679	300	50.3106	598	16.9991	202	37.7217	442	1.79018	38	1.60959	45	1.29034	26	0.316516	0.359168	0.440755	0.304337	0.930522	-0.0371977	2.65419e-07	2.43725	0.000170655	-1.48411
g654	8.2907	466	0.542735	32	0.696313	45	1.36913	13	1.87628	56	3.21598	100	1.70292	15	1.19896	12	0.285181	3	0.758051	14	2.81127	51	3.86471	80	2.96488	18	0.055556	1	0.70008	4	0	0	0	0	0.537481	6	0.575659	-0.863628	0.234733	-1.74186	0.684489	-0.606342	--	--	--	--
g655	0	0	0	0	0	0	0	0	0	0	0	0	0	0	0.189238	4	0	0	0	0	0.179792	8	0	0	2.1995	29	4.23583	54	1.901	24	1.31045	30	0.232324	7	3.04318	66	--	--	--	--	--	--	6.61211e-14	10.6854	--	--
g656	0.044663	2	0	0	0.093185	5	5.05949	32	1.21061	24	3.04788	63	6.51628	38	19.8152	127	14.068	99	1.95982	24	10.4384	125	7.72179	106	87.2187	336	200.096	769	152.231	578	193.006	1325	166.869	1508	160.485	1038	--	--	1.66287e-19	7.69538	2.79831e-10	6.64931	1.31058e-46	11.0407	7.03765e-76	11.7847
g657	0.080226	4	0.817405	42	0.826894	48	0.489174	5	0.14208	4	0.584489	16	1.59619	13	0.686285	6	0.857894	8	0	0	0.124719	2	0	0	0.368753	2	0.64553	4	1.97207	10	0	0	0	0	0.223489	2	--	--	--	--	--	--	--	--	--	--
g658	1729.01	154544	758.768	69479	844.682	86591	575.293	8448	482.765	22535	866.366	42570	381.988	5197	322.883	4906	352.284	5895	711.427	20699	343.572	9762	444.561	14526	36.8722	339	44.4629	408	42.0488	381	40.8099	669	12.5957	272	46.7512	722	0.040632	-1.11048	1.25931e-05	-1.84883	0.00707154	-1.39513	7.01379e-33	-5.049	1.02762e-14	-4.79893
g659	4.27257	373	3.35706	301	3.44171	345	2.17883	32	4.94023	226	2.73861	132	1.95748	26	1.33338	20	2.00076	33	2.58079	74	1.01473	29	1.43845	46	7.20465	65	0.868583	8	5.98707	53	0.196507	4	0.611587	13	0.527758	8	0.421319	-0.454989	0.00185102	-1.247	0.00588767	-1.36393	0.982236	0.0207159	1.47632e-06	-2.72433
g660	1.72334	177	2.72772	286	3.81386	448	1.58988	27	2.2586	121	2.13333	120	2.10582	33	1.9923	35	2.1513	42	2.81192	94	1.86736	61	1.44986	55	6.31534	67	4.5703	48	5.92737	62	1.32878	25	0.906212	23	0.550519	10	0.140088	-0.745215	0.276956	-0.564671	0.234718	-0.653656	0.127081	0.739885	0.0255527	-1.30824
g661	1.26866	84	0.917146	62	2.50302	189	1.74555	19	5.94026	204	3.04706	110	2.37495	24	3.64156	41	4.5312	56	4.87093	105	0.677226	15	2.74421	66	1.30993	9	1.08285	8	1.18648	8	0.457929	6	0.37897	6	0	0	0.252676	0.922881	0.111235	1.00932	0.531258	0.618262	0.453443	-0.613154	0.0417983	-2.17168
g662	1.53817	126	11.0636	929	15.2365	1431	9.90442	134	11.1478	477	12.7995	577	27.3195	341	35.881	500	32.9158	505	62.1334	1657	53.5385	1394	55.1616	1652	19.9171	168	22.2744	187	16.4123	137	51.3642	771	75.4791	1491	44.4448	629	0.996965	-0.00442494	0.049745	1.61665	0.00204799	2.39232	0.363444	0.799986	0.000176292	2.88046
g663	0.233986	21	0.044308	4	0.506912	51	0.118152	2	0.423611	20	0.125108	7	0.28215	4	0.597457	9	0.414358	7	0.140625	4	3.3447	93	0.393844	13	16.6129	149	1.0162	10	6.6507	59	225.997	3612	6.35243	134	53.5982	808	--	--	--	--	--	--	1.66678e-05	4.63716	3.94174e-15	8.73191
g664	5.38359	308	1.0654	63	1.79115	118	11.7074	110	11.2817	337	11.2365	353	1.23671	11	4.74494	47	4.2639	46	4.42988	83	1.68142	31	3.63342	76	0	0	2.54295	15	2.3198	14	0.382531	4	0.581087	8	0.794302	8	0.0206274	1.7254	0.914317	0.131835	0.996534	0.00442183	0.49284	-0.995173	0.0412653	-1.97113
g665	16.8677	714	6.00491	261	9.7552	474	12.5077	87	7.46596	165	14.8114	345	13.429	87	22.5444	163	20.8564	166	2.42971	34	19.8417	267	3.31818	52	5.77064	26	2.74128	12	12.3282	53	0.483787	4	0.196148	3	3.62029	27	0.779151	-0.22409	0.302503	0.615741	0.595594	-0.588511	0.234897	-0.93296	0.0156344	-2.55153
g666	33.8272	3911	0.335858	40	0.514707	69	16.7679	319	13.2292	799	19.4646	1238	4.65352	82	4.17376	83	3.24209	71	5.28811	199	3.37884	125	7.03987	298	1.34645	17	0.543496	7	0.269749	4	4.48806	96	0.777892	22	9.97057	199	0.959047	0.16898	0.446947	-1.72101	0.528607	-1.40008	0.00596696	-4.2115	0.69748	-0.912644
g667	2.07098	233	6.80108	781	8.08006	1039	7.90624	146	8.01393	469	5.99838	370	14.6128	250	10.9881	210	13.2393	278	3.89647	143	4.96582	177	4.51966	186	28.7255	331	11.4605	132	17.775	202	0.540904	12	0.965765	27	0.408877	8	0.945873	0.0644936	0.0996818	1.02323	0.388612	-0.571312	0.0240174	1.46478	4.82298e-05	-2.82829
g668	30.2418	804	0.94953	26	1.59659	49	41.0537	180	19.5623	272	11.4613	168	58.3105	236	97.6497	442	99.859	497	59.3668	514	102.362	865	83.2808	810	7.74903	22	37.0282	101	43.6784	118	1544.5	7520	1128.47	7234	1091.97	5010	0.656543	0.776819	0.0294088	2.75204	0.0356842	2.64367	0.431715	1.15415	1.91249e-10	7.05041
g669	0	0	0	0	0	0	0	0	0	0	0	0	0	0	0	0	0	0	0	0	0	0	0	0	0	0	0	0	0	0	0	0	0	0	0	0	--	--	--	--	--	--	--	--	--	--
g670	0.268366	11	3.75708	144	7.20036	308	11.0348	68	8.81334	172	8.08221	166	15.443	88	11.101	71	10.947	77	7.68453	94	5.15054	62	3.37974	47	28.4171	109	8.53887	33	15.3684	59	6.59004	46	0.797026	8	1.35082	9	0.406824	1.02723	0.147087	1.58932	0.802571	0.333598	0.0737686	1.93022	0.953705	-0.0897404
g671	9.47098	305	22.3366	735	40.901	1507	30.7925	163	10.9965	185	20.5519	363	45.8499	225	39.593	217	34.7029	209	30.458	319	54.6591	558	25.2618	297	109.711	363	60.7169	200	72.1849	235	68.1892	402	36.2091	281	34.5024	192	0.546853	-0.522406	0.406593	0.565605	0.617009	0.383199	0.017287	1.45134	0.0636894	1.18877
g672	2.13518	169	3.50622	284	4.03504	365	1.82127	24	3.06658	127	3.95932	172	1.20362	15	3.65458	49	3.08247	46	2.98353	77	2.01495	51	4.21754	122	0.986989	8	1.64639	14	0.82765	7	1.66121	24	0.842094	17	1.09575	15	0.527628	-0.399387	0.505071	-0.458134	0.599283	-0.302324	0.00604356	-1.71321	0.0361294	-1.17216
g673	0.632741	41	3.44493	226	2.72392	200	1.53317	17	2.09362	70	2.61325	92	2.85274	28	4.92657	54	3.85927	47	6.22876	130	4.12235	84	7.10798	166	0.548358	4	7.82016	52	4.62303	30	1.16255	14	2.73122	43	3.7344	42	0.696825	-0.404621	0.514871	0.594002	0.15293	1.11172	0.575595	0.688189	0.635074	0.469453
g674	2.48544	230	5.35862	508	5.7629	611	6.1205	93	6.04595	292	5.13383	261	2.13699	31	7.33891	116	6.47862	113	10.1683	306	8.17878	241	9.27256	314	1.72156	17	2.38948	23	1.3925	14	4.70775	80	6.80882	152	7.54506	121	0.964477	0.0335985	0.952621	0.0534677	0.0893615	0.785027	0.00821683	-1.53966	0.165508	0.75712
g675	13.62	832	50.3139	3145	60.0952	4206	37.5046	376	47.7545	1522	37.4998	1258	37.5285	349	56.1382	583	44.3498	507	53.7423	1068	27.4996	534	53.3163	1190	5.99099	38	37.3024	234	28.3684	176	32.4858	364	13.6172	201	59.3495	626	0.699296	-0.315764	0.975989	-0.0246612	0.891439	-0.11375	0.249037	-1.04081	0.942277	0.0679113
g676	1.55787	89	26.855	1571	19.7197	1292	12.1765	115	11.7819	352	7.14483	225	11.995	105	20.4828	199	18.9315	203	37.6565	700	38.9578	707	43.5109	909	4.64083	28	50.5377	296	35.4574	206	66.5273	696	63.5956	876	125.943	1241	0.41651	-0.947776	0.942498	-0.0962184	0.287946	1.07098	0.617147	0.652151	0.00378877	2.68737
g677	1.19101	121	1.03892	108	2.12927	248	3.63745	61	3.67204	194	1.96708	110	1.5977	25	4.4893	78	4.20061	80	6.68073	220	5.97173	193	8.62177	319	0.573202	6	2.48841	26	1.41005	15	3.79824	71	3.02042	74	20.259	354	0.157956	0.778556	0.0855844	1.07195	1.25727e-07	2.05714	0.833342	-0.196291	0.000588154	2.97384
g678	1.29774	107	2.71134	227	3.75861	353	12.6998	171	7.13327	305	3.71073	167	4.46511	56	12.5664	175	8.35294	128	11.7112	312	18.6676	485	14.3216	428	5.18562	44	11.989	101	6.75866	56	4.86522	73	4.25623	84	3.79214	54	0.0710653	1.27398	0.0136722	1.52682	1.44715e-06	2.29013	0.0332489	1.36299	0.0703005	0.989131
g679	0.75262	76	0.347793	36	0.955332	110	1.51915	25	1.16836	61	0.197128	11	0.779903	12	0.801602	14	0.984231	19	0.173431	6	0.43013	14	0.475523	18	0.851075	9	0.384111	4	0	0	0	0	0.160767	4	0	0	0.922608	0.139364	0.840892	0.174571	--	--	0.45293	-1.00663	--	--
g680	0	0	0	0	0	0	0	0	0	0	0	0	0	0	0	0	0	0	0	0	0	0	0	0	0	0	0	0	0	0	0	0	0	0	0	0	--	--	--	--	--	--	--	--	--	--
g681	0.590699	52	0.362924	33	0.293534	30	1.79529	26	1.7427	79	2.24852	107	3.70838	49	4.43661	66	3.99831	65	6.52539	184	6.59991	182	15.978	505	0	0	0.614665	6	0	0	1.57987	25	0.852581	18	0	0	0.000339376	1.87898	6.81771e-12	3.06703	7.44309e-15	4.26102	--	--	--	--
g682	1.62351	146	3.14604	290	12.8615	1324	107.652	1588	142.394	6674	123.049	6071	61.9632	847	42.3432	646	42.8916	721	123.648	3612	84.282	2405	88.2691	2896	0.135876	2	12.4131	115	18.3894	168	8.71675	144	15.1793	329	2.22444	35	2.36034e-08	4.14018	0.000110676	2.92457	1.38779e-07	3.87536	0.695633	0.602286	0.423167	0.831872
g683	0.534614	121	0.612501	142	1.05578	274	9.07757	337	27.8878	3285	12.5462	1556	16.1525	555	18.628	715	20.6574	872	17.9793	1320	21.1453	1516	28.0203	2310	14.2785	331	3.97895	92	8.24396	189	1.65748	69	0.713119	39	0.580486	23	7.78805e-15	4.19299	2.34352e-45	4.47336	7.84799e-42	4.69386	2.45033e-09	3.27591	0.314333	0.660399
g684	0.973525	66	1.927	134	1.69705	132	6.09596	68	11.6354	411	7.48928	279	12.9014	133	13.64	157	8.04038	102	11.753	259	9.93428	214	15.839	392	10.9676	77	6.88086	48	6.30219	44	0.282609	4	0.40395	7	2.39183	28	7.35671e-06	2.14799	3.52636e-10	2.71757	5.99292e-12	2.78047	2.21408e-05	2.09453	0.837754	-0.246381
g685	0.314339	19	0.021318	2	0.448242	31	13.2936	129	7.76414	239	19.3142	626	4.86388	44	6.09668	62	2.62237	29	2.56076	50	2.59408	49	5.77626	125	0	0	0.595482	4	0.670494	5	2.03028	22	1.36972	20	2.68072	28	3.43815e-11	5.34962	1.18734e-05	3.9119	0.000108961	3.54287	--	--	0.001158	3.21837
g686	0.556102	212	0.103664	41	0.190082	83	0	0	0.432345	86	0.211851	45	0.173132	11	0.106867	7	0.332524	24	0.624254	78	0.628127	76	0.536254	75	0.871678	35	0.297904	12	0.312077	12	1.14209	80	0.678327	63	0.890346	59	0.714018	-0.681509	0.598465	-0.610729	0.317476	0.833549	0.637311	0.506057	0.0130249	1.91241
g687	9.98282	943	4.09481	396	4.8185	522	3.8824	61	5.57139	275	3.71075	193	2.72649	40	3.54142	57	1.90721	34	3.78149	117	3.36135	101	4.79544	166	1.79846	18	6.52317	64	2.07669	20	5.37771	93	4.24036	97	5.08561	83	0.154726	-0.834293	0.0144841	-1.39149	0.0866327	-0.903497	0.159512	-1.10854	0.844286	-0.122554
g688	2.45458	180	15.3547	1151	12.1617	1021	3.58064	44	1.76753	68	2.44727	99	1.44546	17	1.71683	22	1.40372	20	0.080641	2	0.172034	5	0.875135	24	0	0	0	0	0.21047	2	0.515515	7	0.113383	2	0.389708	5	0.00424278	-2.25689	0.000139872	-2.84752	6.60016e-07	-4.89116	3.03386e-07	-7.10741	2.61083e-07	-4.64804
g689	31.2335	10348	22.826	7748	24.1239	9167	23.0429	1255	25.2839	4375	21.8435	3979	17.4798	882	30.5084	1719	25.6588	1592	24.8536	2681	23.5401	2480	22.8958	2773	34.0977	1162	24.176	821	24.7786	832	34.0162	2065	15.6639	1252	20.2837	1160	0.0865082	-0.475422	0.479733	-0.281273	0.144925	-0.376542	0.520648	-0.218758	0.892791	0.0675829
g690	172.528	11482	195.011	13295	255.486	19500	189.618	2073	217.28	7552	252.686	9244	125.52	1272	153.025	1731	146.886	1830	143.362	3106	128.101	2710	102.849	2502	137.227	939	98.0361	669	124.984	843	101.966	1243	108.975	1749	58.5323	673	0.521636	-0.220973	0.00219117	-0.732679	0.000377863	-0.968341	6.49868e-05	-1.08643	0.00499982	-0.975174
g691	54.7331	10312	38.8554	7500	36.9528	7985	42.7015	1322	40.7584	4011	51.1272	5296	22.962	659	26.2289	840	25.1683	888	27.5321	1689	30.77	1843	24.9449	1718	25.4214	493	20.864	403	22.501	430	13.8057	477	15.682	713	12.9827	423	0.478505	-0.275756	0.000394202	-1.00632	0.00224188	-0.895381	4.50447e-05	-1.22826	1.38204e-05	-1.38294
g692	310.607	15905	126.899	6657	107.665	6323	58.4928	493	71.2156	1905	54.4668	1534	73.2772	572	66.7363	581	60.7645	583	74.9999	1250	64.3786	1048	61.8133	1157	103.927	547	37.5722	198	67.5777	351	34.5485	325	35.2248	435	29.2349	259	0.00048534	-1.89577	0.00181474	-1.63908	0.00113696	-1.68912	0.00489471	-1.70992	2.02787e-05	-2.23498
g693	18.9964	634	9.6331	330	6.94386	266	7.32269	41	12.9943	227	12.4067	228	10.1981	52	10.6189	61	10.6678	67	17.5068	191	11.2892	120	13.9145	170	28.8267	99	17.4044	60	13.5992	46	23.2841	143	7.2871	59	12.6128	73	0.567463	-0.428022	0.583113	-0.368518	0.983192	0.0145898	0.526661	0.432754	0.507252	0.496062
g694	14.0005	1339	7.05453	692	9.03121	991	11.6894	184	13.9735	698	11.7333	617	9.65238	141	8.73135	142	8.8238	158	12.75	397	12.3353	375	11.1832	391	27.973	275	19.3398	190	19.064	185	13.2908	233	5.55647	129	7.25896	120	0.996918	-0.00231855	0.474099	-0.332364	0.956051	0.0278925	0.0485375	0.838127	0.972962	0.0222209
g695	19.4578	2288	10.0999	1217	12.7933	1726	16.4238	318	19.0513	1170	18.2046	1177	19.5093	350	16.2509	325	16.5412	365	19.1674	734	20.0622	750	25.2744	1087	17.3231	210	17.6299	213	20.7049	247	10.9816	237	6.33159	180	7.36674	150	0.965507	0.0272296	0.811715	0.119062	0.37927	0.36409	0.830977	0.102168	0.248951	-0.54447
g696	46.3849	5421	38.2776	4583	40.8062	5469	45.1702	868	56.7341	3463	50.2702	3230	43.1035	767	36.225	720	36.5405	800	44.988	1712	37.0412	1376	40.323	1723	49.5365	596	46.5973	559	43.0156	510	20.3584	436	16.172	456	19.5492	395	0.922457	-0.0357583	0.238303	-0.302335	0.237917	-0.278398	0.594922	-0.146844	0.00120036	-0.91653
g697	2.94834	310	13.4277	1444	16.0539	1932	52.1009	898	21.5926	1183	28.723	1657	102.782	1642	102.817	1834	105.339	2069	43.1738	1475	51.5728	1720	43.8863	1683	128.891	1390	63.8426	687	62.2947	663	8.52672	164	0.92157	24	8.70253	158	0.0889819	1.34551	3.92928e-07	3.08492	0.00412918	1.86322	7.14897e-05	2.67019	0.607751	-0.555877
g698	0.437907	39	0	0	0.029027	3	0	0	0.100845	5	0.135673	7	0.542001	8	1.44525	22	0.593595	10	3.1015	89	1.35776	38	2.33303	75	2.9261	27	6.03452	55	4.34865	39	24.0009	386	14.2775	302	17.9642	272	--	--	--	--	0.0183574	3.59795	0.00126678	4.54578	3.60013e-09	7.1104
g699	0	0	0	0	0	0	0	0	0	0	0.148083	6	0	0	0	0	0	0	0	0	0	0	0	0	0	0	0	0	0	0	0	0	0	0	0	0	--	--	--	--	--	--	--	--	--	--
g700	0.884986	89	0.841392	86	0.995776	114	1.47385	25	1.32968	70	2.29827	126	1.43655	22	0.611125	11	1.31204	25	0.839752	28	0.641617	21	1.46862	54	1.26296	13	0.418061	5	0.395819	5	0.218615	4	0	0	0.751376	13	0.201586	0.627345	0.836528	0.148149	0.881562	-0.097955	0.457083	-0.58724	0.386033	-1.20029
g701	0	0	0	0	0	0	0	0	0	0	0	0	0	0	0	0	0	0	0	0	0	0	0	0	0	0	0	0	0	0	0	0	0	0	0	0	--	--	--	--	--	--	--	--	--	--
g702	0	0	0	0	0	0	0	0	0.088709	2	0	0	0	0	0	0	0.700445	5	0.201405	2	0.531409	6	0	0	0	0	0.872009	3	2.69785	9	0.37582	3	0	0	3.55777	19	--	--	--	--	--	--	--	--	--	--
g703	0.021558	3	0.084602	9	0.161123	18	0	0	0	0	0	0	0.460313	7	1.39044	22	0.391576	7	0	0	0	0	0.051702	2	0.915145	9	2.01782	20	1.8084	17	0.579879	10	0	0	0.429262	7	--	--	--	--	--	--	2.13711e-05	3.76412	--	--
g704	0.058309	5	0.332204	30	0.416595	41	0	0	0.213317	10	0.424562	20	0.621934	9	0.27479	5	0.124767	2	0.358753	11	0.934572	26	0.19167	6	1.1853	11	2.15862	19	0.988	9	0.867072	14	0.468098	10	0.927362	14	--	--	--	--	--	--	0.0310854	2.16991	--	--
g705	0	0	0	0	0	0	0	0	0	0	0	0	0	0	0	0	0	0	0	0	0	0	0	0	0	0	0	0	0	0	0	0	0	0	2.25951	11	--	--	--	--	--	--	--	--	--	--
g706	0.04976	7	0.527448	76	0.719564	116	0.248276	6	0.414134	31	0.309473	24	0.629192	14	0.525418	13	0.631348	17	0.747155	35	0.593158	27	0.966515	50	1.25738	19	0.19642	3	1.54537	22	0.972126	25	0.646604	22	0.975509	24	0.638469	-0.663285	0.81003	0.338517	0.598475	0.625122	0.48948	0.936372	0.235153	1.27886
g707	21.7843	1512	3.88945	277	3.5232	281	7.29528	84	6.09377	221	6.34546	243	3.74057	40	5.78797	69	3.10268	41	4.72957	107	5.68894	126	5.34954	136	2.1448	16	1.95599	14	0.79537	6	2.22845	29	2.58208	44	2.22738	27	0.376074	-0.898957	0.136309	-1.39975	0.203886	-1.14091	0.00214348	-2.83892	0.0395786	-1.80529
g708	4.2597	308	0.214238	16	0.441419	37	0	0	0.516771	20	0.326616	13	0.181853	3	3.23506	40	2.67894	37	0.08192	2	0.343381	8	0.3569	10	0	0	0	0	0	0	0.249354	4	0	0	0.43194	6	--	--	0.946621	0.13232	--	--	--	--	--	--
g709	0.196438	21	0.029621	4	0.154518	19	0.473887	8	0.236398	13	0.066913	4	1.38094	22	6.44593	113	4.42887	86	3.9714	133	49.7494	1626	7.2846	274	1.72493	19	1.50516	16	2.15309	23	6.50144	123	6.48854	161	2.46462	44	--	--	3.96577e-09	4.74998	4.72521e-12	7.01265	1.03742e-05	3.49133	1.7197e-15	5.49148
g710	0.037809	4	0	0	0.033062	5	0	0	0	0	0.134116	8	0	0	0.56756	11	0.403966	8	1.97969	69	11.0515	372	1.28616	50	0.663325	8	1.2831	14	1.2792	14	0.928913	19	0.300506	8	0.6528	12	--	--	--	--	2.44127e-10	7.27886	2.05133e-06	5.12633	--	--
g711	254.8	19866	43.8533	3503	36.6566	3278	50.7675	651	40.1435	1635	53.7131	2303	72.8648	865	51.8059	687	55.5246	811	120.113	3049	38.9512	966	55.1515	1572	0.52909	5	3.08684	25	2.44216	20	4.88707	70	20.6706	389	8.7568	118	0.0961145	-1.55056	0.234705	-1.09726	0.37691	-0.896313	3.20478e-11	-6.02008	0.000785039	-3.06635
g712	0.279949	19	2.50138	168	4.28963	322	15.3359	165	9.64948	330	10.1667	365	33.4853	333	27.4976	306	35.1695	430	8.34158	178	13.8581	288	16.141	386	5.35279	36	3.5721	24	5.0963	34	0.516174	7	1.14778	19	1.96155	23	0.0365911	2.01558	1.31015e-05	3.59981	0.0156084	2.21387	0.514582	0.707145	0.638645	-0.577735
g713	3.03657	601	3.18246	646	4.14838	942	4.8096	157	7.07187	731	5.62588	612	3.67033	111	3.40968	115	3.40158	126	5.39823	348	5.59828	353	5.22152	378	9.04362	184	6.24587	127	9.92623	200	3.65059	133	3.69255	177	2.76966	95	0.165377	0.456795	0.611779	-0.164616	0.0850104	0.41	0.00234226	0.987795	0.522924	0.214368
g714	0.509377	13	1.75511	43	1.66141	46	1.75474	7	7.84877	98	4.24768	56	28.5021	103	13.3337	54	14.9795	67	27.2501	211	57.8059	437	21.8759	190	57.5488	141	281.53	685	201.136	484	6.89209	30	3.29487	19	33.4638	138	--	--	5.5778e-09	3.64843	5.03466e-13	4.49864	1.18203e-21	6.81062	0.000196491	3.77918
g715	99.0354	5619	10.0237	583	6.90195	450	19.7223	184	16.6984	495	21.5141	671	28.7483	249	31.868	308	29.9867	319	16.1216	298	14.6513	265	25.5923	531	6.68321	39	8.84166	52	15.4246	89	99.8277	1038	96.0604	1315	119.72	1173	0.270885	-1.34292	0.662685	-0.562952	0.251274	-1.29998	0.0388828	-2.2039	0.109148	1.67169
g716	3.62611	544	3.82439	588	4.10733	706	4.92084	122	4.79337	376	5.85193	483	3.7544	86	4.91822	126	5.43413	153	5.21497	255	4.82722	230	5.33706	293	12.514	193	7.75385	120	8.811	134	3.58438	99	3.9632	144	4.34968	113	0.684464	0.126853	0.767087	0.106301	0.458205	0.172002	0.000739666	1.02814	0.381667	0.298882
g717	9.43125	532	3.94238	228	4.58687	297	7.00897	65	6.79844	201	6.20833	193	11.7079	101	13.1106	126	10.3269	109	14.1173	260	20.5545	369	15.1181	312	18.8121	110	12.7361	74	21.5416	124	16.7959	174	14.7405	201	26.6602	260	0.817105	-0.166395	0.15013	0.777075	0.013456	1.22703	0.0174294	1.26661	0.000449527	1.95836
g718	30.8372	4451	12.87	1903	15.4923	2565	19.2618	457	17.8294	1344	23.5211	1867	11.1458	245	9.77043	240	12.7978	346	14.4627	680	15.6203	717	12.8386	678	23.6409	351	12.7148	189	16.984	249	6.99861	186	7.28009	254	7.93012	198	0.644915	-0.285257	0.0378095	-1.00294	0.140541	-0.707316	0.404305	-0.460115	0.0172061	-1.16661
g719	0	0	0	0	0	0	0	0	0	0	0	0	0.007501	1	0.332191	4	0	0	0	0	0.162619	4	0.165262	4	0	0	0	0	0.921928	6	0	0	0	0	0.023455	1	--	--	--	--	--	--	--	--	--	--
g720	5.44652	542	6.71151	684	8.11725	926	22.3361	365	17.9188	930	18.5278	1013	19.2553	292	29.2562	495	26.3887	491	27.9447	904	74.739	2361	26.2478	954	24.3005	249	16.7989	172	23.4676	237	16.1199	294	8.68842	209	11.0371	190	5.4769e-07	1.21872	2.1896e-09	1.69963	2.5822e-06	2.43	7.50189e-06	1.37561	0.00555312	1.06589
g721	0.179907	17	0.252192	25	0.189571	21	4.75286	73	1.61329	79	2.21134	114	3.8975	56	10.3691	165	9.01336	158	8.6711	264	51.7187	1534	11.1121	380	3.9927	39	9.41079	90	7.70471	73	16.3724	280	3.8111	86	4.49237	73	1.55366e-08	3.3917	7.43377e-23	4.99366	2.52531e-18	6.55487	2.18169e-18	4.76587	5.57337e-16	5.47088
g722	0.089604	4	0.3407	12	0.286239	12	0	0	0.195553	4	0	0	0.33933	2	0.421248	3	1.66913	11	0	0	0.547775	6	0.539485	7	0	0	0	0	0	0	0	0	0	0	0	0	--	--	--	--	--	--	--	--	--	--
g723	0.05481	6	0.031036	4	0.042816	6	0.308589	6	0.773572	42	0.733823	42	0.716758	12	0.634131	11	0.192647	4	0.722323	24	0.289164	10	0.33741	13	0	0	0.191214	2	0	0	0	0	2.58821	64	0	0	--	--	--	--	--	--	--	--	--	--
g724	0.174066	8	0	0	0.122585	6	0	0	0.342669	8	0.47009	11	0	0	0.960954	7	0	0	0.285307	4	0.662184	9	0.043132	1	0	0	0	0	0	0	0	0	0.9657	10	0	0	--	--	--	--	--	--	--	--	--	--
g725	0.33573	35	1.65185	177	2.40033	287	3.07215	53	2.48521	135	2.1267	122	2.3931	38	0.251129	5	2.14624	42	1.53948	53	1.43528	48	1.31436	50	7.81021	84	3.1499	34	4.70041	50	0.839864	17	0.857976	22	0.703733	13	0.615392	0.506416	0.98754	-0.0225873	0.802571	-0.248589	0.0653369	1.54167	0.561394	-0.558575
g726	0	0	0	0	0	0	0	0	0	0	0	0	0	0	0	0	0	0	0	0	0	0	0.48678	7	0	0	0	0	0	0	0	0	0	0	0.659824	4	--	--	--	--	--	--	--	--	--	--
g727	0.158567	8	2.52299	124	3.31544	182	11.5275	91	15.0738	375	8.21176	216	16.6471	121	10.9924	90	11.4595	103	9.61104	150	11.8107	179	8.07185	141	118.979	583	108.484	530	95.3529	461	1.38151	13	0.335449	4	0	0	0.0335023	2.23437	0.0100264	2.5367	0.0391259	2.06571	1.02741e-10	5.4573	0.360065	-1.5211
g728	13.7729	649	18.5639	896	16.4591	890	12.1229	94	13.9152	343	12.5113	324	9.35599	68	14.7512	119	12.9599	115	12.3111	189	21.9674	329	18.8409	325	1.08649	6	3.37237	17	3.35386	17	2.9907	26	1.28191	15	1.32937	11	0.0223423	-0.650611	0.102608	-0.577486	0.780606	-0.124533	5.45295e-08	-2.84049	1.07786e-09	-2.88858
g729	0.537742	66	0.445312	56	0.734651	104	1.47156	30	1.81573	117	1.44809	98	1.26114	24	0.780308	17	1.92061	44	0.573001	23	0.652728	26	0.603061	27	2.94648	38	1.08843	14	0.798287	10	0.623649	14	0.067765	3	0.959122	21	0.00377873	1.17089	0.079222	1.04873	0.819689	-0.135348	0.105723	1.20812	0.811221	0.268663
g730	1.32961	99	1.36303	104	1.60894	137	5.34325	65	2.56415	99	2.80997	115	2.89441	33	2.22168	28	3.79146	53	1.41727	35	5.35278	126	2.52991	69	2.69582	21	4.14777	32	0.642232	5	4.83136	66	3.47567	62	4.14026	53	0.0431616	0.957305	0.0472118	0.873441	0.190991	0.871663	0.542063	0.541913	2.03997e-06	1.77181
g731	2.5947	256	0.780915	79	1.7612	199	4.63766	75	2.55448	132	2.92873	159	2.8061	42	2.01679	34	3.37771	63	2.42436	78	4.02081	126	1.84893	67	2.12714	22	2.03596	21	2.26148	23	4.79051	87	4.5483	108	5.34228	91	0.366121	0.6501	0.496936	0.502868	0.534635	0.459712	0.939842	0.0627187	0.00189204	1.77255
g732	19.178	2067	22.2352	2455	24.457	3023	28.9861	514	22.8612	1287	24.1281	1430	12.6575	208	11.9437	219	15.1184	305	12.3814	435	14.4565	496	13.226	521	20.5178	228	24.4438	270	16.4006	180	9.60737	190	6.97279	182	12.5831	235	0.689606	-0.112752	9.64721e-05	-0.913601	1.89557e-06	-0.956783	0.255993	-0.388661	0.0236305	-0.90893
g733	33.9725	2267	24.1424	1651	22.637	1733	38.005	417	41.6237	1451	44.6086	1637	26.9466	274	38.972	443	35.6446	446	35.6801	775	48.2383	1024	39.5182	964	72.3369	497	25.6347	176	44.6765	303	13.8279	169	12.2934	198	13.8401	160	0.425096	0.302777	0.753625	0.136188	0.297429	0.364573	0.342777	0.499468	0.0328837	-0.774179
g734	10.2786	540	11.735	631	15.1667	913	31.521	272	19.8306	544	27.5496	795	36.228	290	32.5912	291	34.6346	341	35.1115	600	42.4826	709	45.9026	881	36.5272	197	22.4961	121	30.2631	161	6.31272	61	5.55103	71	4.8662	45	0.019723	0.77018	8.768e-08	1.29714	1.82457e-09	1.49468	0.003855	0.963211	0.00905988	-0.89056
g735	0	0	0.116828	3	0	0	0	0	0.620126	8	0	0	0	0	0	0	0	0	0	0	0	0	0	0	0	0	0	0	0	0	0	0	0	0	0	0	--	--	--	--	--	--	--	--	--	--
g736	0	0	0.006361	1	0	0	0	0	0	0	0	0	0	0	0	0	0	0	0	0	0	0	0	0	0	0	0	0	0	0	0	0	0	0	0	0	--	--	--	--	--	--	--	--	--	--
g737	1.5214	195	3.00317	393	2.86911	420	4.07434	86	4.64714	310	5.11468	359	6.61753	129	7.28705	159	8.83244	211	4.90658	204	9.68746	393	6.27654	293	8.22925	108	8.25227	108	9.98055	130	13.1221	307	7.40974	228	13.6843	302	0.197505	0.600006	0.000352625	1.43529	0.00873447	1.2519	0.000268878	1.5456	1.768e-07	2.46547
g738	0	0	1.54309	67	1.11726	55	57.6553	401	100.056	2210	47.981	1116	292.875	1885	156.36	1124	166.067	1315	23.7459	327	34.498	464	21.5118	333	12.997	57	42.3437	184	25.7564	111	4.54174	36	3.31162	34	9.60933	71	0.000881457	5.94692	5.89113e-06	7.65882	0.000101956	4.64842	0.000189148	4.64949	0.0306926	3.00777
g739	0.067896	4	0	0	0	0	15.1978	137	4.44189	127	12.9424	389	4.88915	41	13.8307	129	6.28107	65	4.1077	73	12.0449	210	5.68244	114	25.3647	143	55.4258	311	39.714	220	1.52412	16	1.40474	19	4.81829	46	4.82522e-15	8.5205	4.3305e-15	8.27604	9.45284e-14	8.02774	1.09708e-28	10.4689	1.80272e-07	7.07043
g740	0	0	0.139481	10	5.63394	434	53.9317	595	688.856	24133	212.614	7841	25.6411	262	48.646	555	44.3883	558	130.327	2846	4.88765	105	57.0702	1400	286.064	1973	11.78	81	119.123	810	0.488338	6	39.2518	635	8.01298	93	0.00720554	7.15005	0.0944657	4.24754	0.0712633	4.89987	0.0217582	5.90743	0.240972	3.3727
g741	0	0	0.081093	8	11.1684	1113	47.9628	685	152.788	6933	49.0409	2343	43.6915	578	48.0518	710	48.1984	784	164.462	4652	36.9795	1022	149.894	4761	565.142	5048	186.917	1665	414.179	3647	23.6444	377	199.842	4188	26.9399	404	0.163742	4.24958	0.228588	3.53219	0.0872244	4.80613	0.0136555	6.45946	0.0891886	4.7914
g742	2.51359	174	1.41599	100	1.97852	157	7.17519	82	4.29466	155	2.67252	102	7.85665	83	9.06494	107	13.7153	177	14.1036	317	64.3888	1410	26.5774	670	6.50607	47	21.6283	153	11.2513	79	30.7357	388	87.8275	1459	38.1912	454	0.122511	0.917277	7.9107e-08	2.19083	2.01377e-10	3.90686	3.93701e-05	2.47499	6.62497e-22	4.96483
g743	13.3968	1960	13.2544	1987	13.6132	2285	16.2019	390	18.274	1397	15.1003	1215	11.1843	250	13.2004	329	13.3891	367	11.3248	540	12.5645	585	13.2496	709	20.9342	315	10.9232	164	13.3792	199	2.69501	73	2.14842	76	2.99806	76	0.963493	-0.0147786	0.200181	-0.27869	0.0536127	-0.358918	0.729021	-0.142342	8.48687e-12	-2.10871
g744	7.81459	640	11.8413	994	11.5803	1088	14.8646	200	10.4598	448	12.1495	547	9.93715	124	14.6991	205	13.2567	204	16.7642	447	14.1562	369	12.3417	370	23.2476	196	51.5282	433	46.0088	382	47.491	713	27.4536	543	33.4389	473	0.902086	-0.060808	0.838972	0.0915267	0.542654	0.229545	0.000341875	1.67273	1.92018e-08	2.03333
g745	9.82926	563	5.86055	344	12.4622	819	150.023	1412	115.853	3465	129.613	4081	510.621	4452	176.721	1721	225.588	2419	382.228	7126	387.906	7062	529.462	11085	10.3218	61	27.5809	162	18.2467	106	43.8528	460	486.939	6725	75.4252	746	2.39703e-27	3.50773	1.87595e-21	4.85676	1.06164e-57	5.29951	0.218356	0.739244	7.4132e-08	4.66849
g746	3.66201	238	20.7441	1377	24.1224	1792	7.15107	77	8.06104	273	5.85467	209	10.6566	106	19.6341	217	11.0449	134	11.3871	241	9.23707	191	12.656	300	19.6803	132	21.9381	146	15.9892	105	4.24052	51	5.62326	88	3.86428	44	0.0586456	-1.50036	0.668726	-0.407635	0.337266	-0.773357	0.971606	-0.0317955	0.0401185	-1.55145
g747	137.904	3445	189.407	4847	243.622	6979	379.124	1556	290.696	3792	371.181	5097	260.252	990	270.668	1150	293.029	1371	230.593	1875	175.158	1391	195.307	1784	241.365	620	246.618	632	251.615	637	105.181	482	64.1221	387	101.641	439	0.102068	0.559036	0.291694	0.34985	0.676847	-0.158957	0.825226	0.0866035	0.0478432	-0.813625
g748	7.63812	420	7.33318	413	12.9517	817	29.9738	271	20.3575	585	18.3996	556	20.0497	168	24.4171	229	28.3587	292	22.1536	397	29.9368	523	35.5394	714	45.7023	259	64.8895	366	66.677	372	22.9287	231	18.4459	245	24.4791	233	0.0112569	0.986385	0.000541124	1.21055	7.34006e-05	1.41978	1.61823e-10	2.39513	7.09165e-05	1.50658
g749	14.9232	432	46.0673	1364	64.88	2151	69.7421	332	60.6367	916	69.5319	1105	51.2808	226	81.559	401	70.8909	384	63.8818	601	87.4938	804	63.3137	669	196.357	584	197.002	584	239.399	702	130.605	692	89.1412	622	75.7686	378	0.626002	0.371516	0.462767	0.520313	0.419744	0.542541	0.000325516	2.04975	0.0140721	1.47992
g750	3.63052	293	4.07655	337	3.37511	312	11.0626	147	9.5378	401	7.30906	324	7.42544	91	12.9145	177	9.9508	150	9.01506	237	18.6964	479	16.9655	499	37.3375	309	56.8528	469	52.305	427	66.3769	979	42.2286	820	70.16	975	0.0011568	0.997567	0.000290027	1.25179	6.38218e-06	1.75882	5.51031e-25	3.42975	3.42075e-33	4.25638
g751	0	0	0.018785	3	0.071957	10	0	0	0.088848	6	0	0	0	0	0	0	0.150114	4	0.299607	12	0.046428	2	0.638212	27	0.987246	12	0.633553	8	1.83745	22	1.54124	32	0.82668	23	3.29067	65	--	--	--	--	--	--	4.47941e-05	4.85686	1.80287e-08	6.09863
g752	6.99128	574	2.6105	220	3.97978	375	12.9448	175	16.0235	687	23.5535	1063	17.3265	217	18.1562	254	17.9998	277	26.535	709	25.6756	670	27.8309	835	12.6583	107	19.6263	166	18.2822	153	9.17233	138	8.00452	159	11.0196	157	0.00270047	1.64413	8.4038e-05	1.79097	8.49192e-08	2.31756	0.00200717	1.6187	0.0139933	1.31017
g753	10.2158	576	16.2112	937	22.2513	1439	37.5398	348	41.6896	1228	48.9193	1517	53.3754	459	48.873	469	43.6955	462	52.8935	971	57.8146	1037	55.3416	1141	95.8	556	60.2747	349	67.6088	387	28.3577	293	25.3452	345	18.6249	182	0.00583001	1.09898	0.000125534	1.41003	1.1055e-05	1.53849	1.65548e-06	1.90522	0.0510756	0.81825
g754	0.421297	28	5.6123	378	8.5699	646	27.6414	299	17.778	610	11.908	430	65.4826	655	52.4473	586	50.7779	625	37.7418	807	52.5687	1098	48.6666	1168	25.9784	176	32.9113	222	37.6077	251	46.2209	556	129.479	2050	62.0186	703	0.125413	1.67079	0.000178121	3.36711	0.000913694	3.02617	0.00813321	2.45656	2.98013e-06	4.29246
g755	0.040709	4	0.079831	8	0.067482	8	0.124525	3	0.401898	21	0.48178	26	0.503097	8	1.28249	22	0.382132	7	0.500683	16	0.637978	20	0.303873	11	0.577154	6	0.983304	10	0	0	0.333947	6	0.434896	11	0.391526	7	--	--	--	--	--	--	--	--	--	--
g756	12.6117	237	59.5351	1143	75.0895	1614	199.773	615	71.57	701	143.042	1474	833.109	2376	1105.45	3521	991.316	3477	249.853	1524	668.777	3983	484.76	3320	3525.93	6790	1369.9	2631	2977.89	5653	38.291	132	32.6826	148	64.4462	209	0.16351	1.18562	1.57239e-11	4.13746	2.09755e-05	3.01904	4.00333e-16	5.43571	0.84458	0.171967
g757	24.8624	2693	22.7514	2525	27.5599	3423	31.4884	561	34.0669	1927	35.6614	2123	30.1824	498	30.1872	556	33.7915	685	34.9073	1231	28.6014	985	31.8514	1261	22.2359	248	24.2461	270	29.3705	323	32.7318	650	44.2614	1156	26.5944	498	0.611344	0.121166	0.524567	0.140454	0.654899	0.10501	0.353526	-0.274532	0.0220825	0.702248
g758	18.2348	1601	12.6977	1142	15.22	1533	15.8431	229	12.9581	594	10.1662	491	13.4516	180	18.5003	277	18.1173	298	22.1039	632	20.9401	585	26.6679	856	4.68022	43	8.30829	75	5.29172	48	17.2315	278	29.2648	620	13.0594	198	0.089444	-0.571721	0.859801	-0.0694108	0.221773	0.353933	8.27166e-05	-1.60229	0.186215	0.600587
g759	68.1141	7243	89.9611	9800	92.7518	11312	152.137	2658	186.805	10374	160.083	9358	110.706	1792	119.782	2165	109.836	2187	146.314	5065	128.1	4330	137.263	5336	138.676	1516	97.5346	1063	81.113	874	68.1276	1327	91.2941	2341	87.8544	1613	0.00783037	0.679623	0.331412	0.252654	0.0506832	0.473856	0.936012	0.0344888	0.517243	0.234181
g760	28.0098	1655	42.9821	2601	40.6121	2751	210.495	2043	154.205	4756	291.574	9466	57.7705	520	48.8744	491	52.5	581	61.363	1180	72.3603	1359	63.6931	1375	23.5346	143	44.8181	272	37.0621	222	14.484	157	15.2625	218	37.1891	380	1.62856e-09	2.2446	0.336704	0.32566	0.0520299	0.579146	0.456315	-0.363262	0.482075	-0.447794
g761	5.44239	304	6.3632	365	7.50176	481	8.6357	80	4.45457	130	3.16486	98	2.64089	23	5.79921	56	4.03399	43	7.65866	140	9.23211	164	5.2157	107	39.5238	227	19.925	115	29.9093	170	23.4248	240	18.8775	255	9.08144	88	0.29733	-0.593884	0.0799345	-0.789805	0.932032	-0.0404476	1.05036e-07	1.90639	0.000154828	1.63549
g762	49.0075	6663	33.0344	4601	34.9638	5452	29.3105	655	33.829	2402	25.1274	1878	27.9004	578	29.1399	674	25.9855	662	32.1943	1425	26.2097	1133	33.7532	1678	33.1643	464	25.9073	361	20.4944	283	20.1318	502	16.5153	542	13.1082	308	0.0246878	-0.728172	0.0189682	-0.685414	0.0558672	-0.588682	0.0154254	-0.859488	0.00275641	-1.00511
g763	68.1805	2336	80.6258	2830	90.3011	3548	92.4932	521	74.5667	1334	71.8675	1354	84.9444	443	82.674	482	81.0828	520	81.5398	910	73.889	805	94.8099	1188	54.7678	193	56.1303	198	53.8348	187	56.1748	353	62.9156	520	48.6267	288	0.205001	-0.320565	0.629069	-0.128116	0.521816	-0.173711	0.00132378	-0.827671	0.350415	-0.266667
g764	9.4084	736	16.5964	1329	23.8371	2137	27.9658	359	22.4763	918	22.7095	976	24.2406	289	20.6381	275	25.5481	374	21.3609	544	20.7707	516	22.0943	632	25.54	206	18.4313	148	25.8856	205	15.8877	228	10.6435	201	9.95625	135	0.653673	0.248402	0.524676	0.327809	0.792665	0.136826	0.712722	0.199163	0.712438	-0.19866
g765	13.4759	1123	25.4912	2176	26.9399	2575	25.4883	349	18.7518	816	20.4659	938	17.3927	221	13.1523	187	19.9417	312	24.6945	670	23.7728	630	21.7579	663	34.629	297	48.8	417	38.7684	328	64.385	983	31.5063	634	26.7144	385	0.470675	-0.342485	0.218765	-0.562527	0.749936	-0.146509	0.180318	0.607713	0.027466	1.11989
g766	80.6122	4488	67.0819	3826	79.4029	5070	106.043	970	88.8037	2582	109.596	3354	64.3998	546	68.7856	651	64.841	676	67.5376	1224	69.5283	1231	67.4633	1373	63.8405	366	62.6051	358	57.7387	326	48.4618	495	38.6123	519	29.1521	281	0.704181	0.10819	0.0450546	-0.384335	0.0249518	-0.390989	0.00995228	-0.594144	0.0117606	-0.73323
g767	3.51798	225	15.5349	1014	20.2597	1480	30.216	317	35.824	1192	24.8696	871	35.5164	345	31.8387	345	32.4469	387	49.12	1019	45.8953	930	42.8008	997	70.7204	463	75.2609	492	83.8547	542	27.4743	321	28.3809	436	12.046	133	0.244371	0.910422	0.0966683	1.17296	0.0181665	1.58163	0.000451443	2.26686	0.171394	1.02605
g768	20.4793	2061	6.53017	674	6.84083	790	20.6393	342	15.222	800	17.2546	955	14.7261	226	14.3464	246	16.9566	320	24.579	806	34.0894	1091	30.5359	1124	33.8254	350	44.4834	459	36.12	369	31.9684	590	24.6593	599	14.2978	249	0.691867	0.317784	0.745448	0.247885	0.0580855	1.14782	0.0144244	1.46221	0.0482552	1.27355
g769	42.3476	6558	28.3615	4500	27.6653	4914	27.8195	708	28.3296	2292	29.2642	2492	24.9401	588	25.1473	662	27.9896	812	23.8772	1204	27.7055	1364	25.5777	1448	49.5333	789	45.9208	729	44.01	691	27.7349	787	18.6989	699	19.0172	509	0.124077	-0.524965	0.111432	-0.526623	0.0572952	-0.597265	0.58683	0.202161	0.370687	-0.359312
g770	16.5155	1188	11.6064	855	14.5992	1204	20.5656	243	18.3543	690	16.5369	654	18.6891	205	19.2378	236	17.3774	234	19.1478	449	19.5068	446	19.2361	506	21.9947	163	23.5403	174	22.3779	164	13.3806	177	14.5067	252	9.89045	123	0.887623	0.055916	0.554928	0.188251	0.468551	0.199784	0.229863	0.382132	0.870673	0.0633258
g771	103.209	19040	42.2314	7982	44.2	9352	80.6146	2444	85.9322	8279	73.7422	7479	44.0605	1238	36.2944	1139	34.7341	1200	33.3495	2003	40.1871	2357	34.3332	2316	45.6655	866	33.8038	640	30.8145	577	14.999	507	7.61086	339	16.8093	536	0.985701	0.0140725	0.0767269	-0.913694	0.0301789	-1.06195	0.0310713	-1.08994	0.000455025	-2.01719
g772	40.5518	1469	51.5336	1913	72.4505	3010	79.0819	471	85.6677	1621	85.3139	1699	61.8292	341	49.4963	305	46.3567	315	44.5795	526	49.0728	565	30.4546	404	79.4919	296	42.0866	157	66.3207	244	35.512	236	22.9305	201	13.7784	87	0.402579	0.302014	0.564057	-0.236296	0.0991499	-0.636943	0.826943	-0.105752	0.0404733	-0.954284
g773	28.9094	1888	18.9636	1269	17.017	1275	33.1864	356	29.4915	1006	28.6099	1027	16.3124	163	19.6678	219	18.0199	221	17.6772	376	15.6501	325	17.1225	409	30.5583	206	12.9297	87	20.1514	134	5.89865	71	5.8549	93	5.87224	67	0.72838	0.164081	0.25036	-0.456766	0.0911957	-0.610831	0.520187	-0.343415	3.29326e-05	-1.63221
g774	118.608	6222	141.937	7627	154.829	9315	175.005	1508	203.569	5577	187.65	5411	154.004	1230	145.186	1295	162.58	1597	117.917	2014	127.494	2126	119.638	2294	193.144	1042	113.966	613	154.626	822	86.9486	836	75.7764	959	62.8187	569	0.62129	0.135571	0.911361	-0.0323269	0.0365561	-0.426623	0.671561	-0.153334	0.0118586	-0.64271
g775	32.7883	1346	28.4084	1195	35.275	1661	36.8049	249	43.9263	942	45.5735	1029	40.894	256	27.7906	194	30.5681	235	29.2932	392	29.6145	387	25.5413	384	34.5475	146	24.8375	105	37.945	158	12.3155	93	14.1934	141	7.3894	53	0.787584	0.0864843	0.704022	-0.140672	0.0432832	-0.428595	0.388947	-0.283128	0.000241459	-1.26407
g776	74.1085	1918	51.5183	1366	64.67	1919	89.5603	381	82.9787	1122	90.3233	1285	77.7212	307	90.3017	398	77.535	376	69.689	587	58.2402	479	64.0598	606	60.4381	161	42.6459	114	66.2669	174	28.499	136	28.247	177	20.8039	93	0.640506	0.151786	0.564117	0.182754	0.438532	-0.226641	0.187509	-0.464344	0.000788977	-1.05205
g777	29.6511	3730	24.0999	3106	22.5509	3254	25.3897	525	18.3722	1207	15.2669	1056	23.3187	447	25.9742	556	23.4359	552	27.2477	1116	25.7638	1031	36.8777	1696	2.13174	28	8.64444	112	5.95683	76	15.428	356	26.2938	798	14.8633	323	0.0387549	-0.703133	0.361593	-0.262142	0.977291	-0.011143	1.99787e-05	-2.45571	0.65715	-0.197547
g778	56.1696	2335	37.2487	1587	54.6126	2604	67.2039	459	57.524	1249	60.2581	1377	54.6602	346	64.2277	454	62.5689	487	51.6191	699	55.4563	733	50.6631	770	50.7335	217	38.1762	163	54.2901	229	29.5115	225	39.9163	401	20.6311	149	0.986076	0.0074046	0.754532	0.110105	0.640629	-0.14411	0.329892	-0.341527	0.243956	-0.4758
g779	200.719	9239	261.898	12350	177.842	9389	123.763	936	81.2388	1953	106.162	2687	160.311	1124	198.043	1550	174.417	1503	184.678	2767	189.25	2769	208.168	3503	67.0909	318	102.696	485	97.3856	455	210.634	1776	176.04	1955	199.119	1582	3.07183e-05	-1.37234	0.150906	-0.465929	0.211974	-0.391622	3.08814e-05	-1.55683	0.78858	0.105931
g780	21.0847	1659	19.765	1594	21.8758	1974	14.4335	187	11.7438	483	10.1402	439	14.627	176	20.4195	274	17.8876	264	17.1236	439	18.2673	457	20.7445	597	6.34342	52	5.95813	49	5.27401	43	14.6749	212	15.7226	299	6.98951	95	1.73437e-07	-1.11817	0.0810306	-0.429365	0.0376175	-0.401164	4.59309e-15	-2.10596	0.213458	-0.520787
g781	43.5626	2223	53.2809	2786	51.9475	3040	58.3632	490	51.8534	1382	48.2586	1354	60.8772	473	40.1178	348	38.8895	372	34.2344	569	51.5275	836	38.6946	722	30.9455	163	36.4543	191	27.1318	141	36.0218	337	41.1767	507	14.153	125	0.350735	-0.229977	0.477709	-0.274273	0.0920953	-0.50164	0.00165518	-0.94312	0.338082	-0.487781
g782	53.7503	11776	69.0888	15507	55.722	14002	27.661	996	26.3426	3014	29.0937	3504	18.1656	606	31.4372	1171	25.9689	1065	26.0423	1858	23.3926	1630	24.3839	1953	30.8612	695	17.6136	396	16.859	375	16.7576	673	6.59891	349	13.0425	494	5.72103e-10	-1.42457	4.46517e-06	-1.43936	2.48006e-11	-1.52213	6.95412e-07	-1.76672	4.78646e-06	-2.05607
g783	101.544	7754	54.8158	4288	53.2636	4665	42.9267	539	44.3424	1769	43.2295	1815	28.8228	335	21.1732	275	26.3736	377	22.4669	559	27.0396	657	29.3788	821	39.2047	308	20.6874	162	24.6784	191	64.9274	909	59.8266	1102	59.0076	778	0.0145383	-1.00781	3.83333e-05	-1.64942	1.48805e-05	-1.6577	0.00028906	-1.62582	0.927852	0.0444419
g784	18.357	2028	23.8836	2703	29.5767	3747	51.026	926	46.7535	2697	45.3444	2753	104.514	1757	155.217	2914	129.689	2681	47.0641	1692	67.2706	2362	62.8124	2536	112.324	1276	81.4688	923	82.2932	921	29.8997	605	12.5427	335	25.656	490	0.00971928	0.684019	4.41845e-16	2.25349	0.000326875	1.06479	3.12548e-08	1.64527	0.741873	0.180155
g785	7.63774	248	1.35704	46	3.87881	145	7.09768	38	6.759	115	7.24608	130	12.039	60	5.741	32	9.04024	55	6.12041	65	10.1647	105	4.64837	56	6.34199	22	33.7097	113	23.9539	79	1.24652	8	1.92759	16	3.68891	21	0.679178	0.400954	0.314094	0.884617	0.607021	0.469146	0.020917	2.06411	0.569573	-0.580795
g786	71.0276	3308	73.918	3527	88.083	4705	163.002	1247	90.4665	2200	169.721	4345	125.249	888	132.338	1048	118.709	1035	89.2131	1353	90.4359	1339	82.088	1398	73.3364	352	61.068	292	67.6179	320	30.9019	264	18.8394	212	44.5104	358	0.172118	0.547774	0.00566148	0.506476	0.752637	-0.0703572	0.0292353	-0.499023	0.0282387	-1.03318
g787	0.116984	19	0.055905	10	0.203231	37	0.523837	14	0.331819	28	0.046245	5	0.848469	21	0.231467	7	0.442416	14	0.245245	13	0.470225	24	0.059746	4	0	0	0	0	0.485881	8	0	0	0.126688	5	0.073144	3	--	--	--	--	--	--	--	--	--	--
g788	48.8262	1229	45.8795	1183	61.6312	1779	74.4813	308	60.9408	801	60.1995	833	48.7553	187	35.6331	153	38.6073	182	45.9798	377	44.2937	355	45.0836	415	76.3849	198	79.3597	205	83.1618	212	41.6165	192	30.7034	187	20.2163	88	0.986938	0.0057056	0.0748196	-0.524669	0.0375497	-0.442388	0.249688	0.324265	0.171103	-0.523317
g789	664.242	29509	514.249	23404	555.526	28304	476.586	3479	502.889	11667	534.067	13043	496.422	3357	542.463	4097	527.632	4388	673.383	9737	426.985	6030	415.109	6741	388.012	1772	987.761	4498	835.567	3762	422.38	3437	326.346	3497	283.737	2176	0.0349612	-0.512481	0.146852	-0.336992	0.228038	-0.434616	0.903506	0.0744155	0.0803344	-0.517485
g790	3087.35	109612	1010.56	36756	1128.46	45950	1120.41	6535	960.653	17812	1254.56	24486	1207.95	6528	1192.78	7199	1263.55	8398	895.779	10352	871.621	9837	666.411	8649	638.446	2330	689.272	2509	701.937	2526	597.918	3889	517.492	4431	568.189	3482	0.121048	-0.974208	0.2423	-0.708865	0.0167582	-1.34929	0.00222505	-1.66364	0.0131987	-1.40033
g791	79.2831	3721	65.3295	3141	82.8642	4460	56.0508	433	70.6652	1732	93.5592	2414	52.8769	378	43.4432	347	49.2243	433	49.1335	751	36.8733	550	37.658	646	24.4153	118	25.773	124	29.7934	142	25.5199	220	21.1507	240	22.1115	180	0.368193	-0.348429	0.000170779	-0.826272	2.9668e-06	-1.11602	1.48143e-12	-1.79711	2.76189e-09	-1.47646
g792	281.925	28268	265.052	27226	290.952	33458	148.671	2449	110.522	5788	122.541	6755	112.129	1712	152.586	2601	144.758	2717	151.636	4949	160.902	5129	128.047	4694	86.8792	896	74.1974	763	84.0595	855	84.0938	1545	96.9937	2346	64.3304	1114	4.40229e-15	-1.45415	9.34824e-10	-1.22319	2.58645e-10	-1.16804	6.26555e-31	-2.07093	2.7519e-10	-1.53622
g793	2.1889	332	3.47517	539	3.83439	666	3.95973	99	3.8323	303	3.57407	298	5.50697	127	7.64305	197	6.10557	173	3.69204	182	4.66399	225	3.73454	207	10.7039	167	9.2895	145	8.39998	129	3.42474	95	1.62065	60	1.79918	47	0.921329	-0.0515807	0.024298	0.833347	0.803934	0.11008	0.000384909	1.28755	0.669199	-0.238649
g794	3.11828	258	3.52648	299	4.59357	436	9.30742	127	9.09062	393	9.63574	438	9.24789	117	12.7104	179	10.6272	165	6.64284	179	8.25052	217	6.86842	208	63.0551	536	23.2403	197	35.7756	300	3.41849	52	2.70354	54	3.30134	48	6.58651e-05	1.01335	2.19954e-06	1.35554	0.0137598	0.716882	6.89992e-13	3.12742	0.989501	0.00607868
g795	23.955	2206	26.1071	2463	26.0634	2752	23.7199	359	23.6972	1140	20.6958	1048	23.3544	328	26.1353	409	23.8848	412	24.9948	749	22.5501	660	23.0134	775	20.4971	194	21.9554	208	17.8239	167	30.5053	515	32.9277	731	31.0823	494	0.00970766	-0.479342	0.252346	-0.242055	0.0677748	-0.352434	0.0184929	-0.628663	0.0227147	0.557141
g796	5.19062	513	19.8632	2008	19.5178	2209	41.4773	673	28.6869	1479	27.9788	1518	158.813	2385	143.817	2412	156.791	2896	65.4503	2102	79.1714	2483	88.3363	3186	92.5261	939	106.299	1075	82.9395	830	44.6173	807	30.5388	727	33.1644	565	0.231713	0.823352	2.5261e-09	3.18269	0.000150731	2.14451	3.14198e-05	2.37076	0.0103692	1.52669
g797	0.914665	11	10.2862	126	11.3884	157	36.8902	73	30.6225	192	27.1977	179	285.856	521	152.58	311	169.497	380	73.4024	286	199.935	760	102.945	450	215.675	265	245.782	302	231.814	281	20.4093	45	9.37141	28	21.1593	44	0.0752859	1.76225	2.02235e-08	4.57767	1.39061e-05	3.81888	4.53646e-09	4.65221	0.156814	1.45472
g798	0.65418	70	3.26488	356	2.43355	297	4.41879	78	2.72598	152	3.08169	181	14.6225	237	8.82205	160	15.0521	300	4.17194	145	10.1789	345	6.49104	253	9.31055	102	9.88161	108	10.5632	114	1.03138	21	1.42945	37	2.14216	40	0.696968	0.365675	0.000277726	2.41152	0.0504321	1.46589	0.0037724	1.92756	0.854586	-0.170741
g799	2.26751	300	10.3686	1405	13.6826	2075	46.8659	1018	37.0551	2559	33.9289	2466	150.783	3035	159.985	3596	147.204	3643	48.9094	2105	70.757	2974	67.4776	3261	369.548	5022	211.956	2872	226.163	3030	23.0258	558	5.58994	179	17.6575	403	0.00811839	1.86008	1.03851e-10	3.94797	6.98687e-05	2.59949	3.54948e-13	4.64221	0.205406	1.08029
g800	3.16134	39	17.9799	227	25.1406	355	192.271	389	121.45	781	136.602	925	625.188	1172	645.959	1352	593.66	1368	210.919	846	330.496	1294	344.847	1552	689.844	873	393.998	498	557.9	696	103.459	234	37.2817	111	90.9241	194	6.54795e-05	2.9804	4.0043e-15	5.1612	9.95374e-09	4.02996	1.96472e-12	4.85471	0.0013439	2.59934
g801	10.658	1486	9.89477	1413	8.94785	1430	11.7973	271	10.5667	769	8.80927	675	6.85704	146	7.20435	171	6.26409	164	5.60643	255	5.63593	250	7.18956	367	13.3491	192	6.74171	97	6.98163	99	2.28833	59	1.59421	54	2.61164	63	0.411466	-0.248377	0.00380549	-0.727447	0.000253746	-0.922966	0.31903	-0.434487	2.60295e-07	-1.9343
g802	101.059	7086	222.452	15979	364.29	29294	585.597	6746	523.666	19175	523.987	20197	429.939	4589	585.851	6983	510.321	6698	428.117	9771	618.483	13785	679.666	17420	463.421	3340	1633.52	11740	1137.73	8084	2381	30577	618.144	10452	1721.07	20828	0.0893611	0.952382	0.071687	0.978823	0.0453744	1.10157	0.00322194	1.98322	3.1896e-06	3.04528
g803	88.4034	13470	117.269	18304	140.848	24612	106.898	2676	96.062	7644	103.192	8643	77.5181	1798	89.3416	2314	75.9391	2166	70.3028	3487	72.9967	3536	70.2223	3912	90.6894	1421	52.3643	818	58.0102	896	59.0694	1649	49.9259	1835	34.964	920	0.0761787	-0.488557	0.00940681	-0.696514	0.000165618	-0.935088	0.00180325	-1.08921	0.00152057	-1.03208
g804	0.737639	104	8.37568	1208	9.15734	1479	11.8227	274	14.5869	1073	10.5847	820	23.0708	495	16.3239	391	19.5724	516	17.2818	792	16.8855	756	19.9938	1029	36.8379	533	23.341	337	35.5039	507	11.7174	303	6.68081	227	7.66684	187	0.516777	0.716902	0.098523	1.51752	0.143942	1.33335	0.0146693	2.09092	0.424095	0.764915
g805	0.388936	88	4.21988	969	5.00349	1286	11.1201	410	10.9618	1283	9.42839	1162	18.3852	628	20.2081	770	19.6382	824	17.3155	1263	16.8291	1199	14.9541	1225	44.5636	1027	27.9822	643	30.1868	686	8.79221	361	3.22867	175	5.04752	196	0.145137	1.4123	0.00420259	2.42395	0.0136401	2.12213	0.000145792	3.1211	0.260683	1.07926
g806	20.3912	1794	21.889	1973	22.9126	2312	28.639	414	28.9418	1330	30.4788	1474	23.8514	320	28.5572	427	25.3955	419	27.8324	797	30.9476	866	31.6765	1019	36.2405	328	39.8059	359	30.6791	274	30.9799	500	24.8713	528	33.5341	510	0.584707	0.121469	0.794617	0.0674552	0.228381	0.230223	0.136888	0.41869	0.019758	0.708455
g807	3.23965	107	3.04503	103	10.5383	399	49.1916	267	49.7057	857	20.6586	375	86.6205	436	50.4901	284	58.8014	364	237.957	2557	263.402	2764	232.835	2810	844.166	2864	1809.45	6122	1548.12	5178	2462.83	14889	2211.08	17599	2773.67	15801	0.000137585	2.53977	3.11462e-09	3.39576	1.5036e-24	5.23899	3.26407e-40	7.72013	3.52197e-67	9.08134
g808	50.8637	2614	52.2805	2752	66.731	3933	49.4414	418	41.9656	1127	39.1896	1107	40.5638	318	45.4884	398	30.789	297	35.8189	600	33.2637	544	30.1745	567	15.1198	80	25.6662	136	22.6513	118	16.9879	160	16.5814	206	12.7069	113	0.000863822	-0.695502	0.00932148	-0.720893	1.29183e-06	-1.00989	1.75989e-06	-1.69602	1.52767e-10	-1.62998
g809	41.8926	1779	10.4835	457	13.3866	652	14.7939	104	10.2357	227	12.0168	281	10.6452	69	17.4554	126	11.3938	91	13.5538	188	11.2992	153	14.8753	231	7.40829	33	9.10074	40	9.81117	43	9.3222	73	7.00821	72	5.05056	38	0.117738	-1.15759	0.210666	-0.933784	0.161873	-0.972205	0.021218	-1.59518	0.0481921	-1.39245
g810	99.1053	3254	62.9024	2116	75.3668	2838	65.4804	354	81.6205	1400	76.9209	1389	52.1221	261	60.3511	337	56.707	349	60.4964	647	62.108	649	48.6041	584	99.9461	338	54.3562	183	83.7031	279	34.4899	208	30.598	243	32.624	185	0.269167	-0.395076	0.024986	-0.676617	0.0222422	-0.710983	0.475312	-0.302809	0.00179778	-1.03509
g811	18.4845	1560	21.3857	1849	22.6279	2190	23.0577	320	21.1065	931	22.0809	1025	13.107	169	14.4002	207	13.256	210	17.6723	486	18.6077	500	16.9006	522	15.4955	135	17.8737	155	16.2797	140	25.4245	393	18.6472	380	21.4015	312	0.289532	-0.230907	0.000131562	-0.800471	0.0206173	-0.472551	0.0274048	-0.618567	0.307575	0.310449
g812	25.2434	1289	17.0722	893	16.6646	976	23.8616	201	26.4416	705	22.0727	620	12.251	96	13.9363	121	12.5193	120	15.4837	258	15.1064	246	13.2716	248	18.9969	100	9.44978	50	17.0808	89	13.8639	130	10.2282	126	13.9017	123	0.964254	-0.024674	0.0205974	-0.796651	0.0440041	-0.669774	0.135324	-0.678577	0.370365	-0.390881
g813	40.2089	2447	41.2719	2573	38.3154	2674	38.952	390	37.9814	1207	32.2156	1078	42.45	394	47.9601	496	42.9625	490	35.4816	703	41.4215	802	28.9866	645	125.429	785	94.1763	588	118.313	730	38.9505	435	37.8312	556	34.4236	362	0.033535	-0.457218	0.895674	-0.0363888	0.124681	-0.422434	4.16796e-07	1.19112	0.631171	0.1323
g814	76.1957	8837	72.2174	8580	55.7805	7419	54.7765	1044	45.125	2733	42.1912	2690	46.7025	825	51.9331	1024	47.6257	1034	45.0087	1699	46.4539	1713	55.7989	2366	20.4629	244	23.4852	280	20.5088	241	42.3787	901	58.4856	1636	48.4704	971	0.00295816	-0.85368	0.0127973	-0.678975	0.00957893	-0.723166	4.83226e-11	-1.96318	0.579791	-0.213336
g815	139.184	10008	136.777	10075	108.845	8976	118.498	1400	103.217	3876	94.2436	3725	99.4484	1089	109.415	1338	93.7077	1262	111.863	2618	84.8427	1940	112.034	2945	55.8581	413	46.2529	341	45.3991	331	23.3683	308	32.0576	556	35.3612	439	0.0236635	-0.61305	0.0405403	-0.543091	0.0514314	-0.567292	3.88619e-10	-1.69098	2.98684e-07	-1.83336
g816	12.2544	1623	13.3809	1815	14.675	2229	12.9803	283	14.6521	1013	10.0022	728	8.7639	177	8.39421	189	8.40208	209	8.65603	373	6.53451	275	8.79496	426	9.93026	136	13.2812	181	9.46331	127	20.774	504	13.9223	445	21.75	497	0.137656	-0.415705	2.00473e-05	-0.841547	2.85042e-05	-0.989065	0.0747098	-0.585667	0.0351878	0.739565
g817	11.6653	244	20.1811	432	22.0493	528	52.0313	179	64.6319	705	42.2562	485	34.5568	110	33.6681	120	39.1695	154	44.7675	305	23.2058	154	42.5198	325	72.8698	157	57.3576	123	66.3568	141	14.2271	55	42.6475	215	27.3462	99	0.00166086	1.24897	0.0394007	0.815992	0.0994665	0.799212	3.79842e-05	1.57275	0.132142	0.909587
g818	387.34	40012	906.607	95941	985.743	116784	635.193	10779	783.949	42291	722.381	41021	802.814	12623	800.91	14064	793.924	15352	1204.78	40509	976.475	32063	984.181	37163	1228.87	13048	1432.91	15171	1307.13	13683	666.741	12615	821.814	20472	582.807	10391	0.475735	-0.395969	0.849677	-0.108988	0.658526	0.237525	0.300555	0.512628	0.842292	0.108384
g819	4.30118	1594	2.86935	1089	2.70166	1148	2.13145	130	2.32316	450	1.16917	239	2.72581	154	2.64751	167	2.68073	186	1.80889	219	1.94857	230	1.88464	256	4.93092	188	2.75578	105	3.85185	145	1.24336	85	1.15874	104	0.411213	27	0.0122239	-1.14237	0.189721	-0.486167	0.00114938	-1.05045	0.864654	-0.0859345	0.00230403	-1.58974
g820	186.415	9180	87.2095	4400	99.1318	5599	40.3463	327	35.7552	920	33.5807	909	48.8083	366	54.2539	455	68.8749	635	42.6041	683	38.3996	602	36.8313	663	73.2496	371	40.3403	204	53.7284	269	9.59027	87	13.0557	156	12.1141	103	2.36619e-07	-2.09029	0.00238493	-1.30928	1.37962e-06	-1.9053	0.00128721	-1.46595	7.77279e-13	-3.17295
g821	4.26411	209	5.6741	285	8.00589	449	16.4713	133	11.379	291	12.7855	344	12.2266	91	25.4989	212	21.1029	194	28.7342	458	44.3633	690	39.4554	706	6.9232	35	23.5155	118	15.6768	78	7.2143	65	8.13805	96	10.1623	86	0.024757	0.864605	0.000472257	1.5306	1.71142e-12	2.41395	0.0838437	1.10306	0.0908561	0.777525
g822	2.12129	113	1.16845	64	0.986956	61	1.19839	11	1.25218	35	0.928158	28	1.55209	13	1.86636	17	1.19508	12	4.78042	83	5.76183	98	5.59795	109	29.1772	160	75.7998	414	48.8325	264	63.2788	617	32.3729	416	25.9922	239	0.376918	-0.642865	0.934441	-0.074685	0.000468303	1.6652	3.4544e-19	4.8844	2.78014e-23	5.03114
g823	108.001	1715	73.4203	1195	91.461	1666	127.866	334	111.102	922	120.418	1052	137.764	333	130.689	353	122.255	364	102.764	532	123.923	626	117.916	685	122.783	201	133.428	218	158.783	256	121.051	353	143.848	551	119.284	327	0.832692	0.080743	0.269643	0.331751	0.764652	0.0968798	0.366202	0.316676	0.017675	0.738834
g824	49.348	5741	32.2755	3847	35.3144	4712	39.0533	747	40.6345	2469	40.4442	2587	39.9356	708	38.0427	753	45.5887	993	37.7576	1430	30.8596	1142	36.2347	1541	33.0454	396	27.2021	325	24.6392	291	25.4308	542	23.9329	672	13.2098	266	0.427466	-0.279451	0.78052	-0.109931	0.207911	-0.400577	0.0205216	-0.761588	0.0945838	-0.681518
g825	57.0952	4106	25.5522	1883	24.47	2018	24.6871	292	20.9588	787	19.1763	758	25.8318	283	30.8038	377	29.7375	401	32.8978	770	25.9295	593	39.5269	1039	6.04218	45	7.08264	53	10.7227	79	12.8905	170	30.4292	528	14.8733	185	0.0402598	-1.05665	0.347364	-0.507449	0.508249	-0.373209	2.91261e-06	-2.45069	0.306259	-0.650585
g826	15.5873	1463	5.48578	528	5.5736	600	44.3575	684	32.0535	1571	14.3736	742	39.5102	565	60.766	970	45.2014	795	78.3126	2393	129.733	3870	149.031	5113	65.9426	637	291.312	2802	217.128	2065	297.317	5111	380.562	8613	463.156	7502	0.0484501	1.4239	3.41387e-05	2.248	1.5214e-10	3.49121	3.29487e-09	4.15618	1.88415e-25	5.66861
g827	5.57137	174	5.99327	192	4.83733	174	77.597	398	43.6849	713	32.4572	558	71.6609	341	65.8152	350	68.091	398	204.173	2075	419.298	4162	308.633	3523	294.684	946	729.57	2335	698.193	2209	1066.48	6099	1224.53	9220	1913.16	10310	3.3192e-12	2.88505	1.93107e-49	3.45401	1.16117e-57	5.57565	4.14033e-45	6.42813	7.9626e-99	8.26245
g828	60.4404	5532	29.8757	2802	62.6922	6581	127.039	1911	143.518	6860	171.507	8629	233.24	3250	264.482	4115	269.223	4613	178.892	5330	176.354	5131	183.148	6128	131.746	1240	173.958	1632	154.394	1432	94.8292	1590	36.5966	808	82.7651	1308	0.00228124	1.23105	3.48647e-10	2.14843	4.7183e-06	1.58595	0.00103198	1.31323	0.188828	0.747413
g829	71.1655	4762	25.2523	1731	27.958	2146	38.7013	426	24.0656	841	29.364	1080	89.9933	917	96.6516	1100	105.813	1326	30.283	660	51.3649	1093	33.443	818	94.2899	649	113.778	781	103.089	699	41.4056	508	19.3419	313	31.0294	359	0.232881	-0.765502	0.0589663	1.03733	0.586595	-0.359997	0.0620776	1.02742	0.768553	-0.20676
g830	51.4169	4697	24.5488	2298	29.7191	3114	27.2577	410	24.4007	1164	21.7724	1094	43.6641	608	69.7632	1084	61.3615	1050	27.0361	804	34.8568	1013	24.7064	825	78.4056	737	63.3303	593	70.5866	654	11.5947	194	7.56806	167	12.7416	201	0.0508982	-0.849119	0.266906	0.531548	0.239245	-0.530461	0.0942987	0.705238	0.00206636	-1.47892
g831	57.8451	6172	28.9086	3160	34.9577	4278	33.9601	596	30.1488	1680	36.5215	2142	52.8052	858	77.8635	1413	77.7994	1554	39.3128	1366	46.3746	1573	38.1609	1489	83.7998	919	110.511	1209	80.6604	872	27.9309	546	13.375	345	24.7905	457	0.17776	-0.593368	0.189852	0.582519	0.629489	-0.217813	0.0385914	0.886445	0.230722	-0.636093
g832	16.3639	570	12.0988	432	18.409	735	24.3003	139	18.3165	333	17.9824	344	19.314	103	17.0646	101	16.7676	110	12.3938	141	14.6632	163	12.3691	158	9.7429	35	9.47162	34	13.567	48	10.5587	68	9.72253	82	7.62096	46	0.918186	0.0465953	0.988806	0.00566527	0.111569	-0.479566	0.0461512	-0.799498	0.183942	-0.495285
g833	56.836	3205	61.7178	3565	66.8311	4322	71.1896	660	68.5901	2020	75.68	2346	76.008	653	64.9736	623	63.7346	673	61.2758	1125	54.9267	985	61.9638	1277	51.3502	298	32.1039	186	47.9951	275	27.04	280	24.9642	340	26.7671	261	0.682417	-0.0953362	0.882871	-0.0420742	0.115774	-0.297979	0.0061239	-0.797897	4.25299e-05	-0.985296
g834	14.1328	739	16.0069	858	17.9834	1079	24.699	213	27.4678	750	22.2861	641	31.1057	248	41.1063	366	46.8666	459	31.5154	537	28.1557	468	32.9632	630	66.7166	359	37.5979	202	42.0135	223	8.83191	85	9.44019	119	8.53679	78	0.202415	0.318449	2.4309e-05	1.12139	0.000796659	0.704889	8.7995e-05	1.29865	0.048775	-0.589864
g835	92.3952	5341	59.1323	3502	62.3618	4135	73.6568	700	83.5113	2521	100.611	3198	63.0307	555	95.9302	943	86.9855	942	131.228	2470	84.5465	1554	89.5423	1893	31.6718	189	47.4056	281	32.626	192	27.1966	288	18.9147	264	27.7293	277	0.933041	-0.0459567	0.988382	0.00675587	0.521396	0.271255	0.00174537	-1.22189	0.0009226	-1.28885
g836	11.0732	374	11.3322	392	11.2439	435	17.3777	97	13.4705	238	10.7009	199	7.77029	40	17.9111	103	10.5982	67	18.5589	204	14.3898	155	15.3671	190	11.7987	41	8.9737	32	10.228	35	17.4062	108	10.3641	85	13.8803	81	0.945624	-0.0327228	0.885796	-0.0838074	0.32456	0.281834	0.280033	-0.406739	0.157838	0.548498
g837	15.8673	1614	30.6316	3192	20.7521	2421	25.7312	430	29.3545	1559	25.2325	1411	21.25	329	30.2647	524	26.6141	507	29.3365	972	29.3845	950	24.5382	913	25.555	268	30.4706	318	30.0329	310	19.5036	364	17.8154	437	21.0408	370	0.908008	-0.0679317	0.974665	0.0167482	0.908065	0.05695	0.915104	0.0556384	0.938967	0.0379949
g838	14.9823	880	1.90738	115	1.19145	81	8.60844	84	12.2164	375	10.2967	333	7.24264	65	4.46012	45	6.3741	71	10.9616	210	6.47881	121	10.1938	219	0.8862	6	2.39803	15	3.08019	19	1.67244	18	2.81183	40	2.6711	28	0.751995	0.449138	0.890399	-0.193871	0.77922	0.354951	0.142389	-1.73446	0.343921	-1.0868
g839	1730.34	65755	508.515	19797	596.068	25979	555.658	3469	483.565	9597	578.657	12089	626.072	3622	577.191	3729	610.908	4346	543.631	6725	409.475	4947	308.998	4293	386.838	1511	140.831	549	228.614	881	92.1246	642	86.6738	795	122.855	806	0.0791441	-1.13683	0.183731	-0.839796	0.0231077	-1.41229	0.000457659	-2.23114	4.17751e-07	-2.984
g840	121.023	7406	3166.76	198525	2006.1	140795	541.352	5443	322.84	10318	488.054	16419	566.481	5277	762.932	7936	738.733	8462	131.089	2612	382.56	7442	734.484	16430	111.982	705	243.218	1526	208.331	1292	78.9242	885	87.1974	1287	112.492	1189	0.032289	-2.29208	0.140563	-1.55476	0.0364867	-2.34538	0.000267629	-3.52165	2.06916e-05	-3.99189
g841	0.681507	59	2.99101	262	3.03015	297	1.53907	22	0.785439	36	1.21447	58	2.46628	33	3.13777	46	2.90855	47	0.405279	12	1.05432	29	3.30317	104	1.59381	15	1.14017	10	0.230963	2	0.098814	2	0.18666	4	0.406342	6	0.142406	-1.22346	0.846351	0.180553	0.523709	-0.72052	0.165451	-1.42721	0.00225507	-2.94275
g842	50.5849	4711	51.1783	4883	63.1573	6746	41.1482	630	46.7594	2275	45.7395	2342	35.3563	502	39.3175	623	40.2596	702	49.1333	1490	45.8424	1358	41.1227	1400	54.7324	524	36.5866	350	35.3074	334	57.9349	989	66.2258	1488	39.0281	628	0.00184425	-0.610012	0.000124713	-0.70396	0.0116224	-0.513554	0.0213057	-0.680705	0.508026	0.221055
g843	39.9691	10098	36.4198	9426	37.1251	10757	36.1854	1502	36.7901	4854	34.1651	4745	28.1289	1082	34.4385	1479	29.8935	1414	27.2091	2238	26.1426	2100	31.4547	2905	26.3827	686	25.7107	666	26.358	675	24.2101	1121	20.8896	1273	14.9835	654	0.0231663	-0.402028	0.0146968	-0.487455	0.000379428	-0.664761	6.25171e-05	-0.830111	0.0135463	-0.690132
g844	68.5802	4087	63.2906	3864	78.8355	5388	202.361	1981	233.112	7255	234.464	7681	210.274	1908	136.236	1380	170.565	1903	165.53	3211	135.253	2562	167.032	3639	42.8162	263	45.6152	279	43.7458	265	40.4967	442	84.2797	1212	43.7735	451	8.25878e-14	1.35989	4.89924e-05	1.11513	2.67579e-06	0.912791	2.02041e-05	-0.95972	0.87755	-0.0770481
g845	42.511	1358	41.4715	1357	56.2288	2060	113.13	594	103.216	1722	123.538	2169	76.0366	370	84.2522	458	79.8808	478	78.851	820	71.7133	728	80.4513	940	39.3213	130	40.4216	133	41.5846	135	35.3542	207	61.5983	475	29.3394	162	9.78035e-06	0.970627	0.00640374	0.595632	0.0264482	0.485337	0.0858052	-0.490255	0.84703	0.093274
g846	25.3979	1754	43.1763	3054	58.5189	4634	47.0413	534	56.5296	2039	48.2239	1831	52.0445	547	50.9025	598	45.4293	588	43.6935	982	59.4956	1306	39.0144	985	52.4316	373	65.5831	465	86.0719	603	41.4191	524	58.6016	976	53.9449	643	0.944163	-0.0445344	0.92801	0.0481728	0.898687	-0.0689907	0.41847	0.405417	0.241819	0.543264
g847	15.8262	1491	15.5956	1506	16.8232	1818	27.5535	427	26.3107	1295	25.5655	1324	17.6486	254	20.5768	330	18.5596	328	22.9374	704	23.0878	692	23.3934	806	33.6317	326	28.1128	272	38.362	367	19.069	330	15.0302	342	19.7913	322	0.00905657	0.402524	0.842447	0.0494563	0.0799882	0.283892	0.00253723	0.755958	0.187006	0.410561
g848	0.071323	6	0.110356	10	0.106876	11	0.117838	2	0.181693	8	0.146919	7	0.15637	2	0	0	0	0	0.073122	2	0.144512	4	0.296905	10	0	0	0	0	0.010178	1	0	0	0.55008	12	0	0	--	--	--	--	--	--	--	--	--	--
g849	16.7322	463	34.5776	980	48.8605	1550	56.4438	257	49.0068	708	49.7951	757	34.7597	147	40.8235	192	40.1817	208	39.5197	356	46.5447	410	38.9446	394	24.4604	70	46.1348	131	40.4149	114	40.1308	204	32.3899	216	21.0512	101	0.58075	0.330426	0.958656	0.0353328	0.880876	0.0915351	0.869978	-0.114904	0.81146	0.146598
g850	45.3239	2742	39.3059	2436	45.1469	3132	61.4359	611	50.6038	1599	54.5231	1813	54.6821	504	43.2771	445	45.2564	513	50.2795	990	57.434	1105	48.0883	1064	73.8085	459	44.139	274	68.586	421	23.0906	256	27.015	395	17.1345	179	0.88611	0.0410591	0.892662	-0.042497	0.925545	0.0233503	0.525848	0.218963	0.0143343	-0.710557
g851	104.909	1722	187.604	3155	216.821	4082	259.993	702	212.347	1821	254.918	2301	239.681	599	217.352	607	231.075	710	233.812	1250	269.567	1407	237.955	1428	129.116	218	192.023	324	217.03	361	182.759	550	191.53	759	151.807	431	0.674779	0.205998	0.570994	0.25385	0.464931	0.30532	0.709092	-0.200594	0.491129	0.29552
g852	7.39353	859	7.34736	875	9.14779	1219	14.8352	284	10.0325	609	10.4669	669	10.8311	192	9.4754	188	9.37525	204	11.1031	420	11.6682	431	9.8474	419	9.08573	109	10.0534	120	6.83388	81	4.62344	99	4.43661	125	2.96455	60	0.458619	0.241431	0.649707	0.132437	0.377027	0.212214	0.672244	-0.162565	0.0187068	-0.741502
g853	63.5271	1689	76.0203	2071	73.3201	2236	78.4268	343	63.6418	884	94.4494	1381	61.8249	251	67.1712	304	58.4598	291	66.3373	574	78.6223	665	57.7283	561	93.3642	256	114.035	311	120.967	326	110.874	540	74.2575	477	100.287	461	0.668932	-0.161185	0.119235	-0.371921	0.257704	-0.314285	0.292774	0.333671	0.0413527	0.668567
g854	3.85147	304	5.08725	411	6.04109	546	9.13473	119	5.98303	246	6.47151	280	6.90909	83	11.534	155	8.7623	130	15.4445	396	23.5923	591	11.9303	344	113.163	916	119.826	967	148.433	1184	24.1748	349	20.5643	391	17.9124	244	0.650318	0.200401	0.0765676	0.678922	0.000102599	1.52861	6.94017e-51	4.37798	3.90405e-15	2.30632
g855	5.50594	543	17.4895	1765	18.7836	2122	19.0095	308	11.7412	604	12.3684	670	13.3549	201	12.5635	211	20.0762	371	15.3838	494	12.3345	387	15.0047	541	20.2299	205	20.7131	210	15.9286	159	10.7985	195	11.1462	265	14.6172	249	0.731295	-0.269811	0.96305	-0.0381246	0.765442	-0.202134	0.820153	0.157265	0.910892	0.0774155
g856	32.1438	3149	29.8977	3000	32.0637	3602	38.5196	620	31.5715	1615	34.1299	1838	37.1408	554	40.2837	671	38.5847	708	45.4434	1449	47.0762	1466	51.904	1859	48.8284	492	54.0642	543	49.9104	496	51.9485	932	34.7645	822	52.1177	882	0.424549	-0.173471	0.578093	0.113623	0.0256517	0.375463	0.0902208	0.406897	0.0141165	0.811776
g857	0.499274	47	0.012552	2	0.089692	10	0.484337	8	0.140385	7	0.185316	10	0.280038	4	0	0	0.169645	3	0.825214	26	0.206059	7	1.07646	37	0	0	0.40201	4	0	0	0	0	0.309324	7	1.7592	29	--	--	--	--	--	--	--	--	--	--
g858	0.230644	16	0.366852	26	4.42206	347	57.5886	647	39.5654	1412	41.2794	1551	85.1752	886	65.3716	760	79.5922	1019	84.5952	1882	48.0802	1045	78.4219	1959	2.60743	19	6.05128	43	7.57955	53	9.32937	117	32.7711	540	25.1603	297	1.61165e-05	4.53264	3.94367e-08	5.3973	2.36963e-07	5.21496	0.235422	1.49934	0.000150243	4.08
g859	1.95994	184	1.96227	189	7.33195	790	80.4748	1241	52.5788	2577	61.8975	3194	167.91	2399	117.439	1874	137.919	2423	124.086	3791	143.103	4269	145.246	4983	2.42107	24	21.2892	205	7.98397	76	26.2177	451	117.912	2669	84.6984	1372	6.20903e-11	3.83343	7.49127e-20	5.08557	1.63862e-19	4.98884	0.197975	1.28253	2.83831e-10	4.65148
g860	27.6209	1331	53.6161	2646	109.713	6062	326.475	2584	294.532	7410	332.689	8810	695.104	5097	520.225	4260	508.424	4585	499.226	7828	415.73	6366	457.368	8054	22.1895	110	63.7166	315	40.192	197	52.3379	462	168.665	1960	101.732	846	0.000173145	2.03359	6.11091e-09	3.01581	3.6273e-07	2.62891	0.245338	-0.842062	0.141594	1.04007
g861	14.679	1027	22.014	1578	77.0499	6181	672.813	7730	530.632	19381	590.153	22689	1464.84	15594	781.731	9294	924.9	12108	1143.4	26029	908.382	20194	1117.22	28562	10.2784	74	143.943	1032	82.681	586	121.246	1554	394.65	6656	245.862	2968	4.8042e-09	3.70516	3.16406e-13	4.66093	6.64615e-14	4.5983	0.448426	0.845132	3.39319e-05	3.04366
g862	2.68508	220	1.95785	165	2.82799	266	9.85833	133	13.1294	562	7.77449	350	10.5694	132	5.6323	79	8.67833	134	12.8144	342	13.8542	361	12.5985	378	31.9346	269	24.0488	202	31.9674	266	17.3699	261	31.7371	627	14.7289	209	3.99811e-07	1.73007	6.7897e-05	1.56121	4.1818e-20	2.15646	6.29381e-31	3.26062	4.39107e-16	3.3345
g863	64.2358	3943	35.0414	2204	18.1259	1276	44.9602	454	22.1323	710	50.664	1710	206.311	1928	307.28	3206	296.055	3402	252.663	5048	415.077	8098	215.099	4826	10.2817	65	51.7991	326	25.1504	157	7.32563	83	4.63068	69	31.1112	330	0.700124	-0.332492	1.59657e-06	2.5746	3.77262e-06	2.65127	0.416468	-0.70529	0.228292	-1.1509
g864	0	0	0	0	0	0	0	0	0	0	0.136894	2	0	0	0	0	0	0	0	0	0	0	0.06105	1	0	0	0	0	0	0	0	0	0	0	0	0	--	--	--	--	--	--	--	--	--	--
g865	2.90088	274	0.90355	88	1.33861	145	0.312174	5	0.299197	15	0.405667	22	0.278451	5	0.556437	9	0.89549	16	0.380211	12	0.396224	12	0.31556	11	0	0	0.20469	2	0.620428	6	0.628634	11	0.333933	8	0	0	0.000321959	-2.5936	0.0380831	-1.68774	0.000360109	-2.45967	0.0104804	-2.91533	0.0492097	-2.19025
g866	9.09168	1170	8.81599	1162	6.32957	934	10.3259	219	7.13952	480	8.72769	618	4.86711	96	4.72563	104	6.46171	156	7.51843	315	6.70902	275	5.97577	281	6.77467	90	6.99732	93	8.2439	108	3.17259	75	3.49609	109	2.91005	65	0.615038	-0.219855	0.0312093	-0.784381	0.13315	-0.512838	0.265919	-0.436176	0.00270772	-1.10194
g867	2.39841	72	2.9009	90	0.980742	34	1.83597	10	0.678901	11	3.36598	56	1.97423	10	2.68509	14	1.93448	11	2.14637	21	2.98019	29	1.95686	22	0	0	0.399302	2	0	0	0	0	0	0	0.655958	4	0.76802	-0.373945	0.933942	-0.0877994	0.931559	-0.0780376	--	--	--	--
g868	0.083412	14	0.989829	163	1.48514	274	3.13195	83	1.18023	99	1.41902	126	1.14131	28	1.94087	53	1.605	49	2.00073	105	3.36172	172	1.93998	114	1.0878	18	1.52354	26	1.3456	22	5.76121	170	8.45581	328	2.5141	70	0.503894	0.853939	0.55626	0.708412	0.215299	1.28961	0.755724	0.380409	0.00174788	2.95177
g869	0	0	0	0	0	0	0	0	0.267131	4	0	0	0	0	0.488027	3	0.356667	2	0.566351	5	0.308781	3	0.703299	7	0	0	0	0	1.29316	4	1.01464	5	3.90801	26	0.420019	2	--	--	--	--	--	--	--	--	--	--
g870	0.037809	4	0.055359	6	0.032966	4	0.115075	2	0.072398	4	0	0	0	0	0	0	0.302975	6	0.058078	2	0.09912	4	0.350802	14	0.183916	2	1.18043	13	1.00619	11	4.70856	92	4.27738	110	8.87888	163	--	--	--	--	--	--	--	--	3.12374e-29	7.42983
g871	0.09787	11	0.128522	15	0.167663	21	0.593853	11	0.410949	23	0.863718	51	0.204721	4	0.471385	9	0.297096	6	0.228061	8	0.679696	23	0.17186	7	0.980219	11	0.286282	4	0.50242	6	0.415907	9	0	0	0	0	--	--	--	--	--	--	--	--	--	--
g872	0.142393	16	0.687949	76	0.691031	86	1.27864	23	0.517035	30	1.34166	80	0.29199	5	0.525479	10	0.717595	15	0.228267	8	0.527246	19	0.548646	22	0.289263	4	0	0	1.23373	14	0.296197	6	0	0	0.106094	2	0.485124	0.737707	0.924149	-0.122046	0.690971	-0.433698	0.908632	-0.206887	--	--
g873	29.9387	2863	151.586	14851	98.8718	10844	337.92	5309	258.209	12895	272.958	14349	629.656	9165	328.226	5336	373.755	6691	557.451	17352	495.964	15076	739.155	25838	15.6384	154	42.66	419	27.0001	262	89.8789	1575	777.726	17935	174.249	2876	0.0587592	1.30631	0.00211029	2.05806	0.000100122	2.42229	0.00562893	-1.99826	0.0240312	2.11787
g874	64.5224	4893	37.9372	2947	47.2986	4114	133.572	1664	153.021	6060	135.451	5646	127.402	1471	128.888	1662	134.148	1904	202.031	4987	175.473	4230	194.555	5393	60.7088	474	142.867	1111	94.9369	730	283.651	3940	319.932	5850	295.292	3865	0.000147583	1.17793	4.60865e-05	1.19414	2.99592e-09	1.69247	0.161622	0.721766	5.9793e-19	2.83035
g875	16.147	1369	9.58136	832	11.6827	1136	24.3312	339	21.5239	953	25.2474	1177	11.6832	151	9.70639	140	13.9844	222	17.1936	475	21.2339	572	15.7528	488	10.871	95	21.0812	184	16.8136	145	28.2218	439	33.0805	677	15.4407	226	0.0847686	0.609386	0.544466	-0.26664	0.445654	0.292748	0.850255	0.107445	0.00337609	1.25993
g876	5.32437	471	7.34407	665	8.04157	815	16.5025	240	7.30548	337	4.23987	206	7.34815	99	9.19786	139	7.25472	120	2.25752	65	6.2008	175	2.4986	81	0.220328	2	1.53492	14	1.00648	10	0.83379	14	0.850226	19	2.85655	44	0.916639	0.0973277	0.968483	0.0171667	0.0393571	-1.15534	2.52436e-06	-3.11767	0.0056268	-1.87266
g877	0.109852	16	0.02746	4	0.139892	23	0.085335	2	0.086905	7	0.169128	14	0	0	0.162185	4	0.074641	2	0.254665	12	0.262252	12	0.180847	10	0.82059	12	0.16102	3	1.97896	29	0.229359	6	0.291637	11	0.376235	10	--	--	--	--	--	--	--	--	--	--
g878	0.105162	10	0.385288	38	0.44746	49	3.65738	58	1.55201	78	1.89999	100	1.51123	22	2.03458	33	1.04645	19	1.41294	44	2.42214	74	1.33006	47	1.12541	12	1.30305	13	1.62384	16	5.44147	95	3.48551	80	1.35508	23	0.000488839	2.59592	0.0072454	2.10786	0.0023319	2.22878	0.0275773	1.87095	1.2177e-06	3.66908
g879	4.22141	279	3.95959	268	4.54204	344	6.17784	67	6.4096	221	9.56374	348	4.41834	45	7.08037	80	7.24861	90	3.76982	82	6.93074	146	4.35805	106	4.42931	31	2.06235	14	1.96844	14	1.88026	23	1.72253	28	1.18317	14	0.193923	0.503949	0.31706	0.383774	0.983192	0.00988254	0.105171	-0.8535	0.00673318	-1.14009
g880	0.351521	36	0.193777	20	0.257103	30	1.31077	22	0.418457	22	1.86203	103	0	0	1.11408	19	1.46191	28	1.21464	40	3.20698	102	1.5768	58	0	0	0.486976	5	0.917977	10	0	0	0.212512	6	0.347954	6	--	--	--	--	1.36413e-05	2.64113	--	--	--	--
g881	1.36164	85	0.337664	22	6.06232	430	8.00798	82	9.45616	305	24.0367	816	5.94948	56	2.54395	27	2.42322	29	6.33662	128	10.6185	209	24.3349	550	0	0	0	0	0.942179	6	2.55493	29	1.66153	25	18.4311	197	0.0530424	2.17792	0.789966	0.378914	0.0380029	2.21696	0.0618298	-3.26216	0.137865	1.94056
g882	1.00107	131	0.135882	19	2.855	426	4.72023	101	3.65588	248	11.9362	853	2.95848	59	1.92232	43	1.22107	30	2.8757	122	4.90943	203	7.8072	371	0.598245	8	0	0	0	0	0.802615	20	0.696241	22	7.69038	173	0.064492	2.09495	0.714267	0.487432	0.0910963	1.76544	0.0833515	-3.04433	0.238658	1.59959
g883	0	0	0.264514	14	0.293116	17	0	0	0.154431	4	0.300998	9	0.263162	2	0	0	0	0	0.798858	13	1.19628	19	1.29287	24	0	0	2.33174	12	0	0	1.63947	15	0	0	0	0	--	--	--	--	--	--	--	--	--	--
g884	0.780284	44	1.25233	72	1.74029	112	4.43194	41	2.67246	78	1.62574	50	2.07652	18	2.36108	23	1.96364	21	2.02741	37	3.88652	69	0.981938	20	5.55682	32	3.20411	19	6.90146	39	0.611397	7	2.26028	31	1.71191	17	0.215995	0.861206	0.341975	0.606697	0.449706	0.629507	0.00262582	1.76027	0.474929	0.602054
g885	7.84815	369	7.36712	355	8.5475	460	16.6258	129	17.3449	426	13.3945	346	10.5724	76	12.736	102	15.0851	133	14.9075	228	13.5967	203	16.9338	291	19.6865	95	14.5292	70	22.1109	106	11.0433	95	16.4001	186	6.97342	57	0.00465602	0.679156	0.0853598	0.51233	0.00209913	0.695416	0.00302751	0.948883	0.0816806	0.771002
g886	11.1253	1491	9.81066	1347	11.5859	1781	14.8137	327	18.2058	1274	15.0326	1108	11.0537	226	10.2838	235	13.3051	334	16.3387	713	14.4957	618	17.7266	869	24.7431	341	18.0019	248	15.4663	210	13.849	340	13.5493	438	13.0889	303	0.30733	0.254431	0.765284	-0.0911428	0.100668	0.339251	0.0799466	0.539839	0.0184651	0.562034
g887	0.646021	63	0.459688	46	0.27077	30	0.778681	13	1.11099	57	0.336483	18	0.952959	14	1.58962	27	1.61768	30	1.98706	63	2.62861	81	4.83777	171	6.86427	69	6.50248	65	4.04694	40	2.85171	51	1.84115	43	1.84329	31	0.723549	0.378105	0.0370706	1.41629	3.03144e-05	2.51604	7.36526e-10	3.35676	3.00653e-05	2.46361
g888	0.939658	81	0.442592	39	0.703978	69	6.774	95	6.6655	297	1.10083	52	5.84014	76	8.93033	130	8.23983	132	7.21373	201	12.5404	340	10.1392	317	9.10145	80	47.7143	418	31.2352	270	51.9752	812	51.0135	1050	58.3629	860	0.00295234	2.4576	2.54057e-15	3.27137	4.77117e-18	3.59434	3.02543e-14	5.13269	4.90473e-68	6.51821
g889	36.5809	1358	108.378	4121	202.353	8613	374.774	2285	340.227	6594	264.983	5406	473.678	2676	518.516	3271	494.81	3438	589.815	7125	553.373	6528	484.317	6570	380.982	1454	413.387	1573	449.27	1690	296.176	2014	176.39	1579	107.002	686	0.0852405	1.20483	0.00169715	1.93533	0.00116055	2.01162	0.0128635	1.57146	0.175261	0.982188
g890	3.36806	234	1.5318	114	3.19944	256	82.7332	894	54.915	1944	74.922	2755	45.0218	464	18.1045	203	21.1502	275	72.9098	1592	62.7308	1348	75.8725	1908	14.9844	106	21.1379	149	19.2569	141	30.0484	379	218.24	3545	44.4757	525	2.05581e-32	4.3307	1.39471e-09	3.15934	3.32717e-39	4.42609	1.04853e-08	2.49266	2.8255e-12	5.3609
g891	0.715613	35	0.770281	39	1.1891	67	7.53229	61	10.965	278	5.1901	139	21.6438	160	14.0983	117	13.0205	119	31.9805	506	31.5323	487	27.4039	487	26.9007	135	47.0041	234	44.0099	217	38.3207	341	26.6463	312	23.1493	194	1.09161e-09	2.82844	3.76333e-24	3.99588	1.97808e-63	4.83213	7.03015e-35	5.17105	1.32688e-47	5.26162
g892	0.026436	1	0.362623	13	0.515411	20	16.3231	90	15.6438	275	16.2265	300	58.373	299	28.9898	166	30.2456	190	103.049	1126	66.7338	712	71.2598	874	2.06716	8	55.2631	190	47.6362	162	25.271	156	15.7108	128	40.3793	234	1.70249e-14	5.39285	1.07019e-20	6.81432	3.97708e-33	7.78324	1.9865e-08	6.57764	4.00297e-17	6.74362
g893	4.32228	80	1.29613	25	3.06487	65	7.24578	22	4.00419	39	30.9419	313	13.0163	37	78.1321	245	69.4914	240	41.1857	247	51.3127	300	30.1917	203	0	0	0.817652	2	1.04545	2	18.6408	63	24.1085	107	1.5891	6	0.0615566	1.99156	1.39461e-07	4.01153	4.99495e-12	3.57729	--	--	0.0079761	2.5567
g894	0.209994	3	0.163884	3	0.532776	8	3.87973	9	1.06523	8	12.5725	88	4.67834	10	9.3506	21	12.599	30	7.45075	31	14.6151	59	8.00801	38	0	0	2.70098	4	0	0	3.10335	8	7.83295	24	5.0223	11	--	--	1.18899e-08	4.57254	2.2073e-10	4.65058	--	--	--	--
g895	101.014	5767	41.9091	2452	55.9697	3665	131.462	1233	103.588	3089	99.3512	3119	83.7486	728	92.3157	896	102.531	1096	113.03	2101	129.781	2356	125.595	2622	44.1077	259	36.8671	216	48.1811	279	17.1425	180	33.3321	459	24.3324	240	0.437973	0.424502	0.582463	0.295031	0.15736	0.646461	0.0468704	-0.921426	0.0283202	-1.16272
g896	3.18288	160	2.57173	133	6.32672	364	11.8873	98	12.4772	327	11.869	328	18.3802	141	17.0194	146	17.5082	165	19.7405	323	15.5802	249	28.519	523	12.57	65	18.6844	97	17.7588	91	8.15341	75	10.9688	133	3.93099	35	0.00431568	1.29145	3.41524e-06	1.9687	3.08647e-06	2.1788	0.000461026	1.76352	0.0481921	1.18788
g897	0.383508	45	0.245054	29	0.289652	39	0.657749	13	0.273917	17	0.17562	12	0	0	0.102089	3	0.440353	10	0.200813	8	0.247851	10	0.08371	4	0.168827	3	0.430048	6	0.334521	4	0	0	0	0	0.201088	5	--	--	--	--	--	--	--	--	--	--
g898	3.98723	329	0.892865	76	1.80587	171	1.14028	16	1.14996	50	0.913545	42	0.714183	9	2.44337	35	2.19719	34	2.77138	75	3.09361	82	1.12535	34	12.8491	109	11.9886	102	8.48892	71	2.8134	43	2.69128	54	1.96729	28	0.0845587	-1.36066	0.62941	-0.498841	0.869327	-0.163311	0.00195663	2.02525	0.620478	0.399864
g899	0.101373	2	0.370535	7	0.230006	5	0.382863	2	0	0	0	0	0	0	0	0	0	0	0	0	0	0	0	0	0	0	0	0	0	0	0	0	0	0	0	0	--	--	--	--	--	--	--	--	--	--
g900	4.94035	194	9.04531	363	20.8142	933	18.7083	121	13.4082	274	20.1411	433	13.9879	84	17.0034	113	12.7971	94	12.9694	165	26.3219	327	9.22441	132	4.87211	20	2.26073	10	1.4212	6	11.1026	80	7.87873	75	31.0145	210	0.713389	0.305235	0.830268	0.175282	0.76162	0.264418	0.00399305	-2.23799	0.323283	0.858122
g901	56.1903	5324	47.4318	4604	50.748	5514	64.4846	1004	57.9817	2869	66.2814	3452	54.4817	786	75.2335	1212	64.7964	1150	80.351	2478	66.7465	2010	65.9788	2285	41.788	407	43.4092	422	40.2218	387	38.5327	669	34.8037	796	37.6865	617	0.932517	-0.0270674	0.629487	0.142163	0.361928	0.223139	0.0132026	-0.593675	0.415214	-0.230017
g902	17.1612	2750	19.0889	3134	23.0718	4240	34.818	917	31.1677	2608	27.2342	2399	26.6803	651	28.5277	777	28.0445	842	21.1665	1104	28.7434	1464	23.7718	1393	54.1316	892	36.612	602	39.9981	650	12.5943	370	12.7325	492	10.1121	280	0.153102	0.336337	0.163908	0.305396	0.809856	0.0743424	0.00223623	0.840084	0.0541139	-0.498877
g903	20.759	2719	50.7041	6803	37.9267	5697	24.9032	536	14.9233	1021	24.8851	1792	66.4119	1324	51.1337	1139	54.9221	1347	38.7801	1653	20.9434	872	30.8114	1475	16.7808	226	16.648	224	11.7138	156	1.7611	43	2.80252	89	3.75225	85	0.0355194	-1.0789	0.356324	0.46595	0.337954	-0.520561	0.000672725	-1.57781	4.29227e-11	-3.44511
g904	67.7533	6395	25.2702	2444	26.1759	2834	36.9943	574	29.1392	1437	46.8116	2429	51.2957	737	72.8296	1169	66.9765	1184	47.6952	1466	37.0736	1113	51.5527	1779	18.7447	182	17.7473	172	14.5264	139	5.41397	94	12.8157	292	23.1382	377	0.574734	-0.401877	0.436443	0.48114	0.935743	-0.0549929	0.00428384	-1.52626	0.105662	-1.24558
g905	48.8905	7205	31.6317	4776	37.0219	6258	28.3492	687	33.8467	2605	23.3349	1891	27.1765	610	29.5102	740	29.3988	811	28.3322	1360	26.4567	1240	21.8636	1178	21.1113	320	21.4352	324	28.0681	420	27.0915	732	37.117	1320	26.818	683	0.0196703	-0.778031	0.0256163	-0.638517	0.00386863	-0.857225	0.00181473	-1.02885	0.752017	-0.127672
g906	125.351	5927	141.962	6876	102.312	5548	74.9632	583	71.0637	1755	81.8057	2127	59.8502	431	61.5223	495	70.8298	627	66.4611	1023	53.7946	809	64.6683	1118	65.5444	319	81.7597	397	73.1795	351	48.0902	417	47.7459	545	64.7651	529	0.00025146	-1.02181	2.96637e-05	-1.14069	5.17386e-06	-1.25029	0.00126129	-1.04386	0.0110305	-0.953329
g907	97.8867	21498	113.293	25490	93.8751	23646	65.0325	2347	67.0126	7686	73.9133	8924	59.3321	1984	68.4488	2556	63.7646	2622	70.1377	5014	64.6392	4513	65.0607	5224	88.9208	2008	65.8648	1483	71.6944	1596	59.4262	2391	62.0237	3285	72.3296	2742	0.000122918	-0.886579	6.21367e-05	-0.866501	5.90782e-05	-0.857983	0.00536926	-0.738879	0.2126	-0.406878
g908	1.74263	583	1.61947	555	1.5487	594	2.08858	115	2.4538	429	2.43339	448	1.64763	84	1.2194	70	1.29321	81	1.89115	206	1.5271	163	1.17405	144	1.29276	45	2.30071	79	1.91293	65	1.48201	91	1.52145	123	1.46874	85	0.516777	0.200306	0.201165	-0.42676	0.349225	-0.337523	0.814972	-0.116449	0.76207	0.108683
g909	528.736	45468	390.706	34420	380.701	37547	377.53	5334	514.97	23127	596.521	28199	379.055	4962	376.573	5505	382.733	6161	542.807	15194	418.334	11435	520.655	16367	37.1626	329	46.2655	408	44.7827	391	150.833	2376	216.342	4487	140.833	2091	0.811438	-0.119328	0.17545	-0.384457	0.876096	-0.0570748	3.86831e-35	-3.63484	0.00104755	-1.12259
g910	0.959204	40	1.71373	73	2.07878	100	7.03777	49	3.68697	81	4.26231	98	2.27694	15	3.17671	23	5.54928	44	4.90688	67	4.65785	62	5.07214	78	3.52463	16	3.167	14	2.59564	11	3.3816	26	1.49038	15	1.95876	15	0.0168734	1.33079	0.116625	1.06341	0.00259823	1.39288	0.306203	0.721267	0.275874	0.787334
g911	46.9653	5045	43.6215	4800	44.6306	5498	38.6707	683	38.6611	2169	38.3217	2263	30.0881	492	32.5242	594	24.1346	486	33.1519	1159	37.8939	1294	30.3165	1191	51.3354	567	36.1401	398	38.9691	425	18.597	366	24.4492	634	20.4726	380	0.00106217	-0.542068	0.000265593	-0.830431	0.00112419	-0.658899	0.130294	-0.401243	0.00209366	-0.843881
g912	94.013	2550	52.6738	1464	54.2044	1686	88.4318	394	61.0243	865	49.3916	737	90.244	373	110.39	509	113.547	577	97.5922	862	115.032	992	152.506	1512	47.5593	133	103.008	287	58.1834	160	260.924	1296	251.057	1642	366.625	1716	0.516357	-0.349659	0.28697	0.450781	0.148516	0.613574	0.718749	-0.222686	2.16622e-08	2.38276
g913	0.247995	13	0.064747	4	0.338103	20	0.743789	7	0.459523	13	0.963413	28	0.762836	6	0.603968	6	0	0	0.715024	13	0.773268	13	0.674536	13	0	0	0	0	0	0	0.753945	8	0.658431	9	0	0	--	--	--	--	--	--	--	--	--	--
g914	17.2805	5467	13.3519	4327	13.0155	4722	10.0634	523	10.97	1813	9.75496	1697	6.5651	317	9.52159	512	8.89809	527	10.3136	1062	8.99381	905	12.4571	1441	9.16419	298	5.95133	193	5.62433	181	10.7038	621	11.2158	856	15.8836	868	0.00137153	-0.823803	0.000590205	-0.998923	0.0131273	-0.704639	2.95764e-05	-1.38218	0.911515	0.0508018
g915	118.497	4588	182.289	7230	212.17	9421	209.761	1335	196.404	3971	216.816	4615	180.364	1063	183.412	1207	203.267	1474	184.091	2320	162.371	1999	171.668	2430	197.622	787	193.082	767	225.459	885	180.473	1280	176.986	1653	156.489	1046	0.957201	-0.0277386	0.930706	-0.0374668	0.539959	-0.22178	0.951828	-0.0256389	0.49267	0.251221
g916	0.263971	28	0.509058	56	0.639467	78	0.288174	5	0.581488	33	0.563895	33	0.21896	4	0.722624	13	0.938111	19	0.407621	15	0.607837	21	0.949023	37	0.512765	6	0.311618	4	1.91238	21	2.31277	45	1.04046	27	2.03302	38	0.826713	-0.219024	0.806093	0.264866	0.747094	0.266401	0.502934	0.722426	0.000565257	2.19093
g917	2.75651	56	3.02423	62	5.99499	138	5.3231	18	2.90556	31	7.70244	85	0.659782	3	1.78221	7	1.94993	8	0.303403	2	0	0	0.823267	7	0	0	0	0	0	0	0	0	0	0	0	0	0.871629	0.160156	0.0983411	-1.3523	0.00138487	-3.42131	0.000467865	-5.73264	0.000145269	-6.13497
g918	86.5883	8744	82.7957	8566	102.798	11906	108.452	1800	102.369	5399	211.033	11715	27.6917	426	41.636	715	41.2818	781	33.9229	1115	34.3848	1104	27.9058	1031	3.82489	40	2.34788	25	1.45228	15	14.9808	278	10.8749	265	12.8059	224	0.534025	0.330934	2.38921e-09	-1.48504	1.21994e-19	-1.73708	1.03632e-46	-5.43795	7.48946e-24	-2.5663
g919	4.04806	602	2.43275	371	2.91235	497	2.02562	50	0.627914	49	1.83484	150	0.662233	15	2.22603	57	1.21406	34	1.81918	89	6.96376	329	1.90777	104	1.12554	18	1.55855	24	1.25506	19	3.17904	87	1.40465	51	5.22834	135	0.0247919	-1.39412	0.0186783	-1.37783	0.951591	-0.0547918	0.0011085	-1.51874	0.637792	0.34326
g920	9.21088	498	1.29459	72	2.24909	140	2.77763	25	1.70381	49	2.42602	73	2.91117	24	6.6443	62	10.4623	106	4.04039	72	2.29952	40	2.40378	48	2.62038	15	1.36327	8	2.54975	14	1.22477	13	0.090519	2	1.27473	12	0.23844	-1.20369	0.701769	0.455946	0.440359	-0.773451	0.216689	-1.24274	0.0866261	-1.98532
g921	16.3742	1303	112.915	9205	122.077	11141	472.055	6171	270.857	11256	166.512	7284	931.095	11277	566.167	7658	634.776	9455	583.359	15109	681.678	17242	824.381	23979	205.038	1677	798.627	6514	604.625	4875	694.572	10123	1167.2	22397	1872.7	25719	0.0838577	1.53692	6.46766e-05	2.91118	8.83124e-05	2.81869	0.00419053	2.41624	5.67715e-08	4.18786
g922	0.544037	10	1.97596	34	4.48363	86	223.061	608	105.934	918	60.3144	551	260.74	659	215.154	607	226.647	704	446.871	2414	876.19	4622	509.138	3088	16.5001	29	24.0545	41	39.0025	66	145.084	441	337.034	1349	227.5	652	1.54366e-12	5.46734	5.29981e-26	6.46394	8.43837e-33	7.7891	8.1143e-05	3.23346	6.68152e-24	6.92198
g923	7.74247	481	5.67583	357	7.80361	537	47.7879	450	68.2581	2109	54.676	1781	86.1199	799	56.3835	550	61.2633	674	19.107	376	33.0536	633	23.3179	472	8.71569	51	16.7949	99	17.5549	87	8.81022	94	5.77712	83	10.536	103	1.62287e-21	2.64107	1.19043e-22	3.03926	5.84094e-06	1.53506	0.242715	0.560601	0.363882	0.419427
g924	0.035794	4	1.03015	90	1.82525	178	60.128	838	97.328	4308	55.5679	2589	152.847	1972	92.5701	1334	104.804	1663	25.3128	699	35.7594	964	23.7585	736	24.0825	210	31.6548	275	28.5188	245	9.63604	150	6.71892	138	9.56859	140	1.5485e-09	5.90798	2.76924e-13	6.7536	1.82934e-06	4.64712	1.89394e-06	4.58991	0.000680732	3.43941
g925	4.71401	556	6.02844	728	6.10261	825	8.97007	174	7.8589	484	6.80442	441	8.11751	146	7.29709	147	5.43892	120	13.1098	503	24.6733	924	19.7338	850	5.69437	69	6.75966	82	7.00274	84	4.80707	104	3.68304	105	2.55672	52	0.616755	0.164144	0.769305	0.122723	7.9383e-06	1.5266	0.845796	-0.0810822	0.348702	-0.378227
g926	0.787755	71	0.453486	42	0.485942	51	4.49064	67	3.83916	181	4.2181	209	4.79457	66	4.53796	70	3.3584	57	24.6321	721	55.2162	1579	39.074	1285	2.33849	22	0.217013	3	0.412673	4	3.09385	51	0.720671	16	0.064436	1	2.76802e-11	2.53699	3.77214e-10	2.68684	1.26444e-42	5.85053	--	--	0.293636	1.33028
g927	0.56176	69	0.567812	72	0.624589	88	5.03599	102	4.38251	281	4.25694	288	4.33373	81	2.1865	46	2.82611	65	19.1462	765	37.9102	1480	26.6152	1195	0.854427	11	1.77256	23	1.33894	17	4.09042	92	2.66061	79	1.67225	36	5.81227e-28	2.6372	1.39563e-07	2.2271	3.56519e-55	5.32891	0.132477	0.925708	4.3406e-08	2.48607
g928	6.24108	806	3.45081	456	3.37608	500	5.91599	126	7.37174	497	5.82189	413	9.51849	187	6.54327	144	8.75293	212	20.0959	844	34.4222	1412	23.8343	1124	5.72062	76	9.40245	125	8.22059	108	11.7334	278	5.06899	158	6.54994	146	0.682146	0.22816	0.115615	0.735318	1.37915e-08	2.33486	0.292928	0.552423	0.0484374	1.05865
g929	0.468011	26	0.291567	17	0.205958	13	14.4966	130	11.3686	324	16.3524	490	14.4797	120	6.74776	63	7.8522	80	82.5205	1462	119.549	2068	90.2874	1796	0	0	1.09494	7	0	0	10.461	105	0.992738	14	1.5567	15	2.11843e-31	5.10146	4.31702e-17	4.69133	1.01e-92	7.96566	--	--	0.000100195	3.90825
g930	1.99207	218	2.45561	275	2.87276	360	12.3828	223	9.93534	567	11.2808	678	11.6083	193	11.8727	221	10.7035	219	23.1733	824	34.1238	1185	26.4324	1055	8.15769	92	7.41791	84	9.13251	102	5.45078	110	2.48589	66	3.70251	70	4.82522e-15	1.88288	5.59984e-17	2.03823	9.8634e-34	3.27475	4.35205e-06	1.47112	0.0518715	0.915026
g931	0.778223	72	0.550868	53	0.719057	77	6.24169	95	3.38081	164	5.82382	296	4.2882	61	1.51294	24	1.69336	30	21.1127	636	44.7962	1316	28.9617	979	1.46609	14	0.698194	7	1.49217	14	3.18668	54	1.01589	23	0.626944	11	9.10703e-11	2.58308	0.00776467	1.69759	2.81393e-44	5.28173	0.4449	0.540984	0.0586515	1.45182
g932	0	0	0	0	0	0	10.6037	90	5.84565	157	11.0932	313	18.8351	147	11.3623	99	10.5454	102	82.1743	1370	141.76	2308	103.909	1945	0	0	0.294713	2	0	0	6.54489	62	1.59924	20	1.53666	14	2.7552e-16	11.085	4.69408e-19	11.7817	4.12643e-31	14.7269	--	--	1.32722e-10	10.1078
g933	0	0	0	0	0.028665	2	42.5696	229	33.4147	570	31.08	558	170.121	846	38.3289	213	53.654	328	614.882	6535	872.22	9052	680.627	8124	0	0	5.36511	18	3.4064	12	41.0649	246	10.1648	81	9.74909	55	7.61015e-21	10.5411	1.71288e-20	12.0106	7.50953e-43	14.9602	--	--	1.02762e-14	10.2915
g934	0	0	0.058952	7	0.136406	16	6.52762	109	3.07728	163	3.18478	178	1.75611	28	1.68473	30	3.1262	60	13.2915	439	20.8584	672	22.2577	825	0	0	0	0	0	0	2.89826	54	16.5621	405	5.77701	102	5.85734e-10	5.64887	1.02046e-06	4.8621	1.88966e-27	7.86232	--	--	1.95488e-12	7.21193
g935	0	0	0.696432	28	2.81822	124	72.0114	454	60.7155	1217	40.7026	859	165.629	968	85.5295	558	88.6399	637	121.553	1518	124.095	1514	197.568	2771	9.78517	39	70.8381	279	40.7809	159	219.145	1540	604.046	5588	647.175	4285	0.00540092	5.35343	0.000491879	6.46208	0.000158128	6.77838	0.0147551	4.90071	4.61913e-07	9.03637
g936	0.084291	4	0.817084	40	2.42483	130	77.2341	594	40.9422	1000	48.1443	1238	149.996	1068	80.5089	640	93.5724	819	111.44	1696	111.286	1654	160.311	2740	1.54297	8	55.4539	266	25.2172	120	172.936	1481	436.934	4926	523.27	4222	1.2617e-08	5.35715	4.17728e-13	6.45748	5.54877e-14	6.63368	0.000623329	4.41676	3.33459e-21	8.72811
g937	0.092187	6	1.43167	96	4.14948	310	113.623	1213	76.1651	2584	66.1215	2361	303.49	3000	155.327	1715	172.328	2095	176.677	3735	215.935	4458	316.069	7504	9.00463	61	77.0918	514	49.4751	326	305.993	3640	991.469	15527	797.092	8935	4.11076e-07	5.21341	1.0006e-11	6.65422	5.06239e-12	6.75485	0.000174425	4.35913	8.3056e-19	8.83625
g938	0.046953	4	0.124176	11	1.81847	172	1.92802	26	0.321211	14	2.12984	97	0.984137	13	4.151	58	1.95938	31	1.13104	31	1.71811	45	2.32242	70	0.474184	5	0	0	0.240503	2	0	0	0	0	0	0	0.640106	0.890522	0.258922	1.71765	0.420723	1.20179	--	--	--	--
g939	1.05631	55	0.114384	6	0.247369	15	0.18863	2	0	0	0.125292	4	0	0	0	0	0.591229	6	0	0	0.519377	9	0	0	0	0	0.374744	2	0	0	0	0	0	0	1.80295	16	--	--	--	--	--	--	--	--	--	--
g940	0.26092	9	0.262964	9	0.401775	15	5.64829	29	9.48742	153	7.96614	135	2.91032	14	3.13005	17	1.77807	11	1.24412	13	1.32729	13	2.21832	25	4.58442	15	1.93313	7	4.57534	15	0.60612	4	0.373878	3	0.14098	1	9.46942e-18	4.24201	3.6111e-05	2.83167	--	--	1.42311e-05	3.24896	--	--
g941	4.94216	464	23.3796	2248	35.2009	3789	110.162	1699	99.8189	4892	107.572	5550	79.3779	1134	96.7215	1543	92.0595	1618	30.233	924	61.0108	1820	60.046	2060	183.909	1774	73.0153	703	94.9425	903	22.7382	391	6.14701	140	29.0013	470	0.0050327	2.0291	0.00638972	1.90856	0.199963	1.02509	0.00335442	2.16893	0.874699	0.162726
g942	126.564	10658	187.054	16137	132.304	12778	139.77	1934	158.082	6952	159.718	7394	136.17	1746	129.065	1848	135.972	2144	153.045	4195	136.769	3661	171.543	5281	94.2534	816	90.9575	786	97.2033	830	168.33	2597	118.662	2410	211.725	3078	0.447389	-0.285361	0.297112	-0.348917	0.573195	-0.203295	0.00230913	-0.964718	0.37539	0.413313
g943	2.89249	277	4.49461	441	3.79222	416	7.50043	118	9.31176	466	9.64575	508	17.8226	260	9.31661	152	14.4666	259	13.8412	431	17.3902	529	16.2029	567	72.1412	710	67.6311	663	63.5738	617	1.84224	33	2.1772	51	2.4587	41	0.00689306	0.934923	2.24787e-05	1.70977	3.21489e-10	1.83724	7.67251e-41	3.8828	0.271191	-0.518948
g944	0.025708	2	0.121769	6	0	0	0	0	0	0	0.153328	5	0	0	0	0	0	0	0	0	0.129931	2	0.230879	5	0	0	0	0	0	0	0	0	0	0	0	0	--	--	--	--	--	--	--	--	--	--
g945	0.605638	66	0.526535	58	0.447048	56	2.06079	37	1.73118	98	0.72074	43	0.693681	12	0.928261	17	1.02499	21	4.77225	167	8.7058	298	2.50845	99	1.36781	16	1.574	18	1.29009	15	3.07313	61	2.60698	68	3.88342	72	0.0698738	1.16252	0.346005	0.574778	5.47022e-08	3.08177	0.0367937	1.18467	1.24348e-10	2.8368
g946	121.007	4944	216.56	9064	263.539	12349	288.343	1936	320.735	6844	290.615	6527	272.277	1694	251.17	1745	252.667	1933	188.822	2512	209.586	2722	171.287	2559	370.095	1555	218.179	914	319.007	1321	160.904	1205	121.299	1196	78.9514	557	0.559329	0.276478	0.687066	0.190318	0.472066	-0.311395	0.541387	0.293611	0.293365	-0.501957
g947	150.619	5321	161.163	5833	120.699	4890	81.404	473	66.412	1226	85.0823	1653	58.4229	315	64.8016	390	52.525	348	78.5564	904	50.4352	567	58.6636	758	17.3471	63	15.7654	58	16.4234	59	11.2127	73	18.8507	161	10.8985	67	1.49361e-05	-1.21744	1.34881e-08	-1.49423	4.30243e-06	-1.45277	4.61923e-30	-3.42405	1.42127e-17	-3.15959
g948	0.91648	63	0.868638	61	1.7194	135	1.66372	19	0.739693	27	0.374931	15	1.57197	17	1.46689	17	0.454125	6	1.5441	35	2.67363	58	0.458669	12	19.1011	134	9.97921	70	17.2965	120	3.9575	50	3.12753	52	2.42462	29	0.449995	-0.693009	0.870297	-0.159427	0.842772	0.200795	3.08844e-14	3.42802	0.00080745	1.69926
g949	9.68706	690	7.31315	534	8.43044	689	20.7689	243	12.4511	463	18.1059	709	12.4461	135	11.2731	137	11.1361	149	11.2862	262	11.3287	257	13.0011	339	15.942	117	7.11527	52	3.76535	28	3.22081	42	5.6565	98	3.93886	49	0.0508546	0.688263	0.383004	0.269572	0.371339	0.246167	0.744936	-0.232989	0.0892297	-0.728104
g950	33.1336	1490	40.7457	1877	52.506	2708	95.439	705	96.6862	2271	107.536	2658	98.549	675	87.2323	667	84.2045	709	119.838	1754	72.1567	1032	80.9969	1332	60.8513	282	80.8458	373	94.483	431	39.6732	327	50.2982	546	59.4185	462	0.000311465	0.940245	0.00064943	0.915857	0.0133328	0.878669	0.0974485	0.621435	0.197385	0.511281
g951	17.5156	1813	34.688	3678	42.7413	5073	49.0451	834	41.2984	2232	41.6772	2371	87.0418	1371	71.8119	1264	74.6102	1446	55.5011	1870	56.4467	1857	46.7032	1767	72.5283	772	49.2725	523	54.5387	572	9.36261	178	6.64764	166	10.7491	192	0.770168	0.167832	0.00759634	1.12155	0.264467	0.507769	0.202811	0.596443	0.00112319	-1.55931
g952	64.1204	3810	73.6321	4482	85.1425	5802	108.196	1056	108.617	3370	99.2548	3242	89.2958	808	87.9183	888	87.0019	968	74.8268	1447	76.4995	1445	81.0822	1761	121.788	744	77.7203	474	97.8506	590	54.8009	597	45.4963	652	33.2312	341	0.399044	0.190693	0.818702	0.0612099	0.418686	-0.178962	0.738321	0.114066	0.0964884	-0.505067
g953	4.69949	573	23.5313	2938	24.1723	3379	16.7868	337	19.0332	1212	15.1912	1018	21.3485	396	16.6947	346	19.8507	453	22.814	905	20.7522	804	23.4828	1046	36.9774	464	44.5168	556	45.5219	563	83.3719	1861	79.3938	2333	36.9915	778	0.701867	-0.344231	0.969643	-0.0348588	0.889132	0.118208	0.155913	0.991736	0.00158532	2.15778
g954	2.64835	422	3.68474	601	6.90463	1261	13.1646	345	13.3291	1108	13.7857	1207	11.4507	278	18.4058	498	16.3234	487	13.5395	702	13.8644	702	14.6354	852	9.29475	153	7.34025	120	6.71809	109	15.8765	463	11.213	431	9.74319	268	0.00276078	1.31328	0.000318803	1.63159	0.000588084	1.44426	0.291441	0.5431	0.000158426	1.73022
g955	1.8293	87	3.17366	154	7.63678	413	15.6986	122	17.1326	422	15.298	397	20.0143	144	21.0206	169	27.4982	243	13.912	214	11.7725	177	13.3166	230	10.2742	50	10.5369	51	9.23884	45	16.445	142	7.97381	91	8.30918	68	0.00760982	1.64404	9.36613e-05	2.27911	0.021059	1.41185	0.147592	0.990504	0.0153251	1.63044
g956	93.2589	5192	130.719	7455	109.802	7010	70.284	643	65.3045	1899	66.454	2034	65.2819	554	65.8016	623	76.8173	801	64.3813	1167	72.2383	1279	76.3536	1554	60.7055	348	29.3242	168	41.2125	233	30.5685	312	28.0799	377	27.8389	268	1.75317e-05	-1.04519	0.000978764	-0.874522	0.000446461	-0.895806	8.04086e-06	-1.66137	1.36371e-09	-1.70859
g957	0.173189	18	0.092289	10	0.034026	4	0.490019	9	0.22189	12	0.43063	24	0.130585	3	0.4459	8	0	0	0.305322	11	0	0	0.159136	6	0	0	0	0	0.779389	8	0	0	0.082424	3	0.121688	3	--	--	--	--	--	--	--	--	--	--
g958	120.601	6369	186.768	10105	256.356	15527	244.329	2120	278.051	7669	244.401	7096	194.122	1561	242.651	2179	222.188	2197	144.064	2477	167.605	2814	147.987	2857	339.079	1841	185.213	1003	309.843	1658	143.114	1385	98.0477	1249	66.0968	603	0.775012	0.141282	0.923937	0.0468833	0.165984	-0.526033	0.585552	0.266667	0.168623	-0.641364
g959	3.56767	144	13.5437	557	15.8197	729	45.9764	304	26.4714	555	34.9589	772	61.1765	374	67.76	463	61.9713	466	65.3452	854	68.9418	880	81.724	1200	84.0248	347	62.9056	259	82.6457	337	30.0929	222	12.0453	117	14.8888	104	0.0407528	1.39645	4.87908e-05	2.3566	1.96292e-05	2.478	2.27376e-05	2.50776	0.156313	1.03519
g960	0.308048	9	0.76485	23	0.75813	25	15.7236	74	0.777244	12	1.79922	29	25.3264	111	28.0959	137	32.8873	176	54.8017	510	121.011	1099	32.5743	340	17.1228	51	21.2984	63	21.1606	62	50.4189	264	71.6355	494	77.1095	380	--	--	1.1948e-37	5.3473	1.25194e-25	6.56278	4.50337e-20	4.7216	1.54385e-49	6.99842
g961	0.077815	4	0.117664	7	0.328384	19	1.48383	13	1.46901	39	2.01148	56	1.7713	14	0.984911	9	1.39667	14	1.45168	24	1.30744	21	0.737917	14	13.8576	71	15.9684	82	13.3035	68	19.2427	176	4.76589	58	5.11463	44	0.000160283	2.92916	--	--	--	--	1.4949e-25	6.01097	1.186e-13	5.95309
g962	12.6225	1356	11.4294	1258	14.1677	1746	14.6591	259	13.5787	762	14.9486	883	8.42083	138	6.69538	123	5.71025	115	7.62473	267	8.17211	279	5.54997	218	16.9089	187	6.63574	74	10.2643	112	2.78981	55	1.93026	50	2.61388	49	0.56877	-0.13454	0.000117677	-1.05728	4.93929e-05	-1.07801	0.290034	-0.484108	3.72542e-11	-2.13403
g963	0.093231	10	0.054531	6	0.032581	4	0	0	0	0	0	0	0	0	0	0	0	0	0	0	0	0	0.025641	1	0.064441	1	0	0	0	0	0	0	0.106241	3	0.208539	4	--	--	--	--	--	--	--	--	--	--
g964	27.1801	5267	30.1884	5993	25.6318	5696	16.2364	517	14.3966	1457	11.8854	1266	13.6061	402	11.5406	381	13.1537	478	16.4117	1036	14.473	892	20.4103	1446	4.96806	99	7.14323	142	7.71805	152	14.4891	515	16.6483	778	8.86433	297	2.43855e-08	-1.2935	6.93833e-09	-1.30562	0.000249146	-0.942223	5.23774e-13	-2.35769	0.0172375	-0.830207
g965	37.7314	3797	30.8291	3178	31.1776	3598	31.7065	525	31.9563	1680	31.6389	1751	16.5003	253	27.8364	477	25.3852	479	17.7999	583	11.8319	379	15.4075	567	59.5904	617	21.0319	217	24.3193	248	12.2153	226	4.60034	112	15.0413	262	0.107778	-0.383226	0.0307043	-0.709021	4.32758e-07	-1.38965	0.669056	-0.250943	0.0135479	-1.38167
g966	0.278543	37	0.498535	67	0.525315	79	0.494761	11	0.390654	27	0.318953	23	0.439617	9	0.856473	19	0.397069	10	0.487158	21	0.125115	6	0.271	13	0.440129	6	0.093763	2	0.241139	4	0.066982	2	0.462962	15	0.396283	9	0.541068	-0.448674	0.826538	0.19855	0.365147	-0.762795	0.390882	-0.854243	0.875386	-0.172374
g967	6.01867	574	7.64679	747	8.76607	958	8.20708	129	8.24199	411	7.21173	378	2.91658	43	6.65671	108	3.92824	71	5.57129	173	6.59262	200	7.54591	263	3.92611	39	4.57706	45	7.75248	75	2.59453	46	4.58747	106	2.04747	34	0.456078	-0.234432	0.0413993	-0.910284	0.169032	-0.425276	0.104925	-0.746767	0.0262294	-1.02302
g968	3.4096	1624	5.84785	2853	5.52507	3018	5.01132	393	3.85276	959	3.31591	868	4.14785	301	4.97616	403	4.02208	359	6.41363	995	5.16904	783	7.6508	1332	1.53848	76	3.17277	155	2.2947	111	5.05394	441	6.82076	784	4.13281	340	0.123667	-0.601962	0.351201	-0.357833	0.756302	0.136551	0.00394611	-1.35382	0.409882	0.352367
g969	39.2454	1394	25.1719	916	27.2252	1109	36.6677	214	45.1359	837	34.0501	665	54.2272	294	45.8897	277	53.3876	355	43.4859	503	46.2096	522	47.9835	623	42.9727	157	46.954	171	34.2475	124	29.1652	190	39.4571	338	36.0714	222	0.973577	0.0192781	0.107336	0.555661	0.300148	0.343093	0.742707	0.145602	0.281351	0.441036
g970	26.7593	4030	24.3946	3764	27.8037	4802	34.2384	847	35.5653	2797	30.3591	2513	29.9781	688	25.5703	655	31.1903	880	30.3309	1487	29.9465	1434	25.7171	1416	76.6107	1186	54.5321	842	48.7066	744	32.1051	886	21.5966	785	23.1986	603	0.917785	0.0268174	0.857726	-0.0487884	0.597965	-0.116622	0.00139102	0.884967	0.523537	0.200035
g971	1.21055	33	1.69722	47	3.75234	115	3.20742	15	3.31064	46	3.85542	57	3.45348	14	13.4688	61	16.8691	84	12.427	108	17.6689	150	9.1974	90	58.191	160	45.7023	125	57.7288	156	407.222	1983	2280.16	14617	210.48	966	0.653673	0.37481	0.00739479	2.15762	5.96607e-05	2.32951	6.69061e-19	4.3084	6.61932e-26	8.98776
g972	51.8315	5336	33.7409	3559	38.3536	4529	40.7357	689	35.9294	1932	36.4965	2066	37.8905	594	42.9194	752	39.9942	771	45.2513	1517	41.9022	1372	49.9483	1880	52.7998	559	38.8794	411	35.1195	367	30.1312	569	29.6488	737	33.6381	598	0.152803	-0.452095	0.503659	-0.226862	0.782322	-0.0971744	0.479154	-0.269555	0.683669	-0.158546
g973	63.5739	5082	50.8565	4165	58.4051	5354	74.361	977	71.9835	3005	63.2372	2779	107.85	1313	97.4082	1324	97.859	1465	89.4774	2328	86.9071	2208	72.8189	2128	137.767	1132	56.0983	460	91.0634	738	29.8766	438	26.179	505	18.5102	256	0.896597	-0.0404593	0.00267863	0.624235	0.232765	0.287529	0.363676	0.405712	0.00062927	-0.981058
g974	38.4591	2080	48.0313	2660	53.0722	3291	27.0174	240	27.3868	774	25.9793	773	32.9943	272	58.8809	542	47.5013	481	33.717	594	46.7284	803	25.728	509	138.556	770	44.4187	247	81.9475	449	21.8951	217	12.6093	165	10.4951	98	1.30475e-07	-1.10696	0.64675	-0.189985	0.0826466	-0.632888	0.242546	0.605825	0.000230712	-1.40492
g975	1.75701	174	3.71177	376	6.38068	724	30.1343	490	35.0608	1810	23.7893	1293	56.1527	845	31.5709	531	36.1656	670	27.11	873	20.1832	635	24.2837	878	47.7243	485	44.1847	448	48.6632	488	17.4769	317	9.65626	231	8.83761	151	4.11076e-07	2.61269	1.03853e-09	3.22405	3.02523e-06	2.37256	3.22985e-11	3.28992	0.0013755	1.85209
g976	30.186	1875	18.8321	1198	20.1954	1439	49.4784	505	37.1709	1206	36.214	1236	34.9443	331	33.5206	354	34.0823	397	88.1701	1782	58.2191	1149	87.1898	1979	33.6223	215	61.2705	390	58.0348	366	225.668	2567	157	2351	173.961	1865	0.193697	0.500017	0.295534	0.37772	1.3808e-05	1.50996	0.0585425	0.860167	8.60458e-22	3.2415
g977	9.0238	1058	8.00395	962	7.65774	1030	28.7434	554	21.1282	1294	21.5543	1389	24.5246	438	23.5167	469	19.2647	423	54.4318	2077	49.3391	1839	54.8284	2350	24.3976	294	56.0789	674	36.9338	439	185.168	3976	190.247	5378	172.12	3483	8.00605e-07	1.20456	1.6104e-07	1.2558	2.49863e-38	2.43813	7.42925e-06	1.97013	9.78555e-97	4.70929
g978	11.2486	1839	5.7382	961	6.55226	1229	5.93745	160	7.67952	656	7.50272	675	6.57545	164	6.31465	176	5.40409	166	5.74005	306	5.99883	312	6.70101	401	10.88	183	5.74493	97	6.99699	116	2.6981	81	2.17294	86	3.55885	101	0.339598	-0.469296	0.218227	-0.551565	0.149691	-0.595574	0.566366	-0.30449	0.0132092	-1.22441
g979	50.1218	1905	104.865	4083	70.144	3058	55.445	347	50.4317	1001	48.6568	1017	42.9234	249	54.3315	351	47.9713	342	81.879	1013	98.1137	1186	86.2524	1199	110.23	431	128.202	500	125.093	482	251.644	1752	371.341	3403	331.484	2175	0.0390491	-0.868685	0.0488811	-0.829981	0.983192	-0.0105977	0.405178	0.389087	4.48408e-08	2.32695
g980	2.40014	219	5.67222	530	7.58913	794	8.07748	121	6.80719	325	6.51817	327	6.38734	89	6.00688	94	6.76192	116	8.13312	242	9.50595	276	8.1661	273	6.57646	62	7.22669	68	2.61893	25	8.2553	138	14.4452	318	12.8933	203	0.848668	0.14535	0.858454	0.124002	0.389154	0.492413	0.804686	-0.198515	0.0101773	1.45704
g981	19.7191	1077	6.21577	348	16.1035	1009	8.04381	73	9.80229	280	12.0954	363	16.4662	137	8.72647	81	7.93288	82	4.39245	79	4.16441	73	5.09749	102	23.9557	135	10.4597	59	20.1607	112	32.35	324	18.3386	242	23.4674	222	0.211309	-0.78076	0.475075	-0.511653	0.000386848	-1.84124	0.912041	0.0831089	0.0601171	1.06991
g982	0.58105	57	0.209802	21	0.731706	82	0.819964	14	0.147578	8	0.137825	8	0.121396	2	0.300249	5	0.659062	12	0.132317	5	0	0	0.125411	5	0	0	0	0	0	0	0.104259	2	0.085454	3	0.463256	8	0.551056	-0.797211	0.605151	-0.635192	--	--	--	--	--	--
g983	13.4272	3570	12.5991	3432	12.7593	3891	15.399	673	15.9355	2213	18.3658	2684	10.3143	418	11.5031	520	8.92613	445	11.8849	1029	12.3718	1046	13.9383	1355	16.0863	440	10.1131	276	8.93936	241	6.93958	338	7.44416	478	5.03555	232	0.892722	0.0441719	0.0187701	-0.52508	0.175555	-0.266001	0.206424	-0.450667	0.00444051	-0.763132
g984	23.0342	921	38.0639	1559	36.4841	1673	34.2833	226	48.3263	1009	24.6012	541	61.3937	374	58.4331	397	57.669	432	50.8927	663	51.9221	660	60.9486	891	135.724	558	263.638	1080	224.345	909	183.044	1340	96.392	929	194.429	1342	0.757179	-0.179329	0.0401288	0.676243	0.137269	0.504046	1.99506e-08	2.39461	8.67996e-09	2.53691
g985	34.4719	2227	24.548	1625	26.503	1964	31.9376	339	21.1095	712	25.3705	901	38.0112	374	38.5775	424	33.0625	400	34.1936	719	36.4947	750	47.653	1126	12.3925	83	15.0918	100	10.2675	68	24.5327	291	24.8988	388	26.706	298	0.198805	-0.452715	0.621353	0.168545	0.50904	0.223938	2.39201e-05	-1.46394	0.835094	0.0791714
g986	1.16369	33	1.36819	39	2.79171	89	3.56167	17	2.16921	32	2.6313	41	7.40778	32	0.643895	4	2.06968	11	5.89337	54	1.28933	12	3.87395	40	0.750536	3	4.06684	12	1.68921	5	1.78482	10	0.877754	6	2.20835	11	0.660677	0.355721	0.49788	0.816569	0.331283	0.854689	--	--	0.834776	0.206383
g987	18.019	3443	18.7131	3664	22.9002	5019	20.0386	630	22.5427	2250	21.9977	2311	15.9963	466	16.3846	533	15.107	541	14.969	931	16.5167	1004	14.7987	1034	17.8105	350	11.9427	234	16.0228	311	10.5755	371	6.70914	310	6.08052	201	0.414237	-0.191871	0.00870606	-0.510801	0.00128885	-0.60316	0.0128295	-0.680267	0.000480207	-1.11524
g988	90.3282	10363	70.4081	8275	75.9373	9991	89.9154	1695	98.3962	5895	100.351	6329	71.5487	1250	80.1847	1564	78.326	1682	71.8203	2682	58.701	2141	76.4685	3207	88.6356	1046	68.5985	807	76.8501	894	39.3724	828	28.0522	777	31.7794	630	0.935865	-0.0294283	0.351407	-0.231288	0.0884958	-0.436577	0.240359	-0.317822	0.000488896	-1.01489
g989	25.493	1965	14.456	1142	19.1483	1693	26.9289	341	24.7389	996	25.0923	1064	18.1068	213	21.6021	284	22.9307	331	26.4361	664	21.5087	527	26.8281	756	41.819	332	24.421	193	26.2502	206	14.8054	210	10.8305	202	9.42898	126	0.904898	0.0598523	0.82181	-0.101451	0.809153	0.0999137	0.440565	0.342474	0.208075	-0.516104
g990	58.2444	853	92.7684	1391	115.22	1934	177.623	427	139.354	1065	135.791	1093	135.482	302	120.047	299	133.207	365	96.9621	462	122.854	572	86.025	461	235.692	355	159.731	240	215.425	320	105.808	284	82.7582	292	49.1294	125	0.26451	0.453264	0.362484	0.367655	0.945938	-0.0335915	0.0203368	0.902505	0.895202	0.0699829
g991	95.0785	5259	153.994	8726	159.359	10109	156.236	1420	154.062	4450	131.964	4013	152.796	1287	120.749	1136	139.761	1447	139.254	2507	110.174	1937	113.346	2292	156.217	889	110.361	626	137.885	773	149.472	1515	107.852	1439	89.8264	858	0.613096	-0.199851	0.689095	-0.165918	0.24666	-0.410209	0.406973	-0.315777	0.997635	-0.00117865
g992	42.4495	2273	32.2428	1768	38.3012	2352	42.4489	374	35.9461	1005	42.7664	1259	32.1663	263	40.1149	365	36.193	363	35.8156	624	39.677	676	34.7879	681	45.2633	250	44.3464	244	43.8973	239	25.5871	251	25.4454	329	15.6742	145	0.46047	-0.214687	0.371587	-0.24586	0.25448	-0.275305	0.878375	-0.0494161	0.117923	-0.528767
g993	45.4877	6907	33.7085	5243	24.2618	4225	20.4452	510	15.8419	1257	16.5078	1378	20.0517	464	23.7382	613	25.2942	719	19.7405	976	20.0759	969	20.3721	1131	55.4116	865	68.8381	1072	54.7866	843	37.7309	1050	27.1638	995	41.086	1077	0.000511042	-1.30454	0.0420057	-0.783345	0.00341894	-1.03447	0.251987	0.490435	0.576489	0.275014
g994	194.617	7986	500.38	21035	544.22	25612	849.737	5729	808.339	17323	761.845	17186	645.722	4034	618.476	4314	638.86	4908	612.185	8177	718.359	9370	520.487	7808	189.215	799	692.404	2913	529.124	2201	2564.98	19278	2152.76	21303	2376.91	16834	0.219447	0.656791	0.418637	0.438088	0.542654	0.342776	0.92776	-0.0768025	1.39998e-09	2.7716
g995	46.3509	7443	50.3022	8275	54.7459	10082	60.2089	1589	56.5174	4740	65.0142	5739	43.9803	1075	53.9807	1474	51.6545	1553	41.9873	2195	37.1678	1898	45.262	2657	53.7241	887	43.9531	724	34.6325	564	39.9819	1176	31.3372	1214	40.0411	1110	0.855613	-0.0492753	0.344745	-0.205225	0.00592989	-0.524013	0.0924681	-0.493516	0.537755	-0.192426
g996	165.79	22598	143.701	20066	143.658	22458	70.7195	1584	58.8893	4192	70.4329	5278	112.199	2328	140.599	3258	140.678	3590	35.106	1558	44.1236	1912	72.9277	3634	47.6177	668	25.4128	356	37.8816	524	34.4492	861	37.8021	1243	79.1823	1863	1.37912e-13	-1.49948	0.0943752	-0.39655	3.32669e-07	-1.82267	2.79855e-14	-2.34082	0.00991593	-1.30192
g997	12.6528	549	17.3482	771	21.3854	1064	24.0842	172	26.2511	595	20.8983	499	27.3233	181	23.57	174	36.59	297	22.9352	324	42.3217	584	34.9445	554	40.9904	183	85.8295	382	64.4636	284	125.378	996	108.421	1134	102.416	767	0.687491	0.163321	0.12705	0.589202	0.0712359	0.725674	0.000301031	1.6255	1.29895e-24	2.95716
g998	44.5641	4970	130.101	14862	126.705	16204	98.6677	1808	70.1388	4085	72.0989	4420	108.878	1848	116.913	2216	115.106	2403	141.315	5129	160.982	5706	145.224	5920	553.959	6350	580.924	6640	554.593	6267	229.609	4690	277.904	7473	212.835	4097	0.282653	-0.638751	0.991064	-0.00741653	0.569895	0.330004	5.53102e-06	2.19402	0.00275838	1.50375
g999	0.538559	60	0.298188	34	0.514767	66	5.2423	96	6.25623	364	6.38847	391	6.30696	107	6.63131	126	7.50539	157	10.9553	397	14.2805	505	12.4367	506	9.22799	106	16.7894	192	10.6618	121	48.7171	992	51.9433	1393	56.254	1080	1.67622e-23	3.42336	2.55241e-28	3.73894	8.81223e-48	4.56136	4.87279e-23	4.49174	2.39349e-97	7.11277
g1000	0	0	0	0	0.061262	4	0.454932	4	0.305612	9	0	0	0	0	0	0	0.201735	2	0.987531	17	1.28567	21	1.21907	23	6.8292	36	33.3681	174	27.676	143	135.013	1253	100.005	1222	151.01	1321	--	--	--	--	--	--	2.20414e-17	9.64572	2.98714e-49	12.625
g1001	0.32804	20	0.330433	21	0.470269	33	1.4641	15	0.289167	10	0.528362	18	0.407719	4	0.194541	2	0.077731	1	0	0	0	0	0.273198	7	0	0	0.322638	2	0	0	0	0	0	0	0.383194	5	--	--	--	--	--	--	--	--	--	--
g1002	1.86529	291	1.13498	182	1.35031	239	0.99714	26	1.10272	87	2.79465	237	0	0	1.7391	22	0.624714	18	1.09078	52	0.415529	21	0.601518	33	0	0	0.314254	6	0.660068	11	0.411695	12	0.716494	25	0.733186	21	0.891164	-0.130418	0.116344	-1.78182	0.0137668	-1.33868	0.0211319	-2.29743	0.0976309	-0.964165
g1003	3.78504	238	10.0199	645	12.4668	898	21.2474	220	18.5991	610	16.6107	574	26.9541	258	20.5174	220	20.012	236	19.9812	409	27.1189	542	23.6489	543	90.027	582	121.125	780	118.514	755	176.896	2035	92.4558	1401	99.8342	1083	0.176278	0.798	0.0313277	1.18987	0.0254065	1.19637	1.84342e-11	3.37078	7.92349e-15	4.05518
g1004	7.0239	480	32.6813	2288	38.9582	3054	62.9629	707	69.0906	2466	37.6144	1413	114.234	1189	148.155	1721	147.63	1889	177.485	3948	178.433	3876	208.91	5219	296.855	2085	441.031	3089	366.304	2537	600.985	7522	606.708	9998	506.624	5975	0.330021	0.802064	0.00062612	2.20383	3.42993e-05	2.61112	2.8251e-08	3.53483	1.00052e-14	4.7005
g1005	115.577	3547	94.0486	2957	117.106	4122	75.2078	380	88.5206	1419	64.6709	1091	69.8934	327	84.5765	442	72.2486	415	58.5071	585	58.1541	568	53.8185	604	136.467	431	84.9261	268	119.051	371	51.9674	293	51.9924	385	48.959	260	0.000520277	-0.829473	0.000706907	-0.71246	7.75401e-11	-1.17615	0.458035	-0.240934	0.000462867	-0.84644
g1006	90.5725	3281	191.257	7097	170.59	7086	176.566	1051	170.076	3217	179.414	3572	203.087	1120	167.762	1033	188.567	1279	192.471	2269	166.804	1921	184.778	2447	201.395	750	182.677	679	182.451	670	105.283	699	199.031	1739	70.5368	441	0.865983	-0.0975312	0.819951	0.119443	0.964156	0.0224556	0.961014	0.0248898	0.945114	-0.0451317
g1007	85.6721	5763	62.455	4304	72.6576	5605	89.6227	991	81.6826	2870	103.816	3839	57.3976	588	55.4945	635	53.6917	676	50.9936	1117	50.4525	1079	52.0146	1279	57.8117	400	34.9137	241	49.9308	341	19.8941	246	13.9033	226	14.38	167	0.993416	0.00341715	0.0133076	-0.59389	0.000419325	-0.766097	0.00300328	-0.934748	5.39122e-11	-1.95856
g1008	92.9226	4825	112.588	5989	143.876	8567	112.925	964	106.598	2891	117.16	3344	79.4283	628	93.9937	830	94.1189	915	78.9898	1335	68.9049	1138	69.2203	1314	85.9831	459	77.0819	411	83.2853	439	62.955	599	55.6411	697	23.3207	209	0.191767	-0.360389	0.0325735	-0.566868	0.000223431	-0.920708	0.00374069	-0.793855	0.0184465	-1.07754
g1009	154.595	11640	110.691	8538	95.1001	8212	78.5085	972	95.789	3767	99.9544	4137	68.4161	785	77.8976	997	70.8282	999	68.5381	1680	67.8113	1623	75.7045	2084	73.1226	566	65.1615	503	70.5236	539	42.6506	589	41.7571	759	42.5083	553	0.0514971	-0.714761	0.00328347	-0.92737	0.00088426	-1.01471	0.000798084	-1.09195	0.000219053	-1.26769
g1010	18.8723	2243	16.9033	2058	19.1286	2607	47.0973	920	33.1067	2055	43.4931	2841	26.1591	474	26.3812	533	28.2151	628	30.5374	1182	37.8769	1431	35.3607	1536	25.8054	316	33.6947	411	26.7093	322	27.5665	600	25.1965	722	28.8094	591	0.00035944	0.853648	0.0435268	0.370645	0.000288486	0.676965	0.233283	0.365012	0.00122953	0.820248
g1011	335.969	10969	708.883	23710	508.993	19060	780.719	4188	628.969	10725	900.189	16157	618.849	3076	700.117	3886	714.834	4369	834.944	8874	889.948	9236	789.109	9418	128.992	433	236.003	790	168.355	557	569.215	3404	574.143	4521	629.08	3545	0.641482	0.251373	0.696116	0.191685	0.295833	0.443733	8.55641e-05	-1.8326	0.333923	0.433613
g1012	61.9429	16511	46.9259	12814	43.9639	13440	62.2772	2727	52.0147	7241	56.4437	8271	74.0766	3006	96.1624	4357	86.3598	4309	75.6955	6568	75.2676	6378	89.5851	8729	42.3727	1161	61.754	1688	43.9842	1188	62.377	3046	42.1269	2708	69.1998	3184	0.644027	-0.164699	0.0611939	0.55154	0.157848	0.406621	0.40053	-0.335833	0.304036	0.433673
g1013	63.9765	8002	67.621	8664	55.1834	7916	52.8674	1087	64.7542	4230	51.1911	3520	51.7701	986	51.6078	1098	51.5943	1208	50.6977	2064	45.2174	1798	55.4097	2534	52.8944	680	63.8817	819	47.6593	604	123.458	2828	47.6123	1436	96.7288	2088	0.0970948	-0.468211	0.0527836	-0.463862	0.0247804	-0.552829	0.136121	-0.481795	0.122464	0.756388
g1014	174.924	23188	181.963	24711	210.811	32050	165.512	3605	163.654	11330	135.621	9883	125.186	2526	132.211	2980	136.766	3394	103.686	4474	114.89	4842	119.351	5784	104.503	1424	78.8039	1071	96.6404	1299	84.2221	2045	91.5287	2926	64.6003	1478	0.000651696	-0.604205	4.13763e-06	-0.711902	3.66054e-10	-0.98834	4.6886e-10	-1.3191	1.87434e-05	-1.00171
g1015	95.5928	9039	135.452	13121	169.84	18419	140.895	2189	140.803	6953	145.183	7547	123.809	1782	104.705	1683	106.861	1892	99.6562	3068	77.7446	2337	86.2188	2981	55.0127	535	41.4584	402	48.1977	462	64.0952	1111	58.4388	1333	32.7228	535	0.560002	-0.2158	0.197415	-0.435981	0.00760523	-0.838536	1.49048e-08	-1.7652	0.00355323	-1.13577
g1016	0.22866	11	0.209034	10	0.2198	12	0	0	0	0	0.078433	2	0	0	0	0	0	0	0.055634	1	0	0	0	0	0	0	0	0	0.140417	1	0	0	0	0	0	0	--	--	--	--	--	--	--	--	--	--
g1017	98.4555	7062	81.5985	5996	89.6554	7375	122.328	1442	71.3831	2674	150.208	5923	62.1709	679	104.059	1269	94.0923	1264	66.2131	1546	67.4811	1539	55.8597	1465	41.4111	306	24.0152	177	24.2316	177	18.5554	244	3.30189	58	32.0965	398	0.955788	0.0362462	0.495795	-0.243589	0.000324183	-0.750101	2.70674e-09	-1.89389	0.010529	-2.0324
g1018	7.84505	447	19.7202	1150	11.7195	765	104.259	975	71.2867	2119	30.9828	970	87.6036	759	125.573	1215	111.598	1189	139.982	2594	183.906	3327	262.426	5460	31.8982	187	241.62	1410	174.169	1005	270.088	2816	239.628	3289	467.047	4588	0.000998917	2.0501	4.68738e-11	2.84336	4.72483e-15	3.6401	3.22967e-05	3.23498	5.52022e-21	4.89669
g1019	23.2845	1247	23.4698	1287	31.7554	1950	30.1362	265	26.8428	751	28.9037	851	22.131	181	21.5457	197	28.8787	290	30.5191	532	25.9251	442	27.3183	535	27.6497	153	32.0916	177	43.767	238	37.6112	369	28.3225	366	21.7161	201	0.509728	-0.180418	0.361593	-0.289094	0.615338	-0.140024	0.775562	0.118811	0.248225	0.396126
g1020	12.1057	480	11.2232	456	15.1702	690	22.9064	150	20.001	414	22.4826	490	16.4165	99	29.1674	197	26.7437	199	30.929	399	29.478	372	27.6082	400	54.9438	224	34.4644	140	57.0283	229	38.6713	281	17.3202	166	25.5671	175	0.0665364	0.454433	0.0427902	0.727083	9.17299e-06	0.956769	4.0738e-07	1.62766	0.00158157	1.32495
g1021	3.4638	362	3.30994	354	4.00279	480	5.98371	103	7.99607	436	5.70201	328	1.75837	28	5.6292	100	3.87549	76	8.01409	273	6.11935	204	7.33722	280	18.6065	200	11.5276	124	13.1522	140	7.73416	148	5.58532	141	3.90745	71	0.0583963	0.564654	0.853637	-0.12516	0.00205439	0.75816	1.19349e-08	1.70713	0.0134022	0.908769
g1022	1.31134	126	7.58963	745	9.57838	1053	8.53526	135	8.44645	423	8.74639	461	11.1243	163	13.0063	212	13.8549	249	10.4924	328	12.3384	376	11.4227	401	43.7552	431	22.5728	222	27.434	267	22.454	395	16.2681	376	10.7361	178	0.871756	0.182394	0.295699	0.867652	0.427693	0.662137	0.00598625	2.0439	0.0284188	1.6619
g1023	2.46491	185	3.1222	240	3.77098	324	3.40927	42	2.19065	86	2.22566	92	3.75809	43	7.35991	94	6.41617	90	4.6778	114	12.7873	304	5.27538	145	42.6566	328	13.8254	106	24.2386	184	4.38028	60	4.15498	75	4.47529	58	0.143923	-0.604411	0.105203	0.72221	0.067497	1.04037	7.74791e-09	2.78881	0.0621785	0.724315
g1024	56.6518	3012	41.0863	2238	61.0054	3720	75.5232	660	18.8141	523	80.5891	2356	181.409	1469	336.442	3041	314.955	3135	218.137	3775	291.632	4929	74.5558	1449	405.173	2215	295.824	1612	354.579	1911	45.3725	442	11.9863	154	108.554	997	0.855771	-0.170098	2.49289e-11	2.20485	0.00379784	1.64894	1.03191e-21	2.43772	0.68603	0.372962
g1025	10.956	3095	12.1501	3516	13.9551	4521	12.6271	586	17.6326	2601	16.3158	2534	7.42131	320	9.01534	433	8.92986	473	10.5874	974	10.0031	899	9.49063	980	18.8812	549	10.5857	307	12.5832	361	7.69709	399	6.26639	427	4.48929	219	0.957632	0.02356	0.000460274	-0.730803	0.00564648	-0.539217	0.753322	-0.122371	0.0101093	-0.772801
g1026	25.4295	1765	49.8435	3544	74.4872	5929	58.7978	671	108.569	3935	67.074	2559	45.8783	485	51.3336	606	56.7966	738	68.5017	1548	35.8343	791	49.3747	1253	61.9721	443	44.2104	315	56.3741	397	26.294	335	32.5666	546	9.67564	116	0.60132	0.352256	0.829372	-0.132222	0.769792	-0.187078	0.76919	-0.168357	0.160517	-0.893477
g1027	37.6787	2911	45.7315	3620	50.1339	4442	46.8637	595	44.8397	1809	49.1745	2089	30.4375	358	36.549	480	37.1647	538	41.3639	1041	31.8947	784	33.371	943	42.5855	339	36.9641	293	32.2143	253	33.8739	480	29.7889	555	19.9494	266	0.344867	-0.234455	0.021691	-0.544926	0.0293282	-0.562581	0.0485024	-0.551201	0.173383	-0.443836
g1028	34.579	1685	25.6777	1282	27.4137	1532	11.884	96	21.2376	541	14.1438	379	13.3416	99	18.2332	151	9.5426	88	21.6415	344	14.7781	229	14.02	250	14.1475	71	10.1976	51	11.2752	56	12.3367	111	15.3549	181	7.47932	63	0.00140527	-1.19489	0.000444584	-1.28282	0.00169726	-1.0373	5.3199e-07	-1.59902	0.00619822	-1.08357
g1029	42.5062	1805	43.3756	1887	59.4513	2896	79.3186	554	60.4253	1340	62.1267	1451	85.167	551	70.2086	507	69.4458	552	66.2918	917	68.9976	932	61.9614	962	91.0731	398	65.62	286	88.4121	381	47.3962	369	36.6707	376	24.7516	182	0.614308	0.160027	0.101769	0.450858	0.419231	0.20686	0.12388	0.460411	0.645131	-0.181869
g1030	32.7843	4586	24.5412	3517	26.4357	4241	22.5446	519	18.5611	1356	12.9783	998	20.6981	441	21.1249	503	17.9516	471	29.3197	1335	27.2763	1213	38.8095	1985	4.79327	69	7.18373	103	9.31853	133	15.9968	410	29.9774	1012	13.2515	320	0.00383372	-0.959397	0.00812775	-0.675364	0.875959	-0.0567592	3.55936e-09	-2.26072	0.585496	-0.269824
g1031	3.4698	466	6.74912	928	7.83351	1206	11.079	245	5.0363	353	5.42346	400	9.78607	200	10.5496	241	12.0931	304	8.98074	393	14.4665	617	12.5346	615	12.8134	177	12.3613	170	15.6311	213	13.7087	337	24.0259	778	15.2725	354	0.932763	-0.0700432	0.13609	0.664411	0.100449	0.757435	0.0471659	0.887064	9.08541e-05	1.80663
g1032	5.52542	424	4.99539	393	6.61654	583	9.42184	119	6.72997	270	6.77301	286	4.3642	51	5.4866	72	6.46884	93	7.00526	175	9.51304	232	8.27822	233	25.7176	203	24.8118	196	22.9916	179	7.00821	99	8.71685	162	6.13463	82	0.818807	0.0895101	0.505071	-0.248286	0.311347	0.295611	2.95903e-13	1.81176	0.065361	0.606489
g1033	62.9502	7077	45.8199	5277	52.4745	6765	68.4808	1266	70.3596	4131	61.957	3829	29.6848	509	27.7814	530	28.3963	598	28.1507	1031	24.4934	874	22.7792	937	47.4633	548	28.3732	326	28.555	325	6.14769	127	3.19639	88	7.17699	140	0.996785	-0.00146243	1.71719e-06	-1.09677	2.07606e-08	-1.33692	0.00616707	-0.937984	2.22608e-12	-3.02336
g1034	17.858	988	13.1866	748	14.6083	927	18.4952	169	13.4951	390	10.2746	313	17.6079	149	18.7056	176	20.8443	216	21.9455	396	13.2228	233	24.2956	492	5.29597	31	4.33616	25	4.6251	26	9.37753	95	16.7053	223	4.70234	45	0.265665	-0.444741	0.691229	0.13762	0.7564	0.140835	3.66892e-08	-1.95557	0.572251	-0.346845
g1035	26.4425	2962	23.206	2664	26.0719	3349	31.3108	577	27.2085	1592	31.2251	1923	24.9187	425	25.7381	490	23.0845	485	27.0026	986	29.9296	1066	28.4334	1165	22.5293	261	15.1617	175	17.8988	204	21.5979	444	20.7466	562	13.7387	267	0.78862	-0.0704866	0.279728	-0.225593	0.743777	-0.0676287	0.00489721	-0.742248	0.530347	-0.197928
g1036	13.0318	1947	18.3012	2800	23.1613	3967	19.0468	468	19.6268	1531	19.081	1567	13.5465	308	20.4467	519	17.3199	485	14.1514	688	18.9357	899	15.3389	838	32.5276	500	20.1308	309	21.6919	329	19.5703	536	12.8404	463	8.2952	214	0.5531	-0.221674	0.507239	-0.269577	0.249451	-0.405495	0.734066	0.150407	0.70105	-0.192115
g1037	23.9085	2960	17.3206	2197	19.2077	2727	16.7905	342	21.7942	1410	15.6829	1068	14.8803	282	18.388	387	14.6321	340	17.6521	712	17.4425	687	20.2056	915	29.6217	378	20.5824	262	22.6475	285	13.1282	298	13.2088	395	9.89171	213	0.151964	-0.470832	0.066636	-0.522976	0.161449	-0.370327	0.93577	-0.0312718	0.10965	-0.500041
g1038	142.822	9275	213.692	14217	177.96	13255	192.29	2052	178.094	6040	211.166	7539	145.316	1437	145.111	1602	148.257	1803	121.066	2560	93.931	1939	98.3842	2336	146.885	981	102.032	680	127.137	837	40.8886	487	40.8787	641	59.5144	668	0.587401	-0.19678	0.0984961	-0.477216	0.000513266	-1.01598	0.0102882	-0.816113	1.22261e-05	-1.6598
g1039	160.411	26101	131.836	21976	151.343	28243	96.7689	2587	113.641	9657	85.0766	7610	69.9246	1732	96.9479	2682	80.2412	2444	74.7431	3959	127.006	6569	92.0703	5477	135.67	2269	104.311	1740	84.2885	1390	239.912	7150	158.126	6205	200.317	5626	5.09684e-05	-0.902971	3.09948e-06	-1.03435	0.00594591	-0.836515	0.0101351	-0.7537	0.0267757	0.675152
g1040	46.4899	2480	32.6678	1786	30.4081	1861	47.4232	416	50.2369	1400	45.0396	1321	34.797	283	24.5278	223	24.1328	241	38.352	666	27.7743	471	39.7519	776	4.40869	25	16.1696	89	10.8066	59	9.64338	95	30.6892	395	18.5144	171	0.90316	0.05815	0.137681	-0.582733	0.444864	-0.296281	0.000337744	-2.06335	0.275956	-0.648189
g1041	4.05657	337	2.75898	235	3.44116	328	3.29409	45	1.21178	53	3.0083	138	2.9798	38	3.22042	46	4.97178	78	3.1932	87	3.69051	98	2.5235	77	10.287	88	11.1962	96	9.40089	80	5.8226	89	2.73457	55	5.79674	83	0.197528	-0.778019	0.934199	-0.0466776	0.367392	-0.357727	0.00012467	1.30728	0.163876	0.735341
g1042	3.04762	188	4.84554	305	5.02181	354	7.15789	73	5.47983	176	6.68508	226	3.85807	37	6.01215	63	5.91975	69	5.20476	104	8.20878	161	7.45491	168	63.0458	398	41.4499	261	65.0174	405	12.3057	139	11.1199	165	10.666	113	0.561225	0.266091	0.828407	0.120356	0.29792	0.452054	2.06365e-22	3.40891	3.48041e-06	1.64485
g1043	19.3496	2127	13.0341	1468	13.699	1727	22.7366	411	24.9729	1434	23.1043	1396	14.0425	235	16.5884	310	17.222	355	18.2664	654	14.7512	516	17.7878	715	27.478	311	21.8021	246	25.3584	283	12.6176	254	11.0864	294	9.096	173	0.39338	0.301251	0.726965	-0.137107	0.78482	-0.102584	0.249688	0.394596	0.492744	-0.259217
g1044	20.2856	1546	11.4271	892	10.7355	938	19.0224	239	14.5809	581	12.6991	532	7.58924	89	7.78885	101	8.35207	120	7.31796	182	5.17963	126	5.68315	159	9.03829	71	2.97556	24	4.27757	34	3.2055	45	1.72557	32	1.61694	22	0.718081	-0.206781	0.0148469	-1.02523	0.000429077	-1.46489	0.00287302	-1.68551	8.77987e-07	-2.46275
g1045	10.2593	711	12.0227	853	12.8769	1023	15.674	179	11.6583	422	14.2627	543	15.6646	166	13.7559	162	12.2374	159	11.2999	255	13.3714	295	10.6252	269	24.271	173	14.3183	102	28.115	198	8.68649	111	8.98269	150	4.7592	57	0.831244	-0.0772678	0.862073	0.0606501	0.397583	-0.234711	0.112936	0.622325	0.297621	-0.413305
g1046	41.674	2484	33.4886	2045	38.644	2641	47.4709	465	46.919	1461	48.4559	1588	33.6696	306	33.3592	338	43.0196	480	42.2451	820	53.6782	1017	44.7116	974	37.2989	229	35.3229	216	35.0355	212	63.5818	694	61.0599	878	46.8765	483	0.966773	0.0139408	0.417103	-0.234534	0.823189	0.0639379	0.145929	-0.373752	0.00107825	0.827784
g1047	25.8698	614	12.5784	306	17.5528	478	24.4876	96	18.8254	234	16.5164	216	13.0558	48	22.0295	89	8.28676	37	16.3656	127	18.0055	136	15.8247	138	11.3818	28	22.2751	55	7.94106	20	6.20947	27	10.3856	60	7.95858	33	0.683837	-0.230078	0.38798	-0.552215	0.383993	-0.393339	0.306907	-0.678108	0.0826567	-0.927151
g1048	51.5518	4783	48.7129	4630	47.5296	5058	38.2287	583	40.0114	1939	33.6558	1717	28.8019	407	29.4385	465	29.377	511	28.4276	859	30.2784	893	29.584	1004	32.1727	307	27.807	265	31.6285	298	21.4936	366	26.8978	602	17.1971	276	0.000168792	-0.721548	1.17312e-07	-0.943678	3.54144e-09	-0.987628	7.87922e-06	-0.989471	0.00110047	-0.936946
g1049	48.6967	5239	25.9581	2861	30.1276	3718	43.9099	777	44.6737	2510	41.6308	2463	33.395	547	34.6598	634	35.7299	720	39.1431	1371	45.567	1559	46.2596	1820	41.9429	464	40.2514	444	33.4151	365	54.8369	1081	54.8081	1422	49.2428	915	0.98998	-0.00712493	0.649631	-0.204893	0.866451	0.077526	0.736581	-0.155281	0.0303329	0.838018
g1050	41.8541	2241	31.4851	1727	36.3636	2233	40.8672	360	38.9207	1088	50.0599	1473	82.3965	672	81.4844	742	79.2226	794	55.3176	964	54.5261	928	61.4344	1202	35.6319	197	32.9265	181	35.9282	195	10.7048	105	14.8335	192	14.3304	133	0.865705	-0.0683613	7.29881e-06	0.960488	0.0825015	0.40064	0.20035	-0.364088	0.000404196	-1.20422
g1051	7.43843	773	18.2189	1938	18.2085	2169	16.995	290	17.7982	966	18.6134	1063	20.3166	322	26.3054	465	18.0336	351	24.47	828	18.2378	602	20.3886	774	27.1962	291	27.0304	288	29.4567	310	6.89416	132	10.249	257	7.72237	139	0.975211	-0.0241757	0.506145	0.375159	0.602541	0.286033	0.194513	0.63916	0.295337	-0.562203
g1052	0.123709	3	5.56365	135	6.65995	180	17.1357	67	10.9834	136	11.9394	155	23.3411	84	26.6929	107	11.3424	51	7.20376	56	10.5854	80	10.8158	94	52.9117	129	39.3112	95	36.2094	87	3.97833	18	3.21065	19	8.86521	37	0.311137	1.3979	0.0836116	2.14282	0.46107	0.99068	0.00459526	3.08933	0.610807	0.724286
g1053	0.486043	13	62.0848	1589	87.1694	2498	337.291	1384	237.452	3098	263.058	3612	637.267	2423	514.054	2183	509.162	2381	105.321	857	219.513	1743	161.581	1476	1228.09	3153	936.775	2399	1206.86	3055	66.8432	306	46.8722	283	108.289	467	0.122277	2.18904	0.0508243	3.30653	0.292574	1.47426	0.000372615	4.20892	0.534995	0.868877
g1054	0	0	5.13251	201	5.65091	248	17.3033	109	15.5578	311	17.151	360	33.0772	193	23.1461	151	22.5998	162	7.06348	88	11.609	141	12.1169	170	52.6251	207	33.2297	131	40.2839	156	0.715966	6	1.32365	13	3.33862	23	0.264319	1.91449	0.228317	2.70167	0.453278	1.28021	0.113356	3.25239	0.757201	-0.595243
g1055	0.31074	9	0.832462	24	0.499225	16	0.395072	2	0.691992	10	0.964174	15	5.40262	23	2.45865	12	2.36925	13	1.31039	12	0.511215	5	2.79636	28	13.7045	39	10.0644	28	1.65219	5	0.357029	2	0.680993	5	0	0	--	--	0.00234514	2.45186	--	--	--	--	--	--
g1056	45.651	6313	25.3043	3585	28.1454	4464	31.6882	720	30.5372	2206	39.4883	3002	27.9307	588	24.8566	585	26.2544	680	36.1173	1626	29.5611	1300	32.1145	1624	29.3328	417	25.3894	360	19.2932	271	10.711	272	11.5142	384	13.1805	315	0.561426	-0.280074	0.184571	-0.516361	0.522839	-0.262629	0.0788095	-0.721803	0.00214284	-1.23526
g1057	0.331544	7	0.400518	8	1.06688	23	1.38264	5	3.24373	31	2.43578	25	0.55358	2	2.09272	7	1.94734	7	2.28026	14	0.874757	6	1.42311	10	1.26527	3	1.50836	3	3.72025	7	0.220018	1	0	0	0.537016	2	--	--	--	--	--	--	--	--	--	--
g1058	49.7315	5439	23.2894	2610	27.8252	3491	34.6779	624	31.8051	1817	30.1174	1811	35.8303	597	32.4753	604	32.7238	670	32.9312	1173	44.7663	1557	36.8743	1475	22.931	258	53.0278	595	32.4892	361	19.8768	399	20.3198	536	23.5796	446	0.443406	-0.385266	0.719621	-0.187717	0.911142	-0.0601745	0.795454	-0.170433	0.401523	-0.41198
g1059	65.3136	13541	46.1813	9808	32.546	7739	21.1682	721	22.011	2384	19.4049	2212	13.8222	437	19.7257	696	17.311	672	19.2104	1297	19.3429	1275	23.5054	1782	20.0842	428	21.0855	449	13.7883	290	18.3759	698	12.0186	601	14.5809	522	5.52894e-05	-1.53376	8.72808e-06	-1.7043	7.9793e-05	-1.46906	5.78734e-05	-1.69455	0.000647831	-1.45326
g1060	68.7971	5904	51.1408	4496	60.0112	5907	72.9924	1030	68.5891	3074	60.6436	2861	50.74	663	52.2556	763	53.3302	857	41.3935	1157	42.5275	1161	38.5271	1209	50.5481	446	47.009	414	44.2319	385	25.1305	395	18.1599	376	17.5054	260	0.605136	-0.150732	0.0991631	-0.390345	0.000207996	-0.795571	0.0128609	-0.639208	4.5159e-06	-1.33012
g1061	44.4132	2077	27.1911	1303	29.7111	1593	45.0651	347	35.0489	856	38.702	995	37.5053	267	24.4744	195	28.2205	247	27.0282	412	33.3972	497	28.8162	493	29.0708	140	37.5337	180	39.7147	189	18.4916	159	26.1025	295	20.0523	162	0.849699	-0.0938664	0.422478	-0.355056	0.230084	-0.426241	0.625606	-0.219461	0.341516	-0.404046
g1062	8.42473	883	6.03148	648	6.74104	810	8.74677	151	11.3985	624	10.9981	634	10.6996	171	9.46663	169	10.4826	206	13.128	448	9.95583	332	13.4324	515	15.2929	165	15.3913	166	14.6736	156	19.7417	379	18.118	458	16.2906	295	0.509728	0.248264	0.275259	0.345851	0.0763164	0.543237	0.00770666	0.804488	1.78199e-08	1.59086
g1063	160.976	12034	46.2982	3546	41.4794	3557	37.0362	455	63.6001	2483	34.6399	1424	55.7579	635	49.1264	625	49.3617	691	51.364	1250	32.7109	778	42.7915	1170	22.4866	173	21.4311	165	20.4347	155	54.0849	741	56.1679	1013	51.5679	666	0.114779	-1.21119	0.208627	-0.888789	0.0741669	-1.22224	0.000333226	-2.25406	0.590831	-0.393678
g1064	17.4374	1248	14.7426	1081	16.7452	1374	25.8335	304	31.3873	1173	27.2524	1072	14.4649	158	18.0684	220	18.0271	242	21.0573	491	17.0967	389	15.8271	414	30.1494	222	35.2798	259	23.2887	169	22.2043	291	7.7629	134	14.1851	176	0.0396994	0.477598	0.635614	-0.137703	0.747907	-0.0975648	0.0859743	0.569026	0.879527	0.088259
g1065	27.6791	5077	30.2056	5676	33.4022	7026	42.1663	1271	45.5908	4367	54.5705	5502	17.5418	490	24.3233	759	23.9313	822	26.4141	1577	22.6225	1319	27.7612	1862	20.0973	379	12.6132	238	12.5723	234	12.9182	434	8.34806	370	11.3268	359	0.20946	0.331737	0.00600946	-0.660156	0.0153155	-0.489643	8.41993e-06	-1.31489	4.62314e-05	-1.23846
g1066	1.47004	167	1.2103	141	1.63302	213	4.83553	90	5.1935	308	5.46499	341	2.99395	52	4.51261	87	4.66215	99	5.94687	220	8.16655	295	7.37669	306	17.5931	205	11.2589	131	17.967	207	41.1995	855	12.0549	330	10.0666	197	5.53044e-10	1.53994	0.000110072	1.31216	1.67817e-15	2.07692	3.71668e-23	3.13821	4.62049e-12	4.07778
g1067	7.29672	565	8.53649	678	10.17	904	4.22384	54	3.07876	125	3.74365	160	11.9452	141	39.1661	516	31.1059	451	8.75106	221	13.377	330	7.09395	201	92.9744	740	52.5526	418	58.3279	458	35.7025	507	4.30594	81	15.0251	201	1.08664e-08	-1.55722	0.00451218	1.46838	0.888133	-0.0682683	1.22e-16	2.66477	0.0916471	1.30796
g1068	35.6674	4277	25.8739	3178	27.2404	3746	38.6878	762	41.2638	2584	34.9742	2306	25.9145	473	27.6965	565	32.5983	732	27.3491	1068	28.7451	1096	33.7483	1480	38.1496	471	25.9031	319	22.7793	277	13.1843	290	10.8066	313	11.2483	233	0.899287	0.0518091	0.474132	-0.233094	0.447233	-0.227325	0.37567	-0.337619	0.000294113	-1.09404
g1069	83.6819	1717	117.263	2465	129.093	3038	97.7202	330	100.503	1077	103.792	1171	84.3582	264	64.1699	224	82.0944	316	64.596	432	79.9679	522	53.2898	400	87.8536	186	71.4927	151	83.6421	174	39.2289	148	37.352	185	22.3866	80	0.139592	-0.436448	0.0288364	-0.697352	0.00234884	-0.975768	0.0192605	-0.735396	2.15415e-05	-1.49845
g1070	57.8163	6602	171.267	20034	81.2245	10637	63.2738	1187	48.2632	2878	56.0739	3520	52.5056	913	66.7527	1296	53.6301	1147	77.546	2883	41.6744	1513	58.4468	2440	18.5116	218	16.2643	191	13.0222	151	17.8617	374	25.6356	706	23.9261	472	0.0285759	-1.22435	0.0541276	-1.05195	0.0695393	-1.06433	4.68759e-09	-3.01444	0.000278913	-1.96639
g1071	47.0374	3357	64.9799	4751	37.2544	3050	31.4659	369	29.294	1092	29.6244	1163	34.8807	379	33.7222	410	31.7457	425	34.2738	797	32.9166	747	36.4182	951	5.14138	38	16.861	124	18.1491	132	37.9002	496	43.5238	750	36.5714	451	0.00315526	-1.05561	0.0354874	-0.773638	0.0281426	-0.783262	0.000283059	-2.17704	0.807268	-0.110312
g1072	286.308	14201	1204.97	61225	618.648	35191	323.396	2635	244.035	6321	356.442	9719	326.893	2468	298.269	2515	296.702	2755	387.07	6249	259.795	4096	349.383	6335	54.6658	279	136.482	694	135.696	682	430.168	3908	424.357	5076	430.872	3689	0.0181535	-1.52062	0.0206208	-1.39747	0.0311618	-1.34181	7.06142e-06	-2.98626	0.466013	-0.483278
g1073	16.8314	4418	16.8835	4540	17.7399	5340	22.6408	977	25.9637	3559	18.2549	2634	19.1944	767	18.7714	838	18.3867	904	18.6912	1597	18.2467	1523	20.4268	1960	19.7246	533	16.3697	441	16.8612	449	18.6675	898	33.812	2140	20.7949	942	0.86189	0.0595828	0.793059	-0.0566077	0.651444	-0.08555	0.256796	-0.257002	0.0412196	0.752153
g1074	7.93154	351	3.58477	163	4.95935	252	15.2897	112	11.5353	267	11.6418	284	12.1196	82	6.86177	52	13.7429	114	11.4903	166	13.373	189	12.7755	207	8.11078	37	5.29965	25	7.0929	32	8.12036	66	11.6199	124	8.99193	69	0.0599298	0.900903	0.159284	0.809765	0.0288827	0.953799	0.961559	0.0315872	0.0387206	1.04916
g1075	124.86	1916	80.3208	1263	178.368	3139	731.133	1843	790.121	6332	754.542	6365	954.283	2229	713.171	1860	789.624	2268	1803.03	9005	1871.1	9126	2122.87	11907	126.707	200	511.185	804	365.517	569	1619.37	4551	2720.14	10065	1187.74	3146	9.39071e-12	2.27142	6.05991e-13	2.51151	1.64976e-30	3.69243	0.0845625	1.1389	2.07339e-20	4.09633
g1076	74.5066	23356	114.804	36867	75.2472	27053	44.3126	2282	46.6935	7644	42.333	7295	37.0826	1770	41.9412	2235	40.4679	2375	44.3319	4524	37.2376	3711	46.1469	5288	37.3837	1205	39.3108	1263	29.2219	929	44.2946	2544	37.8206	2859	43.6441	2362	2.64804e-05	-1.31586	1.11478e-05	-1.34683	4.35099e-05	-1.30447	4.03154e-06	-1.62676	0.0213886	-0.836592
g1077	47.6592	3988	29.745	2550	33.3989	3206	23.2791	320	25.6346	1121	26.2004	1206	27.8682	355	27.6407	394	23.7186	372	24.8435	677	25.5473	680	26.2099	802	23.3255	201	22.1182	190	24.6518	210	17.0569	262	18.086	365	11.9124	173	0.00677438	-0.876458	0.0402956	-0.673039	0.0090751	-0.775723	0.00380912	-0.955004	0.00549941	-1.00315
g1078	17.3023	890	14.6954	774	20.6037	1215	22.1566	188	21.028	565	21.6395	612	19.3745	152	14.4188	126	19.2765	186	18.4	308	17.8692	292	17.4313	328	15.4454	82	13.6389	72	12.2578	64	9.06033	86	12.0742	150	8.30987	74	0.986938	-0.00566433	0.651796	-0.164703	0.416283	-0.205372	0.0423108	-0.635332	0.0889985	-0.580918
g1079	24.6939	1190	17.3273	856	20.2586	1120	20.1619	160	19.442	490	15.9221	422	21.0885	155	30.6112	251	23.5301	213	28.0229	440	25.8084	396	30.081	530	17.7327	88	13.2653	66	12.6748	62	12.5168	111	14.4735	169	11.8083	99	0.110873	-0.486869	0.837497	0.0840834	0.528706	0.189384	0.0187767	-0.808892	0.212744	-0.432622
g1080	1.12413	73	0.167829	12	0	0	2.95768	32	4.06127	137	2.35126	84	0	0	4.03797	45	2.50999	31	1.6511	35	2.50483	52	3.38839	80	0	0	0.617061	5	0	0	0.719428	9	1.01258	16	2.16625	25	0.139727	2.49715	0.384495	2.11212	0.165484	2.26419	--	--	0.284319	1.87069
g1081	1.31942	93	0.352163	26	0.422976	34	1.56724	18	0.910607	34	1.6135	62	1.63876	18	4.19874	50	2.47057	33	0.959807	22	2.83067	63	1.86209	48	2.74841	20	4.05328	29	1.35342	10	2.03078	26	2.44602	42	0.420827	6	0.540028	0.625103	0.0315675	1.79034	0.188942	1.17377	0.0626076	1.67084	0.140164	1.447
g1082	18.5684	1336	17.9758	1325	17.3919	1435	15.168	180	17.0941	642	13.3719	529	17.012	187	22.1376	271	17.2437	233	26.4404	619	26.5817	608	23.2972	613	19.7557	146	19.2007	142	22.3111	163	19.4008	256	18.2603	317	12.4079	154	0.0183583	-0.558006	0.685084	-0.125014	0.248608	0.256514	0.718553	-0.113307	0.721448	0.12172
g1083	139.478	15230	59.4577	6651	58.2973	7301	28.1507	505	52.3673	2987	25.8902	1554	28.9562	482	33.3556	620	37.0523	758	20.6381	734	20.3831	708	23.0895	922	20.9066	235	18.6455	209	15.2859	170	10.3885	208	13.0607	344	7.95442	150	0.00618458	-1.59981	0.00100618	-1.56894	6.37007e-07	-2.25324	9.94677e-08	-2.53155	1.22819e-08	-2.81107
g1084	31.1843	2465	14.2465	1154	21.5269	1952	26.4404	344	22.682	937	35.0221	1522	13.7741	166	13.6911	184	12.0258	178	13.7981	355	18.4752	465	15.6589	453	15.1924	124	20.0124	163	14.879	120	9.25168	134	8.88045	170	10.0271	137	0.978432	0.0197777	0.0216551	-0.947187	0.0860337	-0.720456	0.134152	-0.696334	0.0237358	-0.997549
g1085	40.6267	5038	36.5177	4639	39.0612	5555	42.3031	862	42.6277	2761	39.4505	2690	34.9699	660	30.5649	645	34.553	802	34.791	1405	34.4401	1358	31.973	1450	45.0943	575	28.4892	363	26.1424	329	16.9281	385	15.1862	455	10.7146	230	0.237	-0.219079	0.049422	-0.402807	0.0101378	-0.44095	0.114535	-0.526818	5.41263e-06	-1.20736
g1086	26.9699	7646	23.0749	6702	25.3279	8235	56.1664	2616	45.3577	6716	51.4844	8024	44.9454	1940	57.4618	2769	52.4767	2785	63.3441	5846	58.806	5300	73.0408	7570	17.8021	519	19.0688	555	16.4413	473	33.3789	1734	45.7258	3126	29.558	1447	0.000322193	0.702786	1.67555e-05	0.84857	1.46476e-09	1.13012	0.000790623	-0.791915	0.00977327	0.765059
g1087	0.612034	108	0.393544	71	0.453055	92	0.132032	4	0.327672	30	0.135743	14	0.15	5	0.266843	8	0.326071	11	0.455931	27	0.035913	3	0.135002	9	0	0	0	0	0	0	0.113019	4	0.141702	6	0.198426	7	0.0273064	-1.52425	0.117929	-1.07167	0.165624	-1.37484	0.000182201	-5.8728	0.0931384	-1.32067
g1088	10.8785	839	12.8986	1019	13.3743	1183	6.93981	88	3.04365	123	5.36862	228	2.13676	26	6.45553	85	4.75176	69	3.88144	98	3.80425	94	2.9849	85	3.473	28	1.93093	16	2.06068	17	2.6848	38	1.05313	20	3.48262	47	5.84627e-05	-1.60943	0.000301175	-1.65426	1.3805e-15	-2.03179	1.33506e-11	-2.56918	0.000137512	-2.09426
g1089	113.731	6818	120.9	7425	157.462	10826	142.132	1400	140.158	4388	135.378	4462	159.605	1457	124.855	1273	130.054	1460	101.898	1989	102.798	1959	94.6367	2074	143.429	884	108.801	669	144.772	880	77.8658	855	65.6919	950	53.8388	558	0.348333	-0.21814	0.767844	-0.0984135	0.00271605	-0.624654	0.339634	-0.276875	0.00489195	-0.748343
g1090	32.0826	1460	47.1228	2197	59.0097	3079	79.3534	594	73.1698	1739	58.8071	1471	128.138	888	113.814	881	120.511	1027	89.1567	1321	117.068	1693	109.443	1821	134.489	629	170.937	798	175.683	810	260.914	2175	234.336	2571	292.258	2295	0.45141	0.301287	7.39371e-05	1.21255	0.00332244	0.955605	1.77195e-05	1.51685	2.3453e-16	2.7724
g1091	2.9549	42	3.61904	52	4.90727	79	8.54746	20	3.73726	28	6.05851	47	6.17528	14	4.16835	10	4.16401	11	6.66729	31	7.05337	32	6.99971	36	8.73431	13	16.5767	24	15.0062	22	4.94871	13	7.62466	26	8.7268	21	0.653199	0.332806	0.81899	0.187129	0.20472	0.627794	0.00934133	1.55864	0.063075	1.15965
g1092	1.96641	232	2.48295	300	5.30732	716	10.995	213	11.1171	683	14.2271	920	4.51401	81	2.84814	57	1.88661	42	4.1135	158	1.57961	60	7.58938	327	0	0	0	0	0	0	0	0	0.352708	10	0	0	0.000797258	1.6105	0.763171	-0.236382	0.801653	0.227023	1.97755e-08	-8.00715	0.000145095	-4.45046
g1093	10.483	275	5.4989	148	7.57641	228	25.2471	109	16.7624	230	17.8354	258	19.109	77	12.1057	54	10.7486	53	14.3728	123	12.1995	102	17.5248	169	0.954604	3	0.466267	2	0	0	0.406646	2	0.979284	7	0.559672	3	0.0184138	1.01689	0.226349	0.654056	0.123001	0.669681	3.27059e-05	-3.96114	2.45226e-05	-3.15211
g1094	39.9943	3283	11.2738	948	10.6366	1002	33.5655	453	35.645	1528	22.8822	1033	29.1164	364	15.4652	216	16.3646	252	13.4365	359	10.8872	285	12.8769	387	2.51476	22	6.12179	52	5.18044	44	0.790343	12	1.94369	39	1.12959	16	0.806659	0.236018	0.816036	-0.215685	0.155537	-0.984282	0.000812004	-2.42457	2.14268e-07	-3.75386
g1095	68.1608	2955	86.2145	3830	94.5348	4701	138.177	985	136.364	3088	136.127	3245	131.166	866	102.457	756	114.355	929	119.586	1688	95.2075	1313	124.301	1970	121.233	541	135.429	602	158.139	695	80.9905	644	87.3082	913	72.5068	543	0.0760075	0.410113	0.308985	0.301042	0.485815	0.206446	0.150473	0.446456	0.502385	0.197676
g1096	143.513	8552	117.541	7176	131.509	8988	163.696	1603	141.87	4415	171.031	5603	118.847	1078	113.136	1146	114.409	1277	118.567	2300	134.14	2541	131.239	2859	81.0207	497	85.5804	523	114.507	692	81.7961	893	99.4288	1429	89.2284	918	0.913761	-0.0362349	0.0720669	-0.368189	0.172898	-0.274354	0.0081937	-0.774714	0.316529	-0.290615
g1097	4.47353	478	4.9607	543	6.06713	743	16.8115	295	18.2077	1015	9.25292	543	20.2604	330	22.0464	400	20.7822	416	21.4411	745	27.38	929	31.7473	1239	22.7049	249	38.4407	421	45.402	491	38.0048	743	39.2916	1011	52.6381	970	0.00162488	1.194	5.36247e-20	1.84143	3.03648e-17	2.13727	1.70747e-10	2.49991	1.86674e-25	3.33132
g1098	35.4199	4626	23.485	3143	25.6275	3839	35.3616	759	42.6588	2910	39.4636	2834	29.5431	588	32.791	728	32.5673	797	41.9867	1785	40.0734	1664	54.7343	2613	28.0279	377	27.1169	363	21.091	280	35.6701	854	31.8999	1005	35.25	795	0.692554	0.15812	0.953328	-0.0237885	0.17271	0.44918	0.209224	-0.445147	0.122858	0.526143
g1099	41.2048	1515	42.6095	1605	53.5919	2259	79.3888	480	82.429	1583	78.7578	1592	66.4853	372	52.5932	329	55.2598	381	50.8808	609	63.3685	741	56.8925	765	95.1489	360	53.8925	204	56.7478	212	79.1189	533	47.8771	425	29.3059	186	0.00962778	0.499567	0.592338	0.162955	0.770284	0.0796245	0.466673	0.281692	0.39297	0.406557
g1100	24.3579	4324	26.9244	4897	30.2962	6169	21.8708	638	23.1903	2150	22.5955	2205	11.4208	309	22.7253	686	18.4198	613	24.5518	1419	19.0362	1075	22.0136	1429	24.0799	440	21.2624	387	18.7503	338	20.5098	667	21.8083	934	11.5679	355	0.000982376	-0.580902	0.0196178	-0.823897	0.0135217	-0.553083	0.00877771	-0.643024	0.308628	-0.369353
g1101	153.933	10986	225.957	16520	252.718	20685	216.942	2544	233.588	8706	293.196	11503	148.54	1614	137.602	1670	158.208	2114	137.506	3195	114.932	2608	107.209	2797	115.99	851	68.44	501	103.611	750	72.1082	943	75.5789	1301	41.4742	511	0.882898	-0.0724237	0.0182777	-0.692366	0.000396607	-1.05152	3.20743e-05	-1.43846	3.05922e-05	-1.51027
g1102	42.2662	11063	21.8074	5848	22.8565	6861	25.8222	1111	32.6651	4465	28.734	4135	24.7823	988	23.9918	1068	24.5767	1205	29.8429	2543	27.1183	2257	29.5573	2828	31.4372	846	27.6915	743	26.8771	713	15.793	758	17.5065	1105	13.7551	622	0.540772	-0.316507	0.320635	-0.43788	0.576574	-0.253026	0.482468	-0.31817	0.133321	-0.65319
g1103	1.89165	86	2.71411	126	1.75242	91	6.833	51	8.1647	192	6.37618	158	5.35425	37	5.96251	46	10.0083	85	9.04923	133	4.09581	59	6.99646	115	79.3269	367	20.3109	94	59.8858	273	4.97493	41	4.77906	52	1.9872	16	0.000347716	1.42199	0.00176988	1.55116	0.0060361	1.40565	1.15993e-14	4.30404	0.0646469	1.0976
g1104	20.8965	1119	13.3719	734	15.9497	980	24.2266	214	23.1405	647	21.9979	648	15.5557	127	15.7737	144	17.5405	176	19.1094	333	16.327	278	24.7228	484	57.5073	317	28.938	159	37.5864	204	8.82645	87	12.5443	162	8.54977	79	0.704518	0.148349	0.552182	-0.225403	0.967722	0.0177215	0.0136331	0.993768	0.219905	-0.503724
g1105	7.53199	2362	7.73916	2486	7.42591	2670	6.18883	319	7.79011	1276	7.13712	1230	5.42378	259	7.4016	395	6.11322	359	6.57639	672	5.84904	583	7.24567	831	4.89032	158	5.43572	175	6.271	200	4.44483	256	4.42451	335	3.96276	215	0.0897591	-0.415724	0.0669477	-0.452888	0.034046	-0.450259	0.00703458	-0.744233	0.0174586	-0.580928
g1106	21.5182	2277	9.95658	1080	10.651	1293	14.4803	252	19.0126	1051	19.3699	1127	14.8021	239	20.9508	377	17.653	350	19.2508	663	16.8532	567	20.7491	803	19.1291	209	16.7523	182	12.4431	134	12.5906	244	5.62025	144	11.3393	208	0.989498	0.00956068	0.808733	0.146344	0.728315	0.185613	0.866237	-0.100824	0.676329	-0.268838
g1107	7.37504	382	9.13805	485	12.2713	729	20.8723	178	12.099	327	11.1837	319	18.7926	148	20.574	181	22.882	222	30.444	513	32.4893	535	35.5471	673	25.8277	138	53.9756	287	45.3118	238	112.272	1064	133.94	1672	110.101	984	0.567683	0.291058	0.00252985	0.932066	1.14828e-08	1.53902	3.5963e-05	1.85063	2.25064e-41	3.88169
g1108	44.2267	2162	29.3535	1470	36.6979	2058	54.7047	440	64.405	1645	97.9874	2634	26.747	200	28.8558	240	38.2977	351	31.9591	509	36.1069	562	32.3576	579	26.8675	135	46.5439	234	38.5151	191	50.5388	453	42.0142	496	65.6365	554	0.11802	0.672415	0.236153	-0.415691	0.190331	-0.373799	0.576287	-0.257535	0.0498751	0.781114
g1109	61.5776	4681	72.7618	5666	84.8634	7398	113.816	1422	88.4062	3509	110.987	4638	75.9841	879	57.595	745	79.9716	1138	70.8802	1754	69.861	1688	73.5771	2045	40.4964	317	28.3106	221	43.6449	337	57.754	804	57.638	1057	38.7081	508	0.498486	0.202462	0.504188	-0.219237	0.223636	-0.270871	1.80147e-05	-1.25961	0.385457	-0.272002
g1110	16.3904	3363	12.2169	2568	12.0705	2841	11.2827	381	13.6415	1462	11.0422	1246	13.7019	428	11.4219	399	12.3312	474	11.4293	764	12.0239	785	12.9112	969	13.1757	278	8.43704	178	8.8069	184	7.48724	282	4.78789	237	7.10945	252	0.112908	-0.496139	0.336156	-0.309057	0.138193	-0.406729	0.0357225	-0.725784	0.0311548	-0.826052
g1111	18.2324	404	19.3048	438	26.3752	670	45.616	166	44.5515	515	40.6113	494	33.398	113	29.5727	112	19.1626	80	35.6648	257	35.4489	250	37.1996	301	36.9287	84	32.7094	75	37.2043	84	40.7655	166	54.9496	294	36.2855	139	0.00395222	0.721278	0.694581	0.187134	0.0434594	0.525858	0.18075	0.457131	8.59635e-05	1.29863
g1112	166.016	8531	157.955	8315	118.97	7011	132.64	1120	143.831	3860	157.301	4444	154.881	1212	189.475	1655	188.312	1812	254.608	4259	210.465	3438	238.459	4479	145.906	771	190.14	1002	145.397	758	481.618	4533	301.252	3733	391.591	3473	0.30321	-0.353253	0.860409	0.0669589	0.168853	0.416669	0.662462	-0.177135	2.70509e-06	1.63833
g1113	998.684	19600	1373.75	27619	1610.97	36260	1599.3	5157	1364.51	13985	1395.53	15056	1383.71	4134	1156.55	3859	1132.51	4161	875.893	5596	860.43	5368	828.434	5944	697.7	1408	456.835	919	573.92	1142	574.892	2067	926.893	4387	619.175	2098	0.591548	-0.181791	0.365957	-0.297742	0.000773512	-0.872019	9.7213e-07	-1.50523	0.0811182	-0.659706
g1114	159.215	14345	201.693	18617	234.835	24266	204.842	3032	241.588	11368	216.706	10733	216.575	2970	232.651	3563	225.728	3807	222.927	6538	245.345	7027	251.71	8290	247.982	2297	186.838	1726	229.227	2093	358.911	5923	354.808	7709	240.179	3735	0.624409	-0.154688	0.989333	-0.00415301	0.909316	0.0346381	0.66126	-0.141553	0.00177212	0.915257
g1115	19.3793	4668	13.0064	3210	13.4349	3712	32.2513	1277	19.521	2456	23.9201	3168	45.5205	1669	63.9666	2619	60.8131	2742	28.3836	2226	47.5851	3644	30.7624	2709	88.428	2190	33.5882	830	40.7093	994	106.328	4691	36.2264	2105	34.582	1438	0.342516	0.396738	1.06196e-08	1.69869	0.0083993	0.974245	0.00154896	1.50501	6.88921e-05	2.1549
g1116	10.0513	592	12.4662	752	12.1773	823	9.20133	89	6.40702	197	7.53206	244	8.20641	74	7.29376	73	7.60881	84	8.23401	158	9.64602	181	9.33458	201	2.97993	19	4.52743	28	3.8464	23	15.1572	164	16.8612	240	8.42203	86	0.00107204	-0.918622	0.0061682	-0.77266	0.0196273	-0.592736	1.73298e-06	-1.86897	0.267893	0.452138
g1117	8.85808	1091	12.8082	1616	18.2447	2576	19.4542	394	11.7789	758	14.4461	978	11.4972	216	10.0683	211	13.1728	304	11.2698	452	21.7011	850	14.7208	663	60.5143	766	33.0374	417	42.3627	529	22.2674	503	11.7149	348	14.6276	311	0.843191	-0.115262	0.384562	-0.37307	0.963904	0.0254383	0.000289427	1.46888	0.255926	0.533795
g1118	0.768508	35	0.501724	23	0.369911	19	2.20614	17	0.90059	21	1.61393	40	2.23514	16	1.07621	9	0.915558	8	0.756119	11	1.48196	21	4.77742	78	0	0	1.47004	7	0	0	4.53917	37	1.05918	12	3.75623	29	--	--	--	--	--	--	--	--	--	--
g1119	46.5641	5608	26.4901	3269	33.1526	4579	27.4522	544	30.2703	1904	30.1595	1997	22.4773	413	29.5197	605	27.9377	630	24.2904	953	23.0755	884	29.9345	1318	25.903	321	21.6107	267	21.4215	262	21.9719	485	21.6138	628	21.0744	439	0.102677	-0.588007	0.0937877	-0.599263	0.0401792	-0.70015	0.00746262	-0.920976	0.207189	-0.471713
g1120	5.17967	214	0.908261	39	1.88535	90	1.73504	12	5.18743	112	2.5704	59	3.41363	22	3.72477	27	2.58824	20	3.79291	51	3.1216	41	4.45713	68	0	0	1.16634	5	2.02425	9	1.11812	9	2.09896	21	2.7527	20	0.976262	-0.0451191	0.916873	0.119086	0.781227	0.271426	0.268949	-1.5391	0.906134	-0.129099
g1121	188.884	7077	91.6959	3520	78.0928	3356	89.2305	550	110.157	2156	81.9687	1689	85.9322	491	71.2591	454	78.9191	554	78.554	958	72.081	859	77.5669	1063	52.8831	204	37.8435	146	61.2195	233	31.1145	214	62.9795	570	37.2811	242	0.218352	-0.67909	0.112389	-0.799068	0.0580553	-0.902949	0.00169812	-1.54688	0.0298666	-1.21579
g1122	75.9903	7565	86.9369	8867	106.904	12206	94.6371	1548	116.865	6076	84.9392	4649	100.21	1519	117.944	1996	109.691	2045	98.2296	3184	125.696	3978	116.628	4245	160.075	1638	206.475	2107	167.935	1695	336.565	6137	162.558	3903	308.265	5297	0.596451	-0.174666	0.729329	0.0971928	0.735198	0.0981274	0.0186548	0.702176	5.26268e-06	1.83776
g1123	46.3355	10011	15.2437	3374	15.6707	3884	20.1984	717	20.9261	2362	19.5039	2317	18.2317	600	28.7118	1055	19.8625	804	20.6572	1453	19.9247	1369	23.0872	1824	30.2577	672	19.7801	439	19.3378	424	24.1439	956	15.0079	782	27.283	1018	0.317535	-0.678996	0.564862	-0.411058	0.405844	-0.528806	0.478108	-0.467545	0.972962	0.0265453
g1124	11.3208	1128	6.56144	670	8.92388	1019	13.0654	214	14.7799	769	13.0786	716	12.4717	189	10.5945	180	10.2185	191	10.406	338	10.2059	323	11.8875	433	14.1299	145	12.1775	125	14.0364	142	5.93842	109	6.10551	147	2.865	50	0.452236	0.297553	0.773843	0.128928	0.92501	0.0388716	0.447015	0.298365	0.200548	-0.611978
g1125	39.3202	597	39.5023	614	52.6072	915	63.3452	158	62.1117	492	56.3622	470	62.4235	145	59.2564	153	59.4136	169	56.2971	278	66.4746	321	46.2316	257	64.4836	101	53.8722	84	61.4113	95	49.4849	138	48.4504	178	38.1125	100	0.583818	0.156166	0.311443	0.284294	0.712569	0.128321	0.632996	0.164838	0.346638	0.299425
g1126	16.1059	2199	11.4572	1602	15.3557	2404	17.6959	397	16.2183	1156	16.8699	1266	13.541	282	22.2872	518	19.0809	488	18.0199	801	23.2469	1009	20.4322	1020	43.3498	609	25.8447	362	35.968	498	20.2421	507	14.4268	475	13.0075	307	0.836112	-0.0711528	0.670867	0.169349	0.308988	0.28542	0.00171222	0.991145	0.253492	0.388401
g1127	725.415	71311	1121.07	112899	1202.9	135619	912.398	14735	919.682	47214	1006.57	54395	1021.37	15283	894.695	14951	909.971	16745	995.26	31846	807.98	25248	849.278	30519	631.372	6380	807.871	8140	720.834	7181	871.704	15696	808.733	19172	709.541	12039	0.216756	-0.413445	0.39631	-0.293056	0.180629	-0.439638	0.0240957	-0.784517	0.768553	-0.108209
g1128	42.3094	2959	35.2446	2526	38.0271	3051	43.128	496	32.3138	1181	38.3761	1476	31.2619	333	44.9237	535	41.834	548	48.3292	1101	29.4262	655	36.4923	933	21.7513	157	24.825	178	17.1676	122	12.8145	165	8.53803	144	12.3662	150	0.192389	-0.343612	0.617221	-0.160235	0.463332	-0.256951	0.000131442	-1.14895	3.44297e-06	-1.52853
g1129	29.0002	5640	17.9529	3577	16.132	3598	17.3225	554	17.5957	1787	14.8412	1587	10.152	301	15.7093	520	15.8154	576	15.7678	999	10.7957	668	17.5572	1249	15.8461	317	10.8194	216	10.2681	203	9.51542	339	7.12729	335	11.8378	398	0.0948657	-0.669608	0.0593527	-0.796214	0.0693697	-0.763977	0.00781223	-1.08215	0.0553263	-0.897044
g1130	53.3129	2045	21.4643	844	36.4725	1605	76.639	483	72.8798	1460	76.8698	1621	74.5648	436	70.1131	458	71.3745	513	99.3413	1241	103.96	1268	137.316	1926	56.0766	222	50.3732	199	59.5283	232	93.5128	657	262.683	2430	84.5224	560	0.134572	0.710728	0.0859435	0.775256	0.00131938	1.37586	0.569625	0.289789	0.000281606	2.21707
g1131	70.698	6950	82.1871	8277	95.4877	10766	46.2936	748	51.6164	2650	40.7523	2203	47.7608	715	54.8371	917	46.1895	850	37.8708	1212	44.0253	1376	38.7901	1394	41.6924	422	32.6859	330	41.4208	413	28.178	508	21.548	511	17.8901	304	4.7712e-08	-1.15318	9.33431e-06	-0.924204	1.68438e-10	-1.27993	1.04082e-08	-1.39647	1.99601e-09	-1.64007
g1132	6.38329	567	4.62847	421	7.02967	715	10.0643	147	7.20223	334	9.86064	481	3.02553	41	4.10073	62	5.53131	92	5.51368	160	4.77226	135	5.94391	193	3.50374	32	6.13772	56	4.48832	41	3.24374	53	0.431509	10	4.14103	64	0.474189	0.27601	0.0941982	-0.687052	0.220892	-0.383225	0.180155	-0.620311	0.295005	-0.916911
g1133	242.051	17231	290.146	21159	318.166	25976	250.448	2929	234.558	8720	237.317	9287	316.154	3426	342.263	4142	319.786	4262	235.757	5463	240.733	5448	230.958	6010	574.41	4203	298.144	2176	430.398	3105	167.992	2191	101.066	1735	78.5141	965	0.00392392	-0.549525	0.955557	0.0157183	0.00995918	-0.505415	0.415357	0.30621	0.00414161	-1.06675
g1134	62.1515	1752	36.756	1062	42.4085	1372	67.1081	311	62.8393	926	63.0672	978	54.2432	233	51.2028	246	50.7317	268	39.9144	367	51.0693	458	42.3562	437	73.8633	215	63.121	183	62.2897	178	74.807	387	48.8064	332	58.337	284	0.774811	0.129862	0.923772	-0.0438938	0.39064	-0.326063	0.630477	0.199135	0.142943	0.601588
g1135	45.7675	5439	32.7674	3989	30.5817	4168	32.5337	636	33.1981	2061	33.8606	2212	34.8515	631	31.4465	636	34.8948	777	32.1927	1246	34.4581	1302	38.4719	1671	43.2619	529	45.5513	555	38.8179	468	55.0208	1198	44.4465	1274	64.9163	1332	0.171881	-0.453075	0.382232	-0.300585	0.354795	-0.301625	0.858406	-0.0722609	0.0307822	0.840184
g1136	16.6356	3746	17.5698	4053	15.7607	4070	11.3697	421	13.2274	1556	10.7381	1330	6.77131	233	8.56979	328	8.61701	364	8.07237	592	7.72918	554	8.81352	726	17.0798	396	9.73333	225	9.47876	217	7.24874	299	6.21742	338	5.75762	224	0.000211312	-0.818236	1.52449e-08	-1.25114	4.0162e-11	-1.26667	0.0316272	-0.772956	4.61164e-06	-1.14359
g1137	294.098	15741	436.12	23913	464.461	28511	427.951	3763	420.552	11755	460.128	13539	475.15	3871	411.338	3743	431.341	4322	473.177	8244	469.039	7980	426.437	8344	320.289	1763	395.462	2170	413.311	2242	367.568	3604	424.141	5475	294.824	2724	0.614844	-0.179617	0.914424	-0.0421754	0.904897	-0.0431673	0.307607	-0.369789	0.784784	0.103078
g1138	65.6768	10511	40.6672	6668	43.8628	8051	36.8286	969	37.2866	3117	27.6891	2436	36.0286	878	46.6546	1270	42.2118	1265	44.9461	2342	37.7893	1923	44.2386	2588	36.1502	595	32.318	531	23.5483	382	28.5016	836	30.4269	1175	25.8797	715	0.0107557	-0.885624	0.193597	-0.459614	0.144365	-0.48664	0.00626323	-1.00686	0.0976603	-0.587568
g1139	57.5588	3759	47.66	3189	48.3707	3623	58.8943	632	57.7231	1969	53.6397	1926	43.1135	429	58.978	655	59.9066	733	42.7079	908	30.5071	634	39.6173	946	60.7978	409	71.4469	479	58.8603	390	37.2058	445	17.3661	274	35.3204	399	0.512236	-0.171869	0.736609	-0.115159	0.010223	-0.68799	0.947637	0.0235289	0.267862	-0.52402
g1140	2.92082	299	9.75162	1022	10.3159	1210	10.4495	176	8.4061	449	7.63149	429	4.72878	74	6.78832	118	6.46923	124	7.98158	266	7.34368	239	6.69468	251	20.081	212	7.9527	84	10.657	111	4.40612	83	6.19529	153	1.73846	31	0.904075	-0.108147	0.435766	-0.535677	0.665194	-0.296402	0.548484	0.444234	0.382883	-0.665194
g1141	87.6327	8334	71.4475	6961	65.4573	7139	53.8953	842	41.5955	2066	46.7077	2442	29.0483	421	36.6765	593	31.4586	560	47.0449	1457	40.9224	1237	38.06	1323	59.8622	586	34.3753	336	39.1008	377	26.0253	454	23.9168	549	19.6633	323	0.000198496	-0.985124	1.93176e-08	-1.40316	2.38182e-05	-1.07904	0.00181505	-1.06427	2.37692e-07	-1.45871
g1142	36.7072	3877	27.7043	2998	36.7618	4454	67.2176	1167	50.5205	2787	43.9468	2552	55.6925	896	50.5057	907	48.8705	967	62.6412	2154	67.2966	2260	92.5799	3575	18.6345	203	40.6354	440	34.6645	371	87.1193	1686	86.5119	2204	63.5302	1159	0.260539	0.355974	0.071106	0.433336	0.00103111	0.8975	0.438889	-0.380386	8.92737e-09	1.46726
g1143	41.5559	3715	111.888	10246	129.748	13301	47.4468	697	36.0611	1684	30.9043	1519	33.0945	451	37.5298	571	37.6721	631	37.1841	1082	60.4047	1717	36.3747	1189	72.0813	663	67.3725	618	66.9184	607	75.9134	1243	45.4583	980	17.5045	271	0.00198141	-1.61905	0.00140955	-1.56505	0.0157367	-1.31422	0.160348	-0.744869	0.250731	-0.814731
g1144	91.4858	8341	78.999	7379	79.6891	8333	86.5246	1296	89.8397	4278	76.3626	3828	73.0232	1014	78.2753	1214	81.8739	1398	67.9265	2016	66.2299	1920	79.7057	2657	69.6419	653	54.1713	507	60.4792	559	52.8683	883	74.9432	1648	54.8036	863	0.181674	-0.305868	0.181879	-0.291947	0.0275205	-0.471032	0.00160428	-0.743709	0.527921	-0.213606
g1145	74.7175	9238	91.0145	11528	74.4988	10564	53.0405	1078	41.7767	2698	47.0312	3197	30.2741	570	34.691	730	32.9111	762	48.6203	1957	37.2634	1465	43.7288	1977	35.1129	447	37.0178	470	29.1595	366	27.781	630	21.6208	645	14.1525	303	5.02824e-06	-1.08478	9.73139e-12	-1.48968	5.3172e-06	-1.13753	3.12863e-08	-1.54433	5.20149e-07	-1.69928
g1146	34.9924	2292	39.1256	2625	52.9243	3975	75.6432	814	74.3505	2543	76.4267	2751	46.4852	464	55.1407	614	53.0605	651	57.9729	1236	57.1435	1190	46.3182	1109	91.4033	616	43.4884	292	81.8813	544	64.2208	771	53.018	838	22.2793	252	0.0326474	0.527012	0.751296	0.103806	0.73184	0.112574	0.271987	0.46832	0.491129	0.357061
g1147	1.64643	180	1.18726	133	1.579	198	2.80851	51	2.1508	123	2.2671	136	3.00507	50	1.11427	21	1.14124	24	2.13876	76	3.24463	113	2.33928	94	4.09237	46	2.97214	34	4.29972	48	1.7874	36	2.74839	73	1.97901	38	0.313531	0.385123	0.920217	0.0824692	0.139866	0.570537	0.0069538	1.07931	0.0649731	0.82877
g1148	6.06374	626	2.73695	290	3.35978	398	15.8632	269	13.1645	709	10.8268	614	22.3376	351	19.6518	345	14.4861	280	19.1414	643	22.0166	722	25.4055	958	12.1755	130	10.2657	109	8.62657	91	16.2984	308	38.7054	963	35.5794	634	0.00243429	1.38224	3.90634e-06	2.02499	4.38237e-08	2.20595	0.0268691	1.05971	5.79151e-09	3.1542
g1149	68.6388	4458	45.7589	3045	41.9364	3124	57.6094	615	56.8103	1927	65.7296	2347	37.3667	370	37.9875	420	42.4245	516	51.3328	1086	38.8594	803	46.7194	1110	31.7899	213	34.4218	230	22.3005	147	17.6497	210	17.161	269	23.8637	268	0.809197	-0.117227	0.0871898	-0.602221	0.236732	-0.437727	0.00488601	-1.1158	0.00510541	-1.16294
g1150	41.7662	2996	29.4057	2161	32.4932	2673	39.2424	463	40.9407	1534	41.2854	1628	28.9251	316	36.5905	447	34.81	468	36.1577	845	30.555	697	41.5903	1091	60.3397	445	35.2474	260	47.7907	348	21.504	283	25.1739	436	19.5894	243	0.815226	-0.0874652	0.470228	-0.236918	0.593134	-0.179602	0.690544	0.160967	0.223323	-0.404759
g1151	41.4631	592	43.3742	635	54.7422	897	69.3088	163	49.9985	373	50.3598	396	58.8142	128	56.3512	137	47.1768	127	56.5711	263	60	273	51.2774	268	49.437	73	37.725	56	55.341	81	44.6402	117	38.9077	134	23.5774	59	0.915301	-0.043856	0.919368	0.0371264	0.922136	0.0298298	0.499854	-0.251737	0.732051	-0.142072
g1152	23.0764	1343	27.2866	1626	31.0384	2071	41.1015	393	31.4951	957	33.0255	1056	32.4987	288	26.7116	265	38.5525	420	34.1551	647	34.6935	642	34.0283	724	40.0932	240	31.1057	186	30.5458	181	21.5901	230	25.8274	363	16.7791	169	0.874368	0.05584	0.826699	0.0827342	0.694822	0.0990784	0.940172	0.0268955	0.77935	-0.0998632
g1153	0.758881	11	0.403935	6	1.09168	19	4.04945	10	2.63156	20	3.4147	28	3.74919	9	7.15133	18	4.36221	12	5.52462	26	13.7991	64	5.77501	31	14.0973	21	10.9374	17	9.05538	14	3.94181	11	5.61096	20	7.74873	20	--	--	0.000981864	2.59768	1.50229e-05	3.22093	1.49361e-07	3.63776	3.85339e-05	3.2293
g1154	41.0677	3730	215.87	20083	101.992	10623	181.888	2714	165.388	7844	138.89	6934	159.49	2205	225.196	3477	212.778	3617	102.748	3038	150.233	4337	193.369	6419	97.0276	906	126.467	1178	139.088	1280	52.0712	867	72.5602	1589	46.3928	728	0.922339	0.101759	0.503896	0.525824	0.957917	0.0487306	0.710142	-0.296024	0.231152	-0.84828
g1155	57.5079	4412	49.8673	3920	58.5742	5154	67.1912	847	85.7109	3434	77.7105	3278	83.4742	975	98.9449	1291	93.9964	1350	66.8812	1671	75.47	1841	74.7486	2097	71.1551	562	93.2089	733	97.4782	758	67.949	955	55.2453	1023	58.7886	779	0.556397	0.164543	0.00240646	0.548658	0.443528	0.147344	0.231845	0.371055	0.13392	0.377448
g1156	10.4947	2901	21.656	6132	24.8045	7862	31.2462	1419	36.3889	5252	32.999	5014	26.0912	1098	27.5226	1293	27.0384	1399	23.5339	2117	22.5281	1979	24.7143	2497	61.9686	1761	57.9413	1642	51.5858	1445	23.1381	1172	10.7257	715	20.3632	972	0.281334	0.51554	0.508652	0.320726	0.88322	0.0770617	0.00188141	1.29904	0.75755	0.187649
g1157	131.125	5054	70.9964	2803	89.8724	3973	121.395	769	122.177	2459	144	3051	136.774	803	122.438	803	129.707	936	124.937	1568	115.599	1417	122.175	1722	172.16	682	119.54	473	129.623	507	72.102	509	38.0289	354	56.3814	376	0.859863	0.0934649	0.590937	0.226582	0.866547	0.0720382	0.598201	0.226263	0.226223	-0.569386
g1158	1.34187	38	0.582442	17	0.649123	21	3.99669	19	2.23832	33	1.95734	30	1.80987	8	2.8254	14	1.31293	7	3.48009	32	1.35416	12	4.91395	50	3.07379	9	3.00078	9	2.93599	9	0.829145	5	3.27197	22	0.363617	2	0.0972034	1.30757	--	--	--	--	0.0611811	1.56016	--	--
g1159	3.04316	749	10.2379	2581	9.61121	2712	10.8248	438	8.07651	1038	10.1283	1370	6.22422	234	12.0541	505	11.496	530	10.3889	832	14.8544	1162	12.0336	1083	11.8635	301	11.108	281	9.60463	240	6.76244	305	4.38564	261	3.9704	169	0.974433	0.0302256	0.808167	0.190942	0.4645	0.46169	0.745357	0.216008	0.577064	-0.362148
g1160	0	0	0.035073	3	0.031328	3	0	0	0.044491	2	0.261443	8	0.236148	3	0	0	0	0	0.110386	3	0	0	0	0	0	0	0	0	0	0	0	0	0.139063	2	0	0	--	--	--	--	--	--	--	--	--	--
g1161	0.579366	91	0.600392	97	0.504938	91	1.27781	33	1.15661	95	0.886859	77	0.723686	18	1.35187	36	1.3019	39	0.937673	48	0.817794	41	1.11956	64	0.989777	16	1.41754	23	1.17114	19	0.836562	24	0.756917	29	0.85292	24	0.127529	0.639777	0.0958081	0.831769	0.21399	0.523827	0.141206	0.803335	0.115652	0.795746
g1162	1148.63	35453	1323.4	41845	1667.21	59017	1493.44	7573	1274	20536	1206.89	20478	1250.54	5875	1088.79	5713	1118.21	6461	803.905	8077	999.927	9811	895.221	10101	660.059	2095	476.438	1508	642.361	2009	627.005	3545	1182.94	8805	652.139	3474	0.135275	-0.371079	0.0768579	-0.440006	0.000219645	-0.853601	9.12153e-09	-1.5153	0.230111	-0.503266
g1163	118.849	4559	140.933	5539	153.398	6749	239.01	1507	186.471	3736	223.473	4713	184.406	1077	156.8	1023	169.089	1215	158.667	1982	162.097	1977	156.055	2189	134.799	532	132.638	522	136.435	531	130.26	916	126.559	1171	78.1562	518	0.178918	0.336018	0.667234	0.120336	0.89308	-0.0333317	0.197839	-0.326022	0.843329	-0.0717786
g1164	96.6931	2347	89.9708	2237	126.557	3522	152.546	609	148.736	1885	152.002	2028	152.553	564	153.294	633	143.486	652	155.099	1225	161.919	1249	164.456	1459	113.933	285	151.733	378	162.56	400	138.374	615	141.629	829	81.323	341	0.352586	0.226177	0.15035	0.34083	0.0733756	0.385314	0.649225	0.171643	0.206783	0.441781
g1165	169.815	36417	211.124	46382	278.328	68454	230.2	8110	342.925	38405	276.074	32546	126.946	4144	179.753	6553	171.484	6884	246.508	17207	256.053	17455	169.123	13258	248.795	5485	262.608	5773	211.05	4587	271.173	10652	121.145	6265	49.0363	1815	0.901659	0.0616837	0.036866	-0.646199	0.597383	-0.20547	0.671986	-0.154127	0.599831	-0.374847
g1166	18.6888	2928	17.8842	2870	18.8341	3384	21.1266	544	28.4478	2328	28.8073	2481	17.2267	411	17.7726	474	17.5951	516	17.6138	899	19.4159	967	19.2948	1105	16.9895	274	18.7352	301	15.5262	247	18.6329	535	10.9322	413	16.787	454	0.55602	0.191496	0.14968	-0.263126	0.20852	-0.218745	0.120835	-0.404611	0.979294	-0.0115324
g1167	1.10404	165	17.1877	2627	115.671	19787	258.198	6327	400.411	31189	459.383	37666	222.89	5061	240.405	6095	226.492	6324	415.306	20163	348.301	16513	300.76	16398	12.6235	194	53.6444	821	37.4382	566	273.325	7467	359.959	12947	329.535	8484	0.0359848	2.82374	0.198338	2.24096	0.0251807	2.81292	0.705823	-0.570419	0.00781152	3.16973
g1168	183.001	8097	189.99	8612	210.742	10694	170.854	1242	188.149	4348	181.181	4407	223.169	1503	206.292	1552	205.774	1705	180.876	2605	155.383	2186	178.54	2888	158.971	723	173.342	787	153.287	688	125.925	1021	112.458	1200	82.0046	627	0.0126824	-0.423748	0.777793	-0.0637069	0.0191231	-0.42156	0.0153199	-0.556651	0.0137278	-0.632025
g1169	31.0313	3433	21.3209	2417	25.529	3239	15.4589	281	23.1844	1340	20.9151	1272	19.4468	328	20.738	390	20.9322	434	28.1055	1012	33.6207	1183	24.7362	1001	21.9028	250	70.7769	803	56.1508	630	14.3723	292	10.9909	294	10.8242	207	0.0453474	-0.695214	0.0458543	-0.536817	0.801653	-0.0896098	0.264448	0.665281	0.00574934	-0.866418
g1170	30.6641	619	39.2221	811	30.7682	712	23.9805	80	25.609	270	30.56	339	19.1512	59	21.4404	74	21.459	81	29.2428	192	22.5958	145	18.5758	137	14.6735	31	23.5139	49	17.6488	37	12.3999	46	12.7188	62	11.5265	41	0.0537593	-0.636875	0.00456138	-0.888761	0.0326175	-0.763685	0.00745439	-1.12222	0.000727311	-1.20992
g1171	3.1452	398	4.49965	583	4.81078	697	5.62207	117	7.70094	508	7.40814	515	3.22514	63	5.80785	125	6.05112	144	5.09535	210	3.88932	157	3.91167	181	5.50703	72	5.08611	66	4.7409	61	2.87929	67	2.6811	82	2.63383	58	0.249753	0.434468	0.855463	0.0973429	0.637224	-0.185786	0.982855	0.00948692	0.375246	-0.350774
g1172	8.03241	3642	19.5626	9086	12.9344	6725	10.6236	792	14.4754	3428	11.8456	2953	11.2224	775	12.6509	975	11.5638	982	12.5146	1847	13.2354	1908	12.9359	2144	16.312	761	20.2257	940	14.1413	650	25.7311	2137	16.9051	1849	20.4705	1602	0.407791	-0.454806	0.438758	-0.391699	0.522393	-0.320019	0.970166	0.0216741	0.0717626	0.871343
g1173	9.65436	1320	7.97761	1117	8.76918	1375	12.3797	278	11.3803	813	11.1728	840	9.14634	191	8.77233	204	7.6713	197	8.74031	389	7.88594	343	8.5521	428	13.7676	194	9.49338	133	11.883	165	6.30055	158	6.60083	218	5.91713	140	0.760468	0.0844865	0.405441	-0.230851	0.166276	-0.309042	0.742877	0.111367	0.417543	-0.24346
g1174	94.3601	10977	39.785	4742	45.8226	6114	89.5144	1711	110.268	6699	97.4037	6229	64.6777	1146	71.1409	1407	71.4517	1556	93.1813	3529	65.5394	2424	84.6824	3601	29.3097	351	32.5092	388	28.2512	333	33.0438	705	17.5476	493	28.2831	568	0.48726	0.401398	0.987613	0.00952149	0.737598	0.190633	0.00530711	-1.29391	0.0800943	-0.951272
g1175	21.6307	1888	20.0288	1791	24.0867	2411	22.1191	318	28.8048	1313	26.8599	1289	17.3	230	17.4211	259	16.0012	262	18.3832	523	13.9632	388	18	575	23.7595	214	15.2572	137	15.4537	137	7.92036	127	4.83946	102	3.59911	55	0.857375	-0.0612928	0.00368555	-0.558096	0.00670789	-0.621546	0.0672042	-0.569626	1.11673e-06	-1.77458
g1176	59.1833	2081	45.0951	1624	53.6772	2164	92.3776	534	81.9935	1505	91.6329	1771	86.0186	461	78.7724	471	82.6627	544	69.45	795	90.9163	1016	70.3953	905	67.5374	244	64.1403	232	87.9529	314	32.4666	209	36.8852	313	34.7583	211	0.0671318	0.436216	0.0507771	0.462034	0.271608	0.306186	0.59614	0.183102	0.251533	-0.353386
g1177	9.29595	1739	17.1901	3293	18.9158	4057	20.1155	618	19.7053	1925	17.1751	1766	12.2582	349	12.6961	404	14.7739	518	12.1379	739	14.7951	880	11.8633	811	17.1489	330	11.4074	219	9.01097	171	11.5881	397	11.0719	500	5.42646	176	0.978379	0.0166641	0.387313	-0.374377	0.260813	-0.464414	0.234538	-0.574217	0.359948	-0.463518
g1178	19.8553	348	35.7713	641	40.5064	813	30.4769	88	31.3125	286	29.8012	287	39.4078	105	44.6551	133	32.2071	106	36.8869	210	43.4766	242	28.3838	182	34.4585	62	58.7496	106	47.5677	85	84.1215	270	94.1583	397	97.6535	295	0.421319	-0.375565	0.865688	0.0927888	0.915199	-0.0582518	0.623431	0.278057	6.5376e-06	1.77937
g1179	132.245	14794	73.8057	8458	68.9155	8842	108.702	1998	180.122	10523	99.0202	6090	150.287	2559	204.826	3895	199.099	4169	213.592	7778	141.182	5021	232.806	9520	71.5909	824	137.867	1581	96.858	1098	84.285	1727	75.1495	2028	95.1049	1837	0.798537	0.170701	0.0513805	0.812192	0.0568835	0.846628	0.827178	-0.129877	0.796297	0.131746
g1180	13.2205	831	10.7725	694	12.4154	895	30.45	315	59.515	1952	33.7014	1164	35.1449	336	41.7244	446	44.0529	518	46.9487	960	36.6832	733	54.8532	1260	104.41	674	82.8189	534	82.5754	526	70.6825	814	58.4059	885	66.5949	722	0.000189728	1.45295	2.31409e-13	1.54293	2.91677e-11	1.68528	6.00604e-30	2.5891	1.41245e-26	2.67136
g1181	2841.15	188562	4228.83	287521	4171.06	317489	4984.66	54347	4206.94	145812	6376.98	232658	4187.62	42303	3216.53	36287	3472.02	43134	2807.94	60659	2173.85	45861	2659.74	64527	3486.99	23788	1563.1	10633	2667.2	17938	868.02	10552	835.249	13368	1192.63	13662	0.723902	0.158566	0.515463	-0.232571	0.00594454	-0.798674	0.038793	-0.857292	2.70833e-06	-1.69427
g1182	0.610208	59	0.874061	86	1.29541	143	5.36157	85	3.55762	178	3.01987	159	3.12418	46	1.79967	30	1.90279	35	4.2562	133	2.12403	65	3.69703	130	0	0	5.30955	53	3.46076	34	9.47765	167	5.98549	139	4.51065	75	0.000113903	1.77322	0.0421548	1.13764	0.00129118	1.62565	0.316448	1.43127	3.01598e-11	3.07989
g1183	24.2086	3490	43.9981	6498	37.0722	6130	19.9646	473	23.2448	1750	22.1461	1755	25.4895	560	41.3589	1014	35.9929	972	24.7731	1163	22.0583	1011	22.2143	1171	52.1933	774	39.0449	577	24.4133	357	9.70064	257	1.97013	69	5.96647	149	0.00418344	-1.00329	0.631596	-0.228328	0.0125302	-0.853873	0.749363	-0.172391	0.000209892	-2.34003
g1184	13.4797	1330	6.84484	692	10.0078	1133	18.2051	296	39.0184	2011	23.9455	1299	13.7498	207	29.0492	488	23.6928	438	40.417	1298	21.2303	666	23.0765	833	26.2979	267	25.0816	254	27.2304	273	7.86405	143	10.0128	239	10.6812	182	0.0278858	1.1125	0.0456008	0.942574	0.0059539	1.24697	0.00351665	1.08329	0.728061	0.173153
g1185	67.137	7293	47.8463	5332	56.7438	7060	110.586	1966	114.88	6510	81.9952	4901	135.477	2239	154.805	2854	153.318	3116	143.361	5065	143.548	4947	208.382	8281	138.065	1538	483.547	5388	293.812	3231	969.241	19274	407.493	10644	967.398	18133	0.0860494	0.51771	1.27982e-07	1.17878	6.22247e-06	1.28422	9.03152e-05	2.14722	3.98135e-19	4.02476
g1186	69.881	4900	39.1548	2813	83.5406	6718	250.499	2886	220.432	8072	191.957	7399	463.875	4951	296.083	3529	355.403	4665	365.249	8336	460.368	10261	476.345	12209	20.4915	148	362.172	2603	180.232	1281	332.671	4273	807.469	13653	646.979	7830	2.89701e-05	1.4777	2.17598e-10	2.36472	4.33594e-14	2.52867	0.180434	1.31218	7.02852e-13	3.48769
g1187	0	0	0	0	0.268705	16	1.44678	12	0.968367	26	0.266604	8	0	0	0.387619	4	1.68942	16	1.82221	30	0.72403	12	1.72047	32	0	0	2.47606	13	0.106852	1	2.61978	25	6.97797	85	2.32417	21	--	--	--	--	--	--	--	--	8.77111e-05	5.74885
g1188	16.1837	1237	11.853	874	14.7704	1214	25.7074	317	25.2767	980	24.308	947	19.1834	205	19.2006	225	19.6499	267	27.1382	573	23.7611	527	22.1887	575	34.5784	240	19.8907	141	23.1914	158	14.973	186	14.2679	248	9.95125	118	0.0699839	0.494764	0.552178	0.193076	0.113389	0.424919	0.249688	0.436699	0.94869	0.0264444
g1189	116.055	3727	93.7083	3083	100.077	3686	104.638	553	88.8048	1490	114.729	2026	71.4788	350	80.3657	439	77.5983	467	62.6252	655	61.4218	627	46.7492	549	86.7873	287	53.9823	178	77.3805	252	15.9824	95	24.2826	189	22.733	126	0.257492	-0.323438	0.00425706	-0.622136	1.12503e-05	-1.10101	0.00744269	-0.811381	1.12674e-09	-2.03981
g1190	812.043	19414	1093.65	26785	1224.71	33580	1110.65	4362	981.674	12257	945.455	12426	749.126	2726	902.733	3669	809.049	3621	632.127	4919	832.121	6324	748.551	6542	591.81	1455	428.434	1050	584.367	1416	437.637	1917	682.451	3935	388.02	1602	0.19523	-0.357312	0.0441335	-0.533056	0.00648993	-0.740223	1.21408e-05	-1.2637	0.0280592	-0.812358
g1191	84.9459	5623	67.0266	4545	70.0529	5318	73.3194	798	71.7576	2481	84.4077	3072	58.3868	589	55.2335	622	61.2058	759	76.6731	1652	58.8193	1238	68.248	1652	50.4097	343	55.3947	376	40.8571	275	51.5415	625	61.7091	985	47.3632	542	0.356279	-0.267942	0.023981	-0.533405	0.171466	-0.366762	0.00259585	-0.891676	0.467143	-0.22844
g1192	43.8235	2299	50.6734	2723	59.9811	3609	73.0312	630	72.829	1995	64.6696	1865	51.6795	413	46.8541	418	49.9115	491	42.8915	733	47.6523	795	39.3356	755	96.0688	518	38.5761	208	65.3227	348	28.597	275	23.1455	293	14.9778	136	0.610119	0.133989	0.350698	-0.239288	0.0393033	-0.48723	0.908735	0.0615351	0.00369199	-0.979087
g1193	102.369	21697	86.2649	18731	75.765	18418	91.2687	3178	99.6068	11026	88.6017	10324	94.8675	3061	104.013	3748	103.501	4107	117.592	8113	78.99	5322	105.24	8154	45.125	984	55.8373	1213	41.8838	900	37.3158	1449	47.8401	2446	40.9369	1498	0.431955	-0.243337	0.995564	-0.001618	0.886341	-0.0562149	0.000140273	-1.18389	0.00853442	-0.828702
g1194	13.6962	1122	8.80964	740	11.7374	1103	22.0582	297	18.6912	800	17.1952	775	26.7644	334	30.2597	422	26.9909	414	33.2918	888	33.153	863	30.0729	901	9.41722	80	16.8216	142	13.6831	114	133.148	1998	30.5443	604	22.1141	313	0.175553	0.438269	3.92372e-05	1.10892	1.01572e-06	1.25627	0.924224	-0.0508815	0.000207047	2.63213
g1195	5.75033	631	13.0763	1469	15.2474	1917	24.8159	448	22.9869	1317	18.5296	1117	79.4316	1326	49.8785	930	55.4158	1138	45.8063	1635	27.0122	942	41.7258	1673	14.7175	166	4.92897	56	11.4121	128	7.58371	153	4.33247	115	4.90344	93	0.211052	0.651936	8.61066e-07	2.26384	0.0017803	1.51514	0.515111	-0.437192	0.155585	-0.770364
g1196	5.12708	455	4.19473	382	4.89063	498	4.46327	66	4.25128	197	4.71463	230	3.30709	45	3.14134	48	3.59208	60	3.47729	101	4.78858	135	4.12104	134	5.18759	48	3.53137	33	2.69196	25	1.97285	33	1.44169	31	2.14762	33	0.162633	-0.387337	0.027031	-0.676201	0.136898	-0.438136	0.176952	-0.587478	0.00768006	-1.09667
g1197	79.6488	14353	32.0205	5911	33.0882	6839	26.1991	776	30.3577	2857	28.7957	2853	36.7439	1008	35.859	1099	38.1584	1288	43.1369	2531	28.1805	1615	45.5088	2998	16.1902	300	15.0489	278	17.2771	316	9.44113	312	7.91122	344	10.8096	337	0.0424579	-1.08707	0.288258	-0.581875	0.333209	-0.557431	0.000102439	-1.8793	3.86522e-05	-2.11726
g1198	0.443455	50	0.912398	105	1.00724	130	9.27377	171	9.31823	544	1.81886	112	7.06775	121	7.90412	151	6.55707	138	10.9743	399	14.6378	520	23.9446	978	8.76912	101	30.3534	348	25.7804	292	10.4218	214	14.2615	385	20.3307	392	0.000209247	2.77744	1.00355e-13	3.00141	1.0336e-18	4.13797	1.39098e-13	4.50352	8.04899e-20	4.52013
g1199	95.5433	5745	167.41	10312	204.634	14111	166.362	1644	181.727	5706	147.761	4884	158.188	1448	192.808	1971	186.768	2102	200.558	3925	237.845	4546	233.829	5140	247.711	1531	284.66	1755	303.776	1851	343.804	3787	364.491	5285	276.328	2868	0.644574	-0.222451	0.968156	0.0203778	0.495861	0.288261	0.186698	0.553701	0.000447993	1.32165
g1200	1.73508	93	2.08499	114	3.32681	203	14.4494	127	14.138	393	13.4192	393	13.4762	110	17.8499	162	14.4716	145	20.7489	360	17.5648	297	21.7088	422	19.8703	109	20.3541	111	25.0517	135	13.919	136	10.5495	136	15.799	145	3.63886e-12	2.2493	9.11538e-13	2.50491	3.23946e-18	2.83502	2.20692e-14	2.90408	4.75846e-11	2.75905
g1201	1.25991	39	0.212368	7	0.447666	16	4.40468	23	1.18207	20	1.18273	21	1.11256	6	1.71672	10	2.90209	17	8.34663	84	6.61916	65	12.3024	139	2.45863	8	2.78599	9	1.27691	4	7.51796	43	3.34366	25	4.81316	26	--	--	--	--	1.54309e-06	3.57747	--	--	0.000129461	3.26066
g1202	33.0268	3394	16.2541	1712	16.6396	1962	19.4503	329	21.2923	1143	23.1379	1308	24.8812	390	17.5358	307	20.6905	398	18.3987	616	17.9847	588	22.3505	840	23.9685	254	28.2392	298	21.6967	226	28.8896	544	21.9229	544	30.5189	542	0.498907	-0.365706	0.651615	-0.253122	0.382233	-0.413969	0.814583	-0.1292	0.274785	0.54656
g1203	12.2966	1988	8.79242	1456	9.15333	1697	5.24477	140	6.35013	537	5.17665	460	3.12241	77	4.9569	137	3.76426	114	6.04124	318	5.59795	288	7.39791	438	3.1856	53	6.32946	105	3.99299	66	6.82015	202	3.66046	143	5.64417	158	6.05589e-05	-1.16358	1.96489e-06	-1.54168	0.00169726	-0.910972	0.00107473	-1.44062	0.118472	-0.667299
g1204	170.447	7603	148.196	6772	149.205	7633	108.089	792	89.2846	2080	95.8592	2351	124.76	847	103.487	785	101.579	849	109.458	1590	106.951	1517	100.83	1644	132.828	609	103.698	475	110.415	500	147.823	1208	173.837	1870	126.519	974	4.33565e-07	-0.99642	0.00315872	-0.693015	1.53025e-05	-0.804047	0.00199323	-0.733562	0.561394	0.17326
g1205	7.6741	825	6.44252	709	7.82681	965	12.6738	224	8.61785	484	6.73846	398	10.5569	173	8.7396	160	7.87829	159	7.27232	255	8.71146	298	8.91281	350	3.83711	43	11.5128	127	8.3832	92	15.347	302	14.7307	382	10.4181	194	0.971618	0.0204989	0.713313	0.125336	0.840617	-0.0566155	0.817359	-0.149691	3.73822e-05	1.12095
g1206	15.904	613	15.1104	597	18.6435	824	28.3742	180	19.9835	403	14.0309	298	23.7669	140	23.4996	154	29.2999	212	17.2552	217	23.2233	285	27.0666	382	6.55215	26	15.5774	62	8.59442	34	27.615	195	31.9541	297	19.5957	131	0.997088	-0.00180757	0.0887143	0.444884	0.534087	0.206517	0.0608085	-0.955382	0.00280312	0.91343
g1207	36.8366	3549	24.8387	2452	27.1525	3001	36.1485	573	35.8234	1803	34.3106	1818	27.9648	411	27.2514	447	25.5755	462	24.284	762	28.9524	887	31.6422	1115	19.4696	193	17.8597	177	21.7042	212	21.8483	386	19.8511	462	17.9386	299	0.887014	-0.0603156	0.311389	-0.32485	0.336788	-0.310024	0.00488452	-0.886435	0.32309	-0.336886
g1208	65.54	14184	64.7355	14352	62.7379	15572	53.7157	1910	58.0186	6558	59.5002	7079	57.4953	1894	60.1843	2214	64.0986	2597	54.8705	3866	49.5287	3408	54.8723	4341	63.2067	1406	56.6793	1258	51.1279	1122	50.8846	2017	37.1697	1940	49.9055	1865	0.0116253	-0.48927	0.148913	-0.277704	0.00282664	-0.521618	0.0394198	-0.475169	0.471961	-0.238341
g1209	40.8997	497	41.3223	514	29.378	409	30.0422	60	24.3985	155	25.6386	171	26.5754	50	22.8722	48	26.3067	60	38.4364	152	20.8317	81	25.4573	113	13.5366	17	6.4177	8	5.99823	8	2.50521	6	7.34677	22	6.5429	14	0.0228471	-0.814992	0.0572872	-0.739076	0.152663	-0.644637	7.5611e-06	-2.39004	1.47755e-05	-2.47008
g1210	204.15	20178	156.132	15810	146.83	16645	127.859	2077	98.0111	5060	126.018	6848	69.8622	1052	88.6947	1491	95.5131	1768	79.1427	2547	78.1951	2457	79.3319	2867	65.8613	670	46.4209	471	58.0322	582	21.0421	381	22.3168	532	21.1092	361	0.00429739	-0.850168	1.88858e-05	-1.19187	1.70496e-08	-1.34595	5.06434e-11	-1.88077	9.34732e-22	-2.73554
g1211	3.5609	408	2.36649	278	3.24693	427	7.88016	149	6.48201	388	6.99501	441	7.77074	136	5.93752	116	7.60199	163	7.62711	285	11.2886	411	12.0244	504	6.89256	82	14.5054	171	10.5961	123	26.6811	560	21.0249	581	18.9984	376	0.00190631	0.902439	0.00138456	1.03513	2.64798e-06	1.51414	0.000770237	1.53212	3.91304e-26	3.09991
g1212	25.2526	1654	36.1295	2424	32.3217	2428	50.1199	540	35.3004	1208	40.9022	1473	103.888	1036	112.395	1251	108.822	1334	43.7633	933	74.3393	1548	43.1168	1032	135.46	912	90.4786	608	119.225	792	51.4853	618	19.386	307	26.5929	301	0.794134	0.107865	1.05804e-11	1.60323	0.181304	0.537235	1.62091e-07	1.57331	0.603792	0.282063
g1213	7.59272	187	4.60167	118	5.47676	154	20.7231	84	9.69594	127	21.3429	287	19.3419	74	18.6411	78	16.8441	78	10.7462	88	21.3092	170	12.2954	111	37.2448	96	36.8748	95	40.2682	101	22.7887	105	23.3868	139	16.4673	71	0.019398	1.22412	7.46074e-05	1.45199	0.0224146	1.10125	1.22958e-11	2.41524	8.09832e-08	2.07198
g1214	48.1927	3139	74.768	4988	102.749	7674	92.6571	992	83.2224	2831	82.9435	2970	64.5205	640	82.958	919	85.4004	1041	64.5325	1368	80.5352	1668	65.5043	1560	125.314	839	137.032	915	116.012	766	127.724	1524	108.738	1708	58.4485	657	0.836112	-0.106969	0.786348	-0.1332	0.425465	-0.331447	0.261484	0.462888	0.192784	0.618477
g1215	18.5294	410	19.4136	440	24.3775	619	49.5839	181	41.5434	480	36.7343	447	29.862	101	27.924	106	33.877	141	27.1801	196	29.8441	210	27.0909	220	54.5898	125	26.8496	61	47.6667	107	31.282	127	22.5174	121	22.4903	86	0.00411253	0.715588	0.193562	0.382837	0.466471	0.196941	0.0644887	0.750451	0.109505	0.53632
g1216	9.34632	796	17.448	1522	19.3109	1885	23.6803	332	24.9879	1111	22.8512	1070	35.4071	459	32.024	464	29.6636	473	30.3869	842	34.268	927	33.5413	1044	47.8342	419	50.1119	438	65.7194	567	64.0869	999	36.011	740	48.0009	706	0.481072	0.325725	0.0224529	0.893623	0.0249034	0.852244	0.000145321	1.53842	6.19041e-06	1.93081
g1217	13.2324	690	17.309	924	22.1556	1324	11.5493	99	16.3283	445	16.9095	485	12.5567	100	10.8681	97	12.3488	121	12.8322	218	13.3149	221	13.6955	261	23.0102	124	16.0903	86	26.7864	142	50.6919	484	26.7624	337	24.0083	216	0.182177	-0.525805	0.0270833	-0.731468	0.0347018	-0.637135	0.948003	0.0316042	0.00611338	1.17688
g1218	4.28669	206	5.05412	249	13.845	763	36.2964	287	19.9625	501	27.4841	726	21.3677	157	43.729	357	30.3396	273	60.5262	946	70.4415	1075	37.504	658	31.4024	155	42.8701	211	53.8132	262	165.851	1458	28.243	327	44.7907	372	0.00907275	1.56306	0.00132619	1.87897	1.61544e-06	2.64946	0.00010948	2.2062	2.45968e-06	3.60241
g1219	16.5123	3173	13.6203	2682	15.1538	3340	19.7989	625	21.6509	2173	21.1546	2235	14.2365	417	13.9068	455	14.1696	510	14.5196	909	10.9248	668	13.5184	950	16.0928	318	11.6971	231	12.114	236	8.30218	293	6.94125	322	7.15993	238	0.544676	0.153364	0.194284	-0.28468	0.0648888	-0.457302	0.0773704	-0.484144	0.00288181	-0.772361
g1220	884.253	69730	673.302	54393	660.102	59700	1098.41	14230	914.813	37674	1130.02	48986	1113.9	13370	877.475	11762	970.296	14323	963.937	24742	663.115	16622	766.949	22108	214.433	1739	155.569	1258	198.325	1585	179.165	2588	174.822	3325	193.4	2633	0.602045	0.181987	0.490986	0.227184	0.713027	-0.133952	3.43987e-17	-2.27063	9.48864e-10	-1.77384
g1221	11.4406	652	10.5049	613	13.8604	905	46.7916	438	29.703	883	17.9182	561	27.5191	239	44.3165	429	38.4973	411	63.0567	1169	47.7658	865	63.1342	1314	135.181	791	50.3476	294	95.6169	552	13.4549	141	18.7915	258	14.4379	142	0.0194968	1.07004	1.99131e-07	1.43878	2.33996e-19	2.0438	1.05016e-10	2.66063	0.0494346	0.636547
g1222	0.035032	2	0.151502	9	0	0	0	0	0	0	0	0	0	0	0.589425	6	0	0	0	0	0	0	0	0	0	0	0	0	0	0	0.095633	1	0	0	0	0	--	--	--	--	--	--	--	--	--	--
g1223	53.5255	4632	83.9693	7444	105.931	10513	60.9219	866	64.5641	2918	51.2444	2438	49.1284	648	49.2251	725	44.6468	724	47.5617	1340	40.8887	1125	33.5865	1063	36.3811	324	28.4388	253	42.0392	369	32.2208	511	34.0237	710	14.9955	224	0.0329876	-0.769935	0.00527573	-0.945064	0.000601439	-1.22818	6.64315e-05	-1.4787	0.00282993	-1.35307
g1224	60.9587	1371	105.805	2437	128.586	3316	148.846	550	153.222	1799	136.535	1688	87.5579	300	106.303	407	114.55	483	66.7158	489	86.4589	618	66.1047	544	212.723	492	106.967	247	161.027	367	85.4264	352	56.4251	306	25.9857	101	0.569506	0.263263	0.81725	-0.116886	0.101584	-0.6637	0.41995	0.399166	0.308486	-0.596002
g1225	17.2102	4314	14.635	3759	13.239	3807	16.4076	676	15.5206	2032	11.1362	1535	14.0545	537	16.7368	714	16.1485	758	18.978	1549	25.3066	2017	24.5297	2248	15.1383	391	24.6109	633	13.2301	337	57.5095	2641	54.2425	3279	129.429	5600	0.237184	-0.394685	0.668427	-0.135638	0.212214	0.361715	0.91996	-0.0526442	1.05736e-07	2.69708
g1226	9.02087	504	9.15772	524	8.23606	528	16.1581	149	15.9824	467	12.5435	386	11.3095	97	17.3372	165	15.4765	162	9.24093	168	11.0661	197	10.7969	221	19.9355	115	27.7536	159	24.9315	142	14.5517	149	7.88298	107	16.8645	163	0.120371	0.435277	0.0846741	0.551145	0.979499	-0.00864737	0.000360203	1.17084	0.0822875	0.827811
g1227	1.72474	159	3.99338	376	4.4889	473	3.9541	60	3.27362	157	3.55949	180	1.7228	25	2.80992	44	3.07402	53	4.47835	134	5.03186	147	4.45668	150	3.82567	37	3.10461	30	4.25737	40	3.50877	59	3.38131	75	2.37397	38	0.731125	-0.230309	0.351731	-0.591645	0.712914	0.215876	0.842133	-0.136487	0.869011	0.105809
g1228	150.006	6263	60.3963	2584	61.9182	2965	83.7686	575	82.2556	1794	83.4974	1917	120.647	767	100.151	711	119.082	931	95.7715	1302	92.0842	1222	107.721	1644	76.1121	327	81.5321	349	86.417	366	85.5458	655	63.3186	638	78.8225	568	0.463108	-0.452778	0.849539	0.125083	0.832604	-0.13086	0.414545	-0.457064	0.972429	-0.0230008
g1229	30.8179	1815	15.2444	920	16.9061	1142	17.2833	168	12.649	389	9.89265	321	15.4911	139	13.6902	138	12.8711	142	11.7549	226	14.3818	270	17.7451	382	14.8842	91	15.9819	97	17.8653	107	21.1671	229	14.1391	201	13.0224	133	0.0421337	-0.994281	0.0879525	-0.770918	0.0902225	-0.765863	0.15996	-0.658444	0.776898	-0.154438
g1230	43.0349	3056	34.0583	2478	35.507	2892	38.8412	454	34.5272	1281	40.9016	1597	35.5137	384	30.6362	370	32.9555	439	29.8535	690	31.9181	721	32.903	855	36.3587	266	31.7112	231	32.9754	238	28.0528	365	25.6543	440	34.1691	419	0.291666	-0.295797	0.161976	-0.372388	0.0278875	-0.49369	0.0939907	-0.454036	0.789341	-0.105206
g1231	14.481	1548	18.2134	1994	17.2047	2109	9.50077	167	9.67135	540	15.8475	931	6.18178	101	9.1067	166	7.74479	155	8.70514	303	11.7423	399	11.9597	468	30.7159	338	23.2455	255	28.662	311	5.81874	114	5.1547	133	6.80417	126	0.0343048	-0.815872	1.41521e-06	-1.30313	0.00110433	-0.867198	0.136956	0.425478	0.000151447	-1.23764
g1232	8.11806	933	8.80051	1036	7.9063	1042	15.1282	286	13.1581	790	13.036	824	18.1484	318	19.136	374	18.8471	406	14.0752	527	14.1501	517	14.8724	625	24.1529	286	18.0015	212	20.3483	237	19.4263	409	22.7432	631	12.3512	245	0.071125	0.410894	1.07358e-06	0.986439	0.00730087	0.550495	8.20003e-05	1.0268	4.06526e-05	1.36049
g1233	20.6822	4546	20.3739	4588	16.9641	4277	18.4738	668	16.6282	1909	15.9895	1932	11.8412	397	12.9835	486	12.1178	499	13.5151	967	10.59	740	13.3216	1071	20.9116	473	11.2686	254	14.5485	325	3.93776	159	4.64027	246	4.67664	178	0.0402593	-0.50919	0.000295063	-0.844737	0.000585658	-0.880562	0.081849	-0.627423	3.79933e-10	-1.88463
g1234	204.605	21610	176.153	19060	139.627	16914	125.565	2179	126.275	6965	109.4	6352	118.526	1906	141.154	2535	126.145	2494	146.215	5027	119.889	4025	151.98	5868	126.663	1376	80.8926	876	88.9891	953	57.7636	1118	76.9647	1961	90.0652	1642	0.00312722	-0.854348	0.0318559	-0.629994	0.0636579	-0.56636	0.000730522	-1.12612	0.0159292	-0.959875
g1235	686.06	75276	809.865	91032	929.832	117009	663.752	11964	616.431	35322	575.137	34691	845.924	14128	682.241	12725	696.978	14315	720.995	25750	674.552	23527	855.513	34313	195.299	2203	256.016	2880	218.491	2430	429.028	8622	594.549	15732	317.986	6022	0.000256017	-0.700784	0.254692	-0.306809	0.15293	-0.347564	3.91754e-15	-2.14201	0.0779161	-0.619281
g1236	15.8772	2756	12.5312	2227	14.4925	2786	19.815	527	12.7852	1156	13.6093	1295	18.7916	492	18.4154	540	21.065	684	16.9006	949	18.8489	1040	19.2541	1217	23.1909	412	16.4075	289	20.8127	363	17.2167	543	15.6967	652	12.9207	384	0.451724	-0.246396	0.299548	0.263174	0.604163	0.128228	0.524551	0.19674	0.229733	0.336017
g1237	11.0291	400	6.19207	230	9.06453	377	25.5955	153	22.6703	429	25.5356	509	22.4337	124	20.1325	124	19.4877	133	25.964	307	22.5112	260	21.6115	287	25.4515	95	39.8345	148	28.2264	104	16.1414	108	12.4271	109	17.5038	110	0.000494315	1.17676	0.00308317	1.05763	0.000397613	1.18071	0.000259633	1.55187	0.0130859	1.06871
g1238	279.347	12011	190.093	8374	196.9	9710	513.946	3631	439.017	9858	536.874	12690	327.204	2142	222.964	1630	236.742	1906	307.483	4304	143.281	1959	293.888	4620	58.3687	258	49.0429	217	63.9198	279	47.4081	374	19.1484	199	24.1075	179	0.0057728	0.840255	0.911883	0.0521395	0.880548	-0.0838973	5.06424e-14	-2.25914	3.12362e-09	-2.65601
g1239	484.73	42895	474.948	43056	379.88	38554	155.279	2258	144.178	6663	169.191	8231	140.497	1893	138.102	2078	120.097	1990	202.743	5840	145.965	4106	152.831	4944	87.8728	800	100.784	915	81.6717	733	142.678	2313	185.09	3950	121.325	1853	1.79375e-14	-1.83837	1.42015e-16	-1.94378	1.71785e-09	-1.66538	6.99674e-21	-2.60777	1.4487e-05	-1.34884
g1240	108.111	7947	107.303	8081	106.304	8962	78.0268	943	67.9809	2610	61.5312	2487	60.5099	677	73.2478	916	64.7944	892	55.9541	1339	52.2521	1221	65.941	1772	35.1391	266	34.7077	262	43.2008	322	52.4655	707	51.2132	908	34.4757	438	6.81117e-08	-0.955524	7.25016e-07	-0.887352	2.26344e-09	-1.13006	1.78853e-14	-1.80503	0.000175506	-0.989881
g1241	60.7181	3359	69.7074	3950	79.5832	5049	62.4151	568	67.2535	1943	55.1577	1677	50.9374	429	46.5491	438	47.6818	494	55.347	997	51.3713	904	50.8969	1029	61.4009	350	36.2452	206	46.3141	260	59.592	604	61.4328	820	39.1119	374	0.0223037	-0.497113	0.000580755	-0.716635	0.000978867	-0.652402	0.00583574	-0.846816	0.640435	-0.155618
g1242	36.8094	2148	26.4033	1579	34.7521	2326	30.9075	297	32.1347	980	25.2735	811	27.888	248	35.3755	351	25.2085	276	32.2731	613	28.3825	527	30.0951	642	19.2065	116	22.1692	133	15.7139	93	19.0066	204	25.2902	356	17.6534	178	0.0950822	-0.464576	0.295693	-0.332794	0.169043	-0.34803	0.00103578	-1.06252	0.222961	-0.414615
g1243	862.334	24924	1004.98	29757	1196.57	39664	1072.02	5090	887.622	13398	925.915	14712	920.031	4048	839.657	4126	863.741	4673	634.867	5973	929.398	8539	666.916	7047	507.209	1507	397.328	1178	502.917	1473	451.077	2388	927.844	6467	500.682	2498	0.0796351	-0.399981	0.0727	-0.406414	0.0149018	-0.695685	3.9196e-09	-1.41898	0.301469	-0.459508
g1244	9.4339	2406	9.51053	2484	10.0918	2951	10.299	432	12.0333	1603	11.3196	1587	5.96382	232	8.58176	372	7.89357	377	8.99585	747	8.93312	724	10.2988	960	12.4059	326	6.83544	179	8.6666	224	4.77319	223	4.3223	266	5.87517	259	0.696792	-0.096837	0.0224089	-0.56058	0.124374	-0.28285	0.29046	-0.36438	0.0282687	-0.70041
g1245	27.6584	2552	14.1751	1340	16.9236	1791	27.815	422	33.6356	1621	27.4407	1392	22.2228	312	28.2108	443	24.8916	430	22.8463	686	28.8292	846	27.4606	926	24.2033	230	38.9728	369	36.2095	339	27.1035	458	25.3481	564	31.0653	495	0.574703	0.278333	0.737001	0.166059	0.683167	0.18518	0.334382	0.474265	0.0824768	0.755525
g1246	9.07163	276	7.75549	241	9.15791	319	23.831	119	17.0635	271	16.7276	279	10.6562	50	10.872	57	12.1479	69	11.2971	112	11.6272	113	14.2725	159	14.1695	45	8.96869	28	7.18453	23	15.9025	89	7.69132	57	10.4419	55	0.00408373	0.813612	0.574143	0.201958	0.343468	0.283689	0.921256	-0.0548198	0.16786	0.631218
g1247	31.1252	1372	31.6713	1430	38.0871	1925	53.3135	386	48.8727	1125	50.1915	1216	45.9742	309	38.9663	292	38.7284	320	33.3653	479	30.2229	424	32.4633	523	50.7368	230	43.239	196	27.1861	122	28.1254	228	21.485	229	11.2249	86	0.136857	0.280909	0.697365	0.111444	0.124253	-0.308201	0.949594	-0.0283628	0.250541	-0.501842
g1248	93.6385	5714	128.638	8041	132.646	9283	133.653	1340	127.712	4070	137.871	4625	155.946	1449	140.217	1455	151.802	1734	122.957	2442	108.092	2097	119.009	2655	117.309	736	101.893	638	110.872	686	83.734	936	74.0591	1090	63.5011	669	0.649543	-0.143494	0.632942	0.150445	0.347984	-0.260806	0.162378	-0.402154	0.132222	-0.442655
g1249	8.27657	1668	6.577	1358	7.00971	1620	9.92488	329	8.79689	926	9.43783	1046	6.0127	185	6.8033	233	4.83896	183	6.8121	447	6.31805	405	7.56945	558	7.11561	148	10.2971	213	9.44923	193	4.08865	151	2.29635	112	4.53221	158	0.895112	0.0460247	0.0943925	-0.497823	0.199284	-0.321438	0.97998	0.0105582	0.0947223	-0.748525
g1250	26.5889	2448	21.1883	1999	25.0122	2641	48.8169	739	42.5883	2048	40.5064	2050	34.5309	484	41.8154	655	39.959	689	37.3346	1119	36.5587	1070	40.8582	1375	45.3179	429	52.9017	500	47.8195	447	43.3674	732	35.2019	782	46.0362	732	0.00999624	0.538396	0.0273812	0.488479	0.0377192	0.415827	0.00640508	0.715911	0.000541764	1.02788
g1251	6.08016	306	1.96008	102	2.80166	162	6.96835	58	3.67128	97	6.10697	169	7.3537	57	15.3898	132	14.4942	137	6.23386	103	3.88478	63	5.43961	101	0.742552	4	0.787339	5	3.22479	17	1.58438	15	0.563778	7	1.91015	17	0.72838	0.298502	0.0116779	1.58791	0.688675	0.290889	0.139019	-1.39324	0.18421	-1.14517
g1252	93.0474	3072	125.245	4235	144.793	5481	114.021	619	130.708	2253	140.29	2546	138.464	696	151.235	849	136.856	846	166.988	1794	124.217	1304	157.01	1895	166.389	565	200.24	678	244.732	819	275.601	1667	296.123	2357	173.737	990	0.53078	-0.220698	0.890078	0.0489318	0.858362	0.066768	0.202078	0.465181	0.000129014	1.27199
g1253	2.68497	160	1.56725	96	2.17501	148	7.02129	69	3.06816	95	2.67376	88	2.95414	27	11.618	117	6.31771	71	6.76219	131	6.90562	131	5.84708	127	43.9063	268	31.948	194	50.7549	305	13.2592	144	9.92142	142	12.2469	126	0.342501	0.635978	0.018568	1.50704	9.97214e-05	1.36355	6.88038e-30	3.99566	1.07721e-12	2.70529
g1254	34.4262	3028	13.1252	1183	20.2226	2040	22.0706	319	30.7184	1412	25.0924	1214	19.0724	256	22.8188	342	21.3998	353	20.9282	600	19.541	547	21.7884	701	28.1202	255	30.4059	275	25.0652	224	25.5952	413	9.76981	208	34.1651	519	0.875889	-0.113017	0.615124	-0.284836	0.482836	-0.361136	0.978477	0.0157483	0.684501	0.306759
g1255	6.47651	1511	6.1844	1478	6.95038	1859	8.94269	343	9.8892	1205	9.43525	1210	6.81466	242	5.97886	237	5.42062	237	5.43482	413	6.0845	451	5.31472	454	7.76398	187	4.45698	107	8.08001	191	1.86987	80	2.69496	152	1.95169	79	0.272332	0.21833	0.235173	-0.293597	0.0120051	-0.460514	0.514903	-0.251946	1.0903e-05	-1.33678
g1256	243.788	17789	106.16	7936	123.326	10321	125.604	1506	122.238	4659	133.934	5373	207.065	2300	238.524	2959	244.445	3339	183.789	4366	145.537	3376	167.506	4468	148.496	1114	175.098	1310	152.187	1126	144.085	1926	113.028	1989	186.635	2351	0.210631	-0.632098	0.501493	0.349526	0.746188	-0.174546	0.583397	-0.28624	0.788521	0.160818
g1257	0.150558	3	0.58401	11	0.401416	9	1.29633	4	0.255645	3	1.20639	13	2.90787	9	1.1952	4	3.65918	13	1.00089	6	1.27714	8	0.920014	7	0.21883	1	0	0	0	0	0.356534	2	1.02602	5	1.40623	5	--	--	--	--	--	--	--	--	--	--
g1258	43.3417	4980	28.9039	3403	29.1241	3838	34.5225	652	34.2506	2056	26.8786	1698	40.8552	715	43.653	853	42.5509	916	32.7263	1224	32.4764	1187	33.1733	1394	26.3471	312	22.5802	266	31.3771	366	26.0752	549	20.1537	559	25.8706	514	0.26235	-0.409025	0.727385	0.133398	0.37586	-0.288614	0.0736627	-0.63646	0.544448	-0.247862
g1259	7.32886	2162	13.0884	3955	10.8909	3684	10.5101	510	13.161	2027	10.2781	1667	11.3131	508	13.1643	660	11.0719	612	10.5015	1009	9.49273	890	12.0678	1301	15.8573	481	10.6476	322	15.6452	468	11.7261	634	10.234	728	9.47146	483	0.664518	-0.200297	0.983626	-0.00935359	0.599911	-0.212751	0.796235	0.120085	0.544484	0.24281
g1260	20.4074	1479	11.2885	838	11.3366	942	15.5276	185	14.0977	534	14.0001	558	12.7969	142	9.48256	117	11.9796	163	11.9116	281	15.311	353	11.6609	309	16.5375	124	12.4065	93	20.8165	153	7.99987	107	10.5741	185	5.29583	67	0.53648	-0.305408	0.272152	-0.515682	0.383401	-0.392665	0.873483	-0.0894566	0.223035	-0.618818
g1261	118.793	6994	61.9401	3736	64.6352	4365	81.3204	787	82.5153	2538	93.8948	3039	104.547	937	109.452	1096	114.211	1259	134.715	2582	114.3	2140	124.881	2688	118.144	715	108.826	657	107.737	643	110.408	1191	80.2553	1140	113.694	1156	0.631638	-0.250102	0.641065	0.225574	0.40715	0.361928	0.759474	0.146442	0.242752	0.554598
g1262	30.882	1009	43.1241	1443	52.7265	1975	43.8474	236	40.3668	689	44.6799	802	38.4778	192	50.2166	279	35.046	215	47.1581	502	58.1804	604	38.2105	457	31.2079	105	50.3859	169	42.6637	142	60.0155	359	50.4413	398	40.5337	229	0.430462	-0.281979	0.605515	-0.215029	0.902366	-0.0547038	0.511127	-0.303107	0.163964	0.495097
g1263	13.3204	1027	16.3139	1289	18.441	1631	26.0801	331	24.3189	979	26.0584	1105	18.7689	221	20.2368	266	18.0718	261	26.2275	658	23.5428	577	23.081	651	32.3206	257	28.7859	228	25.3103	198	25.3118	358	31.5121	586	35.2672	470	0.14488	0.35814	0.840326	0.0649019	0.150883	0.360826	0.0586789	0.55333	0.00030999	1.19974
g1264	14.1773	2315	9.28472	1553	10.5824	1982	14.2582	383	14.0504	1198	17.224	1546	9.68452	241	15.2426	423	9.73153	298	10.7708	573	13.8484	719	14.5105	866	11.3258	191	20.3966	342	15.2627	253	21.2407	636	23.0945	910	42.7127	1204	0.812305	0.105405	0.714538	-0.166763	0.913591	-0.0429487	0.708518	0.185886	0.00065204	1.62851
g1265	116.24	11552	70.6536	7193	76.9064	8766	84.1942	1375	83.2163	4319	86.1986	4709	85.0648	1287	81.412	1376	82.1878	1529	116.567	3771	95.5762	3020	115.287	4188	44.0283	450	44.3244	452	45.3099	457	93.8195	1708	109.572	2626	91.0746	1563	0.31356	-0.377154	0.458205	-0.276136	0.870436	0.0674927	9.22195e-05	-1.27706	0.293317	0.396999
g1266	666.469	44708	279.277	19193	296.66	22824	426.095	4696	328.51	11509	431.041	15896	807.047	8241	916.589	10452	938.306	11783	928.269	20269	817.314	17428	671.829	16475	438.877	3027	518.313	3564	460.418	3130	472.741	5809	275.946	4464	407.9	4723	0.519555	-0.393705	0.0644367	0.902563	0.161222	0.714508	0.859107	-0.106059	0.830787	0.132266
g1267	4.39013	1107	6.58899	1702	6.59792	1908	7.49719	311	4.7666	628	3.99841	555	4.63323	178	4.77983	205	4.8573	230	5.23153	430	5.01839	403	4.56477	421	1.93786	51	2.18981	57	1.3613	35	8.25886	382	8.33892	507	3.73206	163	0.324517	-0.440777	0.124895	-0.485681	0.115559	-0.486066	4.25972e-07	-1.95828	0.360153	0.432785
g1268	58.3848	5157	111.889	10123	136.271	13803	148.769	2159	172.817	7971	144.375	7009	215.801	2901	149.14	2239	142.543	2357	136.513	3925	93.2615	2619	116.132	3749	129.867	1179	123.118	1115	107.779	965	40.2527	652	16.3199	348	40.6228	620	0.556397	0.298849	0.256531	0.552133	0.914319	-0.0587824	0.917856	-0.0540971	0.0133297	-1.38866
g1269	19.7698	3651	18.1452	3433	19.6121	4154	28.9666	879	27.6611	2668	26.7014	2711	18.3207	515	17.289	543	15.2307	527	22.1006	1329	20.6025	1210	19.2678	1301	29.8694	567	23.6456	448	23.2686	436	10.7267	363	11.0383	492	10.9566	350	0.201906	0.216908	0.086676	-0.366067	0.516832	-0.133671	0.670088	0.116133	0.0193076	-0.566687
g1270	177.616	5990	196.667	6794	229.039	8858	285.289	1581	311.417	5484	289.302	5363	383.872	1971	256.504	1471	308.067	1945	273.232	2999	180.184	1932	267.073	3292	120.072	417	98.1629	340	124.044	424	94.5181	584	111.009	903	91.1198	531	0.249037	0.24344	0.118308	0.472119	0.962384	0.0176487	1.94542e-06	-1.11276	0.00161924	-0.77613
g1271	55.2789	7066	29.7389	3886	35.8119	5237	30.3174	639	30.438	2032	27.8572	1957	25.0399	489	23.9182	519	25.1281	602	27.7124	1152	32.7968	1335	29.0435	1354	49.415	650	20.6731	273	26.7478	346	25.6951	603	26.547	818	19.9166	440	0.0414468	-0.764648	0.0122115	-0.891925	0.0624207	-0.674119	0.213504	-0.632801	0.208551	-0.508207
g1272	4.03524	61	3.2804	51	1.81797	32	3.12224	8	4.45502	35	2.51589	21	4.10337	10	0	0	3.30335	10	1.68785	9	1.0748	6	3.21076	18	2.51449	4	0	0	1.08463	2	2.10575	6	1.9757	8	0.386615	1	--	--	--	--	--	--	--	--	--	--
g1273	15.466	4799	18.5894	5865	16.8912	6030	17.4477	864	16.1276	2550	21.6644	3446	12.1363	530	13.4719	701	12.9948	668	14.8027	1262	11.2896	1096	12.8727	1446	18.2969	561	13.3213	379	14.2714	423	12.4716	682	11.558	781	8.59952	444	0.376987	-0.259264	0.00134352	-0.690554	0.000401772	-0.729635	0.0523543	-0.55213	0.0713462	-0.496726
g1274	69.4025	10847	40.6224	6504	47.5967	8532	61.1205	1570	59.6199	4867	54.5089	4684	53.6088	1276	62.6556	1665	54.2609	1588	53.7402	2734	52.7421	2621	50.3013	2874	54.4166	875	30.2319	485	39.7928	631	41.118	1178	28.2824	1066	27.7445	749	0.693844	-0.167672	0.855463	-0.077433	0.483488	-0.250138	0.105853	-0.64993	0.241481	-0.467133
[truncated: 9,091 more rows]
