# Supplementary material for: Comparative genomics and transcriptome analysis reveals potential pathogenic mechanisms of Microdochium paspali on seashore paspalum
Source: Front Microbiol. 2023 Sep 15;14:1259241. doi: 10.3389/fmicb.2023.1259241 (PMC10546424; doi:10.3389/fmicb.2023.1259241)
Supplement: Supplementary file 2 [file Data_Sheet_1.ZIP › Supplementary Materials/Table S6.xlsx]

## Sheet: Sheet1
Table S6. Homologs to PHI database in M. paspali genome.
Gene	Protein Accession	PHI Accession	Gene name	UniProt Accession	Pathogen species	E value	Bitscore	Phenotype	Average FPKM
									0 h	6 h	12 h	24 h	36 h	48 h
g2	A0A0K0GLN5	PHI:8992	PXO_RS14605	347	Xanthomonas oryzae	1.1e-22	103	unaffected_pathogenicity	16.0616	23.8786	18.7715	25.5457	47.2067	78.3836
g4	Q96TN6	PHI:256	GAS1	318829	Magnaporthe oryzae	1.12e-83	248	reduced_virulence	0.232134	1.30427	2.82525	2.83054	0.559716	0.5698
g5	Q5XTQ5	PHI:538	FRT1	40559	Botrytis cinerea	1.05e-22	99.8	unaffected_pathogenicity	1.20694	0.669764	0.345305	0.83085	0.142108	0.114579
g6	A4ZGP3	PHI:1161	MgMfs1	1047171	Zymoseptoria tritici	1.72e-52	185	chemistry_target:_sensitivity_to_chemical__unaffected_pathogenicity	0	0	0	0	0	0
g7	Q4WBL9	PHI:4672	AmcA	746128	Aspergillus fumigatus	7.26e-20	86.3	unaffected_pathogenicity	0.0324727	0.140185	0.140468	0.181984	0.107607	0.241605
g10	P10613	PHI:8030__PHI:8187	ERG11__erg11	5476	Candida albicans	9.2e-17	80.9	loss_of_pathogenicity	0.220703	0.468059	2.61933	1.11296	1.98307	0.308898
g11	P15926	PHI:7312	ScpA	1314	Streptococcus pyogenes	6.75e-07	50.1	unaffected_pathogenicity	1.93425	0.889953	8.07715	10.8816	8.143	179.097
g13	I6Y0L1	PHI:3351	mbtE	1773	Mycobacterium tuberculosis	7.48e-16	79.7	reduced_virulence	11.0316	11.5142	8.85023	11.2076	36.7348	8.87185
g15	Q5XTQ4	PHI:541	LIP1	40559	Botrytis cinerea	1.27e-44	160	unaffected_pathogenicity	2.44406	4.70578	3.17428	8.05203	0.6061	1.8281
g18	Q2VF46	PHI:2383	MfCUT1	38448	Monilinia fructicola	8.92e-09	52	increased_virulence_(hypervirulence)	0.71596	1.11636	1.94309	1.00935	2.79215	1.05605
g22	Q6WP49	PHI:438	BcBOT1_(CND5)	40559	Botrytis cinerea	1.3e-50	179	reduced_virulence	1.58898	1.45384	2.06139	2.22789	4.18114	0.0510687
g25	I1RDT9	PHI:5865	Fgsg01806	5518	Fusarium graminearum	2.7e-55	185	unaffected_pathogenicity	18.7157	204.314	163.167	90.8438	191.087	14.2681
g29	I1SAX2	PHI:1864	GzZC179	5518	Fusarium graminearum	1.87e-102	316	unaffected_pathogenicity	12.7854	14.9657	14.093	11.6139	18.5874	2.24477
g34	I1RHL8	PHI:5876	Fgsg03277	5518	Fusarium graminearum	1.34e-41	150	unaffected_pathogenicity	5.39831	13.4068	5.93159	9.88782	5.16235	12.4279
g40	L7NCS1	PHI:8053	Pc11951	4784	Phytophthora capsici	1.93e-17	80.5	effector_(plant_avirulence_determinant)	0.148439	0.075231	0	0.0671297	11.0453	0.519683
g45	I1RFX8	PHI:1574	GzOB014	5518	Fusarium graminearum	0	1380	lethal	26.4539	45.732	30.4595	35.5071	32.1816	8.68074
g49	P99075	PHI:6903	FbaA	1280	Staphylococcus aureus	7.84e-31	115	reduced_virulence	26.1586	13.4073	18.7371	16.7817	34.9191	25.2588
g56	G2XIG8	PHI:7173	HiC-15	27337	Verticillium dahliae	1.1e-79	256	reduced_virulence	0.257897	0.875773	1.18967	2.90265	21.8875	19.2086
g58	G4MRB0	PHI:815	MGG_04685	318829	Magnaporthe oryzae	0	642	reduced_virulence	16.7552	22.8183	14.0469	17.3504	15.2489	8.90123
g59	G4N740	PHI:4024	MoST1	318829	Magnaporthe oryzae	7.44e-164	475	unaffected_pathogenicity	38.1814	65.1549	85.046	98.6666	43.9092	27.1132
g60	J9VIH5	PHI:3455	Apt1	5207	Cryptococcus neoformans	1.05e-37	144	reduced_virulence	14.0261	29.2474	35.498	29.9474	20.6848	10.2056
g61	B9XXL6	PHI:8011	rhpa	210	Helicobacter pylori	5.42e-82	264	reduced_virulence	48.2294	41.3519	46.6726	69.4139	18.8834	50.0063
g62	I1S2J9	PHI:3924__PHI:8224__PHI:9036	FgABC1__Fg10995__fgm5_(FGSG_10995)	5518	Fusarium graminearum	0	738	reduced_virulence	0.133432	0.507416	0.627472	1.29635	0.927434	0.949372
g63	A0A0L9JQ40	PHI:6892	iscU	28901	Salmonella enterica	2.21e-57	174	reduced_virulence	783.771	583.575	604.877	642.662	245.595	409.179
g65	Q59VQ3	PHI:262	MAD2	5476	Candida albicans	2.37e-53	169	reduced_virulence	36.5635	46.0307	38.8526	33.9496	37.9279	27.0254
g67	B2SI02	PHI:1139	raxQ	347	Xanthomonas oryzae	5.08e-07	50.8	increased_virulence_(hypervirulence)	62.1314	40.4415	32.712	37.6906	26.2684	29.9656
g68	G4N3M5	PHI:5602	FZC12	318829	Magnaporthe oryzae	7.29e-25	106	unaffected_pathogenicity	18.2731	34.3105	29.6222	34.3523	28.4042	19.5033
g69	Q99324	PHI:191	TOM1	39703	Septoria lycopersici	4.02e-44	169	unaffected_pathogenicity	12.6788	23.8649	24.6376	30.0289	14.6965	7.65857
g70	G4N7H6	PHI:5631	FZC36	318829	Magnaporthe oryzae	3.99e-51	183	unaffected_pathogenicity	21.5872	27.8497	29.3091	22.821	12.9178	6.16708
g72	J9N0G7	PHI:1105	FOXG_08661	5507	Fusarium oxysporum	2.29e-16	75.9	unaffected_pathogenicity	14.0501	51.1981	79.46	53.5721	15.1805	3.08654
g73	A0A290WHN4	PHI:7704	VEDA_05194	27337	Verticillium dahliae	2.28e-25	102	reduced_virulence__unaffected_pathogenicity	1.01682	20.3949	17.9586	19.5238	6.80347	16.3998
g74	I1RIS2	PHI:5353	Famfs1	282267	Fusarium asiaticum	1.96e-46	170	reduced_virulence	23.0372	28.2368	27.1472	24.3288	18.3032	15.7972
g76	J9N0G7	PHI:1105	FOXG_08661	5507	Fusarium oxysporum	2.51e-54	176	unaffected_pathogenicity	128.063	155.024	169.525	117.79	74.4705	131.707
g81	I1RZM2	PHI:1318	GzBrom003	5518	Fusarium graminearum	5.59e-68	213	unaffected_pathogenicity	20.5935	21.0106	12.0777	16.8313	15.8913	9.42529
g82	Q4WQK8	PHI:6111	CpcB	746128	Aspergillus fumigatus	0	606	reduced_virulence	1174.03	928.559	834.712	654.033	473.097	556.235
g83	I1RL30	PHI:1094	FGSG_04610	5518	Fusarium graminearum	1.45e-113	347	unaffected_pathogenicity	14.1171	14.9339	12.4679	21.5641	21.9688	20.3081
g84	I1R983	PHI:1992	GzZC307	5518	Fusarium graminearum	2.15e-35	139	unaffected_pathogenicity	6.69718	6.53928	3.81811	6.37514	6.69391	5.48323
g86	A0A016PTV5	PHI:5393	GLX	5518	Fusarium graminearum	9.22e-14	71.2	reduced_virulence	2.98295	5.33307	4.86372	5.76246	5.8102	7.43524
g89	G4MRA3	PHI:2189	MoGIS2	318829	Magnaporthe oryzae	6.88e-113	323	reduced_virulence	144.887	170.95	119.057	109.372	105.43	63.6194
g90	G2X5W3	PHI:8559	SOM1_(VDAG_JR2_Chr1g09120a)	27337	Verticillium dahliae	0	606	loss_of_pathogenicity__reduced_virulence	161.757	124.427	124.376	134.376	105.781	102.462
g92	G4MUR7	PHI:4475	MoTup1	318829	Magnaporthe oryzae	1.02e-22	97.4	loss_of_pathogenicity	45.2984	43.8833	36.6973	34.8684	28.0022	22.4208
g100	G4N2X9	PHI:5189	MoLDS1	318829	Magnaporthe oryzae	0	1245	reduced_virulence	20.5265	56.1968	51.9082	87.0706	59.5296	230.754
g101	Q5XTQ5	PHI:538	FRT1	40559	Botrytis cinerea	1.02e-28	118	unaffected_pathogenicity	0.0544397	0.071598	0.137727	0.899304	0.987239	2.45188
g102	P0AC26	PHI:3597	NirC	562	Escherichia coli	8.79e-17	76.6	reduced_virulence	0.197522	0.447288	0.94075	4.66824	0.773118	4.36426
g104	F9XQ63	PHI:8597	ZtPks8	1047171	Zymoseptoria tritici	0	1267	unaffected_pathogenicity	0.116031	0.0151793	0.0830927	0.0245133	0.022538	0.300447
g106	P00722	PHI:6268	lacZ	562	Escherichia coli	5.02e-07	50.8	reduced_virulence	2.1392	4.74187	5.3467	5.93204	24.317	41.5102
g107	I1S018	PHI:1689	GzZC004	5518	Fusarium graminearum	1.81e-52	185	unaffected_pathogenicity	9.75731	8.0124	5.58694	7.71986	9.94035	7.22589
g109	E9EJG5	PHI:7756	Mrpct_(MAA_00035)	568076	Metarhizium robertsii	0	541	reduced_virulence	99.4031	89.0625	81.0083	86.6562	103.133	214.957
g112	J9VQL2	PHI:3529	VTC4	5207	Cryptococcus neoformans	7.15e-30	113	increased_virulence_(hypervirulence)	196.006	280.049	278.979	234.818	146.025	203.333
g116	I1RZZ5	PHI:1415	GzC2H082	5518	Fusarium graminearum	5.85e-49	179	unaffected_pathogenicity	10.7442	10.6555	24.8022	21.5984	15.3424	4.73609
g117	G4MNE3	PHI:3174	MoSip2	318829	Magnaporthe oryzae	7.65e-07	49.7	loss_of_pathogenicity	90.3723	119.973	125.749	129.638	223.729	233.147
g119	Q4D3W2	PHI:2575__PHI:2596	DHOD	5693	Trypanosoma cruzi	1.64e-15	75.1	lethal	5.39073	8.85018	5.54904	4.76221	3.91178	2.2919
g123	A4ZGP3	PHI:1161	MgMfs1	1047171	Zymoseptoria tritici	8e-31	125	chemistry_target:_sensitivity_to_chemical__unaffected_pathogenicity	6.21225	26.5254	32.1407	49.7701	23.6396	20.573
g124	I1RGX7	PHI:5834	Fgsg03009	5518	Fusarium graminearum	1.84e-35	137	unaffected_pathogenicity	7.90906	14.6438	10.463	15.8848	16.9653	16.958
g129	T2BNJ5	PHI:3415	Fre2	5207	Cryptococcus neoformans	8.21e-31	125	reduced_virulence	1.86138	23.8273	64.6109	142.972	6.36922	85.2416
g131	G4NEK6	PHI:2029	TGL2	318829	Magnaporthe oryzae	2.82e-117	341	unaffected_pathogenicity	14.2396	42.767	41.2225	37.6254	74.082	97.1842
g132	A0A068B0X0	PHI:7257	Rs-scp-1	46012	Radopholus similis	4.88e-36	139	reduced_virulence	48.7046	60.5428	63.066	65.1767	38.8377	30.4861
g133	I1S004	PHI:1680	GzMIZ002	5518	Fusarium graminearum	7.92e-49	172	unaffected_pathogenicity	9.74118	14.6676	14.9228	15.4136	16.2542	10.5652
g137	Q9P872	PHI:440	PMR1	5476	Candida albicans	2.75e-92	314	reduced_virulence	19.7993	68.2547	26.9483	38.4864	37.6056	50.1144
g138	I1RHI8	PHI:6121	FGSG_03243	5518	Fusarium graminearum	2.4e-111	340	reduced_virulence	0.459305	0.23609	0.31234	0.185611	0.426711	0.431478
g140	G4MQZ2	PHI:2038	Mir1	318829	Magnaporthe oryzae	1.06e-08	53.9	unaffected_pathogenicity	37.1121	45.6421	38.3023	39.5954	56.0891	33.2498
g146	Q4I8B6	PHI:1675	GzDHHC003	5518	Fusarium graminearum	2.42e-18	81.6	unaffected_pathogenicity	33.4318	56.4569	52.4766	44.8215	58.0135	24.6568
g147	G4MUR7	PHI:4475	MoTup1	318829	Magnaporthe oryzae	1.32e-21	96.3	loss_of_pathogenicity	32.1594	28.4313	27.8143	29.8162	19.3021	14.0051
g148	I1RBU0	PHI:1632	GzWing004	5518	Fusarium graminearum	2.79e-31	128	unaffected_pathogenicity	7.84428	9.15304	6.96491	5.48171	5.73053	2.03861
g151	Q8Y0J2	PHI:5271	fabG1	305	Ralstonia solanacearum	9.44e-31	113	lethal	3.94635	7.58476	8.28094	6.87814	10.9968	2.62742
g153	I1RM25	PHI:1579	GzOB019	5518	Fusarium graminearum	1.06e-44	175	unaffected_pathogenicity	13.7651	13.4324	12.3274	12.3376	14.6612	34.1361
g154	Q4WK03	PHI:2544	PAB1	746128	Aspergillus fumigatus	7.7e-10	60.8	lethal	18.3116	25.106	21.6428	24.6004	21.8733	25.5755
g155	Q4WIQ3	PHI:3277	gnoA	746128	Aspergillus fumigatus	2.73e-17	81.3	unaffected_pathogenicity	0.173162	1.71213	2.46332	6.69531	90.2798	90.5359
g158	Q8Y0J2	PHI:5271	fabG1	305	Ralstonia solanacearum	1.75e-36	128	lethal	10.7337	12.9156	11.6057	11.2221	25.3004	10.7924
g160	I1RZN4	PHI:1753	GzZC068	5518	Fusarium graminearum	0	712	unaffected_pathogenicity	4.13328	3.55732	3.68783	4.29254	4.12263	3.51888
g162	G4MRB4	PHI:4491	SHM	318829	Magnaporthe oryzae	0	819	reduced_virulence	121.902	125.378	118.022	107.039	146.399	71.3912
g168	A3M1G3	PHI:7860	RpoB	470	Acinetobacter baumannii	6.88e-26	114	reduced_virulence	48.3162	50.6975	44.781	45.4721	42.4932	32.7585
g171	G4N7U7	PHI:8629	MoAbp1_(MGG_06358)	318829	Magnaporthe oryzae	1.12e-11	67	reduced_virulence	74.4138	49.484	44.565	48.7199	51.3043	52.7542
g173	I1RZ94	PHI:1649	GzWing021	5518	Fusarium graminearum	2.47e-94	277	unaffected_pathogenicity	72.4444	106.394	103.911	71.7353	59.6002	23.9614
g174	A0A0U5BRC2	PHI:7866	Lon	346	Xanthomonas citri	1.9e-147	456	increased_virulence_(hypervirulence)__reduced_virulence__unaffected_pathogenicity	343.24	104.191	57.3846	53.1177	58.68	48.3714
g175	G4MNK1	PHI:5470	MoNgt1	318829	Magnaporthe oryzae	0	556	reduced_virulence	28.9481	24.4401	17.6237	19.5593	13.8462	7.89857
g177	G4MYZ2	PHI:2078	Moatg10	318829	Magnaporthe oryzae	1.71e-99	288	loss_of_pathogenicity	18.9761	24.9272	23.1868	18.0778	17.2406	7.77497
g179	C4YFX2	PHI:211__PHI:6806	CaTUP1__tup1	5476	Candida albicans	2.43e-06	47.4	reduced_virulence	127.765	180.194	161.337	130.838	183.1	158.767
g181	G4N7U4	PHI:6634	MoDnm1	318829	Magnaporthe oryzae	0	1237	reduced_virulence	40.1063	42.0107	41.8313	44.1467	43.838	63.7293
g184	E2GL14	PHI:2334	BcNma	40559	Botrytis cinerea	0	1533	reduced_virulence	23.9833	28.918	27.8682	24.4436	24.5155	23.0062
g185	J9VQQ5	PHI:7208	mlh1	5207	Cryptococcus neoformans	0	581	unaffected_pathogenicity	5.42967	5.12246	2.86617	3.53925	7.31002	3.33743
g188	Q8Y8N0	PHI:6510__PHI:7620	CshA__Lmo0866	1639	Listeria monocytogenes	9.28e-71	241	unaffected_pathogenicity__increased_virulence_(hypervirulence)	17.4352	12.0671	12.7501	17.4339	8.21007	12.9753
g195	I1RR00	PHI:1228	FGSG_06502	5518	Fusarium graminearum	7.91e-13	67.8	lethal	22.248	22.4705	22.3001	23.6475	9.38688	17.3273
g197	E0SDK2	PHI:8574	cysJ_(Dda3937_00209)	204038	Dickeya dadantii	5.04e-55	196	reduced_virulence	387.698	234.201	293.576	359.662	129.528	269.614
g198	N4VBG2	PHI:6970	copag1	5465	Colletotrichum orbiculare	0	3143	reduced_virulence	14.5594	9.41895	8.80793	11.5931	6.60292	6.47923
g203	A5F6S0	PHI:4108	fadD	666	Vibrio cholerae	9.04e-26	110	reduced_virulence__unaffected_pathogenicity	151.238	92.3558	78.4595	73.1157	114.882	106.86
g204	Q6FLU4	PHI:2560	CNB1	5478	Candida glabrata	1.16e-22	87.8	reduced_virulence	80.1431	127.519	135.762	159.684	217.534	202.672
g206	G4MTF9	PHI:2205	JmjC_domain-containing_protein_5_[GH10_family]	318829	Magnaporthe oryzae	5.57e-166	479	reduced_virulence	3.64981	7.86911	6.21599	5.20603	8.00259	2.2837
g208	I1RM25	PHI:1579	GzOB019	5518	Fusarium graminearum	0	1752	unaffected_pathogenicity	18.1193	14.76	12.7007	13.2375	11.8429	8.83188
g210	J4UPL6	PHI:5394	mas5	176275	Beauveria bassiana	1.76e-10	62	loss_of_pathogenicity	22.2178	25.5231	26.9547	26.531	29.966	26.3325
g211	G4MTG9	PHI:8734	MoLeu1_(MGG_01553)	318829	Magnaporthe oryzae	0	1212	loss_of_pathogenicity	45.1355	51.8707	36.2749	58.921	158.441	102.424
g219	I1RNS1	PHI:355	GzmetE	5518	Fusarium graminearum	0	739	reduced_virulence	29.0228	35.1654	27.4923	31.6227	42.201	25.2593
g222	Q0U2A0	PHI:2255	Abd1	13684	Parastagonospora nodorum	1.86e-62	204	unaffected_pathogenicity	10.0461	32.4073	16.5853	17.0819	8.90059	8.85787
g223	I1S2F2	PHI:1500	GzHMG032	5518	Fusarium graminearum	8.08e-29	123	unaffected_pathogenicity	19.2828	19.3264	10.7253	9.48925	16.4194	4.68996
g226	Q8Y755	PHI:7619	Lmo1450	1639	Listeria monocytogenes	2.06e-49	177	increased_virulence_(hypervirulence)	120.53	64.9359	83.4568	93.9922	20.8428	62.1618
g227	G4N008	PHI:5395	MoSec62	318829	Magnaporthe oryzae	8.76e-139	400	reduced_virulence	120.802	96.7633	116.979	110.246	74.2618	54.4828
g229	J9VHR6	PHI:3236	Aph1	5207	Cryptococcus neoformans	2.06e-50	179	reduced_virulence	24.6815	28.447	24.3098	30.9307	24.5909	25.3836
g231	Q02RX2	PHI:3915	SuhB	287	Pseudomonas aeruginosa	7.27e-30	112	loss_of_pathogenicity	35.9415	74.2121	62.374	51.9643	74.8809	44.5992
g233	I1RIS2	PHI:5353	Famfs1	282267	Fusarium asiaticum	3.74e-121	366	reduced_virulence	22.4869	3.24593	5.46622	5.77675	3.92314	6.09648
g234	G4MS40	PHI:811	MGG_10510	318829	Magnaporthe oryzae	4.37e-134	382	reduced_virulence	72.5854	316.433	265.065	264.92	44.5659	40.0363
g235	G4MSX7	PHI:772__PHI:797	MGG_01481	318829	Magnaporthe oryzae	0	521	loss_of_pathogenicity__reduced_virulence	17.0842	12.1047	11.7041	12.2466	19.5418	8.48257
g236	I1RMC1	PHI:1678	GzGRF	5518	Fusarium graminearum	5.87e-169	477	unaffected_pathogenicity	1.431	2.0528	1.25313	1.62507	2.17591	2.50666
g240	I1RMD1	PHI:1958	GzZC273	5518	Fusarium graminearum	0	963	unaffected_pathogenicity	8.38326	9.71441	9.81675	10.5585	12.4421	8.58547
g241	I1RIS2	PHI:5353	Famfs1	282267	Fusarium asiaticum	9.06e-85	272	reduced_virulence	2.12308	8.83757	6.66451	6.81589	6.1371	5.00432
g247	G4NCI6	PHI:6612	Mocapn9	318829	Magnaporthe oryzae	8.54e-22	95.9	unaffected_pathogenicity__reduced_virulence	43.7524	27.0732	29.2764	26.8813	40.7044	27.1345
g249	I1RQ67	PHI:1255	FGSG_06206	5518	Fusarium graminearum	0	733	unaffected_pathogenicity	53.0099	52.9315	77.8068	60.2411	63.7184	49.255
g251	G9JLA8	PHI:3378	Plegl1	285811	Pseudopyrenochaeta lycopersici	3.38e-18	81.6	unaffected_pathogenicity	6.12406	15.5493	6.823	4.98012	23.0077	2.74114
g254	I1RYV4	PHI:1449	GzGATA007	5518	Fusarium graminearum	9.29e-138	409	unaffected_pathogenicity	12.5222	23.9491	27.0148	35.5713	22.9946	29.2055
g256	Q6QIY0	PHI:2382	Upa2	5270	Ustilago maydis	0	573	unaffected_pathogenicity	184.875	223.12	204.204	172.573	217.691	157.609
g260	I1S0N5	PHI:1552	GzMyb016	5518	Fusarium graminearum	2.71e-20	94.7	unaffected_pathogenicity	3.03511	6.20979	5.16781	6.13027	7.66144	17.2997
g270	I1RYY6	PHI:6094	FgVps17	5518	Fusarium graminearum	0	782	reduced_virulence	38.0033	42.3941	41.9339	39.7071	68.5114	50.7624
g271	Q4WGR1	PHI:2541	OLE1	746128	Aspergillus fumigatus	0	744	lethal	827.266	1058.83	729.093	912.503	80.5289	214.196
g276	G4MSQ8	PHI:5686	FZC82	318829	Magnaporthe oryzae	1.71e-45	164	unaffected_pathogenicity	14.7327	3.74334	11.2216	7.00417	4.97493	1.79822
g277	I1S0N5	PHI:1552	GzMyb016	5518	Fusarium graminearum	5.21e-19	91.3	unaffected_pathogenicity	68.096	18.7249	17.6983	19.4124	26.522	21.9019
g283	I1RQ27	PHI:1914	GzZC229	5518	Fusarium graminearum	0	591	unaffected_pathogenicity	31.0925	17.9867	15.9898	16.7078	19.2902	12.405
g286	Q2YPX3	PHI:8922	lon	235	Brucella abortus	1.14e-173	529	unaffected_pathogenicity__reduced_virulence	40.7078	41.371	37.7386	43.3667	45.1294	48.9889
g287	I1S7R2	PHI:1275	FGSG_12887	5518	Fusarium graminearum	0	553	unaffected_pathogenicity	97.042	105.618	41.3861	61.8652	48.7022	56.1435
g289	I1RZF2	PHI:1524	GzHOMEL033	5518	Fusarium graminearum	7.59e-63	216	unaffected_pathogenicity	5.9441	7.52185	4.9833	6.05972	8.09702	2.3886
g290	I1RE51	PHI:1542	GzMyb006	5518	Fusarium graminearum	0	862	unaffected_pathogenicity	88.2324	73.318	62.0485	57.0751	54.4863	26.1951
g291	A0A0F6AZ26	PHI:7212	STM14_1003	28901	Salmonella enterica	2.95e-86	261	reduced_virulence	122.355	118.587	96.3916	104.667	289.253	110.022
g294	I1RE55	PHI:1616	GzssDB001	5518	Fusarium graminearum	4.45e-95	323	unaffected_pathogenicity	5.66369	9.59919	6.5915	8.47502	10.8534	6.86968
g300	I1RAI5	PHI:1319	GzbZIP001	5518	Fusarium graminearum	0	712	reduced_virulence	261.106	222.236	137.604	173.324	276.099	167.861
g303	I1RC15	PHI:1633	GzWing005	5518	Fusarium graminearum	1.97e-72	228	unaffected_pathogenicity	62.7313	50.5827	57.1757	54.5482	57.4837	68.843
g306	I1RE58	PHI:443	CBL1	5518	Fusarium graminearum	0	732	reduced_virulence	31.0642	36.4083	32.0208	44.5921	57.9908	32.5761
g307	I1RE60	PHI:1481	GzHMG013	5518	Fusarium graminearum	1.94e-79	253	unaffected_pathogenicity	12.3522	12.7782	7.97775	9.02408	9.85403	3.60384
g308	Q5EMY3	PHI:860	MSP1	318829	Magnaporthe oryzae	0	595	reduced_virulence	47.6056	54.8149	45.4751	51.7382	52.8654	30.8177
g313	G4MUR7	PHI:4475	MoTup1	318829	Magnaporthe oryzae	7.49e-30	124	loss_of_pathogenicity	21.84	12.4962	17.5728	24.1587	7.87778	16.5976
g317	I1RQ34	PHI:1377	GzC2H040	5518	Fusarium graminearum	1.62e-128	393	unaffected_pathogenicity	141.146	166.868	203.932	243.463	87.2005	183.388
g318	I1RQ34	PHI:1377	GzC2H040	5518	Fusarium graminearum	6.69e-137	414	unaffected_pathogenicity	156.088	112.934	135.93	177.351	56.7211	124.935
g322	Q8TGB2	PHI:259	GPI7	5476	Candida albicans	4.76e-10	61.6	reduced_virulence	32.9028	28.1296	25.1015	26.978	26.3329	20.6355
g327	I1RE63	PHI:743	ARG2	5518	Fusarium graminearum	0	535	reduced_virulence	21.8196	37.1956	30.8017	47.9468	108.797	110.39
g328	Q59ZX1	PHI:3512	SET3	5476	Candida albicans	1.8e-10	63.2	reduced_virulence	43.8791	47.3268	43.1604	57.296	53.9461	64.0134
g329	Q4X146	PHI:2515	ALG7	746128	Aspergillus fumigatus	0	582	lethal	25.1895	16.5665	13.0746	14.5172	11.8747	8.46136
g330	A7U5U4	PHI:2058	LHS1	318829	Magnaporthe oryzae	6.98e-33	134	reduced_virulence	438.42	258.795	229.836	193.271	149.464	133.909
g334	I1RE76	PHI:1571	GzOB011	5518	Fusarium graminearum	8.37e-90	257	unaffected_pathogenicity	1441.53	1508.6	1624.2	1154.76	1073.02	802.992
g338	I1RE80	PHI:3037	FgERG5A	5518	Fusarium graminearum	0	800	reduced_virulence	257.844	428.569	301.793	309.655	104.987	51.0277
g340	G4MLK2	PHI:8040__PHI:8047	Mouba2__Uba2	318829	Magnaporthe oryzae	8.6e-41	159	reduced_virulence	106.158	108.242	113.63	93.9276	170.29	74.9047
g346	Q8TFN4	PHI:1056	CgCHSV	31870	Colletotrichum graminicola	0	2933	reduced_virulence	115.783	99.8441	119.931	107.034	65.7273	61.8482
g347	G4XVC0	PHI:2302	CHS5	318829	Magnaporthe oryzae	0	2581	loss_of_pathogenicity	111.051	90.4989	126.715	112.18	73.8069	92.7036
g348	G4MSK7	PHI:7149	Moglo3	318829	Magnaporthe oryzae	3.27e-20	90.1	reduced_virulence	87.1578	66.1037	44.8314	38.539	45.6788	29.5376
g349	A0A0F6AZ25	PHI:7211	STM14_1002	28901	Salmonella enterica	8.8e-74	224	reduced_virulence	161.624	108.458	97.3289	105.997	265.738	121.435
g350	E0SH08	PHI:8577	carA_(Dda3937_01390)	204038	Dickeya dadantii	1.91e-83	260	reduced_virulence	131.11	116.398	122.38	141.802	99.8849	72.6349
g359	G4MSY9	PHI:8648	Poime4_(MGG_01492)	318829	Magnaporthe oryzae	1.42e-82	254	reduced_virulence	2.46647	5.074	4.66448	5.57629	6.84583	8.17701
g363	N1JK84	PHI:2896	BEC1005	34373	Blumeria graminis	8.69e-41	145	reduced_virulence	93.3994	213.427	287.564	362.853	99.7435	376.782
g367	Q4X1I3	PHI:2545	TIF35	746128	Aspergillus fumigatus	7.06e-115	331	lethal	234.628	216.195	194.645	171.456	117.949	123.125
g369	A7U5U4	PHI:2058	LHS1	318829	Magnaporthe oryzae	1.7e-21	97.8	reduced_virulence	754.289	301.114	369.414	304.403	84.6744	219.663
g370	Q96WM9	PHI:552	BcLCC2	40559	Botrytis cinerea	4.91e-48	179	unaffected_pathogenicity	23.0606	25.7477	17.4969	14.5123	22.6726	9.83551
g373	G4NF65	PHI:3061__PHI:4055	MoRga1__Rga1	318829	Magnaporthe oryzae	0	1244	unaffected_pathogenicity	34.7101	33.4725	24.619	27.7695	23.9814	14.2928
g377	B5F7U8	PHI:8862	LeuB	28901	Salmonella enterica	6.52e-44	154	reduced_virulence	203.832	222.196	229.564	193.451	278.527	133.04
g379	G4NIB5	PHI:812	MGG_10702	318829	Magnaporthe oryzae	1.7e-55	189	reduced_virulence	73.6449	49.4482	29.9692	33.5844	31.373	41.134
g383	G4MT75	PHI:3312	gta1	318829	Magnaporthe oryzae	0	580	reduced_virulence	14.5887	13.0308	15.6819	17.8366	6.97156	11.0703
g385	G4N740	PHI:4024	MoST1	318829	Magnaporthe oryzae	2.91e-109	335	unaffected_pathogenicity	585.745	448.756	403.932	625.743	377.937	225.94
g387	G4MVC4	PHI:5082	MoAcat1	318829	Magnaporthe oryzae	0	708	reduced_virulence	131.777	87.9085	66.5875	56.5543	216.857	90.9557
g388	G4MVC5	PHI:6927	MoRAD6	318829	Magnaporthe oryzae	1.29e-99	280	reduced_virulence	123.64	148.602	119.333	111.393	106.168	75.1215
g389	P87199	PHI:465	KIN2	5270	Ustilago maydis	0	969	reduced_virulence	43.9995	53.3988	30.6711	30.5763	31.3075	16.2153
g392	Q9P304	PHI:199	AOX1	5499	Passalora fulva	2.21e-38	149	reduced_virulence	0.646626	0.757845	0.499539	0.696037	3.59459	0.778025
g396	C6ZRH8	PHI:2976	CgOPT1	474922	Colletotrichum gloeosporioides	9.02e-145	449	reduced_virulence	14.6228	17.299	22.452	19.9862	20.753	17.1551
g397	A0A1D9Q1W2	PHI:8813	SsC6TF1_(Sscle04g036970)	5180	Sclerotinia sclerotiorum	8.15e-13	63.9	reduced_virulence	0.362635	1.03065	0.551047	0.931811	0.112725	0.629681
g400	Q8ZQE4	PHI:3928	MacB	28901	Salmonella enterica	1.1e-12	69.7	reduced_virulence	2.70982	1.56914	2.09831	3.85274	3.02259	3.26888
g407	I1RMA5	PHI:4041	spt3	5518	Fusarium graminearum	9.37e-158	442	reduced_virulence	20.6985	25.1839	24.7417	23.7534	26.2845	10.6468
g410	I1RQ92	PHI:1487	GzHMG019	5518	Fusarium graminearum	0	744	unaffected_pathogenicity	11.8229	15.3823	10.4171	9.98322	5.04715	3.12777
g412	I1RZ37	PHI:1237	FGSG_09660	5518	Fusarium graminearum	0	1661	lethal	53.9534	59.9363	46.8418	46.1228	69.893	37.6693
g415	I1RMV6	PHI:1222	FGSG_05306	5518	Fusarium graminearum	0	1850	lethal	22.9082	15.2672	12.6422	13.5725	17.4028	7.40963
g416	B0JFC8	PHI:2304	BCFHG1	40559	Botrytis cinerea	5.2e-39	145	unaffected_pathogenicity	102.587	56.9069	54.9273	81.4749	18.3045	28.6198
g422	I1RM35	PHI:1580	GzOB020	5518	Fusarium graminearum	1.29e-168	476	unaffected_pathogenicity	137.384	90.9569	98.986	88.7989	79.1164	80.5917
g424	Q6PWQ1	PHI:2510	msdS/AfmsdC	746128	Aspergillus fumigatus	4.06e-50	181	unaffected_pathogenicity	21.7157	12.3967	9.51536	11.7954	10.8474	8.8847
g425	A0A0H2XHD4	PHI:6628	bcaP	1280	Staphylococcus aureus	8.48e-11	62.8	unaffected_pathogenicity__reduced_virulence	12.9715	19.2093	23.5584	26.7658	38.478	10.9929
g431	I1RCB7	PHI:1567	GzOB007	5518	Fusarium graminearum	5.85e-109	306	unaffected_pathogenicity	72.9642	76.4018	55.0692	62.0221	51.0247	36.0583
g434	I1RA77	PHI:1986	GzZC301	5518	Fusarium graminearum	0	605	unaffected_pathogenicity	8.07447	23.3718	11.6865	24.508	18.0435	33.5729
g435	Q4WNE1	PHI:4017	CfmC	746128	Aspergillus fumigatus	5.17e-10	53.9	unaffected_pathogenicity	40.4801	71.8256	57.2166	77.9366	114.176	104.111
g436	Q6FV98	PHI:6626	CgTpo1_2	5478	Candida glabrata	1.38e-16	80.9	reduced_virulence	29.1318	48.7713	32.3274	38.6188	53.7111	28.2453
g438	A0A076ZMY5	PHI:7520	VK055_1952	573	Klebsiella pneumoniae	1.79e-56	195	unaffected_pathogenicity	109.516	59.6917	35.3173	37.8905	163.652	42.3551
g439	J4KQD8	PHI:6875	BbVmaH	176275	Beauveria bassiana	0	634	reduced_virulence	164.153	90.2615	110.386	96.2421	118.989	84.5666
g442	I1RC52	PHI:6092	FgVps26	5518	Fusarium graminearum	0	602	reduced_virulence	67.2531	72.7658	71.7757	63.0674	79.2285	52.3811
g448	I1RE83	PHI:1288__PHI:6300	FGSG_01963__FgPDK1	5518	Fusarium graminearum	0	589	unaffected_pathogenicity__reduced_virulence	33.4729	33.0429	23.9978	30.8453	46.1387	33.93
g449	Q4WNM3	PHI:2552	NOP4	746128	Aspergillus fumigatus	1.36e-10	60.5	lethal	410.519	491.776	303.759	282.625	156.476	175.52
g450	E0SDK2	PHI:8574	cysJ_(Dda3937_00209)	204038	Dickeya dadantii	1.8e-20	94	reduced_virulence	4.02177	3.909	3.40735	5.50088	12.1365	7.32439
g451	G4MVB6	PHI:891	MGG_01748	318829	Magnaporthe oryzae	9.16e-96	318	reduced_virulence	15.6069	20.2804	32.3796	30.4182	42.7434	12.922
g453	I1REJ1	PHI:1662	GzCCHC002	5518	Fusarium graminearum	5.13e-35	139	unaffected_pathogenicity	4.65602	11.1564	5.78662	10.0902	14.7105	33.0417
g454	G2WS91	PHI:3208	VdMsb	27337	Verticillium dahliae	9.21e-98	325	reduced_virulence	232.615	233.896	202.358	175.336	104.34	61.6467
g455	Q2LK92	PHI:548__PHI:2305	BcPIC5__BcFKBP12	40559	Botrytis cinerea	5.22e-46	142	reduced_virulence__unaffected_pathogenicity__increased_virulence_(hypervirulence)	468.026	851.685	759.739	746.735	959.505	870.38
g456	G4MZY1	PHI:2034	MFP1	318829	Magnaporthe oryzae	0	1388	reduced_virulence	50.6349	48.6541	63.3271	86.3975	292.782	109.715
g461	C4YFX2	PHI:211__PHI:6806	CaTUP1__tup1	5476	Candida albicans	8.39e-09	57.4	reduced_virulence	23.2558	14.0327	17.2918	21.2339	8.19084	19.3276
g466	I1RJE6	PHI:5790	Fgsg03962	5518	Fusarium graminearum	4.55e-111	333	unaffected_pathogenicity	21.0465	24.1066	37.4545	33.2102	25.8354	16.9959
g471	Q6D000	PHI:2694	rsmB	29471	Pectobacterium atrosepticum	3.76e-06	48.1	loss_of_pathogenicity__reduced_virulence	46.182	27.5246	32.9065	34.7416	19.1404	23.325
g473	E9F2M8	PHI:7757	Mrpem_(MAA_06426)	568076	Metarhizium robertsii	0	1341	unaffected_pathogenicity	141.796	59.8327	46.5939	43.7467	43.8979	27.9727
g474	Q9P8P2	PHI:228__PHI:2843__PHI:7231__PHI:7259__PHI:9057	PLB1__CnPlb1__plb1	5207	Cryptococcus neoformans	9.12e-16	79.3	reduced_virulence	25.1156	11.614	17.4609	16.4968	19.3435	21.8716
g477	Q4WYU7	PHI:2528	SLY1	746128	Aspergillus fumigatus	4.5e-15	77	lethal	54.3447	53.2607	39.8842	43.4138	39.8237	27.3941
g479	I1S2J3	PHI:9041	fgm9_(FGSG_10989)	5518	Fusarium graminearum	4.52e-11	62	reduced_virulence	42.4856	47.7776	47.4599	44.2641	28.4638	22.9512
g480	G2XE04	PHI:7873	VdSec22	27337	Verticillium dahliae	3.11e-06	44.7	reduced_virulence	52.386	58.3121	92.2725	80.3944	107.164	115.265
g486	Q4IQT8	PHI:1618	GzFET5	5518	Fusarium graminearum	3.31e-43	149	unaffected_pathogenicity	20.6262	24.9109	20.834	20.2731	21.8754	14.3448
g490	M1RXP4	PHI:4165	ALG3	318829	Magnaporthe oryzae	0	512	reduced_virulence	21.4311	35.8109	23.2173	27.521	24.3321	19.6361
g491	I1RZ35	PHI:1598	GzOB038	5518	Fusarium graminearum	8.73e-58	174	reduced_virulence	20.02	26.2284	26.2934	23.4706	23.5027	14.6517
g494	Q4WHH1	PHI:2547	ESF1	746128	Aspergillus fumigatus	3.12e-160	478	lethal	18.2657	9.26511	15.2529	16.6007	5.02011	13.8775
g495	I1RE91	PHI:8925	FgPLD2_(FGSG_01973)	5518	Fusarium graminearum	0	630	unaffected_pathogenicity	123.513	98.692	120.065	121.814	173.137	186.059
g501	A0A2P1E328	PHI:7712	CgRGS1	474922	Colletotrichum gloeosporioides	0	887	reduced_virulence	125.34	96.9147	143.675	178.699	58.7431	48.625
g505	Q56056	PHI:3724	RNase_III	28901	Salmonella enterica	2.14e-09	57.8	reduced_virulence	13.5301	7.68078	3.22125	3.27349	1.4221	2.96986
g508	G4MUT8	PHI:2185	PIC1	318829	Magnaporthe oryzae	8.66e-14	73.2	unaffected_pathogenicity	14.1661	28.5941	20.4235	35.5707	6.05877	10.5126
g510	I1RM32	PHI:9048	FgSpo7_(FGSG_05009)	5518	Fusarium graminearum	1.02e-152	437	reduced_virulence	39.2809	36.3266	27.1165	33.5503	46.0748	20.7475
g513	P0CT09	PHI:7223	Moend3	318829	Magnaporthe oryzae	0	644	reduced_virulence	65.0225	66.8012	54.3065	51.3429	74.1417	57.9923
g514	P95200	PHI:3629	Rv0392c	1773	Mycobacterium tuberculosis	1.01e-08	54.7	unaffected_pathogenicity	167.259	231.914	220.927	185.286	86.2404	89.2172
g517	P0AA28	PHI:2644	thioredoxin_1	28901	Salmonella enterica	2.23e-11	59.3	reduced_virulence	77.4806	83.8204	70.7976	65.6594	62.3124	43.5471
g520	Q4WVS3	PHI:7652	aroC	746128	Aspergillus fumigatus	4.64e-136	382	reduced_virulence	23.4251	46.1196	42.5282	32.5169	57.0234	21.3277
g521	A4RJV3	PHI:6135__PHI:6636	PEF1__MoMdv1	318829	Magnaporthe oryzae	0	935	reduced_virulence	37.913	39.6719	35.2132	35.9053	61.0283	37.4978
g523	Q00049	PHI:7768	NorA_(AflE)	5059	Aspergillus flavus	5.74e-154	437	reduced_virulence	22.4997	50.4951	68.0888	138.809	88.4526	221.38
g524	Q5ANH2	PHI:6660	CaArv1	5476	Candida albicans	2.31e-29	112	loss_of_pathogenicity	8.46886	16.721	10.8021	10.879	16.8475	7.87752
g530	I1S0N5	PHI:1552	GzMyb016	5518	Fusarium graminearum	3.71e-76	266	unaffected_pathogenicity	5.31947	10.4688	8.85316	12.1883	33.0622	35.6027
g533	Q874K8	PHI:286	CLC-A	5207	Cryptococcus neoformans	0	744	reduced_virulence	16.3764	26.2358	21.1138	25.1237	27.5852	15.663
g534	I1RMV4	PHI:1464__PHI:8923	GzCCAAT004__FgHLTF1_(FGSG_05304)	5518	Fusarium graminearum	1.18e-63	194	reduced_virulence	18.2061	40.1386	27.3877	27.8387	24.5283	15.4302
g537	G4MVA4	PHI:5593	FZC4	318829	Magnaporthe oryzae	0	1054	unaffected_pathogenicity	25.2798	25.4961	20.3478	23.3864	31.07	24.7861
g538	J9VJS8	PHI:3098	URA4	5207	Cryptococcus neoformans	6.67e-93	280	reduced_virulence	65.2219	49.6969	55.3412	55.5918	63.0566	69.6556
g540	A6N6J8	PHI:1021__PHI:2981	CTF1__Ctf1	5507	Fusarium oxysporum	0	1277	unaffected_pathogenicity__reduced_virulence	20.7671	10.2959	11.645	14.8893	36.9798	8.0155
g545	G4NIU3	PHI:789	MGG_04116	318829	Magnaporthe oryzae	2.4e-119	398	reduced_virulence	56.9937	44.0211	37.7749	38.1692	49.0434	58.8225
g549	I1RNR1	PHI:1896	GzZC211	5518	Fusarium graminearum	2.91e-83	278	unaffected_pathogenicity	51.001	71.7477	55.6722	42.8595	60.8523	23.288
g561	G4MT58	PHI:5480	MoPyr5	318829	Magnaporthe oryzae	8.27e-85	249	reduced_virulence	51.2588	41.0662	55.8438	55.9004	34.7209	32.1057
g563	G4NCL5	PHI:877	MGG_00383	318829	Magnaporthe oryzae	0	620	reduced_virulence	1101.15	1269.64	1271.11	905.03	1157.05	241.056
g564	Q4IQT8	PHI:1618	GzFET5	5518	Fusarium graminearum	3.28e-173	479	unaffected_pathogenicity	43.9966	54.5899	49.2697	42.5997	35.841	42.445
g566	Q9C1E9	PHI:226	PEX6	5462	Colletotrichum lagenaria	1.82e-18	87	loss_of_pathogenicity	11.8746	15.0961	13.7168	18.2559	8.15235	11.0478
g567	I1RCG0	PHI:1539	GzMyb003	5518	Fusarium graminearum	2.99e-70	215	unaffected_pathogenicity	30.3042	26.9197	26.3175	30.5162	23.6211	7.63017
g571	J9VNE4	PHI:7828	Uxt1	5207	Cryptococcus neoformans	1.09e-24	103	reduced_virulence__unaffected_pathogenicity	32.7917	31.8018	28.4117	30.4608	25.8142	20.2904
g573	G2YTS7	PHI:7722	BcDGAT2	40559	Botrytis cinerea	3.38e-160	468	reduced_virulence	75.84	72.1118	61.6525	92.4765	84.2809	186.979
g574	Q4WK03	PHI:2544	PAB1	746128	Aspergillus fumigatus	1.16e-08	55.1	lethal	162.922	88.8827	76.4101	77.2933	43.0414	63.9322
g580	Q4WHA4	PHI:7694	FlcC	746128	Aspergillus fumigatus	0	647	loss_of_pathogenicity	25.156	34.2172	20.0587	19.7678	17.7262	8.72564
g581	I1RAQ0	PHI:1344	GzC2H004	5518	Fusarium graminearum	0	617	unaffected_pathogenicity	31.8404	33.6085	55.9663	39.3045	122.899	15.4141
g583	G4MNN4	PHI:3314	cca1	318829	Magnaporthe oryzae	1.11e-21	94.7	loss_of_pathogenicity	65.0236	150.617	77.186	141.592	69.0852	115.901
g585	Q5AD07	PHI:383__PHI:8749	SOD5__sod5	5476	Candida albicans	6.03e-20	83.6	loss_of_pathogenicity__reduced_virulence	17.4882	62.6097	63.2829	46.2674	112.171	36.9411
g586	L2FHG9	PHI:3972	CDA	474922	Colletotrichum gloeosporioides	4.3e-72	231	unaffected_pathogenicity	4.48548	4.74051	6.79417	5.10577	3.01511	1.41871
g587	Q5A5P7	PHI:4891	orf19.5352	5476	Candida albicans	7.44e-68	225	unaffected_pathogenicity	32.3793	38.6996	51.5337	43.6546	48.0891	32.7602
g589	Q4V006	PHI:3947	XC_0281	339	Xanthomonas campestris	2.65e-10	59.7	reduced_virulence	1.98153	4.05522	2.71	3.80455	8.86217	4.15521
g590	A0A0H2ZQ21	PHI:6501	BglA3	1313	Streptococcus pneumoniae	2.25e-28	116	reduced_virulence	0.0191097	0.0895963	0.179765	1.88193	1.33838	7.51263
g591	Q8Y0J2	PHI:5271	fabG1	305	Ralstonia solanacearum	6.55e-07	47.4	lethal	3.58681	6.04822	4.68779	4.48372	7.59738	2.6277
g595	G4MTK9	PHI:4885	MoYpd1p	318829	Magnaporthe oryzae	3.42e-34	115	loss_of_pathogenicity	146.385	279.259	376.977	303.108	333.44	347.848
g599	M2TW52	PHI:4988	Ppt1	5016	Bipolaris maydis	2.2e-130	374	reduced_virulence	38.3765	46.6747	51.3944	52.0442	53.5585	54.9843
g601	G4N7K5	PHI:3062	MoRga2	318829	Magnaporthe oryzae	1.39e-15	79	unaffected_pathogenicity	23.0607	24.3645	21.111	17.3721	13.1327	15.8566
g605	I1RM09	PHI:2325__PHI:2502__PHI:5724	TEP1__FgTep1p__ScOrtholog_TEP1	5518	Fusarium graminearum	0	617	reduced_virulence	25.512	30.0776	52.4869	65.0649	98.1874	213.138
g607	G4N740	PHI:4024	MoST1	318829	Magnaporthe oryzae	1.64e-52	186	unaffected_pathogenicity	2.20449	1.50106	2.39439	2.70498	12.379	5.16572
g609	G4NIP8	PHI:2104	MGG_04159.5	318829	Magnaporthe oryzae	6.75e-60	205	unaffected_pathogenicity	42.9469	63.8042	63.3103	74.8882	92.1286	241.878
g610	J4USC3	PHI:6471	Trr2	176275	Beauveria bassiana	7.83e-41	144	reduced_virulence	1486.86	396.482	724.605	617.502	368.318	76.9296
g612	G4MV96	PHI:3823	MET13	318829	Magnaporthe oryzae	0	1011	loss_of_pathogenicity	60.7915	45.4014	41.3742	46.1862	107.794	35.0339
g614	I1RP88	PHI:1226	FGSG_05845	5518	Fusarium graminearum	0	1105	lethal	102.761	112.713	95.9386	98.0232	91.7834	69.1498
g616	I1RNQ2	PHI:1170__PHI:1174	HDF3	5518	Fusarium graminearum	0	777	unaffected_pathogenicity__reduced_virulence	8.99651	12.5248	8.25752	8.27768	8.96969	6.37733
g620	N4VQQ5	PHI:3280	CoRAS1	5465	Colletotrichum orbiculare	4.09e-135	375	lethal	261.847	350.427	230.969	221.552	224.62	159.102
g622	A0A0H2XHD4	PHI:6628	bcaP	1280	Staphylococcus aureus	3.73e-10	60.5	unaffected_pathogenicity__reduced_virulence	16.1596	20.7475	13.8846	14.0719	19.4579	9.40436
g623	G2XIG8	PHI:7173	HiC-15	27337	Verticillium dahliae	5.04e-47	169	reduced_virulence	127.78	101.315	36.9044	14.704	57.2419	5.18327
g624	I1RGX7	PHI:5834	Fgsg03009	5518	Fusarium graminearum	4.03e-143	409	unaffected_pathogenicity	58.0963	39.1435	12.5046	4.90239	6.43714	1.30248
g625	I1RYV5	PHI:1514	GzHOME012	5518	Fusarium graminearum	0	1088	unaffected_pathogenicity	10.8041	8.23318	11.9524	15.3439	23.9402	10.7858
g628	J9N0G7	PHI:1105	FOXG_08661	5507	Fusarium oxysporum	3.45e-23	94.4	unaffected_pathogenicity	2.29793	7.93174	12.6982	22.3617	6.93041	31.4417
g632	G4NIP2	PHI:783__PHI:2068	MGG_04163__DES1	318829	Magnaporthe oryzae	0	855	reduced_virulence	46.2871	29.9924	19.997	25.8453	17.6583	13.8446
g633	I1S2J3	PHI:9041	fgm9_(FGSG_10989)	5518	Fusarium graminearum	1.76e-10	60.1	reduced_virulence	1.06151	0.747435	0.599893	1.89854	11.8833	19.4178
g634	I1S9V9	PHI:1655	GzWing028	5518	Fusarium graminearum	0	1758	unaffected_pathogenicity	8.93858	7.48645	6.46125	8.28224	10.3803	5.0045
g636	G4NIP8	PHI:2104	MGG_04159.5	318829	Magnaporthe oryzae	0	540	unaffected_pathogenicity	92.921	188.441	237.316	250.824	123.332	432.391
g637	Q6Y392	PHI:1085	Ptr2	13684	Parastagonospora nodorum	4.15e-90	290	unaffected_pathogenicity	16.3107	33.4359	29.5652	24.3228	89.0849	13.3826
g638	J9VMG2	PHI:4883	Kcs1	5207	Cryptococcus neoformans	6.2e-07	49.7	reduced_virulence__loss_of_pathogenicity	68.0396	105.088	168.784	104.936	136.363	55.4584
g640	Q8Y8N0	PHI:6510__PHI:7620	CshA__Lmo0866	1639	Listeria monocytogenes	4.25e-56	200	unaffected_pathogenicity__increased_virulence_(hypervirulence)	16.8638	9.25052	12.3719	16.5903	6.04901	10.8179
g641	Q9P304	PHI:199	AOX1	5499	Passalora fulva	9.78e-33	130	reduced_virulence	87.0954	52.6295	54.2368	68.2997	60.0403	62.1801
g642	A0A076ZMY5	PHI:7520	VK055_1952	573	Klebsiella pneumoniae	0	519	unaffected_pathogenicity	25.207	17.8066	20.1603	28.4476	32.9747	45.0393
g645	I1S3C6	PHI:4246	xyl03624	5518	Fusarium graminearum	2.83e-06	48.5	unaffected_pathogenicity	44.5362	8.55722	8.34536	5.17522	10.0526	3.33399
g647	I1RHI8	PHI:6121	FGSG_03243	5518	Fusarium graminearum	1.6e-99	310	reduced_virulence	48.0586	44.2818	64.097	89.2231	70.5761	65.0583
g648	A0A151V4F3	PHI:6391	CDA2	318829	Magnaporthe oryzae	9.78e-58	193	unaffected_pathogenicity	130.492	50.1869	411.282	116.925	264.244	89.6892
g650	I1RF11	PHI:5874	Fgsg02274	5518	Fusarium graminearum	2.56e-40	145	unaffected_pathogenicity	0.073367	0.0791183	0.065933	0.394349	0.144021	0.494615
g651	D2E9W7	PHI:2376	DEP2	29001	Alternaria brassicicola	2.35e-51	179	reduced_virulence__unaffected_pathogenicity	26.3446	41.8119	46.6188	225.808	24.0225	325.567
g652	Q5A2T6	PHI:513	ARN1_(SIT1)	5476	Candida albicans	5.87e-38	146	unaffected_pathogenicity__reduced_virulence	269.592	87.8151	81.5727	57.3063	17.2085	30.3271
g655	Q87ET0	PHI:3662	PspB_(PD_0218)	2371	Xylella fastidiosa	5.07e-07	51.2	increased_virulence_(hypervirulence)	0	0	0.0630793	0.0599307	2.77878	1.52865
g659	I1REJ1	PHI:1662	GzCCHC002	5518	Fusarium graminearum	1.87e-65	227	unaffected_pathogenicity	3.69045	3.28589	1.76387	1.67799	4.68677	0.445284
g660	G4N3M5	PHI:5602	FZC12	318829	Magnaporthe oryzae	1.18e-19	90.5	unaffected_pathogenicity	2.75497	1.99394	2.08314	2.04305	5.60434	0.928504
g663	I1REJ1	PHI:1662	GzCCHC002	5518	Fusarium graminearum	1.46e-34	136	unaffected_pathogenicity	0.261735	0.22229	0.431322	1.29306	8.09325	95.3158
g672	G4NIB5	PHI:812	MGG_10702	318829	Magnaporthe oryzae	3.03e-133	389	reduced_virulence	3.22548	2.94906	2.64689	3.072	1.15368	1.19969
g673	Q0UHM8	PHI:2257	Pbl1	13684	Parastagonospora nodorum	2.69e-118	345	unaffected_pathogenicity	2.2672	2.08001	3.87953	5.81969	4.33052	2.54273
g677	G4MP35	PHI:5614	FZC22	318829	Magnaporthe oryzae	2.16e-17	84	unaffected_pathogenicity	1.45307	3.09219	3.42921	7.09141	1.49055	9.0259
g678	G4NIB5	PHI:812	MGG_10702	318829	Magnaporthe oryzae	7.55e-86	268	reduced_virulence	2.58923	7.84794	8.46149	14.9001	7.97775	4.30453
g679	P06618	PHI:4171	iaaH-1	29438	Pseudomonas savastanoi	1.63e-13	70.9	reduced_virulence	0.685248	0.961544	0.855245	0.359695	0.411729	0.053589
g681	I1RER0	PHI:5860	GCD8	5518	Fusarium graminearum	8.91e-102	310	unaffected_pathogenicity	0.415719	1.92883	4.04777	9.70109	0.204888	0.810816
g682	Q5A1L6	PHI:3822	GIT3	5476	Candida albicans	7.07e-71	233	reduced_virulence	5.87701	124.365	49.066	98.733	10.3128	8.70682
g685	P9WKQ1	PHI:6473	Rv0888	1772	Mycolicibacterium smegmatis	2.31e-48	167	reduced_virulence	0.2613	13.4573	4.52764	3.6437	0.421992	2.02691
g686	I1RUC7	PHI:1260	FGSG_07816	5518	Fusarium graminearum	2.79e-08	57	unaffected_pathogenicity	0.283283	0.214732	0.204174	0.596212	0.493886	0.903588
g687	Q0V515	PHI:3914	Sdh1	13684	Parastagonospora nodorum	2.58e-30	122	reduced_virulence	6.29871	4.38818	2.72504	3.97943	3.46611	4.90123
g688	D4ALV9	PHI:6569	SUB6	523103	Trichophyton mentagrophytes	9.1e-70	224	reduced_virulence	9.99032	2.59848	1.522	0.375937	0.0701567	0.339535
g690	B9DR51	PHI:1133	Lmepi	5022	Leptosphaeria maculans	0	530	loss_of_pathogenicity	207.675	219.861	141.811	124.771	120.082	89.8244
g692	Q4WWN9	PHI:2518	MET16	746128	Aspergillus fumigatus	2.68e-06	45.8	lethal	181.724	61.3917	66.926	67.0639	69.6923	33.0027
g695	G4NFS7	PHI:2196	MoRgs5	318829	Magnaporthe oryzae	7.36e-59	211	unaffected_pathogenicity	14.117	17.8932	17.4338	21.5013	18.5526	8.22665
g696	Q5K8R6	PHI:2822	Cxt1p	5207	Cryptococcus neoformans	4.19e-38	148	reduced_virulence	41.8229	50.7248	38.623	40.784	46.3831	18.6932
g700	Q6FV98	PHI:6626	CgTpo1_2	5478	Candida glabrata	1.71e-09	58.5	reduced_virulence	0.907385	1.7006	1.1199	0.98333	0.692281	0.32333
g703	I1RDG6	PHI:1555	GzMyb019	5518	Fusarium graminearum	9.7e-17	80.9	unaffected_pathogenicity	0.0890943	0	0.747442	0.017234	1.58045	0.33638
g709	I1RF62	PHI:712__PHI:3991	GIP1__Gip1	5518	Fusarium graminearum	3.82e-44	165	unaffected_pathogenicity	0.126859	0.259066	4.08525	20.3351	1.79439	5.15153
g710	J7MF98	PHI:2700	lac2	5465	Colletotrichum orbiculare	2.65e-76	251	reduced_virulence	0.0236237	0.0447053	0.323842	4.77244	1.07521	0.627406
g713	I1RYV5	PHI:1514	GzHOME012	5518	Fusarium graminearum	9.18e-131	426	unaffected_pathogenicity	3.4558	5.83578	3.49386	5.40601	8.40524	3.37093
g714	B9WGE7	PHI:4835	Csr1/ZAP1	42374	Candida dubliniensis	5.43e-07	45.4	reduced_virulence	1.30863	4.61706	18.9384	35.644	180.072	14.5503
g715	I1RKU0	PHI:1087	FGSG_04510	5518	Fusarium graminearum	1.5e-70	220	unaffected_pathogenicity	38.6537	19.3116	30.201	18.7884	10.3165	105.203
g716	I1S351	PHI:1828	GzZC143	5518	Fusarium graminearum	6.25e-76	259	unaffected_pathogenicity	3.85261	5.18871	4.70225	5.12642	9.69296	3.96575
g720	Q8ZM34	PHI:8810	STM3122	28901	Salmonella enterica	1.94e-102	318	reduced_virulence	6.75842	19.5943	24.9667	42.9772	21.5223	11.9485
g721	G4N740	PHI:4024	MoST1	318829	Magnaporthe oryzae	2.12e-47	171	unaffected_pathogenicity	0.207223	2.85916	7.75998	23.834	7.03606	8.22531
g723	D2E9W7	PHI:2376	DEP2	29001	Alternaria brassicicola	4.41e-10	60.1	reduced_virulence__unaffected_pathogenicity	0.0428873	0.605328	0.514512	0.449632	0.063738	0.862736
g728	I1RTR8	PHI:1560	GzNEG002	5518	Fusarium graminearum	3.29e-99	288	unaffected_pathogenicity	16.2653	12.8498	12.3557	17.7065	2.60424	1.86733
g731	G4N740	PHI:4024	MoST1	318829	Magnaporthe oryzae	1.47e-30	123	unaffected_pathogenicity	1.71227	3.37362	2.73353	2.7647	2.14153	4.8937
g732	A0A1C3YJF1	PHI:5804	Fgsg05006	5518	Fusarium graminearum	2.01e-80	263	unaffected_pathogenicity	21.9567	25.3251	13.2399	13.3546	20.4541	9.72108
g735	A7EKS0	PHI:2807	Ss-Sl2	5180	Sclerotinia sclerotiorum	2.34e-25	96.7	unaffected_pathogenicity	0.0389427	0.206709	0	0	0	0
g737	I1RBA2	PHI:1842	GzZC157	5518	Fusarium graminearum	0	602	unaffected_pathogenicity	2.46456	4.61205	7.579	6.95686	8.82069	11.4054
g741	I1RDG6	PHI:1555	GzMyb019	5518	Fusarium graminearum	1.05e-48	173	unaffected_pathogenicity	3.74982	83.2639	46.6472	117.112	388.746	83.4755
g743	I1RMP0	PHI:1485	GzHMG017	5518	Fusarium graminearum	5.15e-170	512	unaffected_pathogenicity	13.4215	16.5254	12.5913	12.3796	15.0789	2.61383
g745	J9N0G7	PHI:1105	FOXG_08661	5507	Fusarium oxysporum	4.15e-26	103	unaffected_pathogenicity	9.38399	131.83	304.31	433.199	18.7165	202.072
g747	Q9UWF0	PHI:2108	CAM	318829	Magnaporthe oryzae	4.23e-34	114	reduced_virulence__loss_of_pathogenicity	190.311	347	274.65	200.353	246.533	90.3147
g752	A0A098DM90	PHI:5864	GCD12	5518	Fusarium graminearum	3.2e-66	218	unaffected_pathogenicity	4.52719	17.5073	17.8275	26.6805	16.8556	9.39882
g753	G4N1P8	PHI:5440	ABA4	318829	Magnaporthe oryzae	1.41e-10	58.9	reduced_virulence	16.2261	42.7162	48.648	55.3499	74.5612	24.1093
g755	Q6FTB1	PHI:6625	CgTpo1_1	5478	Candida glabrata	1.52e-13	71.2	reduced_virulence	0.062674	0.336068	0.722572	0.480845	0.520153	0.38679
g761	Q4WF54	PHI:2322	SidH	746128	Aspergillus fumigatus	9.69e-90	267	reduced_virulence	6.43578	5.41838	4.15803	7.36882	29.786	17.1279
g766	Q4WK03	PHI:2544	PAB1	746128	Aspergillus fumigatus	1.31e-06	47.8	lethal	75.699	101.481	66.0088	68.1764	61.3948	38.7421
g768	E2EAF6	PHI:2357	CYP52X1	176275	Beauveria bassiana	1.7e-22	99	reduced_virulence	11.2834	17.7053	15.343	29.7348	38.1429	23.6418
g769	G4MRZ0	PHI:773__PHI:791__PHI:2141	MGG_11899__CDC15	318829	Magnaporthe oryzae	1.8e-07	53.1	reduced_virulence__loss_of_pathogenicity	32.7915	28.4711	26.0257	25.7201	46.488	21.817
g770	I1RLX6	PHI:1192	(Sc_Cak1)	5518	Fusarium graminearum	2.34e-137	395	reduced_virulence	14.2404	18.4856	18.4348	19.2969	22.6376	12.5926
g781	P08179	PHI:8652	purN	562	Escherichia coli	1.57e-17	77.4	unaffected_pathogenicity__reduced_virulence	49.597	52.8251	46.6282	41.4855	31.5105	30.4505
g782	I1RCJ3	PHI:1351	GzC2H011	5518	Fusarium graminearum	0	637	unaffected_pathogenicity	59.5204	27.6991	25.1906	24.6063	21.7779	12.133
g787	Q5KN74	PHI:7207	msh2	5207	Cryptococcus neoformans	5.79e-25	109	unaffected_pathogenicity	0.125373	0.300634	0.507451	0.258405	0.16196	0.0666107
g792	G4MTZ0	PHI:2114	Calnexin	318829	Magnaporthe oryzae	0	788	loss_of_pathogenicity	279.31	127.244	136.491	146.862	81.712	81.806
g794	G4NIB5	PHI:812	MGG_10702	318829	Magnaporthe oryzae	2.57e-128	378	reduced_virulence	3.74611	9.34459	10.8618	7.25393	40.6903	3.14113
g798	I1RU59	PHI:1279	FGSG_07742	5518	Fusarium graminearum	5.3e-44	166	unaffected_pathogenicity	2.11754	3.40882	12.8322	6.94728	9.91845	1.53433
g799	I1RU59	PHI:1279	FGSG_07742	5518	Fusarium graminearum	4.42e-74	254	unaffected_pathogenicity	8.7729	39.2833	152.657	62.3813	269.222	15.4244
g802	Q0U6E8	PHI:2249__PHI:2270	Mpd1	13684	Parastagonospora nodorum	7.23e-154	437	unaffected_pathogenicity	229.267	544.417	508.703	575.422	1078.22	1573.4
g803	Q6XSF5	PHI:334	CGB1	5016	Bipolaris maydis	2e-19	89	loss_of_pathogenicity	115.507	102.05	80.9329	71.1739	67.0213	47.9864
g809	I1RZ11	PHI:1411	GzC2H078	5518	Fusarium graminearum	2.29e-89	262	lethal	21.9209	12.3488	13.1648	13.2428	8.7734	7.12699
g810	G4MVC5	PHI:6927	MoRAD6	318829	Magnaporthe oryzae	3.32e-21	82.8	reduced_virulence	79.1248	74.674	56.3934	57.0695	79.3351	32.5706
g812	I1RZC6	PHI:1088	FGSG_09759	5518	Fusarium graminearum	3.23e-11	61.2	unaffected_pathogenicity	19.6601	24.1253	12.9022	14.6205	15.1758	12.6646
g813	Q4WBL9	PHI:4672	AmcA	746128	Aspergillus fumigatus	8.9e-32	119	unaffected_pathogenicity	39.9321	36.383	44.4575	35.2966	112.639	37.0684
g815	E3QJK7	PHI:6827	GPI8	31870	Colletotrichum graminicola	0	643	loss_of_pathogenicity	128.269	105.32	100.857	102.913	49.1701	30.2623
g818	G2X8Y4	PHI:7741	FreB	27337	Verticillium dahliae	3.42e-26	110	reduced_virulence	759.897	713.841	799.216	1055.14	1322.97	690.454
g819	I1S2J8	PHI:9037	fgm4_(FGSG_10994)	5518	Fusarium graminearum	2.69e-07	52.4	reduced_virulence	3.29073	1.87459	2.68469	1.8807	3.84618	0.937772
g820	E9DS54	PHI:8769	MaPpt1	92637	Metarhizium acridum	3.23e-14	70.1	unaffected_pathogenicity	124.252	36.5607	57.3124	39.2783	55.7728	11.5867
g822	Q8Y0J2	PHI:5271	fabG1	305	Ralstonia solanacearum	1.24e-36	129	lethal	1.42556	1.12624	1.53784	5.38007	51.2698	40.548
g826	B1GVX4	PHI:2289	BcBOA2	40559	Botrytis cinerea	2.26e-10	60.8	reduced_virulence	8.88221	30.2616	48.4925	119.026	191.461	380.345
g828	Q96VU5	PHI:387	UGD1	5207	Cryptococcus neoformans	0	557	loss_of_pathogenicity	51.0027	147.355	255.649	179.465	153.366	71.397
g829	J9VW42	PHI:7944	Uut1_(CNAG_06230)	5207	Cryptococcus neoformans	5.71e-81	256	loss_of_pathogenicity	41.4586	30.7103	97.4861	38.3636	103.719	30.5923
g844	A4QTE3	PHI:8927	MoSCAD1_(MGG_05096)	318829	Magnaporthe oryzae	6.29e-165	461	reduced_virulence__loss_of_pathogenicity	70.2354	223.313	172.358	155.938	44.0591	56.1833
g847	I1S7F8	PHI:1553	GzMyb017	5518	Fusarium graminearum	0	639	reduced_virulence	16.0817	26.4766	18.9283	23.1395	33.3688	17.9635
g854	G5EHZ3	PHI:9055	MoIVD_(MGG_02540)	318829	Magnaporthe oryzae	1.09e-34	132	reduced_virulence	4.99327	7.19642	9.06845	16.989	127.141	20.8838
g855	J9VQA5	PHI:2968	Hxs1	5207	Cryptococcus neoformans	7.69e-52	183	reduced_virulence	13.9264	14.373	15.3315	14.241	18.9572	12.1873
g859	Q6WP49	PHI:438	BcBOT1_(CND5)	40559	Botrytis cinerea	2.55e-47	170	reduced_virulence	3.75139	64.9837	141.089	137.479	10.5647	76.2761
g861	I1RU73	PHI:5820	Fgsg07757	5518	Fusarium graminearum	1.34e-33	126	unaffected_pathogenicity	37.9143	597.866	1057.16	1056.33	78.9676	253.919
g862	G4NIB5	PHI:812	MGG_10702	318829	Magnaporthe oryzae	5.97e-17	80.9	reduced_virulence	2.49031	10.2541	8.29333	13.089	29.3169	21.2786
g863	G4ZHR2	PHI:6868	PsXEG1	67593	Phytophthora sojae	2.01e-14	70.1	effector_(plant_avirulence_determinant)	39.1344	39.2522	269.882	294.28	29.0771	14.3558
g865	W7N2B4	PHI:3381	FVEG_12533	117187	Fusarium verticillioides	1.49e-17	84	unaffected_pathogenicity	1.71435	0.339013	0.576793	0.363998	0.275039	0.320856
g866	I1RXS2	PHI:1759	GzZC074	5518	Fusarium graminearum	1.35e-57	204	unaffected_pathogenicity	8.07908	8.73103	5.35148	6.73441	7.33863	3.19291
g868	C6ZRH8	PHI:2976	CgOPT1	474922	Colletotrichum gloeosporioides	1.19e-72	252	reduced_virulence	0.852792	1.9104	1.56239	2.43414	1.31898	5.57704
g872	Q5A2T6	PHI:513	ARN1_(SIT1)	5476	Candida albicans	1.02e-54	194	unaffected_pathogenicity__reduced_virulence	0.507124	1.04578	0.511688	0.43472	0.507664	0.134097
g873	I1R980	PHI:2393	(O-methylsterigmatocystin_oxidoreductase)	5518	Fusarium graminearum	3.33e-30	121	increased_virulence_(hypervirulence)	93.4653	289.695	443.879	597.523	28.4328	347.285
g875	I1R9P3	PHI:1995	GzZC310	5518	Fusarium graminearum	5.17e-68	223	unaffected_pathogenicity	12.4703	23.7008	11.7913	18.0601	16.2553	25.581
g876	I1S828	PHI:1503	GzHMG035	5518	Fusarium graminearum	2.3e-07	51.2	unaffected_pathogenicity	6.90334	9.34929	7.93358	3.6523	0.920578	1.51352
g877	I1RSR1	PHI:1797	GzZC112	5518	Fusarium graminearum	4.6e-58	211	unaffected_pathogenicity	0.0924013	0.113789	0.078942	0.232588	0.986858	0.299077
g880	G2X1K9	PHI:6271	VdThit	27337	Verticillium dahliae	3.96e-50	179	reduced_virulence	0.267467	1.19709	0.858662	1.99947	0.468318	0.186822
g881	A0A0R1BRS8	PHI:6090	katE	106654	Acinetobacter nosocomialis	1.82e-06	47.8	increased_virulence_(hypervirulence)	2.58721	13.8336	3.63888	13.7633	0.31406	7.54917
g883	Q32WF7	PHI:2269	Mdh1	13684	Parastagonospora nodorum	2.31e-72	221	unaffected_pathogenicity	0.185877	0.15181	0.0877207	1.096	0.777248	0.546491
g884	Q32WF7	PHI:2269	Mdh1	13684	Parastagonospora nodorum	4.23e-41	142	unaffected_pathogenicity	1.25764	2.91004	2.13375	2.29862	5.22079	1.52786
g886	I1S7J0	PHI:1819	GzZC134	5518	Fusarium graminearum	1.42e-38	142	unaffected_pathogenicity	10.8406	16.0174	11.5475	16.187	19.4037	13.4957
g887	J9VQA5	PHI:2968	Hxs1	5207	Cryptococcus neoformans	1.01e-42	157	reduced_virulence	0.458826	0.742051	1.38675	3.15115	5.80456	2.17872
g888	I1RHY5	PHI:6125__PHI:5716	FGSG_03402__ScOrtholog_PHO11	5518	Fusarium graminearum	0	687	unaffected_pathogenicity	0.695409	4.84678	7.6701	9.96444	29.3503	53.7839
g890	A0ST45	PHI:1048	CTB7	29003	Cercospora nicotianae	9.21e-35	129	reduced_virulence	2.69977	70.8568	28.0922	70.5044	18.4597	97.5881
g896	G4NES9	PHI:784	MGG_00056	318829	Magnaporthe oryzae	3.16e-40	139	reduced_virulence	4.02711	12.0779	17.6359	21.2799	16.3377	7.68441
g898	Q5AD21	PHI:3689	Pot13p	5476	Candida albicans	2.43e-06	47.8	unaffected_pathogenicity	2.22866	1.06793	1.78492	2.33011	11.1088	2.49066
g902	I1RGD9	PHI:1941	GzZC256	5518	Fusarium graminearum	3.63e-18	87.8	unaffected_pathogenicity	19.774	31.0733	27.7508	24.5606	43.5806	11.813
g905	I1S7I6	PHI:1429	GzC2H097	5518	Fusarium graminearum	0	844	unaffected_pathogenicity	39.1814	28.5103	28.6952	25.5509	23.5382	30.3422
g907	I1RP25	PHI:1225	FGSG_05775	5518	Fusarium graminearum	0	1080	lethal	101.685	68.6528	63.8485	66.6126	75.4933	64.5932
g911	I1RK33	PHI:1683	GzRad001	5518	Fusarium graminearum	7.3e-08	53.5	lethal	45.0725	38.5512	28.9156	33.7874	42.1482	21.1729
g914	I1S0N5	PHI:1552	GzMyb016	5518	Fusarium graminearum	6.71e-70	255	unaffected_pathogenicity	14.5493	10.2628	8.32826	10.5882	6.91328	12.6011
g917	Q9P8L8	PHI:544	BCMFS1	40559	Botrytis cinerea	6.75e-07	44.3	unaffected_pathogenicity	3.92524	5.31037	1.46397	0.375557	0	0
g919	Q4WJR9	PHI:6554	sB	746128	Aspergillus fumigatus	0	619	unaffected_pathogenicity	3.13105	1.49612	1.36744	3.56357	1.31305	3.27068
g921	Q5GFD3	PHI:413	MPD1	13684	Parastagonospora nodorum	3.91e-55	187	unaffected_pathogenicity	83.7887	303.141	710.679	696.473	536.097	1244.82
g931	Q6FV98	PHI:6626	CgTpo1_2	5478	Candida glabrata	6.3e-54	189	reduced_virulence	0.682716	5.14877	2.49817	31.6235	1.21882	1.60984
g934	Q2VLJ0	PHI:715	ZEB2	5518	Fusarium graminearum	8.88e-08	52.4	unaffected_pathogenicity	0.0651193	4.26323	2.18901	18.8025	0	8.41245
g937	Q6A2T2	PHI:441	BTP1	40559	Botrytis cinerea	1.05e-17	81.6	unaffected_pathogenicity__reduced_virulence	1.89111	85.3033	210.382	236.227	45.1905	698.185
g939	G4MVX4	PHI:3216	MoCDIP4	318829	Magnaporthe oryzae	6.93e-10	56.6	effector_(plant_avirulence_determinant)	0.472689	0.104641	0.197076	0.173126	0.124915	0.600983
g941	G2XIG8	PHI:7173	HiC-15	27337	Verticillium dahliae	8.63e-62	209	reduced_virulence	21.1742	105.851	89.3863	50.4299	117.289	19.2955
g952	I1RLS1	PHI:1369	GzC2H031	5518	Fusarium graminearum	3.78e-106	311	unaffected_pathogenicity	74.2983	105.356	88.072	77.4695	99.1198	44.5094
g954	W5ZQ93	PHI:3417	Ohmm	176275	Beauveria bassiana	0	670	increased_virulence_(hypervirulence)	4.41257	13.4264	15.3933	14.0131	7.78436	12.2776
g955	Q4WF54	PHI:2322	SidH	746128	Aspergillus fumigatus	1.07e-38	134	reduced_virulence	4.21325	16.0431	22.8444	13.0004	10.0166	10.9093
g969	I1RAN6	PHI:1768	GzZC083	5518	Fusarium graminearum	1.13e-56	175	unaffected_pathogenicity	30.5475	38.6179	51.1682	45.893	41.3914	34.8979
g972	G4N740	PHI:4024	MoST1	318829	Magnaporthe oryzae	0	698	unaffected_pathogenicity	41.3086	37.7205	40.268	45.7006	42.2662	31.1394
g973	Q5ANA8	PHI:6795	CaMCA1	5476	Candida albicans	4.23e-131	384	reduced_virulence	57.6118	69.8606	101.039	83.0678	94.9761	24.8553
g977	B1GVX4	PHI:2289	BcBOA2	40559	Botrytis cinerea	1.45e-30	124	reduced_virulence	8.2285	23.8086	22.4354	52.8664	39.1368	182.512
g978	I1S4X3	PHI:1843	GzZC158	5518	Fusarium graminearum	0	630	unaffected_pathogenicity	7.84634	7.0399	6.09806	6.14663	7.87399	2.80997
g981	Q4WLV8	PHI:6911	atfD	746128	Aspergillus fumigatus	1.11e-12	63.5	unaffected_pathogenicity	14.0128	9.98049	11.0418	4.55145	18.192	24.7187
g982	I1R980	PHI:2393	(O-methylsterigmatocystin_oxidoreductase)	5518	Fusarium graminearum	2.13e-31	124	increased_virulence_(hypervirulence)	0.507519	0.368456	0.360236	0.0859093	0	0.217656
g983	G4MQB0	PHI:3066	MoRga6	318829	Magnaporthe oryzae	0	898	unaffected_pathogenicity	12.9285	16.5668	10.2479	12.7317	11.7129	6.4731
g987	J4KLZ9	PHI:7155	pmr1	176275	Beauveria bassiana	0	1345	reduced_virulence	19.8774	21.5263	15.8293	15.4281	15.2586	7.7884
g992	Q4WK03	PHI:2544	PAB1	746128	Aspergillus fumigatus	1.12e-10	60.1	lethal	37.6645	40.3871	36.1581	36.7602	44.5023	22.2356
g993	G4MR33	PHI:6396	MoMNR2	318829	Magnaporthe oryzae	0	677	reduced_virulence	34.486	17.5983	23.028	20.0628	59.6788	35.3269
g995	B2RKU3	PHI:4103	DPPIV	837	Porphyromonas gingivalis	1.47e-95	314	reduced_virulence	50.4663	60.5802	49.8719	41.4723	44.1032	37.1201
g996	G4NFA4	PHI:6392	CDA3	318829	Magnaporthe oryzae	0	841	unaffected_pathogenicity	151.05	66.6806	131.158	50.7191	36.9707	50.4779
g998	C5BDL7	PHI:2960	frdA	67780	Edwardsiella ictaluri	3.89e-22	99	reduced_virulence	100.457	80.3018	113.633	149.174	563.159	240.116
g1004	G4MQZ2	PHI:2038	Mir1	318829	Magnaporthe oryzae	4.88e-56	184	unaffected_pathogenicity	26.2211	56.556	136.673	188.276	368.063	571.439
g1008	G4MR53	PHI:7188	MoCAPB	318829	Magnaporthe oryzae	3.47e-143	402	reduced_virulence	116.462	112.227	89.1803	72.3717	82.1168	47.3056
g1015	P42375	PHI:3085	GroEL	837	Porphyromonas gingivalis	2.86e-07	51.2	increased_virulence_(hypervirulence)	133.628	142.294	111.792	87.8732	48.2229	51.7523
g1017	I1RKU0	PHI:1087	FGSG_04510	5518	Fusarium graminearum	1.18e-33	126	unaffected_pathogenicity	89.9031	114.64	86.7741	63.1846	29.886	17.9846
g1018	G4MQZ2	PHI:2038	Mir1	318829	Magnaporthe oryzae	1.93e-84	255	unaffected_pathogenicity	13.0949	68.8429	108.258	195.438	149.229	325.587
g1022	A0A068B0X0	PHI:7257	Rs-scp-1	46012	Radopholus similis	1.43e-25	107	reduced_virulence	6.15978	8.57603	12.6619	11.4178	31.254	16.4861
g1024	C5P3X6	PHI:479	MEP1	199306	Coccidioides posadasii	1.49e-45	153	reduced_virulence	52.9145	58.3088	277.602	194.775	351.858	55.3042
g1029	I1R9X6	PHI:8908	FgVPS28_(FGSG_00291)	5518	Fusarium graminearum	4.16e-127	357	reduced_virulence	48.4444	67.2902	74.9405	65.7503	81.7017	36.2728
g1032	G5EHZ3	PHI:9055	MoIVD_(MGG_02540)	318829	Magnaporthe oryzae	1.24e-28	115	reduced_virulence	5.71245	7.64161	5.43988	8.26551	24.507	7.28657
g1036	A0A095EN78	PHI:4555	URE1	552467	Cryptococcus gattii vgiii	0	1065	reduced_virulence	18.1648	19.2515	17.1044	16.142	24.7834	13.5686
g1038	I1RB25	PHI:1473	GzHMG005	5518	Fusarium graminearum	4.04e-88	267	reduced_virulence	178.158	193.85	146.228	104.46	125.351	47.0939
g1041	F6K8L6	PHI:2841	CnSEC14-2	5207	Cryptococcus neoformans	6.45e-16	75.5	unaffected_pathogenicity	3.41891	2.50473	3.724	3.13573	10.2947	4.78463
g1043	Q6PWQ1	PHI:2510	msdS/AfmsdC	746128	Aspergillus fumigatus	1.21e-56	197	unaffected_pathogenicity	15.3609	23.6046	15.951	16.9351	24.8795	10.9333
g1047	I1RB45	PHI:1301	GzbHLH002	5518	Fusarium graminearum	1.18e-37	122	unaffected_pathogenicity	18.667	19.9432	14.4574	16.732	13.866	8.18455
g1051	A0ST43	PHI:1046	CTB5	29003	Cercospora nicotianae	2.81e-41	153	reduced_virulence	14.622	17.8022	21.5519	21.0321	27.8944	8.2885
g1058	I1RY98	PHI:1536	GzMADS003	5518	Fusarium graminearum	2.78e-132	401	reduced_virulence	33.6153	32.2002	33.6764	38.1906	36.1493	21.2587
g1063	G4NCI6	PHI:6612	Mocapn9	318829	Magnaporthe oryzae	2.93e-15	75.9	unaffected_pathogenicity__reduced_virulence	82.918	45.0921	51.4153	42.2888	21.4508	53.9402
g1077	Q6XSF5	PHI:334	CGB1	5016	Bipolaris maydis	7.88e-07	48.9	loss_of_pathogenicity	36.9344	25.038	26.4092	25.5336	23.3652	15.6851
g1080	I1RDG6	PHI:1555	GzMyb019	5518	Fusarium graminearum	1.95e-06	47.4	unaffected_pathogenicity	0.430652	3.12341	2.18265	2.51477	0.205687	1.29942
g1085	Q4X1Y0	PHI:2514	PFS2	746128	Aspergillus fumigatus	7.62e-10	59.7	lethal	38.7352	41.4604	33.3626	33.7347	33.242	14.2763
g1086	Q9UW87	PHI:267	MLT1	5476	Candida albicans	1.41e-169	552	reduced_virulence	25.1242	51.0028	51.628	65.0636	17.7707	36.2209
g1089	P0AA28	PHI:2644	thioredoxin_1	28901	Salmonella enterica	4.31e-14	65.9	reduced_virulence	130.698	139.223	138.172	99.7774	132.334	65.7988
g1090	J4UPL6	PHI:5394	mas5	176275	Beauveria bassiana	2.61e-11	60.8	loss_of_pathogenicity	46.0717	70.4434	120.821	105.222	160.369	262.503
g1094	G4NIB5	PHI:812	MGG_10702	318829	Magnaporthe oryzae	1.56e-84	265	reduced_virulence	20.6349	30.6976	20.3154	12.4002	4.60566	1.28788
g1098	I1RY79	PHI:1943	GzZC258	5518	Fusarium graminearum	0	767	unaffected_pathogenicity	28.1775	39.1613	31.6338	45.5981	25.412	34.2733
g1101	G4N745	PHI:5083	MoAcat2	318829	Magnaporthe oryzae	0	622	reduced_virulence	210.87	247.909	148.116	119.882	96.0137	63.0538
g1105	I1RYF6	PHI:1597	GzOB037	5518	Fusarium graminearum	0	1077	unaffected_pathogenicity	7.56569	7.03869	6.31287	6.55703	5.53235	4.27737
g1110	I1S0J3	PHI:1526	GzHOMEL036	5518	Fusarium graminearum	5.02e-43	168	unaffected_pathogenicity	13.5593	11.9888	12.485	12.1215	10.1399	6.46152
g1115	Q3Y5V5	PHI:1018__PHI:2042	ABC3	318829	Magnaporthe oryzae	0	1154	loss_of_pathogenicity	15.2735	25.2308	56.7667	35.577	54.2418	59.0455
g1121	I1RRW3	PHI:1658	GzCCCH002	5518	Fusarium graminearum	3.42e-144	398	unaffected_pathogenicity	119.558	93.7854	78.7035	76.0673	50.6487	43.7917
g1126	A0A095CIZ4	PHI:6188	Ubp5	552467	Cryptococcus gattii vgiii	2.11e-20	94.7	reduced_virulence	14.3063	16.9281	18.3031	20.5663	35.0542	15.8921
g1127	P40291	PHI:7902	yscN	633	Yersinia pseudotuberculosis	3.16e-34	132	unaffected_pathogenicity	1016.46	946.217	942.012	884.173	720.026	796.66
g1131	I1RME6	PHI:1274	FGSG_05135	5518	Fusarium graminearum	5.63e-11	63.5	unaffected_pathogenicity	82.7909	46.2208	49.5958	40.2288	38.5997	22.5387
g1133	B5TM01	PHI:2158	MoCMK1	318829	Magnaporthe oryzae	0	655	reduced_virulence	283.454	240.774	326.068	235.816	434.317	115.857
g1134	G4MVC5	PHI:6927	MoRAD6	318829	Magnaporthe oryzae	5.06e-12	58.2	reduced_virulence	47.1053	64.3382	52.0592	44.4466	66.4246	60.6502
g1136	I1S828	PHI:1503	GzHMG035	5518	Fusarium graminearum	0	781	unaffected_pathogenicity	16.6554	11.7784	7.98604	8.20502	12.0973	6.40792
g1137	A8YY71	PHI:8019	atpG	1280	Staphylococcus aureus	5.24e-26	102	reduced_virulence	398.227	436.21	439.276	456.218	376.354	362.178
g1138	I1RRX4	PHI:1291	TOP1	5518	Fusarium graminearum	0	1108	reduced_virulence	50.0689	33.9348	41.6317	42.3247	30.6722	28.2694
g1140	A5CVB7	PHI:3028	Vatr2	28447	Clavibacter michiganensis	2.73e-31	124	reduced_virulence	7.66279	8.82904	5.99544	7.33998	12.8969	4.11329
g1141	E2EAF6	PHI:2357	CYP52X1	176275	Beauveria bassiana	5.38e-104	320	reduced_virulence	74.8458	47.3995	32.3945	42.0091	44.4461	23.2018
g1142	P43077	PHI:4987	HEX1	5476	Candida albicans	3.69e-67	226	reduced_virulence	33.7244	53.895	51.6896	74.1726	31.3115	79.0538
g1143	Q882F5	PHI:7788	AldB_(PSPTO_2673)	317	Pseudomonas syringae	2.25e-135	399	reduced_virulence	94.3974	38.1374	36.0988	44.6545	68.7907	46.292
g1146	G4N6R6	PHI:7113	MoERR2	318829	Magnaporthe oryzae	5.4e-162	456	unaffected_pathogenicity	42.3474	75.4735	51.5621	53.8116	72.2577	46.506
g1150	G4N6S1	PHI:8610	gcn5_(MGG_03677)	318829	Magnaporthe oryzae	0	735	reduced_virulence__unaffected_pathogenicity	34.555	40.4895	33.4419	36.101	47.7926	22.0891
g1156	A0A0D2XWJ8	PHI:4727	gdb1	5507	Fusarium oxysporum	0	2451	reduced_virulence__unaffected_pathogenicity	18.9851	33.5447	26.8841	23.5921	57.1652	18.0757
g1159	I1RLT3	PHI:7718	FgOXP2	5518	Fusarium graminearum	2.36e-94	330	reduced_virulence	7.63075	9.67654	9.92477	12.4256	10.8587	5.03949
g1165	I1RSF7	PHI:1385	GzC2H048	5518	Fusarium graminearum	0	1224	unaffected_pathogenicity	219.755	283.066	159.394	223.895	240.817	147.118
g1166	I1RP15	PHI:1252	FGSG_05764	5518	Fusarium graminearum	0	873	unaffected_pathogenicity	18.469	26.1272	17.5315	18.7749	17.0837	15.4507
g1167	I1RB37	PHI:6119	BTA1	5518	Fusarium graminearum	0	1214	reduced_virulence	44.6542	372.664	229.929	354.789	34.5687	320.94
g1169	Q4WR83	PHI:2321	SidI	746128	Aspergillus fumigatus	1.18e-27	115	reduced_virulence	25.9604	19.8528	20.3723	28.8208	49.6101	12.0625
g1172	I1RW84	PHI:6183	FgVps27	5518	Fusarium graminearum	8.32e-08	55.8	reduced_virulence	13.5098	12.3148	11.8124	12.8953	16.893	21.0355
g1175	Q4WPS9	PHI:7457	RamA	746128	Aspergillus fumigatus	7.16e-18	84.3	reduced_virulence	21.9154	25.9279	16.9074	16.7821	18.1568	5.45298
g1181	I1RD96	PHI:3984	FGSG_01588_(Sc_gpi7)	5518	Fusarium graminearum	4.2e-10	59.3	unaffected_pathogenicity	3747.02	5189.53	3625.39	2547.17	2572.43	965.299
g1182	B1GVX4	PHI:2289	BcBOA2	40559	Botrytis cinerea	8.18e-35	135	reduced_virulence	0.926559	3.97969	2.27554	3.35909	2.92344	6.65793
g1185	I1RB79	PHI:1249	FGSG_00786	5518	Fusarium graminearum	0	788	unaffected_pathogenicity	57.2424	102.487	147.867	165.097	305.142	781.378
g1188	I1RD19	PHI:1251	FGSG_01506	5518	Fusarium graminearum	0	666	unaffected_pathogenicity	14.269	25.0974	19.3447	24.3626	25.8869	13.0641
g1189	G4MVC5	PHI:6927	MoRAD6	318829	Magnaporthe oryzae	3.52e-34	115	reduced_virulence	103.28	102.724	76.4809	56.9321	72.7167	20.9993
g1191	W7MHG4	PHI:2462	RGSB	117187	Fusarium verticillioides	0	557	unaffected_pathogenicity	74.0085	76.4949	58.2754	67.9135	48.8872	53.5379
g1193	Q8J286	PHI:244	CLAP1	290576	Colletotrichum lindemuthianum	0	1650	loss_of_pathogenicity	88.1329	93.1591	100.794	100.607	47.6154	42.0309
g1195	I1R9B9	PHI:1998	GzZC313	5518	Fusarium graminearum	5.85e-19	86.7	unaffected_pathogenicity	11.358	22.1108	61.5753	38.1814	10.3529	5.60654
g1199	F9X691	PHI:4914	ZtCBR1	1047171	Zymoseptoria tritici	6.7e-51	169	reduced_virulence	155.863	165.283	179.254	224.077	278.715	328.208
g1205	G4MLK2	PHI:8040__PHI:8047	Mouba2__Uba2	318829	Magnaporthe oryzae	2.53e-13	70.9	reduced_virulence	7.31448	9.34338	9.05827	8.29886	7.91102	13.4986
g1207	Q4IMZ7	PHI:1673	GzDHHC001	5518	Fusarium graminearum	1.41e-127	378	unaffected_pathogenicity	29.6093	35.4275	26.9306	28.2929	19.6779	19.8793
g1208	G4MND3	PHI:7019	MoMyo5	318829	Magnaporthe oryzae	2.24e-139	460	loss_of_pathogenicity	64.3378	57.0782	60.5927	53.0905	57.0046	45.9866
g1210	Q2PEP0	PHI:576	NoxA	35717	Epichloe festucae	0	973	enhanced_antagonism	169.037	117.296	84.69	78.8899	56.7715	21.4894
g1214	Q696X2	PHI:414	GOX1	13684	Parastagonospora nodorum	1.31e-167	468	unaffected_pathogenicity	75.2366	86.2743	77.6263	70.1907	126.12	98.3035
g1216	Q0V515	PHI:3914	Sdh1	13684	Parastagonospora nodorum	1.43e-67	223	reduced_virulence	15.3684	23.8398	32.3649	32.7321	54.5552	49.3663
g1218	Q32WF7	PHI:2269	Mdh1	13684	Parastagonospora nodorum	3.14e-36	128	unaffected_pathogenicity	7.7286	27.9143	31.8121	56.1572	42.6952	79.6283
g1219	Q5K8R6	PHI:2822	Cxt1p	5207	Cryptococcus neoformans	5.77e-28	119	reduced_virulence	15.0955	20.8681	14.1043	12.9876	13.3013	7.46779
g1221	A0A290WHN4	PHI:7704	VEDA_05194	27337	Verticillium dahliae	7.88e-54	176	reduced_virulence__unaffected_pathogenicity	11.9353	31.4709	36.7776	57.9856	93.7153	15.5614
g1223	A0A0H2ZL76	PHI:7301	PhzC2	287	Pseudomonas aeruginosa	4.85e-76	242	reduced_virulence	81.1419	58.9101	47.6668	40.679	35.6197	27.08
g1225	A0A0K0GKL7	PHI:8979	PXO_RS10565	347	Xanthomonas oryzae	5.96e-61	227	unaffected_pathogenicity	15.0281	14.3548	15.6466	22.9381	17.6598	80.3936
g1231	G4N881	PHI:2130	MoHox4	318829	Magnaporthe oryzae	2.27e-20	93.6	reduced_virulence	16.6331	11.6732	7.67775	10.8024	27.5411	5.92587
g1232	Q8TG07	PHI:3600	plb1	5478	Candida glabrata	4.78e-156	462	unaffected_pathogenicity	8.27496	13.7741	18.7105	14.3659	20.8342	18.1736
g1233	I1RD01	PHI:1479	GzHMG011	5518	Fusarium graminearum	0	677	unaffected_pathogenicity	19.34	17.0305	12.3142	12.4756	15.5762	4.41822
g1234	I1RZC6	PHI:1088	FGSG_09759	5518	Fusarium graminearum	1.21e-30	122	unaffected_pathogenicity	173.462	120.413	128.608	139.361	98.8484	74.9312
g1235	A7U5U4	PHI:2058	LHS1	318829	Magnaporthe oryzae	6.49e-32	130	reduced_virulence	808.586	618.44	741.714	750.353	223.268	447.188
g1239	Q0V515	PHI:3914	Sdh1	13684	Parastagonospora nodorum	0	742	reduced_virulence	446.52	156.216	132.898	167.179	90.1094	149.698
g1243	I1RAX7	PHI:1563	GzOB003	5518	Fusarium graminearum	2.04e-104	293	unaffected_pathogenicity	1021.29	961.852	874.476	743.727	469.152	626.534
g1245	G4N6P7	PHI:6902	MoAtg14	318829	Magnaporthe oryzae	1.04e-126	374	loss_of_pathogenicity	19.5857	29.6304	25.1084	26.3787	33.1285	27.839
g1248	I1RAY2	PHI:1218	FGSG_00677	5518	Fusarium graminearum	0	611	lethal	118.307	133.079	149.322	116.686	110.025	73.7647
g1249	I1RAY3	PHI:1471	GzHMG003	5518	Fusarium graminearum	1.84e-14	76.3	unaffected_pathogenicity	7.28776	9.38653	5.88499	6.89987	8.95397	3.63907
g1250	G4N6Q1	PHI:2074	Moatg6	318829	Magnaporthe oryzae	0	545	loss_of_pathogenicity	24.2631	43.9705	38.7684	38.2505	48.6797	41.5352
g1251	I1S5Q2	PHI:1727	GzZC042	5518	Fusarium graminearum	6.21e-09	53.9	unaffected_pathogenicity	3.61397	5.5822	12.4126	5.18608	1.58489	1.35277
g1253	Q9P4U9	PHI:2832	AKT3-1	5599	Alternaria alternata	1.01e-70	220	loss_of_pathogenicity	2.14241	4.2544	6.96328	6.50496	42.2031	11.8092
g1254	I1RB11	PHI:1443	GzGATA001	5518	Fusarium graminearum	0	519	unaffected_pathogenicity	22.5913	25.9605	21.097	20.7526	27.8638	23.1767
g1260	J9VZ15	PHI:7762	liv7_(cnag_06464)	5207	Cryptococcus neoformans	1.25e-10	60.5	reduced_virulence	14.3441	14.5418	11.4197	12.9612	16.5869	7.95659
g1262	Q86ZF8	PHI:6199	BbCypA	176275	Beauveria bassiana	2.39e-65	196	unaffected_pathogenicity	42.2442	42.9647	41.2468	47.8497	41.4192	50.3302
g1265	I1RXT3	PHI:7672	FgLetm1	5518	Fusarium graminearum	0	641	reduced_virulence	87.9334	84.5364	82.8882	109.143	44.5542	98.1555
g1266	Q59US7	PHI:3712	Ecm7	5476	Candida albicans	3.99e-06	46.6	unaffected_pathogenicity	414.135	395.215	887.314	805.804	472.536	385.529
g1269	Q6PWQ1	PHI:2510	msdS/AfmsdC	746128	Aspergillus fumigatus	1.91e-22	100	unaffected_pathogenicity	19.1757	27.7764	16.9468	20.657	25.5945	10.9072
g1271	I1RB16	PHI:1967	GzZC282	5518	Fusarium graminearum	0	1012	reduced_virulence	40.2766	29.5375	24.6954	29.8509	32.2786	24.0529
g1273	W7MUV5	PHI:5391	FvSO	117187	Fusarium verticillioides	1.21e-24	108	loss_of_pathogenicity	16.9822	18.4132	12.8677	12.9884	15.2965	10.8764
g1274	Q4WQI8	PHI:4603	KexB	746128	Aspergillus fumigatus	0	890	reduced_virulence	52.5405	58.4165	56.8418	52.2612	41.4804	32.3816
g1275	Q522W5	PHI:2086	Moatg24	318829	Magnaporthe oryzae	0	622	unaffected_pathogenicity	93.2322	63.0642	86.2692	84.7662	114.16	158.819
g1276	J5K938	PHI:7057	PilA	176275	Beauveria bassiana	0	537	reduced_virulence	168.472	256.443	412.643	705.501	804.305	3122.28
g1277	Q5ABG1	PHI:2825	SET1	5476	Candida albicans	8.21e-15	77.8	reduced_virulence	15.4625	16.7827	12.2777	14.3597	22.2988	24.1053
g1278	Q4WJS6	PHI:6753	GlcA	746128	Aspergillus fumigatus	4.79e-148	426	lethal	50.7343	52.8775	44.2836	47.9883	65.4732	41.5912
g1281	I1RHH3	PHI:1908	GzZC223	5518	Fusarium graminearum	1.12e-15	76.3	unaffected_pathogenicity	5.0383	9.76013	14.0507	14.3022	10.7074	8.87593
g1286	I1RBF6	PHI:1565	GzOB005	5518	Fusarium graminearum	5.38e-161	471	unaffected_pathogenicity	18.1511	13.7745	18.2957	16.1429	13.1119	10.036
g1287	Q4IPZ1	PHI:1564	GzOB004	5518	Fusarium graminearum	3.37e-41	128	unaffected_pathogenicity	71.6453	108.027	130.55	137.567	119.028	127.589
g1290	I1RPX8	PHI:1581	GzOB021	5518	Fusarium graminearum	1.14e-69	213	unaffected_pathogenicity	3.74716	7.21335	4.84846	7.4224	12.2476	6.96857
g1297	Q4WTJ9	PHI:7681	RgsC	746128	Aspergillus fumigatus	4.61e-10	58.9	reduced_virulence	35.511	36.4723	38.7108	40.2812	40.1136	41.7163
g1299	Q59M00	PHI:8897	Ept1_(C7_02690C_A)	5476	Candida albicans	1.45e-59	197	increased_virulence_(hypervirulence)__reduced_virulence	30.2742	59.2715	31.7921	28.8467	17.4308	10.9086
g1300	Q5AHZ2	PHI:4890	orf19.3060	5476	Candida albicans	3.65e-10	57.4	unaffected_pathogenicity	64.8638	71.608	56.1626	57.507	51.3696	43.4497
g1302	Q8Y0J2	PHI:5271	fabG1	305	Ralstonia solanacearum	1.95e-09	55.5	lethal	1.65117	16.5616	38.0574	49.0482	64.8069	84.2579
g1305	I1S0R5	PHI:5765__PHI:9049	ScOrtholog_NEM1__FgNem1_(FGSG_10302)	5518	Fusarium graminearum	9.77e-37	138	reduced_virulence	97.2738	122.213	72.2167	71.8233	91.7348	31.0818
g1306	Q3Y5V5	PHI:1018__PHI:2042	ABC3	318829	Magnaporthe oryzae	2.78e-11	65.5	loss_of_pathogenicity	17.69	16.495	11.8627	18.7736	63.0677	31.8768
g1310	I1RV04	PHI:1814	GzZC129	5518	Fusarium graminearum	1.24e-124	398	lethal	8.74672	9.051	7.01077	11.2966	15.4573	8.6234
g1317	Q2L8G9	PHI:2616	InlA	1639	Listeria monocytogenes	4.43e-25	105	unaffected_pathogenicity	36.6609	44.0163	41.7204	44.1528	44.2592	33.8656
g1320	G4NIB5	PHI:812	MGG_10702	318829	Magnaporthe oryzae	3.31e-18	84.7	reduced_virulence	8.25658	10.2098	5.3722	5.69813	21.3751	3.11452
g1325	Q4X1I3	PHI:2545	TIF35	746128	Aspergillus fumigatus	2.58e-07	47.4	lethal	43.7726	43.9436	40.2486	40.7932	43.4247	27.4887
g1330	D4ALV9	PHI:6569	SUB6	523103	Trichophyton mentagrophytes	9.08e-86	268	reduced_virulence	112.721	99.8982	84.6869	36.7713	68.4493	18.5106
g1332	F8U972	PHI:6156	bcer	40559	Botrytis cinerea	0	511	reduced_virulence__unaffected_pathogenicity	1.26889	1.94203	1.19821	1.21625	1.45941	6.97933
g1333	P95830	PHI:6986	DnaJ	1313	Streptococcus pneumoniae	1.6e-12	67	reduced_virulence	100.707	94.3179	108.128	99.4597	84.3017	164.081
g1335	A0A0C4DHR8	PHI:7682	nit1	5507	Fusarium oxysporum	2.71e-07	50.4	unaffected_pathogenicity	39.5951	53.2503	45.6768	39.6089	44.0577	17.1901
g1337	O93806	PHI:174	GNA1	5476	Candida albicans	3.03e-28	100	reduced_virulence	30.71	61.5308	43.4217	42.1018	58.6995	27.2827
g1339	I1RD24	PHI:5091	FgRic8	5518	Fusarium graminearum	1.94e-133	392	reduced_virulence	21.5712	28.9426	40.5744	21.6336	42.8409	10.7458
g1341	G4MXJ1	PHI:3162	Mohik8	318829	Magnaporthe oryzae	0	1390	loss_of_pathogenicity	9.52699	11.1098	8.73337	12.9501	12.5077	9.17848
g1346	A0A290WFC9	PHI:7708	VEDA_05198	27337	Verticillium dahliae	2.04e-11	62.4	reduced_virulence__unaffected_pathogenicity__increased_virulence_(hypervirulence)	2.21065	2.69136	0.788325	4.60472	2.37935	1.92367
g1350	I1RBM2	PHI:2395	GzSYN1	5518	Fusarium graminearum	2.15e-115	338	reduced_virulence	168.183	142.197	176.124	175.874	93.7616	36.4044
g1353	Q8Z4N6	PHI:609__PHI:616	sseA	28901	Salmonella enterica	6.96e-44	150	reduced_virulence	58.5079	66.4513	58.1184	56.1409	64.1243	47.4076
g1357	J9VV14	PHI:3024	Cln1	5207	Cryptococcus neoformans	5.26e-75	238	unaffected_pathogenicity	354.7	405.028	480.889	415.845	560.214	384.384
g1359	I1RIS2	PHI:5353	Famfs1	282267	Fusarium asiaticum	2.66e-66	225	reduced_virulence	12.1431	19.3011	29.6423	24.5781	23.8234	13.2216
g1360	Q1HA66	PHI:6969	cokel2	5465	Colletotrichum orbiculare	5.49e-13	70.9	reduced_virulence	25.1627	27.0258	22.132	24.2208	26.666	21.4823
g1361	Q8J214	PHI:346	CRU1	5270	Ustilago maydis	4.57e-86	278	reduced_virulence	72.0883	71.246	48.9058	28.7636	43.7168	7.06537
g1363	G4XKY9	PHI:2315	ChLae1	5016	Bipolaris maydis	7.11e-86	259	reduced_virulence__increased_virulence_(hypervirulence)	34.364	146.772	87.3524	92.9694	53.0681	35.3249
g1365	Q0U2A0	PHI:2255	Abd1	13684	Parastagonospora nodorum	0	570	unaffected_pathogenicity	49.0019	45.6026	30.0154	37.5378	37.1298	21.2391
g1367	N4V0R3	PHI:3278	CoIra1	5465	Colletotrichum orbiculare	9.27e-09	58.5	reduced_virulence	19.1952	13.8279	8.4356	8.2509	15.1225	3.33862
g1368	G4N6P6	PHI:8695	MoImd4_(MGG_03699)	318829	Magnaporthe oryzae	0	956	reduced_virulence	160.935	139.217	211.36	201.252	64.3311	178.091
g1370	I1S4N1	PHI:1427	GzC2H095	5518	Fusarium graminearum	5.8e-96	290	unaffected_pathogenicity	82.7152	45.2065	44.5978	54.3541	43.4442	95.6477
g1371	Q1HA66	PHI:6969	cokel2	5465	Colletotrichum orbiculare	4.61e-20	92	reduced_virulence	23.7237	21.4886	14.8965	18.9279	25.1151	11.4296
g1381	G4MX10	PHI:2017	COM1	318829	Magnaporthe oryzae	9.92e-104	332	reduced_virulence	65.3703	40.666	43.8382	36.3109	40.2515	16.5365
g1383	Q4WNM3	PHI:2552	NOP4	746128	Aspergillus fumigatus	8.46e-17	83.2	lethal	45.2415	35.1065	49.9156	48.827	17.0285	27.059
g1384	S5FRT9	PHI:3828	AbaA	5518	Fusarium graminearum	1.07e-111	364	unaffected_pathogenicity	1.87823	4.84141	3.33319	3.1484	3.39697	2.7468
g1389	G4NCW8	PHI:2101	MGG_11454.5	318829	Magnaporthe oryzae	7.8e-174	496	unaffected_pathogenicity	37.5661	62.8303	104.059	80.3694	169.398	245.632
g1391	I1RWS6	PHI:1593	GzOB033	5518	Fusarium graminearum	4.4e-59	185	unaffected_pathogenicity	14.5368	38.0519	28.5005	28.3618	32.612	9.46989
g1392	J4UPL6	PHI:5394	mas5	176275	Beauveria bassiana	5.43e-14	69.7	loss_of_pathogenicity	12.834	26.3673	20.8031	17.5481	17.6067	7.60012
g1395	I1RW84	PHI:6183	FgVps27	5518	Fusarium graminearum	5.05e-09	56.2	reduced_virulence	39.9973	51.4951	41.4214	37.1751	71.5749	59.911
g1399	G4NDE1	PHI:1017__PHI:2067	ABC4	318829	Magnaporthe oryzae	0	1776	reduced_virulence__loss_of_pathogenicity	22.5892	20.8849	32.46	25.4481	26.8514	26.2972
g1401	P06618	PHI:4171	iaaH-1	29438	Pseudomonas savastanoi	6.09e-24	102	reduced_virulence	2.45257	2.19457	1.12101	2.66602	1.92945	1.7965
g1406	Q4ZTI4	PHI:7699	Smp	317	Pseudomonas syringae	5.65e-07	47	unaffected_pathogenicity	42.5126	141.947	184.3	189.561	208.948	130.542
g1407	W7LT88	PHI:2463	RGSC1	117187	Fusarium verticillioides	0	1474	unaffected_pathogenicity	35.3061	39.9082	41.7396	39.4894	38.744	34.5756
g1419	Q0PND8	PHI:593	PEX6	318829	Magnaporthe oryzae	2.36e-10	62	loss_of_pathogenicity	30.6189	35.7157	147.441	92.1764	81.2138	15.2267
g1422	G4MQZ9	PHI:2025	HDL1	318829	Magnaporthe oryzae	3.49e-07	50.8	unaffected_pathogenicity	12.8583	11.9165	19.0881	12.0791	21.1149	22.5765
g1424	E9EQM1	PHI:3817	mrGAT	568076	Metarhizium robertsii	0	920	reduced_virulence	53.5484	69.1946	51.356	61.6376	63.9147	46.5436
g1427	G4MY65	PHI:7317	Tpc1	318829	Magnaporthe oryzae	0	1000	reduced_virulence	239.106	223.873	110.302	124.958	91.4518	58.1784
g1428	Q4WPS9	PHI:7457	RamA	746128	Aspergillus fumigatus	1.78e-138	408	reduced_virulence	29.9753	32.6932	24.5706	23.801	32.4604	17.5653
g1433	I1RDG6	PHI:1555	GzMyb019	5518	Fusarium graminearum	1.8e-37	143	unaffected_pathogenicity	2.94945	10.2876	9.52049	146.53	322.994	451.339
g1434	A0A290WH42	PHI:7707	VEDA_05197	27337	Verticillium dahliae	4.71e-11	60.5	reduced_virulence__unaffected_pathogenicity__increased_virulence_(hypervirulence)	29.3972	80.1541	113.06	128.733	130.739	38.699
g1435	P42375	PHI:3085	GroEL	837	Porphyromonas gingivalis	0	534	increased_virulence_(hypervirulence)	577.971	345.759	376.251	276.322	254.411	191.775
g1437	Q6D000	PHI:2694	rsmB	29471	Pectobacterium atrosepticum	9.59e-27	111	loss_of_pathogenicity__reduced_virulence	43.6015	30.0908	39.7298	49.6255	14.824	34.4114
g1438	O13401	PHI:401	SOD2	5476	Candida albicans	1.31e-77	231	unaffected_pathogenicity	150.489	179.449	225.289	287.964	403.94	496.348
g1440	I1RWB8	PHI:1402	GzC2H065	5518	Fusarium graminearum	7.91e-07	51.2	unaffected_pathogenicity	11.9806	11.2367	10.2174	10.9223	12.0002	8.2631
g1441	C6ZRH8	PHI:2976	CgOPT1	474922	Colletotrichum gloeosporioides	1.61e-121	383	reduced_virulence	40.1517	33.7938	32.6849	39.6255	35.7854	50.9701
g1443	I1SAJ7	PHI:9042	nrps5_(FGSG_13878)	5518	Fusarium graminearum	0	662	reduced_virulence	13.5286	17.4786	25.6416	28.1196	18.1082	57.2374
g1446	P43077	PHI:4987	HEX1	5476	Candida albicans	1.17e-08	56.2	reduced_virulence	5.8809	10.124	6.96257	8.29002	7.10849	4.36271
g1448	Q8NJQ2	PHI:2839	RED1	5016	Bipolaris maydis	4.75e-126	363	reduced_virulence	143.902	237.701	298.408	402.923	154.366	253.806
g1455	Q4X256	PHI:6556	mecA	746128	Aspergillus fumigatus	6.16e-37	140	unaffected_pathogenicity__reduced_virulence	17.4305	17.9468	12.2763	11.7578	27.5981	10.094
g1459	I1RX64	PHI:1407	GzC2H071	5518	Fusarium graminearum	1.58e-06	49.3	lethal	4.10598	5.13359	3.5262	4.00633	6.70327	2.25068
g1460	I1REJ1	PHI:1662	GzCCHC002	5518	Fusarium graminearum	3.39e-37	144	unaffected_pathogenicity	3.94739	106.995	59.7904	88.8564	10.342	18.7022
g1461	Q2LK92	PHI:548__PHI:2305	BcPIC5__BcFKBP12	40559	Botrytis cinerea	4e-24	90.1	reduced_virulence__unaffected_pathogenicity__increased_virulence_(hypervirulence)	193.135	258.321	197.325	174.027	193.69	103.302
g1470	I1R9W2	PHI:1561	GzOB001	5518	Fusarium graminearum	4.78e-136	385	unaffected_pathogenicity	84.3151	123.164	118.115	126.97	57.7124	118.106
g1471	Q8ZM34	PHI:8810	STM3122	28901	Salmonella enterica	5.56e-18	85.5	reduced_virulence	9.53185	210.36	133.993	411.819	194.242	569.757
g1474	Q2I0M6	PHI:1051	CTB3	29003	Cercospora nicotianae	3.39e-12	66.2	reduced_virulence	19.2644	48.8902	38.977	30.1405	43.1328	20.9703
g1477	I1S2F2	PHI:1500	GzHMG032	5518	Fusarium graminearum	2.7e-06	49.7	unaffected_pathogenicity	19.2748	17.2764	16.8456	23.4692	17.8351	20.1891
g1478	I1RBE8	PHI:9047	FgPah1_(FGSG_00866)	5518	Fusarium graminearum	0	838	reduced_virulence	36.3812	42.416	47.2533	51.6475	37.0317	37.6329
g1481	Q8Y0J2	PHI:5271	fabG1	305	Ralstonia solanacearum	3.57e-14	69.3	lethal	1.35022	4.58413	7.59281	16.7113	8.60218	5.1154
g1482	W7LS89	PHI:6262	FUG1	117187	Fusarium verticillioides	4.86e-151	444	reduced_virulence	51.5841	49.744	45.927	51.6878	49.2315	28.809
g1483	Q4ZTI4	PHI:7699	Smp	317	Pseudomonas syringae	4.53e-11	58.5	unaffected_pathogenicity	78.6861	67.4562	47.3692	47.9982	28.7865	19.7935
g1487	A0A290WH42	PHI:7707	VEDA_05197	27337	Verticillium dahliae	1.29e-90	274	reduced_virulence__unaffected_pathogenicity__increased_virulence_(hypervirulence)	4.16753	3.74042	4.94339	11.1964	20.6128	10.3962
g1489	E7Q5D7	PHI:5043	Hsp150p	4932	Saccharomyces cerevisiae	2.85e-18	82.8	increased_virulence_(hypervirulence)	18.7286	8.74096	9.25376	7.18167	25.7942	37.4743
g1493	G4N740	PHI:4024	MoST1	318829	Magnaporthe oryzae	1.08e-20	94.7	unaffected_pathogenicity	1.35347	0.75476	0.61879	0.951439	2.52771	1.85375
g1494	G4NJH9	PHI:6639	Modnm3	318829	Magnaporthe oryzae	1.14e-21	99	unaffected_pathogenicity	8.29216	10.6134	8.40102	7.77063	10.4723	3.03493
g1495	Q5AH74	PHI:2563	DPP3	5476	Candida albicans	3.53e-55	179	reduced_virulence	79.2171	98.175	69.237	68.8249	63.9052	30.981
g1497	I1RWI5	PHI:1590	GzOB030	5518	Fusarium graminearum	5.46e-68	201	lethal	520.995	682.789	631.616	547.28	562.915	411.154
g1501	I1RN12	PHI:1937	GzZC252	5518	Fusarium graminearum	1.82e-144	442	unaffected_pathogenicity	36.4097	40.7251	40.3891	36.3075	52.1727	18.1416
g1503	Q6WIH5	PHI:4970	MEP1	523103	Trichophyton mentagrophytes	0	709	reduced_virulence	3.69465	54.7745	21.0288	20.9443	2.57181	3.62466
g1505	A0A016PW58	PHI:3658	NPS2	5518	Fusarium graminearum	0	3612	unaffected_pathogenicity__reduced_virulence	3.07783	1.76492	2.35276	3.02389	3.54885	3.43321
g1506	G4NF43	PHI:2050	OMO1	318829	Magnaporthe oryzae	0	570	loss_of_pathogenicity	119.033	39.8511	32.3251	29.1395	25.127	70.8577
g1513	Q59RG0	PHI:511	CaNAG4	5476	Candida albicans	3.15e-103	321	reduced_virulence	41.2474	59.1953	61.3886	85.0544	20.0204	16.2262
g1514	I1RXS2	PHI:1759	GzZC074	5518	Fusarium graminearum	3.71e-73	246	unaffected_pathogenicity	7.1234	9.14396	6.60363	8.70853	10.5815	7.02002
g1516	A0A0E0S4Y7	PHI:8646	FgLDHL2_(FGSG_16220)	5518	Fusarium graminearum	2.44e-108	328	reduced_virulence	0.126737	0.120955	0.145839	2.01629	2.11347	2.95173
g1517	Q7Z8E8	PHI:419	CSH1	5476	Candida albicans	3.34e-83	267	reduced_virulence	0.414179	0.807972	0.935993	1.96492	3.44071	3.41451
g1520	G4N740	PHI:4024	MoST1	318829	Magnaporthe oryzae	6.09e-60	205	unaffected_pathogenicity	0.281872	0.263916	0.468508	2.72914	7.76281	9.77172
g1521	D2E9W9	PHI:2378	DEP4	29001	Alternaria brassicicola	3.29e-58	202	reduced_virulence__unaffected_pathogenicity	6.01854	11.9219	10.1991	13.188	29.5442	19.1008
g1522	Q32WF7	PHI:2269	Mdh1	13684	Parastagonospora nodorum	3.97e-30	112	unaffected_pathogenicity	1.21468	8.37102	13.9358	31.5504	59.4186	311.803
g1526	G4MNQ6	PHI:6638	Modnm2	318829	Magnaporthe oryzae	1.39e-86	288	unaffected_pathogenicity	1.55984	4.1292	3.87069	3.50813	44.3138	0.856341
g1528	B2RKU3	PHI:4103	DPPIV	837	Porphyromonas gingivalis	5.39e-92	302	reduced_virulence	15.5015	13.8301	16.0515	24.3826	18.5774	140.801
g1529	Q9X4G0	PHI:5042	hmgA	287	Pseudomonas aeruginosa	6.81e-141	410	increased_virulence_(hypervirulence)__reduced_virulence	22.8666	18.4318	13.5358	23.6114	101.207	64.6032
g1530	Q59L12	PHI:527	ALS3	5476	Candida albicans	1.96e-12	72.8	reduced_virulence	0.178251	0.0557707	0.085907	0.105282	0.303427	0.378309
g1536	Q59ZX1	PHI:3512	SET3	5476	Candida albicans	8.41e-07	50.8	reduced_virulence	29.3501	20.4465	19.4005	16.4648	18.0815	12.8425
g1538	Q3JP42	PHI:5344	wcbM	28450	Burkholderia pseudomallei	8.5e-10	57	reduced_virulence	208.284	201.898	121.538	102.55	85.1776	66.0396
g1545	I1RN03	PHI:1372	GzC2H035	5518	Fusarium graminearum	4.75e-46	160	unaffected_pathogenicity	20.0861	18.9073	18.1365	15.6339	25.4533	18.5693
g1547	G4MUR7	PHI:4475	MoTup1	318829	Magnaporthe oryzae	4.79e-11	64.7	loss_of_pathogenicity	24.8184	27.1172	18.5896	20.2469	17.0027	13.0824
g1548	Q00310	PHI:104	CaMNT1	5476	Candida albicans	1.08e-51	178	reduced_virulence	0.0187723	0.0810113	0.133831	0	0.0817447	0
g1549	P46592	PHI:392	CaMNT2	5476	Candida albicans	5.32e-28	108	reduced_virulence	0	0.285454	0.051146	0.243692	0	0.0902103
g1551	G4MXJ1	PHI:3162	Mohik8	318829	Magnaporthe oryzae	0	880	loss_of_pathogenicity	9.44672	14.5124	10.2481	12.7257	21.4225	12.5564
g1562	I1RVT7	PHI:1790	GzZC105	5518	Fusarium graminearum	0	679	lethal	26.451	24.1541	20.8685	21.7227	21.0488	14.8135
g1563	O59928	PHI:144	CHT42	29875	Trichoderma virens	6.87e-143	412	reduced_virulence	8.51975	14.2887	8.60318	4.51012	4.69806	3.62939
g1564	Q00523	PHI:455	CAP59	5207	Cryptococcus neoformans	2.62e-14	73.2	loss_of_pathogenicity__reduced_virulence	27.2742	30.57	43.3696	42.3035	36.605	39.9681
g1566	Q6FTB1	PHI:6625	CgTpo1_1	5478	Candida glabrata	1.14e-30	124	reduced_virulence	0.468787	1.74575	0.798091	1.78913	1.72881	0.452541
g1567	Q4WMS3	PHI:2549	MAK5	746128	Aspergillus fumigatus	0	687	lethal	10.3882	6.8938	8.11545	11.8625	2.64484	8.30714
g1572	G4MZ21	PHI:8649	Poalkb1_(MGG_01363)	318829	Magnaporthe oryzae	2.33e-149	423	reduced_virulence	17.1319	19.702	10.083	10.1034	11.7384	3.41058
g1573	I1RW16	PHI:1178__PHI:4941	(Sc_Cdc28)__cdc2A	5518	Fusarium graminearum	0	581	reduced_virulence__lethal__loss_of_pathogenicity	54.9263	67.5533	44.7283	33.0049	38.3001	8.63554
g1580	G4NB22	PHI:5018	MoPEX11B	318829	Magnaporthe oryzae	1.34e-49	164	unaffected_pathogenicity__reduced_virulence	31.7809	33.6165	22.2622	20.5457	18.7714	16.8986
g1596	G4N6W9	PHI:2996	MGG_06507.6	318829	Magnaporthe oryzae	1.3e-121	360	reduced_virulence	54.3386	61.7865	43.8741	52.691	18.7227	46.2763
g1598	G4N6W1	PHI:5659	FZC61	318829	Magnaporthe oryzae	0	640	unaffected_pathogenicity	20.0098	19.8293	22.6665	20.9488	26.707	25.2728
g1599	B2W4L0	PHI:3859	GLU1	45151	Pyrenophora tritici-repentis	2.99e-51	184	reduced_virulence	14.3127	16.0971	8.52209	8.15853	9.70299	4.22325
g1600	A5IXN3	PHI:4610	pdhB	2110	Mycoplasma agalactiae	1.74e-72	228	reduced_virulence	119.372	35.3565	23.8981	15.2207	58.5215	10.4118
g1601	M7THD3	PHI:6627	BcCPA1	40559	Botrytis cinerea	1.41e-150	419	reduced_virulence	150.778	165.334	128.391	102.864	145.791	59.8661
g1602	A0A0E0S4Y7	PHI:8646	FgLDHL2_(FGSG_16220)	5518	Fusarium graminearum	1.04e-12	61.6	reduced_virulence	848.465	647.36	765.821	818.309	367.982	304.515
g1610	Q4UWM4	PHI:3965	XC_1481	339	Xanthomonas campestris	1e-07	52.8	reduced_virulence	0.204399	0.174067	0.136586	0.0330087	0.0512037	0.799434
g1613	I1RV74	PHI:1399	GzC2H062	5518	Fusarium graminearum	2e-08	56.2	unaffected_pathogenicity	17.2355	22.0631	41.4658	27.7319	149.382	19.7368
g1614	I1S3J7	PHI:1424	GzC2H092	5518	Fusarium graminearum	1.11e-15	80.5	unaffected_pathogenicity	14.3596	12.5447	21.8332	16.1451	87.9197	10.5891
g1615	G4N740	PHI:4024	MoST1	318829	Magnaporthe oryzae	3.61e-38	145	unaffected_pathogenicity	8.19775	10.1394	12.0878	15.4325	29.1232	13.0743
g1616	P00722	PHI:6268	lacZ	562	Escherichia coli	6.96e-140	444	reduced_virulence	9.6304	9.69764	6.24736	8.56454	12.693	8.14579
g1617	N1JK93	PHI:2901	BEC1040	34373	Blumeria graminis	2.7e-08	50.1	reduced_virulence	0.189072	0.333359	0.666895	0.100821	0	0
g1623	G4NB64	PHI:4110	MoVOSA	318829	Magnaporthe oryzae	1.05e-15	77.4	unaffected_pathogenicity	0.0195883	0.0270253	0	0	0	0
g1635	G4MRQ6	PHI:801__PHI:8650	MGG_04621__Poyth1_(MGG_04621)	318829	Magnaporthe oryzae	8.68e-10	59.3	reduced_virulence	0	0.276539	0.0958797	0.066669	0	0.165546
g1637	Q55M11	PHI:6749	UGT1	5207	Cryptococcus neoformans	4.26e-61	209	loss_of_pathogenicity	17.1417	25.8176	26.6986	31.4668	96.9831	132.938
g1639	A0ST43	PHI:1046	CTB5	29003	Cercospora nicotianae	7.67e-20	89.7	reduced_virulence	36.3098	12.4647	12.0319	8.6494	8.95776	4.91476
g1640	P14756	PHI:7892	lasB	287	Pseudomonas aeruginosa	1.06e-16	80.1	reduced_virulence	1.37447	1.01528	0.901971	0.681806	0.167148	0.293195
g1641	D2E9W9	PHI:2378	DEP4	29001	Alternaria brassicicola	2.1e-61	212	reduced_virulence__unaffected_pathogenicity	6.16094	16.473	11.2979	13.4386	7.43616	12.1721
g1645	P29138	PHI:4615	Pr1	5530	Metarhizium anisopliae	4.09e-08	55.5	unaffected_pathogenicity	0.350248	0.327512	0.158562	0.127148	0.331874	0.030897
g1647	J9N0G7	PHI:1105	FOXG_08661	5507	Fusarium oxysporum	3.87e-21	87.4	unaffected_pathogenicity	0.301307	1.53108	8.09285	5.69734	11.4063	0.880543
g1651	C6ZRH8	PHI:2976	CgOPT1	474922	Colletotrichum gloeosporioides	2.61e-51	190	reduced_virulence	36.0902	596.922	288.691	435.275	18.4482	29.3247
g1652	J5JYY9	PHI:4917	BbbqrA	176275	Beauveria bassiana	4.54e-110	311	reduced_virulence__increased_virulence_(hypervirulence)__unaffected_pathogenicity	7.49136	31.1137	19.9984	12.375	5.49848	10.8746
g1653	Q99174	PHI:2849	cutA	169388	Fusarium solani	3e-33	117	unaffected_pathogenicity	2.65467	10.1889	8.36773	4.38711	4.80701	4.28969
g1654	G4MVX4	PHI:3216	MoCDIP4	318829	Magnaporthe oryzae	1.14e-31	115	effector_(plant_avirulence_determinant)	0.169493	0.352181	0.115196	0.431689	0.470246	0.083448
g1659	Q4WMR3	PHI:2526	LUC7	746128	Aspergillus fumigatus	7.57e-113	325	lethal	19.2674	18.2513	24.758	18.0898	17.5077	11.393
g1664	G4MVC5	PHI:6927	MoRAD6	318829	Magnaporthe oryzae	9.82e-07	43.5	reduced_virulence	132.188	184.883	169.599	157.505	231.681	166.007
g1666	I1RQS2	PHI:1327	GzbZIP009	5518	Fusarium graminearum	1.56e-28	118	unaffected_pathogenicity	16.3782	28.1421	24.4989	26.1132	23.6116	11.6795
g1667	Q5XTQ4	PHI:541	LIP1	40559	Botrytis cinerea	2.3e-17	83.2	unaffected_pathogenicity	1.28299	2.63881	3.03254	3.36626	9.79824	9.19308
g1668	Q9X4G0	PHI:5042	hmgA	287	Pseudomonas aeruginosa	6.26e-111	333	increased_virulence_(hypervirulence)__reduced_virulence	21.1997	22.3241	20.4867	23.0497	58.8109	37.6404
g1669	I1RUC7	PHI:1260	FGSG_07816	5518	Fusarium graminearum	2.02e-14	76.3	unaffected_pathogenicity	4.59519	8.04125	7.38076	5.90182	15.3951	1.49495
g1670	G4MVX4	PHI:3216	MoCDIP4	318829	Magnaporthe oryzae	1.38e-46	159	effector_(plant_avirulence_determinant)	5.66283	6.99298	21.066	3.18836	6.78274	0.877211
g1672	I1RV74	PHI:1399	GzC2H062	5518	Fusarium graminearum	1.82e-10	62.4	unaffected_pathogenicity	0.631522	2.37786	5.16981	2.53033	3.07097	0.824488
g1673	W7N2B4	PHI:3381	FVEG_12533	117187	Fusarium verticillioides	7.13e-15	75.5	unaffected_pathogenicity	0.345025	0.183008	0.450468	0.846384	0.293362	0.207232
g1674	I1RLK0	PHI:1978	GzZC293	5518	Fusarium graminearum	0	536	lethal	1.15175	0.964145	0.478622	1.24497	2.11035	0.322998
g1675	I1S2C4	PHI:5068	MCC	5518	Fusarium graminearum	9.9e-15	76.3	reduced_virulence	1.84986	2.06083	1.15127	2.89776	2.30045	0.874382
g1678	G4N054	PHI:2018__PHI:2106	MoPLC2__MGG_05332.5	318829	Magnaporthe oryzae	0	616	loss_of_pathogenicity__reduced_virulence	71.4387	56.3381	54.0436	63.5732	77.893	231.465
g1679	Q6WP49	PHI:438	BcBOT1_(CND5)	40559	Botrytis cinerea	1.47e-08	55.1	reduced_virulence	39.9136	29.7072	34.3272	44.132	26.8706	12.9752
g1683	A0A290WH42	PHI:7707	VEDA_05197	27337	Verticillium dahliae	4.73e-12	63.5	reduced_virulence__unaffected_pathogenicity__increased_virulence_(hypervirulence)	4.04598	27.6634	67.9906	260.143	79.0125	484.037
g1685	Q97NA0	PHI:3477	arcT	1313	Streptococcus pneumoniae	2.66e-10	61.6	reduced_virulence	24.8893	42.1086	24.245	46.5103	23.945	57.5259
g1689	G4MZ98	PHI:5186	MoAPX2	318829	Magnaporthe oryzae	7.18e-09	55.5	reduced_virulence	3.43709	36.6156	99.3329	41.7282	2.626	0.079385
g1690	C6ZRH8	PHI:2976	CgOPT1	474922	Colletotrichum gloeosporioides	1.08e-129	405	reduced_virulence	50.8274	68.3345	66.9509	81.0706	61.5256	36.315
g1694	Q882F5	PHI:7788	AldB_(PSPTO_2673)	317	Pseudomonas syringae	5.7e-108	329	reduced_virulence	30.0512	37.3827	26.4608	24.7079	16.5168	10.3121
g1695	Q9C2Y1	PHI:278__PHI:1028	BCPME1__bcpme1	40559	Botrytis cinerea	4.85e-92	276	unaffected_pathogenicity__reduced_virulence	4.59784	6.97674	10.3025	10.6232	11.4455	6.35948
g1696	I1RPX8	PHI:1581	GzOB021	5518	Fusarium graminearum	6.88e-40	140	unaffected_pathogenicity	0.44228	1.92135	0.904523	2.69188	2.92172	2.38806
g1700	E0SDK2	PHI:8574	cysJ_(Dda3937_00209)	204038	Dickeya dadantii	1.04e-42	164	reduced_virulence	126.065	204.8	269.921	253.354	231.782	67.0479
g1708	G2XIG8	PHI:7173	HiC-15	27337	Verticillium dahliae	7.37e-39	145	reduced_virulence	1.28945	8.32239	20.5026	60.7086	17.9211	9.82735
g1709	G5EHM3	PHI:4231	MoFLP1	318829	Magnaporthe oryzae	1.42e-57	189	reduced_virulence	1.72439	5.43228	8.15082	45.901	54.4746	249.348
g1712	B1GVX4	PHI:2289	BcBOA2	40559	Botrytis cinerea	3.63e-11	63.5	reduced_virulence	17.3402	35.6642	53.1138	84.1158	35.1865	67.1107
g1715	I1R9P8	PHI:5797	Fgsg00201	5518	Fusarium graminearum	9.67e-120	352	unaffected_pathogenicity	0.19817	0.387777	1.86111	2.17431	0.121241	2.75939
g1718	B1GVX4	PHI:2289	BcBOA2	40559	Botrytis cinerea	2.16e-45	166	reduced_virulence	0.17735	0.028901	0.242826	0	0.0591473	0.026388
g1734	G4NHC2	PHI:5034	MoADH1	318829	Magnaporthe oryzae	0	522	unaffected_pathogenicity	1607.76	1005.45	1089.31	3122.18	10575.8	4032.26
g1736	A0ST43	PHI:1046	CTB5	29003	Cercospora nicotianae	4.1e-48	171	reduced_virulence	0.297575	0.351704	0.134792	0.104932	0.290369	0.199145
g1738	I1REJ1	PHI:1662	GzCCHC002	5518	Fusarium graminearum	2.45e-20	93.2	unaffected_pathogenicity	81.5181	29.7897	18.6087	13.0303	3.68704	8.43031
g1744	P0CM56	PHI:672	CAS1	5207	Cryptococcus neoformans	7.93e-38	136	increased_virulence_(hypervirulence)	0	0	0	0	0	0
g1745	P0CM56	PHI:672	CAS1	5207	Cryptococcus neoformans	1.56e-11	59.3	increased_virulence_(hypervirulence)	0	0	0	0	0	0
g1747	Q2LMP0	PHI:546	XYN11A	40559	Botrytis cinerea	4.21e-38	131	reduced_virulence	0.480818	3.91253	18.8411	19.9034	22.8851	103.03
g1748	G2X1K9	PHI:6271	VdThit	27337	Verticillium dahliae	7.6e-16	72	reduced_virulence	0.09938	0	0	0	0	0
g1750	A0A098DCR9	PHI:5838	Fgsg08408	5518	Fusarium graminearum	4.06e-30	118	unaffected_pathogenicity	0.124701	0	0.401802	0.323937	0.089279	0.145046
g1754	I1REA6	PHI:5822	Fgsg01989	5518	Fusarium graminearum	3.36e-30	118	unaffected_pathogenicity	0.0619907	2.67797	1.01612	3.87248	1.61265	10.342
g1755	I1RKP6	PHI:1926	GzZC241	5518	Fusarium graminearum	3.17e-07	47.8	unaffected_pathogenicity	0.0887133	0.107524	0.121535	0	0.692797	0
g1756	Q9P8L8	PHI:544	BCMFS1	40559	Botrytis cinerea	4.31e-69	232	unaffected_pathogenicity	0.116988	0.035217	0	0.0167743	0.127823	0
g1757	A0A098DM90	PHI:5864	GCD12	5518	Fusarium graminearum	3.96e-94	291	unaffected_pathogenicity	1.66384	2.67122	1.5806	4.2018	0.636622	3.64963
g1759	C5P3X6	PHI:479	MEP1	199306	Coccidioides posadasii	2.86e-14	71.6	reduced_virulence	2.12898	1.93313	2.56674	5.66203	4.41308	27.6866
g1763	G2XIG8	PHI:7173	HiC-15	27337	Verticillium dahliae	2.54e-65	218	reduced_virulence	0.022893	0.037911	0.215777	0.0726273	0.071846	0
g1771	J9VMW8	PHI:3457	PHO84	5207	Cryptococcus neoformans	7.62e-92	290	reduced_virulence	315.544	1627.8	959.267	1309.27	82.9974	640.171
g1773	N4X9G3	PHI:4233	ftr1	5016	Bipolaris maydis	2.62e-122	354	reduced_virulence	47.7832	29.3945	23.3723	21.8665	18.9519	18.9877
g1774	I1RMG9	PHI:1011	FET3	5518	Fusarium graminearum	0	718	unaffected_pathogenicity	45.5751	21.7451	18.326	16.8077	16.1941	15.8478
g1775	W7M3S4	PHI:7144	FvSCP1	117187	Fusarium verticillioides	1.04e-17	77	reduced_virulence	0.127994	0.0898247	0	0.0613483	0	0.055881
g1778	W7M3S4	PHI:7144	FvSCP1	117187	Fusarium verticillioides	3.74e-33	124	reduced_virulence	0.117117	0.241444	0	0.160503	0.194573	0.768246
g1779	Q7Z8E8	PHI:419	CSH1	5476	Candida albicans	3.95e-09	55.1	reduced_virulence	24.2204	45.4979	43.9212	40.038	64.8136	29.9167
g1780	B1GVX7	PHI:2290	BcBOA6	40559	Botrytis cinerea	0	682	reduced_virulence	4.31564	17.5615	8.59186	10.4715	0.378928	0.076199
g1781	J4UHQ6	PHI:5037	OpS1	176275	Beauveria bassiana	1.17e-18	83.6	reduced_virulence	6.24727	45.4886	30.2148	37.2538	6.76437	0.679014
g1783	Q8Y0J2	PHI:5271	fabG1	305	Ralstonia solanacearum	1.85e-07	49.3	lethal	158.337	1119.98	1230.02	1727.71	142.673	376.782
g1784	I1RIS2	PHI:5353	Famfs1	282267	Fusarium asiaticum	7.11e-22	96.3	reduced_virulence	2.46033	49.3587	30.3898	44.4771	1.41709	1.11301
g1785	Q9P8L8	PHI:544	BCMFS1	40559	Botrytis cinerea	2.56e-60	207	unaffected_pathogenicity	119.993	906.269	943.241	1230.66	40.9401	19.1031
g1786	I1RZN4	PHI:1753	GzZC068	5518	Fusarium graminearum	1.33e-14	75.5	unaffected_pathogenicity	7.17526	20.8577	11.1217	24.9354	7.5142	3.68053
g1788	I1RGD6	PHI:1193	(Sc_Sky1)	5518	Fusarium graminearum	4.96e-39	145	reduced_virulence	1.73253	1.80553	0.983492	1.46368	1.41231	0.824175
g1791	P87199	PHI:465	KIN2	5270	Ustilago maydis	2.73e-21	96.3	reduced_virulence	2.60599	3.56934	5.69817	3.18543	7.50635	7.79607
g1792	I1RUC7	PHI:1260	FGSG_07816	5518	Fusarium graminearum	4.88e-14	74.7	unaffected_pathogenicity	3.36649	6.8086	13.2034	7.41793	19.0112	2.32721
g1793	C5P3X6	PHI:479	MEP1	199306	Coccidioides posadasii	3.27e-86	256	reduced_virulence	0	0	0.165719	0	0	0
g1794	Q6FTB1	PHI:6625	CgTpo1_1	5478	Candida glabrata	3.89e-16	77.8	reduced_virulence	2.57877	5.49442	4.52034	8.98534	8.14006	3.99458
g1796	G4N740	PHI:4024	MoST1	318829	Magnaporthe oryzae	3.44e-46	167	unaffected_pathogenicity	0.228063	0.664764	0.253488	0.24616	0.163146	0
g1804	I1S2A9	PHI:1784	GzZC099	5518	Fusarium graminearum	2.06e-11	63.5	unaffected_pathogenicity	1.93178	1.43126	2.79626	1.02169	2.29233	1.17387
g1812	A5IYL7	PHI:6517	adhT	2110	Mycoplasma agalactiae	8.05e-37	134	reduced_virulence	15.5378	54.7747	87.862	183.565	93.2709	353.885
g1815	G4N0R9	PHI:5656	FZC58	318829	Magnaporthe oryzae	3.44e-19	90.9	unaffected_pathogenicity	11.5487	11.2762	13.5593	12.8608	11.2299	7.33062
g1818	B2RKU3	PHI:4103	DPPIV	837	Porphyromonas gingivalis	1.08e-06	47.4	reduced_virulence	3.84716	4.09724	3.2572	2.01647	2.82023	1.73408
g1819	Q5GFD3	PHI:413	MPD1	13684	Parastagonospora nodorum	1.97e-18	85.1	unaffected_pathogenicity	2.56148	4.46408	4.38522	5.75268	9.96071	3.10996
g1822	Q4WQ27	PHI:2519	LYS9	746128	Aspergillus fumigatus	0	654	lethal	75.921	77.6197	65.9989	97.9785	108.034	70.0822
g1823	E2EAF6	PHI:2357	CYP52X1	176275	Beauveria bassiana	2.29e-21	95.5	reduced_virulence	45.6141	25.4338	20.5717	20.2627	73.9199	45.4217
g1824	I1RQN6	PHI:1974	GzZC289	5518	Fusarium graminearum	1.93e-12	68.6	unaffected_pathogenicity	11.0982	14.03	13.1239	11.8175	15.838	15.4543
g1825	C3JXE8	PHI:2835	RED2	5016	Bipolaris maydis	8.72e-35	127	reduced_virulence	7.01631	15.0644	13.6133	15.8189	29.925	35.0374
g1826	B1GVX4	PHI:2289	BcBOA2	40559	Botrytis cinerea	9.78e-20	90.1	reduced_virulence	16.3236	76.6043	139.465	156.891	35.4581	231.208
g1836	A0A0H2ZDI1	PHI:7817	PA14_23420_(zbdP)	287	Pseudomonas aeruginosa	2.31e-08	54.3	unaffected_pathogenicity	3.95504	3.30435	5.517	6.34253	12.2779	4.88569
g1837	Q6FTB1	PHI:6625	CgTpo1_1	5478	Candida glabrata	5.69e-71	236	reduced_virulence	21.7133	27.4782	67.2558	80.8527	12.2115	44.3218
g1838	G4N740	PHI:4024	MoST1	318829	Magnaporthe oryzae	8.61e-58	199	unaffected_pathogenicity	0.0313347	0.00617967	0	0	0.327755	0.208766
g1840	G4MLZ9	PHI:5633	FZC38	318829	Magnaporthe oryzae	1.86e-141	427	unaffected_pathogenicity	0.895454	1.28806	0.760157	1.00483	0.338984	1.57197
g1841	Q32WF7	PHI:2269	Mdh1	13684	Parastagonospora nodorum	2.15e-23	94.7	unaffected_pathogenicity	0.434704	0.356737	0	0.590671	0.367028	0.534026
g1842	Q8MPM3	PHI:8028	Tkt	5665	Leishmania mexicana	8.09e-178	522	loss_of_pathogenicity	0.051623	0.1176	0.0805487	0.0317103	0.141989	0.0444793
g1850	B0YAC2	PHI:7590	erg25A	746128	Aspergillus fumigatus	5.88e-24	96.3	unaffected_pathogenicity	3.23503	11.2277	8.17982	10.1952	34.1575	16.4836
g1853	G4NHC2	PHI:5034	MoADH1	318829	Magnaporthe oryzae	1.43e-65	210	unaffected_pathogenicity	2.94279	5.98018	4.94577	8.35104	79.6843	19.3136
g1854	E3QRA4	PHI:2920	FET3-1	31870	Colletotrichum graminicola	1.92e-167	489	reduced_virulence	14.6202	19.7826	18.0514	10.8264	8.13732	2.92855
g1856	I1RJ74	PHI:1363	TRI15	5518	Fusarium graminearum	1.35e-08	53.1	unaffected_pathogenicity	0.454417	5.17997	15.3222	46.5369	4.57698	90.4885
g1857	I1R980	PHI:2393	(O-methylsterigmatocystin_oxidoreductase)	5518	Fusarium graminearum	2.23e-21	95.5	increased_virulence_(hypervirulence)	2.3446	6.24103	5.57166	18.8134	19.9081	83.4673
g1859	I1RKB4	PHI:1953	GzZC268	5518	Fusarium graminearum	5.99e-11	62.8	unaffected_pathogenicity	13.9303	19.7334	16.4971	17.8472	21.5983	14.1561
g1864	D3QJB2	PHI:3526	lacA	28901	Salmonella enterica	3.49e-48	155	reduced_virulence	3.58861	12.2218	18.3937	18.9071	45.2266	12.7449
g1866	I1RDG6	PHI:1555	GzMyb019	5518	Fusarium graminearum	1.67e-41	154	unaffected_pathogenicity	13.9205	70.3706	83.1142	69.1848	6.28538	3.06083
g1867	G4MZ98	PHI:5186	MoAPX2	318829	Magnaporthe oryzae	2.56e-98	313	reduced_virulence	51.6705	14.2187	33.0647	30.1963	1.42615	9.35995
g1870	I1RKU0	PHI:1087	FGSG_04510	5518	Fusarium graminearum	1.13e-26	106	unaffected_pathogenicity	53.2163	14.6946	90.5712	33.6316	353.478	214.278
g1877	A9QUB2	PHI:2403	CSN1	169388	Fusarium solani	1.05e-72	222	increased_virulence_(hypervirulence)__reduced_virulence	0.0191657	0.353579	0.158381	0.0801757	0	0
g1880	I1RHG2	PHI:1910	GzZC225	5518	Fusarium graminearum	4.08e-17	81.6	unaffected_pathogenicity	0.398843	1.49306	1.75535	2.08656	0.804675	1.87548
g1881	L7N655	PHI:3630	PepN	1773	Mycobacterium tuberculosis	1.51e-55	204	increased_virulence_(hypervirulence)	0.0432677	0.50246	1.49919	0.828581	0.170368	0.40086
g1882	G2X1K9	PHI:6271	VdThit	27337	Verticillium dahliae	3.43e-78	253	reduced_virulence	2.02452	3.52108	1.43847	1.74943	1.70726	8.87836
g1885	J9N0G7	PHI:1105	FOXG_08661	5507	Fusarium oxysporum	1.61e-22	91.7	unaffected_pathogenicity	6.56614	21.7478	24.8338	33.3399	1.9746	1.65523
g1886	G2XIG8	PHI:7173	HiC-15	27337	Verticillium dahliae	5.62e-33	126	reduced_virulence	0.0363997	0.169484	0	0	0	0
g1887	P00722	PHI:6268	lacZ	562	Escherichia coli	8.29e-20	92	reduced_virulence	2.46536	8.82064	9.38015	10.2246	5.82558	2.38298
g1888	I1RDG6	PHI:1555	GzMyb019	5518	Fusarium graminearum	8.59e-53	185	unaffected_pathogenicity	4.87033	12.899	6.20394	7.77142	3.40305	2.92576
g1889	P29138	PHI:4615	Pr1	5530	Metarhizium anisopliae	1.4e-87	268	unaffected_pathogenicity	0.0649277	0.0939447	0.103357	0.018055	0	0.594216
g1892	I1RUC7	PHI:1260	FGSG_07816	5518	Fusarium graminearum	8.8e-23	102	unaffected_pathogenicity	1.57917	1.86283	2.23885	1.17267	2.50537	0.39338
g1893	G2X1K9	PHI:6271	VdThit	27337	Verticillium dahliae	6.09e-65	219	reduced_virulence	0.840209	20.4319	16.5098	29.8973	2.48356	4.12566
g1895	I1RUC7	PHI:1260	FGSG_07816	5518	Fusarium graminearum	5.88e-15	76.3	unaffected_pathogenicity	6.74871	12.4602	13.7194	11.3922	11.9691	24.7516
g1896	I1RYV5	PHI:1514	GzHOME012	5518	Fusarium graminearum	2.1e-51	193	unaffected_pathogenicity	17.9984	18.2453	15.1122	14.9909	19.4075	8.90515
g1897	I1RIQ3	PHI:1575	GzOB015	5518	Fusarium graminearum	3.6e-83	246	unaffected_pathogenicity	0.616623	0.268714	0.277575	0.75284	1.57181	0
g1902	Q4WJR9	PHI:6554	sB	746128	Aspergillus fumigatus	5.48e-11	63.9	unaffected_pathogenicity	0.957847	5.39966	6.70113	19.4182	25.102	16.3757
g1907	A0A0C4DHY4	PHI:4880	pgx6	5507	Fusarium oxysporum	0	671	unaffected_pathogenicity__reduced_virulence	3.60236	4.38089	6.43343	1.5496	3.42117	2.20416
g1908	G2XIG8	PHI:7173	HiC-15	27337	Verticillium dahliae	2.11e-63	213	reduced_virulence	20.3817	4.04424	4.44997	3.87047	0.603618	1.78822
g1911	I1RUC7	PHI:1260	FGSG_07816	5518	Fusarium graminearum	2.65e-15	77.8	unaffected_pathogenicity	11.2026	7.72638	11.4173	8.54669	4.16403	1.41937
g1916	G4N224	PHI:5638	FZC41	318829	Magnaporthe oryzae	1.07e-11	66.2	unaffected_pathogenicity	2.01655	1.01508	1.54667	1.54881	3.07244	0.39979
g1917	A0A098DCR9	PHI:5838	Fgsg08408	5518	Fusarium graminearum	1.7e-29	116	unaffected_pathogenicity	63.6023	52.8751	60.4436	16.3789	5.57858	0.314257
g1918	Q2VLJ1	PHI:716	ZEB1	5518	Fusarium graminearum	5.95e-16	78.2	unaffected_pathogenicity	249.297	101.379	105.753	55.0477	22.6814	13.899
g1920	I1RJD6	PHI:2408	FgMT1	5518	Fusarium graminearum	0	702	unaffected_pathogenicity	148.048	264.956	114.307	91.8683	40.6234	28.1777
g1921	A0A1C3YMR4	PHI:5866	Fgsg03237	5518	Fusarium graminearum	1.14e-52	178	unaffected_pathogenicity	0.0505483	0.399314	0.0239083	0.132449	0.218612	0.0396413
g1922	Q6WP49	PHI:438	BcBOT1_(CND5)	40559	Botrytis cinerea	2.19e-48	173	reduced_virulence	0.0179757	0.010241	0.119391	0.059327	0	0.210164
g1924	G2XIG8	PHI:7173	HiC-15	27337	Verticillium dahliae	3.74e-57	197	reduced_virulence	8.24951	7.62691	13.6736	7.62559	5.01117	0.965396
g1925	O00101	PHI:2336	NIA1	13684	Parastagonospora nodorum	0	687	unaffected_pathogenicity	9.95723	59.6947	53.9857	76.0032	0.772761	8.74815
g1926	Q5ZVD8	PHI:6520	LpdA	446	Legionella pneumophila	5.16e-09	58.2	effector_(plant_avirulence_determinant)	36.7725	80.0018	81.9748	89.4303	1.51596	7.57581
g1927	I1RA89	PHI:1086	FGSG_00416	5518	Fusarium graminearum	9.54e-84	268	reduced_virulence	1.57241	51.4223	55.3569	69.0437	4.18271	0.629857
g1928	I1RKS9	PHI:1701	GzZC016	5518	Fusarium graminearum	8.35e-63	217	unaffected_pathogenicity	22.1887	31.0258	30.1156	24.4822	34.6089	13.6433
g1934	O60034	PHI:1030	bcatrA	40559	Botrytis cinerea	0	1083	unaffected_pathogenicity	0.816957	1.7536	2.30023	4.98908	8.40792	23.0583
g1938	G4MT25	PHI:5591	MoNIT4	318829	Magnaporthe oryzae	1.49e-27	116	unaffected_pathogenicity	33.0093	20.1115	16.8672	13.8987	19.112	4.25304
g1939	G4ML12	PHI:6739	MoGls2	318829	Magnaporthe oryzae	5.47e-27	117	reduced_virulence	6.77536	23.3986	142.327	71.5629	12.3572	3.36168
g1942	I1RUC7	PHI:1260	FGSG_07816	5518	Fusarium graminearum	2.31e-11	65.1	unaffected_pathogenicity	2.91664	3.6178	3.0155	2.66837	2.45407	0.973412
g1943	I1RPX8	PHI:1581	GzOB021	5518	Fusarium graminearum	1.9e-39	135	unaffected_pathogenicity	0.127559	0.0464087	0.32482	0.033664	0	0
g1944	I1RIQ3	PHI:1575	GzOB015	5518	Fusarium graminearum	1.24e-72	220	unaffected_pathogenicity	0.025554	0	0	0	0	0
g1945	A0A098DM90	PHI:5864	GCD12	5518	Fusarium graminearum	1.13e-79	250	unaffected_pathogenicity	2.52459	3.86034	2.77056	1.15977	2.7101	0.716287
g1947	I1RHZ6	PHI:1887	GzZC202	5518	Fusarium graminearum	1.87e-33	135	unaffected_pathogenicity	7.07172	10.0247	3.70063	4.47286	6.31609	1.24796
g1948	I1REJ1	PHI:1662	GzCCHC002	5518	Fusarium graminearum	1.33e-68	237	unaffected_pathogenicity	4.0966	5.61137	2.66898	3.84346	5.91955	0.799928
g1951	I1RHI8	PHI:6121	FGSG_03243	5518	Fusarium graminearum	3.43e-39	149	reduced_virulence	23.0315	23.6606	10.3498	11.4476	13.7087	1.52949
g1953	A0A076ZHT9	PHI:7511	VK055_1961	573	Klebsiella pneumoniae	2.96e-13	66.2	unaffected_pathogenicity	12.241	22.2485	21.2974	14.9837	40.4339	5.39865
g1957	I1RU73	PHI:5820	Fgsg07757	5518	Fusarium graminearum	3.93e-79	248	unaffected_pathogenicity	1.13547	2.15109	2.39039	3.9557	1.94487	8.33396
g1958	I1RKS2	PHI:717	PLSP1	5518	Fusarium graminearum	3.68e-42	144	unaffected_pathogenicity	4.04629	7.8384	9.89689	7.67335	12.986	4.43134
g1959	I1RKU0	PHI:1087	FGSG_04510	5518	Fusarium graminearum	8.76e-27	106	unaffected_pathogenicity	5.15556	4.45966	5.92996	14.3595	2.07547	3.24143
g1960	P0A853	PHI:7966	tnaA	562	Escherichia coli	1.48e-57	204	reduced_virulence	3.79335	19.6016	103.097	44.2975	17.8965	5.9789
g1961	I1RLA6	PHI:5841	GIV1	5518	Fusarium graminearum	8.24e-55	186	reduced_virulence	0.805937	2.40474	3.80929	2.4933	0.622317	4.98389
g1963	Q5GFD3	PHI:413	MPD1	13684	Parastagonospora nodorum	4.44e-32	124	unaffected_pathogenicity	1.04561	2.11224	1.53558	1.51595	1.16839	1.36058
g1967	Q2VLJ1	PHI:716	ZEB1	5518	Fusarium graminearum	1.73e-12	67.8	unaffected_pathogenicity	0.909934	12.1136	6.57196	18.2151	0.979267	9.83701
g1971	Q96TN6	PHI:256	GAS1	318829	Magnaporthe oryzae	6.74e-06	46.2	reduced_virulence	0.109704	0.207536	2.01959	0.178714	0.206993	0.259773
g1972	Q4UYZ7	PHI:3963	XC_0646	339	Xanthomonas campestris	5.45e-09	53.9	reduced_virulence	2.73788	4.77076	10.8467	2.87923	2.38245	0.298008
g1974	I1S3H4	PHI:1782	GzZC097	5518	Fusarium graminearum	1.1e-12	69.3	lethal	15.2198	3.42888	5.28582	2.93579	0.216147	1.6289
g1976	A0A0H3KBS1	PHI:7917	NWMN_0826	1280	Staphylococcus aureus	8.01e-25	103	reduced_virulence	359.136	598.101	615.646	1244.79	482.412	399.157
g1977	A0ST44	PHI:1047	CTB6	29003	Cercospora nicotianae	9.21e-10	56.2	reduced_virulence	0.65404	12.3983	27.832	16.7074	15.7457	11.4718
g1979	G2XIG8	PHI:7173	HiC-15	27337	Verticillium dahliae	2.19e-59	202	reduced_virulence	0.101003	0.0592283	0.0249187	0.645388	0	0.164033
g1986	G4N1P8	PHI:5440	ABA4	318829	Magnaporthe oryzae	8.01e-07	43.9	reduced_virulence	3.48881	3.50176	1.69389	2.17682	1.02306	0.093282
g1992	I1RI51	PHI:5792	Fgsg03476	5518	Fusarium graminearum	9.05e-65	212	unaffected_pathogenicity	19.5277	31.5903	29.9662	51.5985	20.5031	65.5801
g1993	I1S7H5	PHI:1742	GzZC057	5518	Fusarium graminearum	2.29e-39	153	unaffected_pathogenicity	6.71356	10.6542	9.52923	12.1637	12.2472	8.35028
g1996	P06618	PHI:4171	iaaH-1	29438	Pseudomonas savastanoi	1.11e-09	58.9	reduced_virulence	0.941784	1.30442	1.07685	1.82614	5.85111	0.307943
g1997	Q8Y0J2	PHI:5271	fabG1	305	Ralstonia solanacearum	1.02e-22	92.4	lethal	0.893465	2.60367	2.27429	3.1177	14.8133	0.0693933
g1998	A0A0B5J4U6	PHI:4609	BxCYP33D3	6326	Bursaphelenchus xylophilus	2.35e-12	67.4	reduced_virulence	0.43544	2.60189	1.78251	9.41446	3.12345	1.04535
g2001	G2X6V8	PHI:6331	VdCYP1	27337	Verticillium dahliae	1.33e-86	274	loss_of_pathogenicity	3.11175	7.97906	4.18207	9.36255	6.83242	2.34052
g2007	A0A290WHP2	PHI:7705	VEDA_05195	27337	Verticillium dahliae	9.51e-30	117	reduced_virulence__unaffected_pathogenicity	0.444604	0.477603	5.73292	3.04621	1.52517	59.8013
g2008	G9JLA8	PHI:3378	Plegl1	285811	Pseudopyrenochaeta lycopersici	8.62e-53	170	unaffected_pathogenicity	0.073962	0.0173797	0.262219	0	0.132176	0.05554
g2012	I1RKU0	PHI:1087	FGSG_04510	5518	Fusarium graminearum	4.24e-34	127	unaffected_pathogenicity	25.3664	45.9346	29.3559	19.9074	3.14607	17.779
g2013	G4MLZ9	PHI:5633	FZC38	318829	Magnaporthe oryzae	1.07e-25	110	unaffected_pathogenicity	0.25711	0.376575	0.712065	1.2413	3.53112	3.36916
g2014	G4N740	PHI:4024	MoST1	318829	Magnaporthe oryzae	3.17e-44	162	unaffected_pathogenicity	0.008652	0.025459	0.474101	0.881318	3.3558	2.6532
g2015	B1GVX4	PHI:2289	BcBOA2	40559	Botrytis cinerea	3.91e-60	205	reduced_virulence	0.352271	0.111196	0.0478387	0.14836	3.81508	0.516674
g2016	P87025	PHI:59	THR1	5462	Colletotrichum lagenaria	3.43e-09	55.1	reduced_virulence	0.683574	1.08982	1.69024	1.92859	3.0996	2.46126
g2020	I1RDG6	PHI:1555	GzMyb019	5518	Fusarium graminearum	0	590	unaffected_pathogenicity	0.575715	44.0522	8.28611	15.6958	152.217	4.8722
g2021	G4N740	PHI:4024	MoST1	318829	Magnaporthe oryzae	2.71e-35	137	unaffected_pathogenicity	2.25629	6.09458	4.93569	9.09392	19.7053	67.0818
g2028	I1REJ1	PHI:1662	GzCCHC002	5518	Fusarium graminearum	9.18e-79	268	unaffected_pathogenicity	0.717681	2.86815	1.85181	6.86209	1.06461	2.55778
g2029	Q59RG0	PHI:511	CaNAG4	5476	Candida albicans	1.51e-15	76.6	reduced_virulence	0.344977	0.205505	0.383076	0.66152	0.378969	0.201014
g2030	Q5XTQ4	PHI:541	LIP1	40559	Botrytis cinerea	9.49e-22	95.9	unaffected_pathogenicity	1.47769	2.29588	3.30601	9.13449	10.1189	4.04807
g2032	C4YFX2	PHI:211__PHI:6806	CaTUP1__tup1	5476	Candida albicans	6.03e-08	55.1	reduced_virulence	5.15176	5.24219	8.36142	7.0518	16.0786	1.88342
g2033	Q59TZ8	PHI:8971	Caglk1	5476	Candida albicans	2.6e-85	270	reduced_virulence__unaffected_pathogenicity	8.1968	10.5456	13.0273	6.88189	9.49276	2.18216
g2034	I1RU19	PHI:1886	GzZC201	5518	Fusarium graminearum	0	582	unaffected_pathogenicity	11.3224	11.4018	11.7015	9.47411	17.5945	7.33994
g2035	G4NB53	PHI:5472	MoDeam	318829	Magnaporthe oryzae	1.98e-124	359	reduced_virulence	9.18972	11.867	14.511	11.4294	20.7166	7.96499
g2038	G2XD68	PHI:8858	VdSSEP1_(VDAG-08100)	27337	Verticillium dahliae	2.47e-41	161	reduced_virulence	0.207471	0.66756	0.40124	0.782015	0	0.12391
g2042	X0J8P9	PHI:5393	GLX	5507	Fusarium oxysporum	4.67e-32	133	reduced_virulence	22.2977	36.5833	32.038	27.0851	40.6703	22.137
g2045	Q5ZUZ0	PHI:6382	iolG	446	Legionella pneumophila	4.73e-06	46.2	reduced_virulence	74.3925	168.866	165.048	140.219	80.7798	53.8525
g2048	Q2KN79	PHI:522__PHI:2808	GAS1__gas1	5507	Fusarium oxysporum	0	537	reduced_virulence	366.122	386.137	403.596	231.973	238.701	274.454
g2056	I1S3H4	PHI:1782	GzZC097	5518	Fusarium graminearum	3.02e-28	117	lethal	5.17492	7.7993	19.9184	11.612	8.06131	1.00217
g2057	G4MVC5	PHI:6927	MoRAD6	318829	Magnaporthe oryzae	1.08e-21	85.5	reduced_virulence	54.9567	50.1984	42.4349	39.0915	52.2934	21.743
g2060	H8ZZ79	PHI:2710	mepB	474922	Colletotrichum gloeosporioides	0	616	reduced_virulence	18.4133	236.777	226.594	344.369	18.6766	24.0271
g2063	I1S2N6	PHI:2452	FAED1	5518	Fusarium graminearum	7.25e-10	57.4	unaffected_pathogenicity	17.3641	22.7137	14.0715	17.0655	10.9987	9.71746
g2065	I1RC95	PHI:1566	GzOB006	5518	Fusarium graminearum	8.31e-98	297	lethal	183.673	267.988	239.293	208.685	246.199	175.393
g2069	P08331	PHI:7020	cpdB	562	Escherichia coli	5.08e-12	66.6	reduced_virulence	24.3183	33.6728	58.026	55.0032	7.33087	19.0883
g2078	J9N0G7	PHI:1105	FOXG_08661	5507	Fusarium oxysporum	5.37e-14	68.9	unaffected_pathogenicity	2.38825	6.94978	19.6141	18.53	22.2109	4.0357
g2087	L2G011	PHI:3973	ASP	474922	Colletotrichum gloeosporioides	9.13e-43	154	reduced_virulence	0.277225	53.9894	22.2308	40.0667	0.825237	0.401192
g2092	G4MS40	PHI:811	MGG_10510	318829	Magnaporthe oryzae	3.07e-49	168	reduced_virulence	8.08372	371.566	123.261	143.071	10.2503	7.75252
g2095	I1RL30	PHI:1094	FGSG_04610	5518	Fusarium graminearum	4.91e-49	176	unaffected_pathogenicity	0.154856	0.140205	0	0	0.091389	0
g2096	G2XIG8	PHI:7173	HiC-15	27337	Verticillium dahliae	1.98e-63	213	reduced_virulence	0.647856	1.53653	1.34361	2.71653	0.610955	5.82521
g2102	I1RUC7	PHI:1260	FGSG_07816	5518	Fusarium graminearum	2.15e-13	72.8	unaffected_pathogenicity	1.3137	2.4502	5.49735	2.78025	11.7804	0.899787
g2103	C5P3X6	PHI:479	MEP1	199306	Coccidioides posadasii	5.62e-39	136	reduced_virulence	1.00989	0.463848	0.695707	0.996058	0	0.104592
g2109	G4MXR2	PHI:8753__PHI:8806	MoChia1_(MGG_08054)__MoChi1_(MGG_08054)	318829	Magnaporthe oryzae	1.33e-22	100	reduced_virulence	47.9182	28.9618	31.8434	13.3597	3.65353	2.39009
g2110	G2X444	PHI:6832	Vd5LysM	27337	Verticillium dahliae	0	858	effector_(plant_avirulence_determinant)	59.998	50.135	58.7471	27.1392	5.07189	3.19632
g2111	A0A290WH42	PHI:7707	VEDA_05197	27337	Verticillium dahliae	1.42e-10	60.1	reduced_virulence__unaffected_pathogenicity__increased_virulence_(hypervirulence)	0.0102657	0.039315	0	0.319918	0	0.21376
g2113	M1WES1	PHI:6267__PHI:8120	cpipt-log__ipt-log_(cpur_04177)	5111	Claviceps purpurea	1.93e-161	464	reduced_virulence__loss_of_pathogenicity__unaffected_pathogenicity	0	0	0	0	0	0
g2114	G2XIG8	PHI:7173	HiC-15	27337	Verticillium dahliae	1.32e-51	183	reduced_virulence	0.0270847	0.0806617	0	0.034044	0	0.0281077
g2116	G8BJ74	PHI:6075	och1	5480	Candida parapsilosis	1.25e-37	137	reduced_virulence	104.915	177.656	149.007	111.016	153.275	99.0179
g2117	P87025	PHI:59	THR1	5462	Colletotrichum lagenaria	2.06e-19	84	reduced_virulence	75.2439	375.46	449.608	1601.54	207.117	803.581
g2123	G5EHM3	PHI:4231	MoFLP1	318829	Magnaporthe oryzae	1.99e-78	243	reduced_virulence	3.04278	1.48669	3.44604	2.77252	130.996	136.889
g2128	A0A0H2XHD4	PHI:6628	bcaP	1280	Staphylococcus aureus	2.04e-06	48.5	unaffected_pathogenicity__reduced_virulence	46.3441	22.9368	32.9741	39.5513	46.5836	22.5201
g2129	I1RKF3	PHI:2418__PHI:2419	CID1	5518	Fusarium graminearum	4.12e-09	55.5	reduced_virulence	27.2233	17.2526	15.6346	17.9561	14.4711	10.3788
g2132	I1S2R1	PHI:1423	GzC2H091	5518	Fusarium graminearum	3.52e-17	80.1	unaffected_pathogenicity	50.3415	43.1517	45.8383	41.5053	39.4182	95.2296
g2137	I1S172	PHI:1420	GzC2H088	5518	Fusarium graminearum	4.53e-34	137	unaffected_pathogenicity	9.47952	20.6718	87.2543	31.8816	65.4438	4.13077
g2138	I1S0N5	PHI:1552	GzMyb016	5518	Fusarium graminearum	1.34e-28	121	unaffected_pathogenicity	10.2997	19.4487	49.1276	23.234	71.6011	4.56043
g2141	I1REK5	PHI:733	FBP1	5518	Fusarium graminearum	0	776	reduced_virulence	39.2098	51.144	38.8711	40.7062	49.327	22.0325
g2142	Q5XTQ5	PHI:538	FRT1	40559	Botrytis cinerea	3.12e-47	174	unaffected_pathogenicity	35.9496	74.1359	261.075	322.343	1321.08	1493.13
g2144	A0A0H2XHD4	PHI:6628	bcaP	1280	Staphylococcus aureus	4.33e-11	63.2	unaffected_pathogenicity__reduced_virulence	12.3409	12.4406	31.1692	24.8184	46.6715	55.4708
g2148	A5HF03	PHI:1057	MTP1	318829	Magnaporthe oryzae	0	588	unaffected_pathogenicity	86.6801	99.8364	109.22	129.721	109.672	125.987
g2149	I1RU53	PHI:1390	GzC2H053	5518	Fusarium graminearum	5.97e-06	46.6	unaffected_pathogenicity	1.30568	2.01169	1.07459	1.32705	2.2704	0.607385
g2151	B0XUP5	PHI:3238	ctrC	746128	Aspergillus fumigatus	2.41e-44	146	unaffected_pathogenicity	1673.01	1610.56	2202.24	2840.96	3720.68	2166.54
g2152	T2BNJ5	PHI:3415	Fre2	5207	Cryptococcus neoformans	1.96e-35	140	reduced_virulence	821.594	405.273	488.612	676.889	795.896	514.925
g2158	Q0UA24	PHI:2256	Xdh1	13684	Parastagonospora nodorum	1.37e-49	168	unaffected_pathogenicity	0.422518	0.596589	0.803491	3.36179	19.3699	40.2536
g2161	I1S0N5	PHI:1552	GzMyb016	5518	Fusarium graminearum	4.48e-76	274	unaffected_pathogenicity	20.5564	21.9912	19.4931	21.1124	21.63	17.9819
g2162	Q9K033	PHI:8623	cab_(NMB0789)	487	Neisseria meningitidis	3.47e-11	62	unaffected_pathogenicity	184.679	207.471	274.824	281.084	134.288	238.32
g2165	A0A0A2KRU1	PHI:6881	laeA	27334	Penicillium expansum	9.56e-08	53.1	reduced_virulence	85.0349	75.8286	91.6996	88.581	86.9651	36.9102
g2166	Q9P880	PHI:240__PHI:2368	BAC__bac	40559	Botrytis cinerea	6.59e-11	64.3	reduced_virulence	46.4896	33.5152	29.4433	32.9426	33.2879	22.5102
g2169	Q9Y7G8	PHI:407	PBC1	76659	Pyrenopeziza brassicae	2.91e-42	143	loss_of_pathogenicity	7.18442	8.33904	11.1617	12.832	25.606	10.2806
g2175	Q9P8L8	PHI:544	BCMFS1	40559	Botrytis cinerea	5.21e-83	270	unaffected_pathogenicity	0.642151	0.649963	0.518618	0.282787	1.15923	0.339659
g2178	E0SDK2	PHI:8574	cysJ_(Dda3937_00209)	204038	Dickeya dadantii	1.26e-16	81.3	reduced_virulence	89.2931	45.9476	50.565	62.7864	51.7515	92.8732
g2191	A0A290WI18	PHI:7706	VEDA_05196	27337	Verticillium dahliae	0	613	reduced_virulence__unaffected_pathogenicity__increased_virulence_(hypervirulence)	91.3867	181.051	121.542	196.301	23.7939	65.1602
g2192	I1RXE8	PHI:1763	GzZC078	5518	Fusarium graminearum	0	543	unaffected_pathogenicity	24.4373	29.872	33.4654	35.4159	37.2966	19.0195
g2193	Q4WUL6	PHI:362__PHI:2520	LYSF__LYS4	746128	Aspergillus fumigatus	0	1026	loss_of_pathogenicity__lethal	59.8919	42.342	34.0204	44.131	52.9568	23.169
g2195	G4MUX6	PHI:3816	GSN1	318829	Magnaporthe oryzae	0	1287	reduced_virulence	256.666	199.135	215.736	221.898	200.911	248.922
g2199	I1RPZ1	PHI:1517	GzHOMEL013	5518	Fusarium graminearum	0	590	lethal	23.2619	30.3622	33.784	30.9306	21.9442	22.1741
g2202	G4NGP6	PHI:2097	Neo1	318829	Magnaporthe oryzae	0	1872	loss_of_pathogenicity	12.673	19.5804	19.5414	19.4836	16.9345	15.0174
g2203	G4ML19	PHI:804	MGG_08628	318829	Magnaporthe oryzae	7.69e-100	286	reduced_virulence	43.3118	43.1253	48.4681	57.3909	42.0447	59.0659
g2210	A0A0K0GME1	PHI:8987	PXO_RS15740	347	Xanthomonas oryzae	2.72e-28	117	unaffected_pathogenicity	11.9109	28.8188	15.1802	24.3431	23.9967	32.4946
g2213	G4N1P8	PHI:5440	ABA4	318829	Magnaporthe oryzae	1.41e-123	350	reduced_virulence	12.5951	19.3407	15.4725	16.5362	32.2689	13.2647
g2215	Q4WK03	PHI:2544	PAB1	746128	Aspergillus fumigatus	9.12e-09	55.1	lethal	191.73	227.956	244.851	217.763	146.695	206.134
g2222	Q3Y5V5	PHI:1018__PHI:2042	ABC3	318829	Magnaporthe oryzae	1.9e-59	218	loss_of_pathogenicity	51.1797	49.5151	58.9395	52.7098	65.3298	62.1194
g2229	Q6PWQ1	PHI:2510	msdS/AfmsdC	746128	Aspergillus fumigatus	2.42e-64	219	unaffected_pathogenicity	21.9018	20.6887	16.4863	21.4411	25.0775	14.5547
g2230	Q9UWF0	PHI:2108	CAM	318829	Magnaporthe oryzae	6.54e-107	299	reduced_virulence__loss_of_pathogenicity	489.176	816.319	713.002	494.056	682.139	271.865
g2239	I1RE42	PHI:1541	GzFlbD	5518	Fusarium graminearum	1.03e-64	204	unaffected_pathogenicity	58.0432	125.202	178.963	249.974	72.168	111.473
g2240	B4EDI5	PHI:4921	flmQ	95486	Burkholderia cenocepacia	1.45e-08	57.4	reduced_virulence	28.2552	26.5277	26.8314	30.7382	32.036	15.0736
g2253	I1RDZ2	PHI:5809	Fgsg01861	5518	Fusarium graminearum	4.6e-86	273	unaffected_pathogenicity	3.74627	7.52713	4.91424	7.1646	6.39234	2.73454
g2257	A0A098DK45	PHI:7123	Fgvps39	5518	Fusarium graminearum	3.82e-09	59.3	reduced_virulence	14.896	15.2513	14.3781	14.7524	20.6062	17.4787
g2261	Q8J214	PHI:346	CRU1	5270	Ustilago maydis	6.74e-176	508	reduced_virulence	26.5876	24.4664	16.5625	21.716	26.076	8.2288
g2264	I1S2F2	PHI:1500	GzHMG032	5518	Fusarium graminearum	1.24e-62	233	unaffected_pathogenicity	26.5417	34.3901	25.82	24.5811	25.7359	15.3926
g2266	J5JMB3	PHI:6746	Mdj1	176275	Beauveria bassiana	2.57e-09	57.8	reduced_virulence	462.231	200.763	249.997	248.572	229.536	183.401
g2272	P0A1D7	PHI:3040	ClpP	28901	Salmonella enterica	2.1e-72	220	reduced_virulence	32.3225	25.1453	27.8424	20.9361	42.8448	18.0784
g2274	A0A0D2XJY4	PHI:4723	gnn1	5507	Fusarium oxysporum	5.12e-150	448	unaffected_pathogenicity	743.319	485.473	369.298	439.064	120.781	284.453
g2275	I1REC7	PHI:6272	FgHSP90	5518	Fusarium graminearum	0	1119	reduced_virulence	2931.86	880.878	1377.27	878.487	825.365	305.716
g2278	I1RE06	PHI:1356	GzC2H016	5518	Fusarium graminearum	0	653	unaffected_pathogenicity	307.218	147.698	256.692	265.241	332.078	88.645
g2281	I1REJ1	PHI:1662	GzCCHC002	5518	Fusarium graminearum	0	788	unaffected_pathogenicity	105.379	113.671	104.516	103.76	67.5562	68.1135
g2282	Q4ZTI4	PHI:7699	Smp	317	Pseudomonas syringae	5.64e-09	52.8	unaffected_pathogenicity	77.034	201.375	198.574	287.544	352.14	97.8395
g2283	G4MQ72	PHI:774__PHI:792	MGG_09250	318829	Magnaporthe oryzae	2.58e-40	151	loss_of_pathogenicity__reduced_virulence	20.6942	21.6895	18.722	21.5664	19.4788	7.14635
g2284	G4N168	PHI:2063__PHI:2110	MCNA__MGG_07456.5	318829	Magnaporthe oryzae	0	990	reduced_virulence__unaffected_pathogenicity	116.828	126.795	110.881	108.671	143.29	109.691
g2289	I1RPV7	PHI:1227	FGSG_06089	5518	Fusarium graminearum	0	5962	lethal	8.4031	7.45792	6.07465	7.92535	5.43335	7.22084
g2290	Q2I0M6	PHI:1051	CTB3	29003	Cercospora nicotianae	1.33e-10	61.6	reduced_virulence	6.88804	5.15536	4.80661	4.82873	5.1575	5.79415
g2295	Q4I5U9	PHI:1231__PHI:1492	FGSG_07409__GzHMG024	5518	Fusarium graminearum	0	551	lethal__unaffected_pathogenicity	45.2119	51.8002	47.0184	50.7619	47.1696	24.889
g2297	I1RTA6	PHI:3863	FgGAL83	5518	Fusarium graminearum	2.64e-141	412	reduced_virulence	55.7711	41.3578	34.379	40.5823	43.4756	25.1968
g2300	G4MNE6	PHI:2109	CNB	318829	Magnaporthe oryzae	4.38e-112	314	reduced_virulence__loss_of_pathogenicity	96.935	157.292	132.193	131.749	123.463	113.506
g2301	J9VX38	PHI:7867	had1_(CNAG_01744)	5207	Cryptococcus neoformans	1.45e-06	47	reduced_virulence	8.9827	12.4354	8.88324	9.53819	6.04692	7.96786
g2304	I1RM25	PHI:1579	GzOB019	5518	Fusarium graminearum	2.6e-50	192	unaffected_pathogenicity	6.42796	5.32611	7.52942	9.42969	2.1424	7.71136
g2307	Q0P7J4	PHI:7841	clbD	562	Escherichia coli	5.26e-62	197	unaffected_pathogenicity	146.206	100.112	74.719	62.1128	145.942	47.2238
g2308	G4N0U1	PHI:2134	MoHox5	318829	Magnaporthe oryzae	1.66e-134	409	reduced_virulence	11.4831	16.5358	9.58807	8.77891	8.1007	3.77443
g2310	I1RU69	PHI:1393	GzC2H056	5518	Fusarium graminearum	3.58e-09	58.2	unaffected_pathogenicity	17.6513	25.1624	15.2385	14.2079	21.141	19.0404
g2311	I1RSN1	PHI:1610	GzP53L003	5518	Fusarium graminearum	0	660	unaffected_pathogenicity	50.4217	33.9739	21.1718	13.2543	12.6224	5.32321
g2313	W7MUL2	PHI:7142	FvStp1	117187	Fusarium verticillioides	0	1057	reduced_virulence	30.5263	34.344	24.0763	22.6178	27.4431	12.9788
g2315	I1RRQ8	PHI:1211	(Sc_Ctk1)	5518	Fusarium graminearum	0	583	reduced_virulence	30.0341	29.2815	27.8026	31.6271	29.1041	25.0094
g2316	I1R9J1	PHI:1271	FGSG_00132	5518	Fusarium graminearum	1.12e-63	201	unaffected_pathogenicity	1.39666	1.72183	3.75886	2.3637	0.372628	1.82923
g2322	J9VUY6	PHI:6871	gua1	5207	Cryptococcus neoformans	0	652	loss_of_pathogenicity	74.2726	59.2694	54.699	70.2357	26.3604	48.1309
g2327	I1RC95	PHI:1566	GzOB006	5518	Fusarium graminearum	7.3e-49	176	lethal	44.0761	40.0878	35.3876	36.3865	31.7531	46.0965
g2328	G2XED6	PHI:6260	Vdpf	27337	Verticillium dahliae	0	1149	reduced_virulence	28.6068	30.3415	25.9154	28.05	35.3272	27.127
g2331	O42621	PHI:121	PTH3	318829	Magnaporthe oryzae	7.01e-123	346	loss_of_pathogenicity	60.3169	85.3962	73.6353	93.9421	80.7942	106.126
g2335	I1RSR1	PHI:1797	GzZC112	5518	Fusarium graminearum	0	818	unaffected_pathogenicity	4.16026	6.86216	5.01103	11.2848	48.6494	19.8175
g2337	G4MUR7	PHI:4475	MoTup1	318829	Magnaporthe oryzae	6.26e-20	92.8	loss_of_pathogenicity	16.3197	10.9443	11.3486	17.5452	4.55869	10.5141
g2341	Q5AJB1	PHI:3321	Tfp1	5476	Candida albicans	0	927	loss_of_pathogenicity	198.117	175.722	183.251	144.326	187.118	124.857
g2344	Q2V086	PHI:862	ClaSSD1	5462	Colletotrichum lagenaria	0	1542	loss_of_pathogenicity	103.233	76.0191	56.2855	51.7333	77.1462	63.7303
g2349	Q4WBL9	PHI:4672	AmcA	746128	Aspergillus fumigatus	1.18e-15	73.9	unaffected_pathogenicity	38.115	35.0119	31.7393	30.9576	41.1612	35.9799
g2353	C4YFX2	PHI:211__PHI:6806	CaTUP1__tup1	5476	Candida albicans	4.02e-15	75.1	reduced_virulence	66.3615	79.7013	75.8217	64.6189	73.6553	29.247
g2354	Q4HWE2	PHI:1671	GzCCHC011	5518	Fusarium graminearum	1.02e-143	462	reduced_virulence	28.6995	24.4828	21.552	17.9936	30.2402	17.9513
g2359	T0LLS6	PHI:6703	CgRhoB	474922	Colletotrichum gloeosporioides	5.18e-32	120	reduced_virulence	0.118582	3.63969	1.26232	5.63728	11.266	1.01787
g2360	I1RR94	PHI:6122__PHI:5741	FGSG_06610__ScOrtholog_YKL153W	5518	Fusarium graminearum	3.7e-11	63.9	reduced_virulence	30.1891	35.5015	34.784	46.4107	88.1375	134.967
g2364	A0A095CIZ4	PHI:6188	Ubp5	552467	Cryptococcus gattii vgiii	0	875	reduced_virulence	69.282	53.2285	50.964	53.2861	80.118	99.0364
g2365	A0ST41	PHI:1049	CTB2	29003	Cercospora nicotianae	1.72e-41	151	reduced_virulence	14.4779	11.8296	10.7979	11.6449	2.75833	13.8078
g2366	I1RT82	PHI:1287	FGSG_07381	5518	Fusarium graminearum	0	605	unaffected_pathogenicity	19.2835	19.4994	21.0193	24.3928	50.5887	24.1346
g2367	I1RT81	PHI:6410__PHI:6604	FgCdc12__FaCdc12(FGSG_07380)	5518__282267	Fusarium graminearum Fusarium asiaticum	0	753	reduced_virulence	239.53	293.284	172.375	167.914	121.142	85.5263
g2368	C4YFX2	PHI:211__PHI:6806	CaTUP1__tup1	5476	Candida albicans	1.74e-24	106	reduced_virulence	22.0757	13.6504	17.9379	21.537	5.03782	11.6808
g2370	I1RSP9	PHI:1798	GzZC113	5518	Fusarium graminearum	7.61e-122	373	unaffected_pathogenicity	6.49367	6.41508	5.5102	5.04165	4.62639	9.53742
g2374	Q4X1Y0	PHI:2514	PFS2	746128	Aspergillus fumigatus	4.52e-09	56.6	lethal	30.1716	19.8003	21.1631	27.5693	4.75447	16.359
g2379	A0A0H2XHD4	PHI:6628	bcaP	1280	Staphylococcus aureus	2.86e-06	49.3	unaffected_pathogenicity__reduced_virulence	8.66472	7.19154	9.25196	17.5705	30.885	62.889
g2383	E9DS54	PHI:8769	MaPpt1	92637	Metarhizium acridum	0	807	unaffected_pathogenicity	77.6859	78.4778	71.5001	59.64	54.4714	27.2519
g2386	G4N1E7	PHI:6637	Movps1	318829	Magnaporthe oryzae	0	1159	lethal	125.777	147.029	105.854	112.476	89.3425	131.286
g2387	G4MUR7	PHI:4475	MoTup1	318829	Magnaporthe oryzae	7.72e-13	69.3	loss_of_pathogenicity	40.028	43.2771	39.8164	37.844	40.9096	26.8257
g2389	B5XZY6	PHI:7540	EntF_(VK055_1931)	573	Klebsiella pneumoniae	6.1e-09	57.4	reduced_virulence	13.1836	12.1582	12.9527	15.7164	41.6793	17.6374
g2390	I1S2J3	PHI:9041	fgm9_(FGSG_10989)	5518	Fusarium graminearum	9.08e-62	198	reduced_virulence	13.5089	34.0099	22.2836	25.9177	32.5746	11.5619
g2392	G4MZY1	PHI:2034	MFP1	318829	Magnaporthe oryzae	7.97e-08	53.1	reduced_virulence	26.2843	17.7652	16.6116	19.5276	47.2162	15.6727
g2394	Q8J2P6	PHI:317	RHBA	746128	Aspergillus fumigatus	3.74e-104	295	reduced_virulence	54.9484	86.0712	85.6038	103.682	122.921	139.375
g2400	Q96VL3	PHI:339	CLPT1	290576	Colletotrichum lindemuthianum	2.84e-43	142	reduced_virulence	32.1054	47.2935	40.9664	42.0714	77.1752	54.7961
g2402	G4NCG1	PHI:3234	MoLYS20	318829	Magnaporthe oryzae	0	677	reduced_virulence	98.4373	73.4729	103.586	164.668	144.966	187.257
g2403	D2E9W7	PHI:2376	DEP2	29001	Alternaria brassicicola	8.37e-39	146	reduced_virulence__unaffected_pathogenicity	87.3209	55.7343	44.4236	40.1903	76.2588	13.7746
g2404	G4MS58	PHI:881	MGG_04556	318829	Magnaporthe oryzae	5.95e-32	121	reduced_virulence	2.71115	2.23192	2.14996	3.12917	11.9642	2.54721
g2405	G2XIG8	PHI:7173	HiC-15	27337	Verticillium dahliae	1.33e-53	188	reduced_virulence	9.17739	9.94099	8.23054	17.9151	3.06277	2.50568
g2408	Q4X099	PHI:2638	Ilv3A	746128	Aspergillus fumigatus	0	846	reduced_virulence	70.1693	66.0768	61.6365	63.4984	78.8125	90.6695
g2410	P87199	PHI:465	KIN2	5270	Ustilago maydis	1.02e-48	184	reduced_virulence	34.782	27.0671	19.3666	17.612	25.5242	4.87029
g2411	G4MS40	PHI:811	MGG_10510	318829	Magnaporthe oryzae	3.26e-41	143	reduced_virulence	23.6241	43.8534	46.0476	60.695	112.582	111.234
g2412	G4MKH9	PHI:3310	Mocod1	318829	Magnaporthe oryzae	0	568	reduced_virulence	72.9412	58.2657	64.383	78.0515	82.6924	53.425
g2414	I1RTZ3	PHI:5845	Fgsg07663	5518	Fusarium graminearum	7.73e-24	101	unaffected_pathogenicity	8.64601	55.8732	88.6852	137.871	28.8298	185.595
g2415	I1RDG6	PHI:1555	GzMyb019	5518	Fusarium graminearum	3.12e-142	419	unaffected_pathogenicity	10.3289	8.82469	10.1682	11.6893	47.8405	9.76445
g2417	I1S956	PHI:1720	GzZC035	5518	Fusarium graminearum	1.02e-135	405	unaffected_pathogenicity	4.985	6.22394	6.46733	8.76709	6.13839	7.3346
g2418	Q4V006	PHI:3947	XC_0281	339	Xanthomonas campestris	1.59e-32	122	reduced_virulence	11.0449	22.1102	19.7028	21.1421	22.6018	14.337
g2419	I1RDX3	PHI:1254	FGSG_01842	5518	Fusarium graminearum	0	674	unaffected_pathogenicity	40.1974	69.7426	88.3271	82.5276	43.354	60.1155
g2423	Q6U5X7	PHI:6564	iroB	573	Klebsiella pneumoniae	1.94e-06	48.1	unaffected_pathogenicity	3.63712	5.99693	4.95987	4.4517	3.99078	1.68259
g2424	G4MUR7	PHI:4475	MoTup1	318829	Magnaporthe oryzae	1.19e-23	103	loss_of_pathogenicity	24.3727	34.5449	25.6408	25.6832	30.5006	17.3511
g2426	I1REC4	PHI:6095	FgVps5	5518	Fusarium graminearum	0	811	reduced_virulence	75.3024	90.4825	82.2972	68.9966	104.525	82.7113
g2429	G4NGW8	PHI:3175	MoSnf4	318829	Magnaporthe oryzae	2.01e-179	503	loss_of_pathogenicity	67.8943	83.3321	59.3689	53.0666	55.7155	35.0286
g2430	G4ZAY8	PHI:5016	Psimpa1	67593	Phytophthora sojae	3.77e-13	70.1	reduced_virulence	109.442	121.574	78.9563	72.461	82.5557	61.9538
g2438	G4MVC5	PHI:6927	MoRAD6	318829	Magnaporthe oryzae	2.94e-37	123	reduced_virulence	77.5004	66.1506	61.1854	58.4869	58.5047	28.0735
g2442	G4N740	PHI:4024	MoST1	318829	Magnaporthe oryzae	1.35e-46	169	unaffected_pathogenicity	1.78345	4.13361	4.77305	11.8712	35.1053	70.538
g2445	Q8J1Y3	PHI:409	BbCHIT1	176275	Beauveria bassiana	9.91e-06	44.7	increased_virulence_(hypervirulence)	22.868	29.7835	19.4531	23.5932	36.9898	45.5057
g2446	I1RSE4	PHI:1096	FGSG_07062	5518	Fusarium graminearum	5.04e-09	57.4	unaffected_pathogenicity	12.7529	26.6676	16.9375	20.1521	27.1627	52.2692
g2448	Q4WK03	PHI:2544	PAB1	746128	Aspergillus fumigatus	1.1e-31	124	lethal	38.6041	36.2162	35.6634	34.8962	31.4602	25.6744
g2450	Q6FPN2	PHI:6468	Cgulp2	5478	Candida glabrata	1.83e-12	69.7	reduced_virulence	11.2194	11.4748	10.9025	10.7949	13.0239	12.1086
g2452	G4MZ98	PHI:5186	MoAPX2	318829	Magnaporthe oryzae	0	603	reduced_virulence	133.036	73.8349	99.4878	143.538	22.4252	18.2504
g2453	P0AA28	PHI:2644	thioredoxin_1	28901	Salmonella enterica	4.46e-13	63.2	reduced_virulence	212.832	256.775	218.93	202.402	197.954	256.061
g2457	I1S8E5	PHI:1433	GzC2H102	5518	Fusarium graminearum	1.74e-80	249	unaffected_pathogenicity	9.44872	114.749	59.7885	93.7859	125.863	124.092
g2459	G4NCI6	PHI:6612	Mocapn9	318829	Magnaporthe oryzae	9.56e-21	91.3	unaffected_pathogenicity__reduced_virulence	32.344	43.826	38.0356	41.4798	46.2741	29.9426
g2464	Q1JLQ2	PHI:4652	MntE	1314	Streptococcus pyogenes	1.98e-07	47	unaffected_pathogenicity	11.5415	11.6562	10.3104	15.5423	9.94174	14.2858
g2468	I1RT36	PHI:1200__PHI:4587	(Gsk3)__Fgk3	5518	Fusarium graminearum	0	759	reduced_virulence__loss_of_pathogenicity	175.932	172.972	147.112	138.355	206.404	149.725
g2471	Q4WDL0	PHI:2525	TOM40	746128	Aspergillus fumigatus	6.37e-144	409	lethal	206.188	158.909	201.031	156.026	116.35	192.197
g2481	Q4WZP3	PHI:8875	gefA_(Afu2g16240)	746128	Aspergillus fumigatus	1.31e-06	51.2	unaffected_pathogenicity__loss_of_pathogenicity	21.6266	14.9071	8.67365	11.7442	10.818	8.67439
g2482	I1RT48	PHI:1216	FGSG_07344	5518	Fusarium graminearum	0	854	reduced_virulence	14.2779	15.166	11.3446	7.72163	13.8538	1.75339
g2483	G4N740	PHI:4024	MoST1	318829	Magnaporthe oryzae	2.23e-125	376	unaffected_pathogenicity	574.547	341.104	460.317	433.497	20.4744	29.5421
g2485	A0A1C3YKY7	PHI:5818	Fgsg07136	5518	Fusarium graminearum	2.25e-123	365	unaffected_pathogenicity	6.43081	10.1388	10.6603	6.85018	1.45778	1.822
g2486	Q4WBL9	PHI:4672	AmcA	746128	Aspergillus fumigatus	2.06e-31	123	unaffected_pathogenicity	69.4822	43.7828	36.2534	35.2674	22.011	16.8334
g2490	A8QJI7	PHI:1020__PHI:1022__PHI:2362	XlnR__XLNR	5507	Fusarium oxysporum	8.17e-101	330	unaffected_pathogenicity	4.63341	6.39936	5.54182	5.42619	8.55917	4.06413
g2495	G4N1E7	PHI:6637	Movps1	318829	Magnaporthe oryzae	2.83e-54	199	lethal	130.657	122.183	76.0259	70.6732	55.1176	40.2349
g2499	P95830	PHI:6986	DnaJ	1313	Streptococcus pneumoniae	3.92e-17	80.1	reduced_virulence	796.105	190.519	233.997	186.883	147.879	170.67
g2501	G4MVC5	PHI:6927	MoRAD6	318829	Magnaporthe oryzae	9.27e-32	111	reduced_virulence	222.841	141.105	191.265	133.743	97.7139	75.2627
g2508	I1RME6	PHI:1274	FGSG_05135	5518	Fusarium graminearum	0	1800	unaffected_pathogenicity	12.6542	17.8979	14.361	16.4363	18.1776	11.2881
g2510	A0A290WI18	PHI:7706	VEDA_05196	27337	Verticillium dahliae	5.94e-40	150	reduced_virulence__unaffected_pathogenicity__increased_virulence_(hypervirulence)	18.4684	13.3139	11.9481	15.447	26.4768	21.3081
g2512	G4N178	PHI:2153__PHI:2356	MoHyr1__MoHYR1	318829	Magnaporthe oryzae	2.19e-96	274	reduced_virulence	194.573	130.297	128.255	123.135	151.289	115.08
g2513	Q96WM9	PHI:552	BcLCC2	40559	Botrytis cinerea	7.43e-134	403	unaffected_pathogenicity	0.391947	0.309442	0.776326	0.42301	0.368394	0.562583
g2514	G4ML12	PHI:6739	MoGls2	318829	Magnaporthe oryzae	1.41e-30	128	reduced_virulence	1.06837	1.50855	1.52111	1.27148	0.763305	0.508074
g2520	Q0P7J6	PHI:7843	clbF	562	Escherichia coli	3.57e-23	98.6	unaffected_pathogenicity	88.8171	76.4327	66.8949	87.915	438.687	104.456
g2522	A0A095CJ15	PHI:4557	Ure6	552467	Cryptococcus gattii vgiii	4.08e-20	88.2	unaffected_pathogenicity	9.28526	11.5911	7.31687	6.53846	10.0906	4.17574
g2524	I1RU53	PHI:1390	GzC2H053	5518	Fusarium graminearum	1.38e-10	57.4	unaffected_pathogenicity	3.30669	8.19635	24.8211	10.2118	47.236	7.47466
g2525	I1RU53	PHI:1390	GzC2H053	5518	Fusarium graminearum	1.63e-71	241	unaffected_pathogenicity	2.2921	3.24526	11.9841	5.64023	23.1879	5.34167
g2526	I1S0N5	PHI:1552	GzMyb016	5518	Fusarium graminearum	1.51e-23	105	unaffected_pathogenicity	3.2006	10.9179	36.2236	13.3419	42.9085	13.005
g2527	G4N170	PHI:5682	FZC78	318829	Magnaporthe oryzae	0	876	unaffected_pathogenicity	34.6229	48.5107	55.6987	54.5198	24.2215	45.0292
g2533	C4YFX2	PHI:211__PHI:6806	CaTUP1__tup1	5476	Candida albicans	5.17e-13	68.2	reduced_virulence	28.5084	38.7084	34.5599	39.2053	54.3401	63.7254
g2534	J5K093	PHI:3096	Ktr4	176275	Beauveria bassiana	0	615	reduced_virulence	57.4592	70.5493	58.5983	53.6791	42.3691	31.8458
g2538	A0A0E0V727	PHI:6913	ybtQ	562	Escherichia coli	3.44e-10	58.5	reduced_virulence	16.2184	33.4274	52.6008	71.5604	284.282	116.896
g2543	Q6X269	PHI:338	CLB2	5270	Ustilago maydis	4.19e-79	261	reduced_virulence	17.2704	26.5595	17.1165	13.9666	22.1545	5.58883
g2544	G4MZS3	PHI:3316__PHI:5605	gcc1__GCC1	318829	Magnaporthe oryzae	0	691	reduced_virulence__unaffected_pathogenicity	51.7552	45.4057	23.1439	33.1849	29.3953	27.8933
g2545	I1RDG6	PHI:1555	GzMyb019	5518	Fusarium graminearum	3.23e-45	164	unaffected_pathogenicity	4.95951	4.18392	4.46512	6.40938	25.8672	9.47915
g2548	I1RM25	PHI:1579	GzOB019	5518	Fusarium graminearum	1.91e-96	335	unaffected_pathogenicity	7.54736	8.89456	6.54473	8.11461	6.99053	9.71294
g2549	G4ZAY8	PHI:5016	Psimpa1	67593	Phytophthora sojae	0	573	reduced_virulence	235.306	218.847	181.031	166.811	195.981	150.496
g2550	G4MZS1	PHI:819	MGG_07061	318829	Magnaporthe oryzae	1.48e-135	412	reduced_virulence	5.0334	9.14008	4.59237	5.81535	8.6765	3.52136
g2551	A0A095C2M1	PHI:4556	Ure4	552467	Cryptococcus gattii vgiii	9.66e-25	99.8	reduced_virulence	8.70645	16.9856	10.9114	11.2186	10.1687	5.24246
g2555	I1RXX1	PHI:1006	HMR1	5518	Fusarium graminearum	3e-06	49.7	reduced_virulence	16.1885	18.9019	14.7612	15.5509	14.5619	13.9105
g2556	I1S9T2	PHI:1623	GzJUM005	5518	Fusarium graminearum	2.98e-06	47	unaffected_pathogenicity	6.63847	12.5297	7.67361	8.07219	10.8587	10.082
g2557	P0AA28	PHI:2644	thioredoxin_1	28901	Salmonella enterica	3.93e-09	52.8	reduced_virulence	101.941	79.3429	67.4958	38.9552	29.0642	17.1712
g2558	Q4QFI1	PHI:3459	NTPDase1	5664	Leishmania major	4.4e-42	154	reduced_virulence	123.368	138.777	109.43	105.715	61.5069	49.8552
g2559	Q86ZB5	PHI:7358	KLP7	40559	Botrytis cinerea	1.41e-134	401	reduced_virulence	21.3389	26.7079	20.6376	14.2605	23.2395	3.5487
g2563	I1RTF5	PHI:1532	GzLam001	5518	Fusarium graminearum	1.86e-81	236	unaffected_pathogenicity	4.31146	30.7626	57.462	91.7546	153.563	271.286
g2565	O93842	PHI:131	TRI12	5514	Fusarium sporotrichioides	2.23e-51	184	unaffected_pathogenicity	0.772528	1.76922	1.66534	1.26193	1.40539	0.616985
g2572	I1RTE5	PHI:1548	GzMyb012	5518	Fusarium graminearum	1.59e-07	50.8	unaffected_pathogenicity	0.23241	0.522405	0.824458	0.442132	0.314096	0.101625
g2573	Q6FM61	PHI:2570	CYB2	5478	Candida glabrata	2.29e-96	303	reduced_virulence	1.3005	1.63105	2.29029	2.61166	5.31329	3.10972
g2578	G4MYS1	PHI:4736	MoYpt7	318829	Magnaporthe oryzae	1.7e-148	409	loss_of_pathogenicity	100.063	159.33	130.094	107.69	188.691	95.3279
g2583	Q5EMY3	PHI:860	MSP1	318829	Magnaporthe oryzae	3.39e-44	159	reduced_virulence	7.41633	21.4551	30.047	23.2907	26.5379	10.4412
g2584	I1REN7	PHI:1681	GzNF001	5518	Fusarium graminearum	1.11e-132	443	unaffected_pathogenicity	7.40135	12.3293	31.0669	17.1315	23.8781	5.96977
g2585	B2SI02	PHI:1139	raxQ	347	Xanthomonas oryzae	7.88e-18	84	increased_virulence_(hypervirulence)	311.903	260.553	261.932	234.591	135.888	228.04
g2587	E8VX91	PHI:7466	VvPlpA	672	Vibrio vulnificus	8.12e-08	51.6	reduced_virulence	0.387537	1.35904	2.44607	1.82573	3.905	3.19723
g2589	A5CVB7	PHI:3028	Vatr2	28447	Clavibacter michiganensis	4.03e-20	91.7	reduced_virulence	49.2092	78.5942	88.9447	109.139	88.6053	43.1438
g2590	G4MZ63	PHI:3824	MET12	318829	Magnaporthe oryzae	0	1007	unaffected_pathogenicity__loss_of_pathogenicity	40.6112	26.0413	23.9827	21.764	37.652	11.3342
g2594	I1RT69	PHI:1918	GzZC233	5518	Fusarium graminearum	1.2e-10	57	unaffected_pathogenicity	65.1199	156.341	186.315	187.503	190.436	148.619
g2595	I1RW42	PHI:5783	Fgsg08496	5518	Fusarium graminearum	4.11e-07	48.5	unaffected_pathogenicity	24.7912	48.6647	49.1318	55.7839	54.8589	70.0437
g2599	Q8Y0J2	PHI:5271	fabG1	305	Ralstonia solanacearum	2.5e-12	63.9	lethal	9.74897	13.6732	12.9417	10.3308	5.65444	4.05469
g2610	G4MYT5	PHI:3485	MoSPC3	318829	Magnaporthe oryzae	3.96e-76	227	unaffected_pathogenicity	10.5503	16.9088	13.4605	16.7377	34.239	34.5313
g2611	I1RDW5	PHI:5816	Fgsg01833	5518	Fusarium graminearum	4.4e-47	161	unaffected_pathogenicity	26.3021	87.9842	129.646	121.875	52.811	77.0823
g2612	G4N224	PHI:5638	FZC41	318829	Magnaporthe oryzae	1.47e-56	195	unaffected_pathogenicity	26.8595	45.7004	57.7224	77.0058	24.4741	52.5276
g2613	A0A346QRX8	PHI:8782	MaMid1	92637	Metarhizium acridum	2.94e-116	357	reduced_virulence	26.187	36.3496	45.0221	45.3804	14.5451	21.934
g2619	I1S0N5	PHI:1552	GzMyb016	5518	Fusarium graminearum	3.16e-17	85.9	unaffected_pathogenicity	2.72219	2.93535	2.54756	2.21638	3.54627	1.01488
g2621	I1RTC2	PHI:1232	FGSG_07423	5518	Fusarium graminearum	0	597	lethal	46.2555	64.0009	57.6602	55.472	45.926	42.3191
g2627	I1S3J7	PHI:1424	GzC2H092	5518	Fusarium graminearum	2.75e-20	94	unaffected_pathogenicity	105.273	77.212	59.3613	73.8151	70.2716	48.9751
g2630	I1RTD1	PHI:1645	GzWing017	5518	Fusarium graminearum	0	1255	unaffected_pathogenicity	70.8774	71.4428	72.3377	64.6051	48.6317	42.2419
g2633	J4W023	PHI:7181	cypB	176275	Beauveria bassiana	8.7e-117	332	reduced_virulence	346.194	356.767	262.035	240.289	162.146	182.625
g2639	Q5ABG1	PHI:2825	SET1	5476	Candida albicans	2.03e-87	305	reduced_virulence	20.1929	15.399	17.9871	17.4101	19.1042	13.1493
g2643	Q9UW87	PHI:267	MLT1	5476	Candida albicans	1.02e-110	384	reduced_virulence	8.81959	32.1193	32.8717	32.9841	36.8078	19.3708
g2645	Q4I7F9	PHI:1458	GzAra006	5518	Fusarium graminearum	1.32e-76	258	unaffected_pathogenicity	289.545	190.429	264.646	285.99	70.2134	357.686
g2647	P83774	PHI:3514	Asc1	5476	Candida albicans	1.46e-15	76.3	loss_of_pathogenicity	26.8943	16.2547	22.393	26.9469	6.73108	16.9469
g2648	G4NI28	PHI:2100	Spf1	318829	Magnaporthe oryzae	3.53e-82	294	reduced_virulence__loss_of_pathogenicity	22.202	19.0731	29.8871	26.7284	37.5307	49.0784
g2649	Q0P7K6	PHI:6506	clbP	562	Escherichia coli	4.64e-07	50.8	reduced_virulence	10.2949	11.1446	25.0025	13.9458	29.3246	7.97085
g2650	Q5AAI8	PHI:4045	Nap1	5476	Candida albicans	1.84e-112	334	reduced_virulence	335.136	412.431	407.23	386.422	288.333	342.614
g2652	G2XDS1	PHI:8052	Vdmyo5	27337	Verticillium dahliae	0	2695	reduced_virulence	56.8428	69.0486	41.5255	41.6607	37.5015	28.1996
g2653	Q8TG40	PHI:4925	Hbr1	5476	Candida albicans	5.6e-63	193	reduced_virulence	30.0564	25.89	28.59	30.2926	16.8317	17.9846
g2658	M1WES1	PHI:6267__PHI:8120	cpipt-log__ipt-log_(cpur_04177)	5111	Claviceps purpurea	9.94e-63	202	reduced_virulence__loss_of_pathogenicity__unaffected_pathogenicity	18.2322	37.2328	30.977	27.4297	33.9972	27.8867
g2661	G2XE04	PHI:7873	VdSec22	27337	Verticillium dahliae	1.71e-114	323	reduced_virulence	58.0944	57.1261	44.7757	43.2766	43.8887	28.2534
g2666	Q9Y7F1	PHI:178	pabaA	746128	Aspergillus fumigatus	7.58e-132	414	reduced_virulence	22.4173	22.8185	18.7459	23.1952	29.4067	34.5463
g2677	I1RXD6	PHI:1535	GzMADS002	5518	Fusarium graminearum	0	537	unaffected_pathogenicity	69.525	55.7895	51.1837	51.0072	31.8824	40.1431
g2679	I1RXD4	PHI:1596	GzOB036	5518	Fusarium graminearum	2.16e-32	114	unaffected_pathogenicity	44.0332	115.408	91.8838	76.6994	77.0526	31.4034
g2680	I1RXD5	PHI:1332	GzbZIP014	5518	Fusarium graminearum	8.22e-10	57.4	unaffected_pathogenicity	5.61853	3.03272	4.54231	4.90429	5.35887	5.36199
g2681	I1RSA6	PHI:1488	GzHMG020	5518	Fusarium graminearum	3.59e-92	322	unaffected_pathogenicity	9.78023	12.123	10.6835	9.10664	9.87118	3.04482
g2682	Q4WF54	PHI:2322	SidH	746128	Aspergillus fumigatus	4.55e-12	64.3	reduced_virulence	68.9883	68.3676	54.6086	68.967	119.744	43.8936
g2689	J9VNE4	PHI:7828	Uxt1	5207	Cryptococcus neoformans	1.1e-64	207	reduced_virulence__unaffected_pathogenicity	2.90884	6.53668	4.40392	6.57996	2.8482	4.2203
g2690	I1RDY4	PHI:1869	GzZC184	5518	Fusarium graminearum	0	794	unaffected_pathogenicity	351.823	222.163	444.021	425.71	167.008	215.274
g2694	O93802	PHI:2312__PHI:2844	THR__BRM2	5530__5599	Metarhizium anisopliae Alternaria alternata	6.61e-29	109	increased_virulence_(hypervirulence)__unaffected_pathogenicity	19.3702	16.2741	23.5086	37.1343	202.571	77.6707
g2699	W7M5P0	PHI:2916	Ppr2	117187	Fusarium verticillioides	0	1053	unaffected_pathogenicity	34.543	42.7383	30.8332	32.2972	39.3444	22.4461
g2710	I1RPD3	PHI:6719	FgPLC1	5518	Fusarium graminearum	0	1011	reduced_virulence	31.3492	11.0919	12.4264	14.4316	15.1646	23.5634
g2712	Q4IA62	PHI:1674	GzDHHC002	5518	Fusarium graminearum	0	620	unaffected_pathogenicity	34.4977	29.2746	33.7735	27.2649	23.3947	7.10564
g2713	I1S7L4	PHI:1430	GzC2H098	5518	Fusarium graminearum	1.77e-12	60.5	unaffected_pathogenicity	1.01732	1.21355	0.85024	1.98052	2.58758	1.76563
g2715	G4MVC5	PHI:6927	MoRAD6	318829	Magnaporthe oryzae	5.83e-08	49.3	reduced_virulence	17.0812	20.1571	17.8616	21.6194	25.1734	22.276
g2719	I1RAH4	PHI:1562	GzOB002	5518	Fusarium graminearum	1.34e-107	349	lethal	24.0665	44.0111	27.4742	27.2447	27.5909	14.7827
g2723	E3QNW8	PHI:6228	KRE6	31870	Colletotrichum graminicola	1.34e-130	385	reduced_virulence	65.8838	93.7401	219.395	109.825	41.8236	3.00962
g2726	G2XAE9	PHI:5387	VdCYC8	27337	Verticillium dahliae	2.1e-06	48.9	reduced_virulence	21.3703	22.9724	13.7572	14.0113	17.5762	5.78743
g2729	Q9A0G6	PHI:5069	GacA	1314	Streptococcus pyogenes	8.9e-15	71.6	lethal	36.4038	61.1087	55.8753	59.2651	71.9661	120.089
g2730	I1RRR9	PHI:1457	GzAra005	5518	Fusarium graminearum	0	642	unaffected_pathogenicity	125.721	118.358	131.809	150.203	117.731	168.793
g2732	A0A0H2XHD4	PHI:6628	bcaP	1280	Staphylococcus aureus	3.14e-07	51.2	unaffected_pathogenicity__reduced_virulence	19.1154	22.2712	18.8922	17.2393	15.7663	10.178
g2735	F9X691	PHI:4914	ZtCBR1	1047171	Zymoseptoria tritici	1.78e-06	47.8	reduced_virulence	13.4258	15.5738	12.9235	10.9929	14.5157	23.5044
g2741	I1RT91	PHI:1388	GzC2H051	5518	Fusarium graminearum	7.67e-145	410	unaffected_pathogenicity	18.4225	19.9033	16.0017	18.3647	17.61	10.7139
g2742	W7MS01	PHI:3389	FVEG_12521	117187	Fusarium verticillioides	0	600	unaffected_pathogenicity	36.4526	33.9881	27.6598	35.5775	40.6189	16.0303
g2743	I1RTB9	PHI:1644	GzRFX1	5518	Fusarium graminearum	0	843	unaffected_pathogenicity	16.8053	16.97	12.8106	12.8095	18.4083	5.14951
g2748	Q99324	PHI:191	TOM1	39703	Septoria lycopersici	1.69e-149	458	unaffected_pathogenicity	0.910058	1.20861	0.95987	1.54605	2.9067	1.43322
g2749	Q6WER3	PHI:432__PHI:4212__PHI:4242	FGL1__Fgl1	5518	Fusarium graminearum	5.09e-97	290	reduced_virulence	2.54482	9.28019	6.40125	7.89023	14.6375	7.29296
g2751	G4MPA8	PHI:890	MGG_07015	318829	Magnaporthe oryzae	4.98e-177	514	reduced_virulence	19.065	15.0481	14.7616	12.1722	13.1758	16.1003
g2752	I1S0N5	PHI:1552	GzMyb016	5518	Fusarium graminearum	1.57e-22	102	unaffected_pathogenicity	19.0836	12.6738	15.774	15.7661	9.75783	37.2224
g2755	G4MNG8	PHI:807	MGG_06951	318829	Magnaporthe oryzae	0	683	reduced_virulence	47.1366	66.4852	61.4201	66.7231	42.904	55.672
g2758	Q4WP25	PHI:2542	ERG12	746128	Aspergillus fumigatus	0	635	lethal	44.4756	52.215	46.3156	43.0983	40.049	28.2698
g2761	G4MU34	PHI:3257	MoIlv1	318829	Magnaporthe oryzae	4.85e-16	77.8	reduced_virulence	112.151	63.827	83.7691	64.2015	10.3953	13.1442
g2764	G4NL37	PHI:893	MGG_02986	318829	Magnaporthe oryzae	4.16e-72	261	reduced_virulence	13.2741	16.5762	15.7286	12.172	11.4242	3.1607
g2769	J9VNI6	PHI:7178	Ape4	5207	Cryptococcus neoformans	3.41e-106	325	reduced_virulence	53.8108	65.516	50.4545	56.0155	45.2951	45.1648
g2779	G4MRV1	PHI:873	MGG_02443	318829	Magnaporthe oryzae	0	847	reduced_virulence	21.3696	24.7659	25.812	23.6106	34.6028	35.4645
g2782	Q66WP9	PHI:1053__PHI:2288	AbNIK1__abnik1	29001	Alternaria brassicicola	3.74e-18	89	unaffected_pathogenicity__reduced_virulence	5.22808	6.68653	4.33207	5.59256	6.32469	5.97429
g2783	Q9UVG2	PHI:177	ODC	13684	Parastagonospora nodorum	0	615	reduced_virulence	180.877	212.611	220.333	196.707	98.7057	95.3026
g2791	Q88BC5	PHI:7787	AldA_(PSPTO_0092)	317	Pseudomonas syringae	5.11e-44	161	reduced_virulence	5.21943	9.38045	5.25432	9.54753	10.2475	7.37916
g2794	A0A076ZMY5	PHI:7520	VK055_1952	573	Klebsiella pneumoniae	2.88e-56	194	unaffected_pathogenicity	23.9006	43.7276	24.4609	24.9516	66.6298	20.2068
g2798	A4R5F6	PHI:5234	MoARG7	318829	Magnaporthe oryzae	0	739	reduced_virulence	43.0059	42.7146	32.6305	33.3442	32.9776	21.6815
g2799	I1S5Z3	PHI:1685	GzRad003	5518	Fusarium graminearum	3.26e-09	56.2	unaffected_pathogenicity	27.9614	40.193	33.9526	20.9497	26.6766	7.96835
g2802	G4ML12	PHI:6739	MoGls2	318829	Magnaporthe oryzae	0	1373	reduced_virulence	78.4672	58.0643	37.5788	31.7682	39.4816	34.382
g2803	Q4UUL4	PHI:3945	XC_2203	339	Xanthomonas campestris	6.77e-39	130	reduced_virulence	637.078	682.52	484.685	341.305	208.527	230.125
g2806	A0ST44	PHI:1047	CTB6	29003	Cercospora nicotianae	9.01e-14	69.7	reduced_virulence	3.28884	2.36764	2.5848	1.96911	1.24346	1.30409
g2808	G4NCF7	PHI:2138	SGA1	318829	Magnaporthe oryzae	1.98e-31	124	unaffected_pathogenicity__loss_of_pathogenicity	0.607071	1.21653	1.20266	1.97788	0.255069	1.37841
g2809	Q6WP49	PHI:438	BcBOT1_(CND5)	40559	Botrytis cinerea	2.39e-55	192	reduced_virulence	22.4365	28.0728	27.5666	25.2762	12.3759	11.7308
g2810	I1RIF6	PHI:5815	Fgsg03588	5518	Fusarium graminearum	1.94e-39	142	unaffected_pathogenicity	27.6322	76.0073	82.3806	65.3915	17.3753	62.8447
g2826	G4N2P7	PHI:7021	MoJMJ1	318829	Magnaporthe oryzae	0	2203	reduced_virulence	19.7724	12.8532	15.1136	16.865	12.7185	7.39389
g2827	Q58Z64	PHI:423	VAD1	5207	Cryptococcus neoformans	8.9e-90	281	reduced_virulence	62.8065	59.9383	72.1564	66.2009	46.149	56.3447
g2828	I1RPA0	PHI:1375	GzC2H038	5518	Fusarium graminearum	0	661	unaffected_pathogenicity	25.8503	28.1663	32.9332	28.8564	25.8602	16.4789
g2841	A0A0Q0B337	PHI:6649	iaaM	29438	Pseudomonas savastanoi	7.44e-08	53.1	reduced_virulence	1.43861	7.47927	9.44642	39.1238	13.7914	10.1675
g2842	I1RR41	PHI:6186	FgCHS8	5518	Fusarium graminearum	0	644	reduced_virulence	0.0335297	0.0464523	0	0.0926333	0	0
g2843	Q887P8	PHI:7031	algD	317	Pseudomonas syringae	6.15e-13	68.6	unaffected_pathogenicity	0.0118097	0.0491287	0	0	0	0
g2844	I1RSR1	PHI:1797	GzZC112	5518	Fusarium graminearum	6.14e-88	294	unaffected_pathogenicity	2.29422	3.43555	2.23966	2.38826	7.0604	8.29548
g2846	A4ZGP3	PHI:1161	MgMfs1	1047171	Zymoseptoria tritici	7.26e-37	142	chemistry_target:_sensitivity_to_chemical__unaffected_pathogenicity	4.785	6.04603	4.80563	5.01305	12.5711	1.8332
g2847	I1RDG6	PHI:1555	GzMyb019	5518	Fusarium graminearum	1.87e-54	189	unaffected_pathogenicity	0.64711	2.57174	0.789882	1.7366	18.7671	1.05261
g2849	Q5ZVD8	PHI:6520	LpdA	446	Legionella pneumophila	1.94e-08	53.9	effector_(plant_avirulence_determinant)	154.796	155.8	190.471	207.069	260.989	79.0057
g2850	I1SAE7	PHI:1725	GzZC040	5518	Fusarium graminearum	5.22e-44	164	unaffected_pathogenicity	9.21861	8.85863	7.23609	8.42155	10.8524	3.44096
g2855	G4MQ72	PHI:774__PHI:792	MGG_09250	318829	Magnaporthe oryzae	1.44e-90	288	loss_of_pathogenicity__reduced_virulence	29.5843	27.8849	21.8923	18.1746	49.5096	5.19774
g2858	C3JXE8	PHI:2835	RED2	5016	Bipolaris maydis	7.96e-56	182	reduced_virulence	18.195	15.5212	20.5128	23.0058	96.2241	26.044
g2859	G4N7U7	PHI:8629	MoAbp1_(MGG_06358)	318829	Magnaporthe oryzae	1.2e-10	56.2	reduced_virulence	115.253	170.309	93.5028	68.2179	78.4345	24.1758
g2861	G4N2B2	PHI:2128	MoHox1	318829	Magnaporthe oryzae	0	843	reduced_virulence	192.811	243.685	170.843	145.882	95.4445	35.636
g2864	G4MWX1	PHI:7134	MoRab5B	318829	Magnaporthe oryzae	3.08e-19	82.8	reduced_virulence	63.3181	56.7295	45.1688	47.2999	50.099	24.7816
g2868	Q9UW87	PHI:267	MLT1	5476	Candida albicans	2.54e-171	559	reduced_virulence	15.1023	16.7249	14.3804	12.4011	14.7947	16.5965
g2875	Q4WEN8	PHI:2522	SPE2	746128	Aspergillus fumigatus	8.93e-123	364	lethal	151.478	158.038	181.708	145.95	61.2907	86.2131
g2885	I1S2F6	PHI:1460	GzAra008	5518	Fusarium graminearum	1.14e-44	150	unaffected_pathogenicity	5.46166	7.07114	4.69913	6.20385	10.8611	14.7192
g2886	A5IYL7	PHI:6517	adhT	2110	Mycoplasma agalactiae	5.43e-49	166	reduced_virulence	23.251	6.96068	10.9688	14.0213	35.0139	12.093
g2893	Q8Y0J2	PHI:5271	fabG1	305	Ralstonia solanacearum	3.64e-13	66.2	lethal	43.9112	60.029	73.6501	61.8232	75.042	39.1947
g2897	Q4WES1	PHI:2550	NOB1	746128	Aspergillus fumigatus	9.78e-134	392	lethal	25.7402	23.4253	23.4404	33.5719	10.8247	44.724
g2900	I1RPF6	PHI:1878	GzZC193	5518	Fusarium graminearum	0	605	unaffected_pathogenicity	35.6211	35.7692	35.6145	43.5175	52.3249	26.9419
g2904	I1RPI0	PHI:1640	GzWing012	5518	Fusarium graminearum	1.06e-40	145	unaffected_pathogenicity	1.62423	1.98568	2.21822	1.4864	2.41981	1.92409
g2909	A0A0A2JPI4	PHI:8719	PePpi	27334	Penicillium expansum	2.24e-40	139	unaffected_pathogenicity	143.66	77.9076	80.8832	100.092	213.286	194.93
g2914	I1RDW5	PHI:5816	Fgsg01833	5518	Fusarium graminearum	7.26e-39	142	unaffected_pathogenicity	34.292	16.4803	19.586	9.54231	10.309	2.37244
g2915	D2SZX7	PHI:2837	OXI1	5016	Bipolaris maydis	1.56e-29	110	reduced_virulence	24.067	15.0613	13.5338	6.22533	6.28221	6.03861
g2919	O52908	PHI:8627	flhF	197	Campylobacter jejuni	3.87e-12	66.2	reduced_virulence	54.3174	41.5325	37.0442	37.7814	44.8271	31.1825
g2928	Q9C2Y4	PHI:405	PDE1	318829	Magnaporthe oryzae	0	1121	reduced_virulence	13.5136	23.2462	23.6157	25.6369	33.3629	80.8243
g2930	Q9P304	PHI:199	AOX1	5499	Passalora fulva	0	1090	reduced_virulence	0.0983563	0.118038	0	1.00104	21.5319	3.76172
g2931	A0A1C3YJ97	PHI:5796	Fgsg02569	5518	Fusarium graminearum	3.98e-73	229	unaffected_pathogenicity	4.55243	4.68832	5.30605	4.50139	5.00872	4.45606
g2932	M1W4B7	PHI:6266	cptRNA-ipt	5111	Claviceps purpurea	5.92e-137	400	reduced_virulence__loss_of_pathogenicity	10.4182	6.89918	7.62114	8.07571	9.13288	7.3238
g2934	Q99324	PHI:191	TOM1	39703	Septoria lycopersici	2.27e-47	179	unaffected_pathogenicity	1.88095	2.67304	3.41437	6.72064	6.14539	6.99731
g2940	A0ST45	PHI:1048	CTB7	29003	Cercospora nicotianae	4.81e-36	136	reduced_virulence	1.17463	5.93293	4.43416	22.4894	1.15033	36.1118
g2941	I1S9F6	PHI:5842	Fgsg13487	5518	Fusarium graminearum	3.3e-65	216	unaffected_pathogenicity	3.74369	6.65223	5.3264	9.87582	1.74753	2.44305
g2950	G4NAJ0	PHI:2175	NMR3	318829	Magnaporthe oryzae	6.5e-72	222	reduced_virulence	54.8888	12.7014	56.261	28.4185	14.8138	1.73384
g2954	A0A1C3YMS1	PHI:5868	Fgsg12463	5518	Fusarium graminearum	1.9e-83	259	unaffected_pathogenicity	17.8126	21.3143	6.92274	1.73531	4.89825	0.306531
g2955	Q2VLJ1	PHI:716	ZEB1	5518	Fusarium graminearum	2.51e-117	360	unaffected_pathogenicity	38.4024	26.7404	12.0874	4.31089	6.67486	0
g2956	A0A290WHN4	PHI:7704	VEDA_05194	27337	Verticillium dahliae	1.14e-19	85.9	reduced_virulence__unaffected_pathogenicity	1.00591	3.67619	3.0861	2.77219	0.768292	2.72574
g2957	I1RKU0	PHI:1087	FGSG_04510	5518	Fusarium graminearum	6.2e-81	246	unaffected_pathogenicity	0.368469	0.752699	0.54988	0.5017	0	0.031874
g2962	I1RU06	PHI:6124__PHI:5750	FGSG_07678__ScOrtholog_GIC1	5518	Fusarium graminearum	5.94e-179	504	reduced_virulence	174.571	1947.77	928.057	994.139	38.5947	162.684
g2963	J9VY90	PHI:9058	lac1	5207	Cryptococcus neoformans	3.39e-72	243	reduced_virulence	8.44294	59.7064	29.4866	51.6752	4.6048	17.3704
g2966	G4MQZ9	PHI:2025	HDL1	318829	Magnaporthe oryzae	1.95e-08	53.9	unaffected_pathogenicity	3.83464	2.44905	0.849526	1.19402	24.3429	0
g2967	Q6WP49	PHI:438	BcBOT1_(CND5)	40559	Botrytis cinerea	5.62e-14	70.5	reduced_virulence	0.0217857	0.157784	0	0	0	0
g2968	I1RVY6	PHI:1401	GzC2H064	5518	Fusarium graminearum	2.21e-60	218	unaffected_pathogenicity	3.37936	4.91357	3.09157	5.25077	7.51826	3.20644
g2969	I1S2C4	PHI:5068	MCC	5518	Fusarium graminearum	0	751	reduced_virulence	0.337894	3.23643	3.08409	6.10728	2.01118	1.49128
g2970	Q6FV98	PHI:6626	CgTpo1_2	5478	Candida glabrata	9.67e-19	87.8	reduced_virulence	0.229628	4.59378	2.9663	3.43482	0.820776	2.80173
g2974	Q4WR83	PHI:2321	SidI	746128	Aspergillus fumigatus	3.13e-105	338	reduced_virulence	1.9067	2.80724	1.19798	0.536096	17.9749	0.112958
g2975	Q4WT66	PHI:2511	Pes1	746128	Aspergillus fumigatus	0	935	reduced_virulence	1.96087	2.20837	2.13768	1.77234	2.63817	0.410685
g2979	C5P3X6	PHI:479	MEP1	199306	Coccidioides posadasii	5.36e-75	229	reduced_virulence	0	0	0	0	0	0.508389
g2980	G2XIG8	PHI:7173	HiC-15	27337	Verticillium dahliae	2.77e-66	221	reduced_virulence	0.141454	0.531277	0.925579	1.65516	0	0
g2981	Q4WEM7	PHI:2521	GUS1	746128	Aspergillus fumigatus	0	787	lethal	123.542	86.1623	90.1453	85.4882	85.7209	93.1736
g2984	I1RPG1	PHI:1326	GzbZIP008	5518	Fusarium graminearum	5.51e-118	362	unaffected_pathogenicity	35.9817	20.5216	15.3558	13.9588	17.4716	6.4269
g2991	G4MS28	PHI:4493	CGT	318829	Magnaporthe oryzae	3.42e-176	506	increased_virulence_(hypervirulence)	36.8311	33.7824	29.3369	30.0421	33.5057	17.3304
g2997	I1RIS2	PHI:5353	Famfs1	282267	Fusarium asiaticum	1.05e-32	130	reduced_virulence	31.0366	33.7204	27.2388	37.2829	27.632	19.4212
g2998	I1RZD4	PHI:1413	GzC2H080	5518	Fusarium graminearum	2.03e-111	365	unaffected_pathogenicity	5.05945	5.22447	6.9522	7.00579	9.05354	3.83944
g3000	I1RXB9	PHI:1625	GzOpi	5518	Fusarium graminearum	1.43e-84	271	unaffected_pathogenicity	48.5857	51.844	54.6178	72.4003	76.626	62.3875
g3001	A0A1D8PJ64	PHI:7010	arf3	5476	Candida albicans	8.24e-06	43.9	unaffected_pathogenicity	86.248	89.0119	76.2878	79.3379	88.6002	46.8967
g3003	Q12634	PHI:685__PHI:2022	BUF__BUF1	318829	Magnaporthe oryzae	2.54e-26	102	loss_of_pathogenicity	46.0397	35.7326	20.8609	9.29218	1.84295	2.0498
g3004	I1RIF6	PHI:5815	Fgsg03588	5518	Fusarium graminearum	2.05e-54	182	unaffected_pathogenicity	28.1822	18.8985	18.6194	6.97344	4.60586	1.62927
g3007	I1RIC0	PHI:1947	GzZC262	5518	Fusarium graminearum	0	629	unaffected_pathogenicity	3.80591	4.5145	4.21395	5.61144	7.51556	8.05185
g3008	G4N606	PHI:5632	FZC37	318829	Magnaporthe oryzae	1.41e-14	68.2	unaffected_pathogenicity	3.55181	5.93361	5.48608	5.01983	11.3441	4.10918
g3010	J4KL74	PHI:7381	Blys8	176275	Beauveria bassiana	6.16e-32	115	unaffected_pathogenicity	0.0193757	0	7.9216	2.94198	1.91159	0.574177
g3014	Q5ZUZ0	PHI:6382	iolG	446	Legionella pneumophila	6.08e-08	52.4	reduced_virulence	0.360254	0.820724	1.8091	17.0216	4.25099	46.0984
g3015	H9C592	PHI:2590__PHI:2611	CMLE	5507	Fusarium oxysporum	4.17e-49	168	loss_of_pathogenicity	0.194819	0.124073	0.150355	0.216238	0.632192	0.244171
g3018	Q8PDI2	PHI:5404	pobA	339	Xanthomonas campestris	3.15e-09	56.2	reduced_virulence	21.6349	45.0677	55.4181	38.9157	97.242	23.7924
g3020	G4NIB5	PHI:812	MGG_10702	318829	Magnaporthe oryzae	1.75e-51	177	reduced_virulence	3.42409	811.036	543.221	425.015	287.773	31.5122
g3021	G4N134	PHI:5606	FZC15	318829	Magnaporthe oryzae	0	548	unaffected_pathogenicity	6.61655	73.7378	57.5877	56.0286	24.6717	11.1396
g3022	Q0P7J3	PHI:7840	clbC	562	Escherichia coli	4.14e-71	255	unaffected_pathogenicity	6.93902	92.059	30.7836	20.62	1.45364	0.869436
g3023	Q00903	PHI:24	Avenacinase	29850	Gaeumannomyces graminis	3.25e-42	163	unaffected_pathogenicity__loss_of_pathogenicity	0.152251	1.5687	2.93079	5.09667	0.604044	0.726062
g3024	I1RL30	PHI:1094	FGSG_04610	5518	Fusarium graminearum	1.35e-59	204	unaffected_pathogenicity	0.0285253	1.02457	2.66574	7.42034	0.0710913	0.183578
g3025	G2WY50	PHI:4909	VdQase	27337	Verticillium dahliae	1.88e-166	489	reduced_virulence	15.4814	16.8554	36.4778	67.1309	14.0839	11.2597
g3027	I1RIL9	PHI:8803	FgShyC_(FGSG_03657)	5518	Fusarium graminearum	2.98e-25	105	unaffected_pathogenicity	2.59467	7.83372	18.22	40.4101	14.0818	9.7819
g3029	I1S1N1	PHI:1788	GzZC103	5518	Fusarium graminearum	4.35e-110	349	unaffected_pathogenicity	35.4153	14.7392	12.0512	14.5436	18.8967	12.509
g3030	G2XIG8	PHI:7173	HiC-15	27337	Verticillium dahliae	2.65e-60	205	reduced_virulence	0.032437	0.0135517	0	0.632734	0	0
g3032	A0ST43	PHI:1046	CTB5	29003	Cercospora nicotianae	6.83e-45	162	reduced_virulence	1.62227	0.0811957	0.0480433	0.122554	0	0
g3034	I1RV20	PHI:1813	GzZC128	5518	Fusarium graminearum	3.03e-18	83.2	unaffected_pathogenicity	0.432533	0.207049	0.385139	0.077552	0.107546	0.04571
g3035	Q8XW15	PHI:8884	aroG1	305	Ralstonia solanacearum	5.92e-124	358	loss_of_pathogenicity	0.0114183	0.04028	0	0.257983	0	0
g3036	A0ST44	PHI:1047	CTB6	29003	Cercospora nicotianae	1.58e-09	57	reduced_virulence	0	0.08052	0.41801	2.85889	0.843516	2.99248
g3037	B6E221	PHI:1150	cyp51/erg11	1047171	Zymoseptoria tritici	1.61e-13	70.9	chemistry_target:_resistance_to_chemical	0	0.027595	0.159908	4.23533	0.140839	3.87311
g3043	A0A290WFC9	PHI:7708	VEDA_05198	27337	Verticillium dahliae	5.41e-17	79.3	reduced_virulence__unaffected_pathogenicity__increased_virulence_(hypervirulence)	0	0	0	0	0	0
g3044	Q9P8L8	PHI:544	BCMFS1	40559	Botrytis cinerea	8.48e-66	223	unaffected_pathogenicity	0	0	0	0.211302	0	0.141201
g3045	G2XIG8	PHI:7173	HiC-15	27337	Verticillium dahliae	1.38e-41	152	reduced_virulence	0	0	0	0.0746077	0	0
g3046	Q6ZX14	PHI:325	ACE1	318829	Magnaporthe oryzae	0	2597	effector_(plant_avirulence_determinant)	0	0.0139573	0.0376517	0.041617	0.044492	0
g3048	G4N740	PHI:4024	MoST1	318829	Magnaporthe oryzae	2.13e-25	107	unaffected_pathogenicity	0	1.19935	3.96635	8.82356	4.74673	2.95512
g3049	G4N740	PHI:4024	MoST1	318829	Magnaporthe oryzae	9.78e-42	155	unaffected_pathogenicity	0	5.28093	10.5501	28.4491	4.2279	2.00863
g3050	A0A098DM90	PHI:5864	GCD12	5518	Fusarium graminearum	1.05e-93	290	unaffected_pathogenicity	0	2.45477	6.6881	8.23133	1.57559	1.2576
g3053	I1RH59	PHI:1925	GzZC240	5518	Fusarium graminearum	1.55e-07	52	unaffected_pathogenicity	0	0.271471	0.92797	3.75709	2.69067	8.68203
g3055	G4MVX4	PHI:3216	MoCDIP4	318829	Magnaporthe oryzae	2.4e-45	154	effector_(plant_avirulence_determinant)	0	0	0.130672	0.0955363	0.0567883	0.168849
g3058	I1S0N5	PHI:1552	GzMyb016	5518	Fusarium graminearum	7.7e-14	73.6	unaffected_pathogenicity	0	0.149505	1.01456	2.57014	0.251695	1.16986
g3059	I1RU53	PHI:1390	GzC2H053	5518	Fusarium graminearum	9.58e-21	95.9	unaffected_pathogenicity	0	0.432134	2.28806	7.03472	2.09942	5.37673
g3060	A0A016PTV5	PHI:5393	GLX	5518	Fusarium graminearum	2.44e-07	51.2	reduced_virulence	0	2.86853	11.8921	9.48557	1.32539	3.08264
g3062	G2X1K9	PHI:6271	VdThit	27337	Verticillium dahliae	7.29e-41	153	reduced_virulence	0	0	0.0772697	1.4742	0	0.123729
g3063	I1S3H4	PHI:1782	GzZC097	5518	Fusarium graminearum	2.89e-16	79.7	lethal	0	0	0.193958	0.394899	0.379089	0.288058
g3066	Q96TN6	PHI:256	GAS1	318829	Magnaporthe oryzae	5.08e-12	63.2	reduced_virulence	0	0.18895	9.94128	8.94823	0	0.930148
g3069	I1RER0	PHI:5860	GCD8	5518	Fusarium graminearum	1.48e-21	94.4	unaffected_pathogenicity	0	0.076274	1.43882	2.40834	0.910657	0.293468
g3079	G4XKY9	PHI:2315	ChLae1	5016	Bipolaris maydis	8.21e-06	44.7	reduced_virulence__increased_virulence_(hypervirulence)	0	3.28015	22.6551	43.6448	4.26259	5.98248
g3081	A0A290WFC9	PHI:7708	VEDA_05198	27337	Verticillium dahliae	2.24e-11	62.4	reduced_virulence__unaffected_pathogenicity__increased_virulence_(hypervirulence)	0	0.257528	0.215528	0.801909	0.939641	0.576217
g3082	G4NIB5	PHI:812	MGG_10702	318829	Magnaporthe oryzae	3.86e-69	225	reduced_virulence	0	4.52969	4.59919	9.87645	2.4257	6.19578
g3085	I1S2J8	PHI:9037	fgm4_(FGSG_10994)	5518	Fusarium graminearum	2.57e-07	51.6	reduced_virulence	0	0.0183157	0	0.500038	0.031004	0.405818
g3089	E3QRA4	PHI:2920	FET3-1	31870	Colletotrichum graminicola	0	838	reduced_virulence	0.00508967	22.9781	23.4858	60.4859	7.33446	24.5465
g3090	N4X9G3	PHI:4233	ftr1	5016	Bipolaris maydis	9.91e-120	347	reduced_virulence	0.0305893	41.1783	44.4178	114.419	21.8095	27.658
g3091	L2G011	PHI:3973	ASP	474922	Colletotrichum gloeosporioides	1.65e-37	139	reduced_virulence	0.049396	252.051	373.767	589.774	19.4456	102.458
g3099	G2XJR0	PHI:8670	ACC_deaminase_(VDAG_10392)	27337	Verticillium dahliae	0	547	reduced_virulence__increased_virulence_(hypervirulence)	0.0369877	17.5486	27.8968	8.77524	9.15726	2.12995
g3100	G4NIB5	PHI:812	MGG_10702	318829	Magnaporthe oryzae	2.52e-70	229	reduced_virulence	0	1.77953	5.38431	14.5929	2.43188	4.27608
g3108	G2XIG8	PHI:7173	HiC-15	27337	Verticillium dahliae	1.9e-64	217	reduced_virulence	0	0	0	0.036904	0	0
g3110	A0A1W5T7B8	PHI:7243	pks15	176275	Beauveria bassiana	2.98e-11	65.1	reduced_virulence	0	0	0.0691293	0.165753	0.115579	0.029191
g3111	E3QNW8	PHI:6228	KRE6	31870	Colletotrichum graminicola	3.28e-06	46.6	reduced_virulence	0	1.54416	3.3152	6.72095	1.36295	13.3272
g3115	Q5XTQ4	PHI:541	LIP1	40559	Botrytis cinerea	0	635	unaffected_pathogenicity	0	0	0.070331	1.10655	0.794557	2.4066
g3117	W7N2B4	PHI:3381	FVEG_12533	117187	Fusarium verticillioides	6.29e-08	53.5	unaffected_pathogenicity	0	6.73755	19.2386	47.9216	10.1899	16.486
g3118	I1S1Q9	PHI:1786	GzZC101	5518	Fusarium graminearum	4.4e-22	98.6	unaffected_pathogenicity	0.00463467	1.94464	5.27326	11.1524	3.68167	4.09746
g3119	P06618	PHI:4171	iaaH-1	29438	Pseudomonas savastanoi	3.27e-09	57.4	reduced_virulence	0	5.83609	15.8165	24.8177	3.11391	11.3246
g3120	D0ZKI3	PHI:4694	bcsA	28901	Salmonella enterica	8.37e-27	115	increased_virulence_(hypervirulence)	0.004629	4.33582	47.7918	173.622	28.3321	25.3201
g3121	G4ZHR2	PHI:6868	PsXEG1	67593	Phytophthora sojae	9.5e-09	53.1	effector_(plant_avirulence_determinant)	0.00825133	3.22809	39.0726	128.25	19.0611	13.2912
g3124	W7M3S4	PHI:7144	FvSCP1	117187	Fusarium verticillioides	4.22e-25	97.1	reduced_virulence	0	0	0	0	0	1.63694
g3128	A0A1C3YMM2	PHI:5872	Fgsg02853	5518	Fusarium graminearum	6.63e-54	182	unaffected_pathogenicity	0	0	0	0	0	0
g3130	I1S6Q5	PHI:1748	GzZC063	5518	Fusarium graminearum	8.11e-09	57.4	unaffected_pathogenicity	0	0.150473	0.97136	2.00551	0.356081	2.03104
g3133	A7EKS0	PHI:2807	Ss-Sl2	5180	Sclerotinia sclerotiorum	1.14e-36	139	unaffected_pathogenicity	0.00836133	3.02281	48.0502	360.265	3.12869	17.3247
g3139	Q2VLJ1	PHI:716	ZEB1	5518	Fusarium graminearum	1.22e-09	58.9	unaffected_pathogenicity	0	0	0.0873093	0.138895	0	0.0802167
g3146	I1RWW2	PHI:1405	GzC2H069	5518	Fusarium graminearum	4.96e-88	283	unaffected_pathogenicity	0	0.0879267	0.107174	0.34122	0.0688047	0.921499
g3147	I1RL30	PHI:1094	FGSG_04610	5518	Fusarium graminearum	6.47e-115	349	unaffected_pathogenicity	0	0.0253267	0.04109	0	0	0.653189
g3150	G4ML12	PHI:6739	MoGls2	318829	Magnaporthe oryzae	4.24e-33	134	reduced_virulence	0	0	1.06008	2.1998	2.02846	44.4299
g3151	Q6Y392	PHI:1085	Ptr2	13684	Parastagonospora nodorum	2.23e-88	286	unaffected_pathogenicity	0	0.227141	2.32239	9.93374	0.351884	9.05439
g3153	P28873	PHI:26	CaMDR1	5476	Candida albicans	8.97e-15	68.6	reduced_virulence	0	0	0	0.0531033	0	0.156298
g3155	Q99324	PHI:191	TOM1	39703	Septoria lycopersici	7.09e-06	47.4	unaffected_pathogenicity	0	0	0.162497	0.36194	2.06868	2.14244
g3156	F9XQ63	PHI:8597	ZtPks8	1047171	Zymoseptoria tritici	0	1252	unaffected_pathogenicity	0	0	0	0.00314133	0	0.0695417
g3157	A4ZGP3	PHI:1161	MgMfs1	1047171	Zymoseptoria tritici	2.58e-80	262	chemistry_target:_sensitivity_to_chemical__unaffected_pathogenicity	0	0	0	0.0251427	0.0620377	0.119251
g3159	A0A1C3YJF1	PHI:5804	Fgsg05006	5518	Fusarium graminearum	2.08e-08	54.3	unaffected_pathogenicity	0	0.638198	12.6181	49.7873	2.4021	39.7797
g3160	C5P3X6	PHI:479	MEP1	199306	Coccidioides posadasii	3.22e-78	237	reduced_virulence	0	0	0	0.079699	0.500029	2.11647
g3161	W7N2B4	PHI:3381	FVEG_12533	117187	Fusarium verticillioides	3.24e-23	102	unaffected_pathogenicity	0	0	0.092689	0.0149013	0	0.145117
g3168	A0A290WFC9	PHI:7708	VEDA_05198	27337	Verticillium dahliae	1.33e-12	65.9	reduced_virulence__unaffected_pathogenicity__increased_virulence_(hypervirulence)	0.0696067	25.1683	118.707	214.74	50.3625	296.221
g3173	I1RMT5	PHI:1294	GzAPSES002	5518	Fusarium graminearum	4.88e-10	60.8	unaffected_pathogenicity	0.0506267	0.042742	0.137318	0.020741	0.03363	0
g3174	Q5A1L6	PHI:3822	GIT3	5476	Candida albicans	7.12e-143	419	reduced_virulence	72.3006	295.171	167.583	238.417	156.473	59.1512
g3176	G4MZG5	PHI:2191	MoCYP51B	318829	Magnaporthe oryzae	9.74e-13	68.9	unaffected_pathogenicity	0.383074	1.13292	0.829858	0.954529	5.00994	2.46893
g3180	I1RB84	PHI:1263	FGSG_00792	5518	Fusarium graminearum	9.15e-51	182	unaffected_pathogenicity	10.9713	20.9531	11.6916	11.2258	16.1297	6.14812
g3181	I1S3I1	PHI:1857	GzZC172	5518	Fusarium graminearum	8.09e-136	420	unaffected_pathogenicity	2.32025	2.54995	1.26095	1.56664	1.19681	0.835981
g3184	A0A098DMJ4	PHI:5801	Fgsg04628	5518	Fusarium graminearum	6.87e-137	407	unaffected_pathogenicity	2.16036	10.8039	11.0579	10.1118	5.1741	8.97642
g3185	I1RUC7	PHI:1260	FGSG_07816	5518	Fusarium graminearum	7.93e-24	105	unaffected_pathogenicity	0.0411073	0.171187	0.307351	0.249419	0.137042	0.0848207
g3190	I6PDX4	PHI:7596	MakatG1	92637	Metarhizium acridum	0	1140	reduced_virulence__unaffected_pathogenicity	441.656	185.565	141.856	193.16	390.344	176.537
g3191	G2XIG8	PHI:7173	HiC-15	27337	Verticillium dahliae	4.31e-16	79.3	reduced_virulence	30.8819	49.9882	28.3301	34.809	28.0677	19.2515
g3192	I1RP41	PHI:5828	GIV6	5518	Fusarium graminearum	2.99e-45	157	unaffected_pathogenicity	1.27278	7.32962	1.49382	2.44387	16.6503	0.902522
g3193	Q5XTQ5	PHI:538	FRT1	40559	Botrytis cinerea	0	630	unaffected_pathogenicity	87.1885	138.075	141.279	194.749	20.7154	61.3956
g3196	Q3Y5V5	PHI:1018__PHI:2042	ABC3	318829	Magnaporthe oryzae	0	704	loss_of_pathogenicity	11.2954	6.12867	3.92767	4.7312	8.06089	2.26383
g3197	I1REW1	PHI:1809	GzZC124	5518	Fusarium graminearum	4.76e-58	207	lethal	57.881	31.3604	25.0409	20.3437	19.4223	7.57462
g3207	I1S377	PHI:1856	GzZC171	5518	Fusarium graminearum	4.47e-09	56.2	unaffected_pathogenicity	2.61847	3.52343	2.80413	1.79059	1.68054	0.611234
g3209	G4Z2B4	PHI:3071	PsTatD4	67593	Phytophthora sojae	1.21e-10	59.3	reduced_virulence	16.2312	15.2235	10.5915	12.5887	42.0645	4.16528
g3211	G4XKY9	PHI:2315	ChLae1	5016	Bipolaris maydis	1.01e-54	179	reduced_virulence__increased_virulence_(hypervirulence)	104.698	135.312	77.4781	72.9755	79.1852	21.1652
g3212	G4N740	PHI:4024	MoST1	318829	Magnaporthe oryzae	2.7e-21	95.5	unaffected_pathogenicity	24.0876	9.11045	16.2179	11.1145	21.6897	17.7604
g3217	I1S2J6	PHI:9039	fgm2_(FGSG_10992)	5518	Fusarium graminearum	6.6e-09	53.9	reduced_virulence	0.0128853	1.04056	0.458072	1.61303	0	0
g3218	G2X1K9	PHI:6271	VdThit	27337	Verticillium dahliae	4.52e-70	233	reduced_virulence	0.478506	1.20867	0.885203	1.44663	1.74894	0.235494
g3219	A4ZGP3	PHI:1161	MgMfs1	1047171	Zymoseptoria tritici	4.91e-53	188	chemistry_target:_sensitivity_to_chemical__unaffected_pathogenicity	4.87833	5.64441	5.43078	5.13822	6.18742	3.63067
g3220	P06618	PHI:4171	iaaH-1	29438	Pseudomonas savastanoi	2.6e-19	87.8	reduced_virulence	0.710561	1.85843	0.950488	1.60895	0.833086	0.180984
g3223	I1RKU0	PHI:1087	FGSG_04510	5518	Fusarium graminearum	6.57e-33	123	unaffected_pathogenicity	0	0.0106553	0	0	0	0.896072
g3224	G4N1P8	PHI:5440	ABA4	318829	Magnaporthe oryzae	1.05e-60	192	reduced_virulence	0.9582	1.72522	1.85342	3.70195	2.7579	3.2862
g3228	Q99174	PHI:2849	cutA	169388	Fusarium solani	2.69e-82	243	unaffected_pathogenicity	62.6464	74.4688	105.818	42.5584	229.066	11.8285
g3229	D0ZKI3	PHI:4694	bcsA	28901	Salmonella enterica	5.59e-07	46.6	increased_virulence_(hypervirulence)	0.275926	0.638637	0	0	0	0
g3230	F9XMT4	PHI:6494	Mg3LysM	1047171	Zymoseptoria tritici	1.46e-12	61.2	effector_(plant_avirulence_determinant)	0.204428	0	0	0	0	0
g3231	I1S2J3	PHI:9041	fgm9_(FGSG_10989)	5518	Fusarium graminearum	4.27e-37	134	reduced_virulence	0.0557723	0.0721937	0.359003	0.379836	0.674631	0.137842
g3232	I1S2Q1	PHI:1696	GzZC011	5518	Fusarium graminearum	1.26e-70	244	unaffected_pathogenicity	0.421084	1.77029	2.60206	2.90578	3.13103	0.774268
g3235	C5P3X6	PHI:479	MEP1	199306	Coccidioides posadasii	5.19e-49	163	reduced_virulence	346.551	270.081	506.86	328.109	477.605	200.691
g3236	A0A098DG53	PHI:5847	Fgsg16316	5518	Fusarium graminearum	1.92e-31	121	unaffected_pathogenicity	1.39029	1.12287	2.35925	6.73814	1.37845	4.51392
g3237	F6MFB4	PHI:2704	Tri12	5518	Fusarium graminearum	1.01e-29	121	reduced_virulence	0.399739	0.762652	0.794668	3.35091	1.91441	1.37776
g3238	I1S3N8	PHI:2451	FAEB1	5518	Fusarium graminearum	5.34e-72	222	unaffected_pathogenicity	0.128883	0.387111	1.33322	0.703366	1.93704	1.2226
g3247	G4ML12	PHI:6739	MoGls2	318829	Magnaporthe oryzae	2.69e-30	127	reduced_virulence	7.06103	18.0733	23.7514	30.0361	96.7039	4.57947
g3252	I1RUC7	PHI:1260	FGSG_07816	5518	Fusarium graminearum	2.53e-09	59.3	unaffected_pathogenicity	0.901832	0.66751	0.577919	0.385122	0.727605	0.110301
g3256	I1RI73	PHI:1284	FGSG_03499	5518	Fusarium graminearum	1.48e-13	72	unaffected_pathogenicity	10.784	11.2337	5.64693	6.68855	7.47207	9.32542
g3257	I1S0U2	PHI:1651	GzWing023	5518	Fusarium graminearum	9.92e-151	431	unaffected_pathogenicity	0	0.0337023	0.112399	0.356316	0	0.16631
g3258	I1RIP6	PHI:5830	Fgsg03688	5518	Fusarium graminearum	7.57e-30	117	unaffected_pathogenicity	0.0212657	0.0440417	0	0.028613	0	0
g3261	Q32WF7	PHI:2269	Mdh1	13684	Parastagonospora nodorum	3.83e-16	74.7	unaffected_pathogenicity	0.573033	1.8365	1.78729	3.75393	13.0553	18.7084
g3264	B6E221	PHI:1150	cyp51/erg11	1047171	Zymoseptoria tritici	4.82e-09	57.8	chemistry_target:_resistance_to_chemical	0.0785143	0.141529	0	0.105507	0.091491	0.0223893
g3265	G4MRP8	PHI:2190	MoCYP51A	318829	Magnaporthe oryzae	2.29e-07	51.2	reduced_virulence	0.19854	0.140575	0.173432	0.198394	0.190745	0.1995
g3268	I1RHL8	PHI:5876	Fgsg03277	5518	Fusarium graminearum	1.28e-51	176	unaffected_pathogenicity	2.28655	0.991726	0.99254	1.72594	0	1.08591
g3270	Q9UUS8	PHI:167	CHIP3	474922	Colletotrichum gloeosporioides	5.63e-11	65.1	unaffected_pathogenicity	5.6419	7.40391	5.88421	4.46828	6.54757	1.42571
g3273	I1S172	PHI:1420	GzC2H088	5518	Fusarium graminearum	4.13e-07	53.5	unaffected_pathogenicity	1.30073	7.06658	4.14646	14.1444	1.79063	7.80805
g3275	G4NIB5	PHI:812	MGG_10702	318829	Magnaporthe oryzae	2.35e-62	207	reduced_virulence	19.3177	15.8401	6.89876	4.70902	17.0835	1.68779
g3281	I1S3H4	PHI:1782	GzZC097	5518	Fusarium graminearum	3.17e-23	102	lethal	0.996352	6.5482	8.0469	13.8596	6.61993	2.55482
g3284	W7N2B4	PHI:3381	FVEG_12533	117187	Fusarium verticillioides	1.11e-31	126	unaffected_pathogenicity	1.55038	12.3602	5.95581	17.0641	17.6641	60.181
g3285	I1REJ1	PHI:1662	GzCCHC002	5518	Fusarium graminearum	3.77e-88	294	unaffected_pathogenicity	1.69567	8.94058	5.96409	12.8565	1.1082	5.09297
g3288	I1RDG6	PHI:1555	GzMyb019	5518	Fusarium graminearum	9.64e-55	191	unaffected_pathogenicity	16.7642	207.817	88.7698	117.163	439.043	31.7791
g3289	Q945T9	PHI:653	GIP2	67593	Phytophthora sojae	9.76e-21	87.4	effector_(plant_avirulence_determinant)	0.688883	81.5109	57.7893	27.3267	14.6201	10.18
g3291	Q9P304	PHI:199	AOX1	5499	Passalora fulva	6.64e-20	92	reduced_virulence	5.20265	14.6959	8.59903	9.03028	2.65632	1.81241
g3293	G2XIG8	PHI:7173	HiC-15	27337	Verticillium dahliae	4e-52	184	reduced_virulence	0.169145	1.43373	2.81405	14.2985	2.84245	2.64801
g3294	G2X6V8	PHI:6331	VdCYP1	27337	Verticillium dahliae	1.03e-23	102	loss_of_pathogenicity	64.5963	38.9058	22.9237	44.6141	72.7589	32.9706
g3295	Q96WM9	PHI:552	BcLCC2	40559	Botrytis cinerea	4.77e-180	519	unaffected_pathogenicity	0.566452	0.835212	6.72223	2.39559	0.249187	0.0910373
g3298	F9XNZ8	PHI:8592	ZtPpt	1047171	Zymoseptoria tritici	1.21e-49	170	loss_of_pathogenicity	0.112151	0.556723	6.76636	3.17999	8.62825	0.737949
g3299	Q8NJS2	PHI:697	ugt51E1	5022	Leptosphaeria maculans	3.5e-10	59.3	unaffected_pathogenicity	9.89001	6.7043	6.22633	3.25698	0	1.03586
g3300	Q5XTQ4	PHI:541	LIP1	40559	Botrytis cinerea	4.5e-36	139	unaffected_pathogenicity	1.85344	3.05514	2.60325	3.81448	20.6044	10.7461
g3306	Q96WM9	PHI:552	BcLCC2	40559	Botrytis cinerea	2.26e-115	356	unaffected_pathogenicity	0.941783	2.98877	2.45723	14.9109	0.809222	5.09151
g3307	D4III8	PHI:2227	pao	5270	Ustilago maydis	6.54e-09	56.6	reduced_virulence__loss_of_pathogenicity	0.0814477	1.78148	1.50104	9.97101	6.58746	2.55154
g3313	A0A0H2XHD4	PHI:6628	bcaP	1280	Staphylococcus aureus	2.13e-09	57.8	unaffected_pathogenicity__reduced_virulence	0	0.0491277	0.0383217	0.161934	0.385193	0.0661623
g3315	Q9I5F6	PHI:7999	putA	287	Pseudomonas aeruginosa	2.79e-49	182	reduced_virulence	0.265975	0.123712	0.326621	0.167528	0.0627507	0.130227
g3318	I1RH29	PHI:1832	GzZC147	5518	Fusarium graminearum	5.64e-116	357	unaffected_pathogenicity	1.43026	1.83931	1.43225	2.08221	3.06736	0.665346
g3319	G4YQK3	PHI:6261	PsAAT3	67593	Phytophthora sojae	8.46e-69	218	reduced_virulence	0.061395	0.0657823	0	0.124635	0.674098	0
g3320	Q8ZM34	PHI:8810	STM3122	28901	Salmonella enterica	1.32e-91	292	reduced_virulence	0	0	0.040049	0.0864893	0.102782	0
g3321	I1S2I3	PHI:1695	GzZC010	5518	Fusarium graminearum	2.07e-14	73.9	unaffected_pathogenicity	0.030959	0.0138733	0.039236	0.0405907	1.89096	0.887092
g3322	I1RL30	PHI:1094	FGSG_04610	5518	Fusarium graminearum	1.21e-104	323	unaffected_pathogenicity	0.0101727	0.0385357	0.115024	0.771088	1.22995	2.87095
g3323	Q5ZUZ0	PHI:6382	iolG	446	Legionella pneumophila	3.92e-08	52.8	reduced_virulence	0.34844	1.29798	1.10816	1.87449	0.77317	2.11268
g3324	A3RH09	PHI:3865	GOX2	27334	Penicillium expansum	2.04e-57	201	reduced_virulence	6.67548	6.48149	17.5744	11.6567	1.02249	0.816322
g3326	G2XD29	PHI:2731	VdSge1	27337	Verticillium dahliae	1.72e-17	83.6	loss_of_pathogenicity	1.4467	0.419807	0.226153	0.173276	0	0.020234
g3327	G4N740	PHI:4024	MoST1	318829	Magnaporthe oryzae	5.8e-24	103	unaffected_pathogenicity	0.0929033	0.196292	0.0731233	0.156957	3.96132	1.13566
g3328	I1RIF6	PHI:5815	Fgsg03588	5518	Fusarium graminearum	4.41e-58	191	unaffected_pathogenicity	0.79898	1.3557	1.38895	0.465675	0.0932157	0
g3340	I1RDG9	PHI:1628	FgFSR1	5518	Fusarium graminearum	0	1011	reduced_virulence	58.5896	53.4599	39.6469	37.7779	40.3623	30.1904
g3344	J9VNZ8	PHI:3528	PHO89	5207	Cryptococcus neoformans	1.36e-148	439	reduced_virulence	5.97289	10.3827	34.2214	24.555	11.7438	79.0074
g3350	A7F946	PHI:2411	Ss-ggt1	5180	Sclerotinia sclerotiorum	7.4e-85	283	reduced_virulence	32.2581	45.1277	34.6414	39.241	40.7527	30.8721
g3361	Q4HTT1	PHI:1468	GzCCAAT008	5518	Fusarium graminearum	6.72e-37	121	unaffected_pathogenicity	134.107	206.398	186.768	133.841	179.355	88.7834
g3362	G4MNA5	PHI:2096	Calcium-transporting_ATPase_3	318829	Magnaporthe oryzae	0	1355	loss_of_pathogenicity	1.06028	2.71428	3.72881	8.66044	96.345	147.243
g3363	I1RN15	PHI:1456	GzAra004	5518	Fusarium graminearum	0	573	unaffected_pathogenicity	51.466	24.6452	29.8387	23.6963	18.5575	9.58608
g3365	I1RGX7	PHI:5834	Fgsg03009	5518	Fusarium graminearum	7.22e-27	111	unaffected_pathogenicity	0.536974	4.56571	12.3937	21.9137	1.26274	13.9804
g3369	E0SDK2	PHI:8574	cysJ_(Dda3937_00209)	204038	Dickeya dadantii	4.15e-23	103	reduced_virulence	26.3224	67.2904	104.194	202.168	5.373	110.694
g3373	I1S5Z3	PHI:1685	GzRad003	5518	Fusarium graminearum	6.41e-10	58.9	unaffected_pathogenicity	21.8148	30.1319	26.2117	23.9561	21.8898	13.7159
g3377	G4MQZ2	PHI:2038	Mir1	318829	Magnaporthe oryzae	0	504	unaffected_pathogenicity	692.262	842.368	1205.2	1159.44	351.644	720.174
g3378	Q8Y0J2	PHI:5271	fabG1	305	Ralstonia solanacearum	4.52e-27	104	lethal	20.6546	22.7137	33.3218	34.3424	89.819	29.508
g3380	G4N532	PHI:5690	FZC85	318829	Magnaporthe oryzae	1.12e-23	105	unaffected_pathogenicity	2.39688	3.39695	2.92702	3.95698	16.0415	3.58945
g3381	Q5KAG0	PHI:4197	LHC1	5207	Cryptococcus neoformans	3.61e-68	219	reduced_virulence	6.59881	5.77568	4.18125	3.53553	12.6596	2.53515
g3382	Q8Y0J2	PHI:5271	fabG1	305	Ralstonia solanacearum	4.36e-21	87.8	lethal	2.21328	3.62918	3.69888	3.81006	9.24226	1.36055
g3384	I1RD84	PHI:1355	GzC2H015	5518	Fusarium graminearum	1.09e-34	128	unaffected_pathogenicity	3.93472	8.83121	5.82434	8.19054	5.9025	5.77545
g3386	N4VSY8	PHI:5111	FAM1	5465	Colletotrichum orbiculare	1.18e-147	423	loss_of_pathogenicity	114.32	157.14	131.548	121.525	188.386	66.9025
g3387	Q5A2B9	PHI:4208	SPT20	5476	Candida albicans	2.75e-11	65.5	reduced_virulence	19.9813	16.9471	12.2277	17.2539	19.4117	13.6729
g3388	G4MR15	PHI:2088	Moatg27	318829	Magnaporthe oryzae	2.3e-92	278	unaffected_pathogenicity	42.0996	46.6758	47.6916	51.6623	72.7773	63.099
g3389	G4N134	PHI:5606	FZC15	318829	Magnaporthe oryzae	7.55e-32	130	unaffected_pathogenicity	1.42967	3.87828	2.22761	1.95776	1.54313	0.414504
g3391	I1RDE2	PHI:1960	GzZC275	5518	Fusarium graminearum	0	823	unaffected_pathogenicity	5.99373	7.41752	5.69311	7.51388	10.8708	6.94114
g3392	G4MNH3	PHI:5635	FZC40	318829	Magnaporthe oryzae	6.56e-180	526	unaffected_pathogenicity	8.85439	8.4491	7.66939	9.31337	23.56	31.7817
g3395	I1RLT3	PHI:7718	FgOXP2	5518	Fusarium graminearum	0	2219	reduced_virulence	68.0426	23.0273	14.406	7.7062	18.888	1.15198
g3396	I1RLT2	PHI:1956	GzZC271	5518	Fusarium graminearum	0	784	unaffected_pathogenicity	2.38903	2.94005	1.6696	1.80418	3.35596	0.174183
g3397	I1RDG6	PHI:1555	GzMyb019	5518	Fusarium graminearum	1.4e-43	160	unaffected_pathogenicity	5.02584	11.124	10.3294	8.1029	18.0249	18.0965
g3399	Q87DK1	PHI:3663	gluP_(PD_0681)	2371	Xylella fastidiosa	7.56e-21	92.8	increased_virulence_(hypervirulence)	14.6268	19.1918	23.3926	19.6333	16.4211	17.0418
g3402	W7MGE8	PHI:8037	Fvlds1	117187	Fusarium verticillioides	3.65e-155	495	reduced_virulence	4.73287	7.94989	5.72801	16.0651	1.90614	9.19291
g3403	I1RCX3	PHI:1540	GzMyb004	5518	Fusarium graminearum	2.82e-83	287	unaffected_pathogenicity	8.39486	7.83886	8.22245	14.7338	4.02615	15.7374
g3404	Q882F5	PHI:7788	AldB_(PSPTO_2673)	317	Pseudomonas syringae	2.36e-134	395	reduced_virulence	191.001	162.446	279.614	816.196	1603.02	1215.17
g3406	I1RQN6	PHI:1974	GzZC289	5518	Fusarium graminearum	4.7e-26	110	unaffected_pathogenicity	18.0391	16.9986	20.1328	20.0655	17.3582	13.9832
g3409	B9J010	PHI:4077	entA	1396	Bacillus cereus	2.33e-07	48.5	reduced_virulence	8.6905	33.8089	41.0987	39.1502	44.2298	120.983
g3411	G4NH84	PHI:8588	Moppe1	318829	Magnaporthe oryzae	0	644	reduced_virulence	61.0822	67.6122	67.3666	65.3564	67.4105	60.6085
g3413	O42825	PHI:270	RHO1	5476	Candida albicans	8.31e-72	218	loss_of_pathogenicity	25.209	42.23	31.4132	23.3878	57.9663	16.5663
g3417	G4MWC3	PHI:6713	gel3	318829	Magnaporthe oryzae	8.32e-47	171	unaffected_pathogenicity__loss_of_pathogenicity	10.28	22.1088	32.8062	48.3528	30.0619	108.708
g3426	A7EB00	PHI:3936	Ss-caf1	5180	Sclerotinia sclerotiorum	1.83e-70	211	loss_of_pathogenicity	23.5711	47.5204	22.5331	21.0981	32.6813	14.9688
g3430	I1RPR1	PHI:2387	ACL2	5518	Fusarium graminearum	0	854	loss_of_pathogenicity	503.133	714.351	438.312	436.178	109.328	203.27
g3432	I1S7N4	PHI:2386	ACL1	5518	Fusarium graminearum	0	763	loss_of_pathogenicity	365.363	512.83	318.35	334.493	77.8446	171.069
g3436	I1S1Y4	PHI:1498	GzHMG030	5518	Fusarium graminearum	7.04e-47	168	lethal	7.37935	8.74311	4.92799	5.82417	3.90735	1.35292
g3437	I1RD96	PHI:3984	FGSG_01588_(Sc_gpi7)	5518	Fusarium graminearum	5.26e-06	46.6	unaffected_pathogenicity	457.163	495.354	317.292	184.579	235.699	45.1515
g3438	G4ML75	PHI:4688	MET6	318829	Magnaporthe oryzae	0	1351	loss_of_pathogenicity	983.317	549.07	459.579	359.311	935.805	244.282
g3441	W7N2B4	PHI:3381	FVEG_12533	117187	Fusarium verticillioides	2.04e-78	258	unaffected_pathogenicity	0.446517	4.12576	2.78663	11.5301	4.97119	34.2224
g3443	I1RLM4	PHI:1977	GzZC292	5518	Fusarium graminearum	0	540	unaffected_pathogenicity	15.9498	21.4253	18.0443	21.2551	26.4829	17.3387
g3444	I1RTJ6	PHI:1389	GzC2H052	5518	Fusarium graminearum	1.94e-26	104	lethal	26.0681	27.3903	16.6764	16.1308	25.4448	16.2315
g3445	C4YFX2	PHI:211__PHI:6806	CaTUP1__tup1	5476	Candida albicans	4.99e-08	52.4	reduced_virulence	45.7828	42.3791	34.573	29.0911	59.496	43.0051
g3447	Q4WTL8	PHI:4895	aspD	746128	Aspergillus fumigatus	0	626	unaffected_pathogenicity	164.345	330.068	180.631	176.521	119.726	79.0365
g3449	X0I5S4	PHI:6530	gas1	5507	Fusarium oxysporum	0	577	reduced_virulence	226.057	300.599	202.214	150.589	97.4492	49.3301
g3452	G4MLK2	PHI:8040__PHI:8047	Mouba2__Uba2	318829	Magnaporthe oryzae	0	752	reduced_virulence	27.5097	38.9608	32.8619	44.6972	33.1322	33.8978
g3453	Q8Y0J2	PHI:5271	fabG1	305	Ralstonia solanacearum	2.39e-39	136	lethal	12.6083	21.7704	15.461	16.8818	19.443	25.4107
g3458	F5B5Y4	PHI:6206	BbCypC	176275	Beauveria bassiana	5.85e-42	136	unaffected_pathogenicity	9.89423	15.5864	11.2617	16.9334	9.70469	8.22774
g3459	G4N9W2	PHI:6607	ARRDC1	318829	Magnaporthe oryzae	0	653	reduced_virulence	15.2543	24.0821	21.3115	22.5075	26.8296	9.35634
g3462	I1S2A0	PHI:1653	GzWing026	5518	Fusarium graminearum	4.82e-67	198	unaffected_pathogenicity	10.062	15.7281	16.1196	11.4522	14.3473	10.5011
g3465	A0A1D8PKX3	PHI:8905	VMA6	5476	Candida albicans	4.02e-124	359	reduced_virulence	100.164	112.576	125.632	119.578	137.072	110.671
g3468	Q4QGX0	PHI:3258	C14DM	5664	Leishmania major	8.91e-14	71.6	reduced_virulence	2.23949	21.133	15.0816	31.8159	23.3471	22.5876
g3471	Q4WZP3	PHI:8875	gefA_(Afu2g16240)	746128	Aspergillus fumigatus	2.03e-17	87	unaffected_pathogenicity__loss_of_pathogenicity	9.05005	8.86016	8.8256	10.7083	6.03564	9.11505
g3472	Q00368	PHI:27	CAP20	474922	Colletotrichum gloeosporioides	6.34e-57	175	loss_of_pathogenicity	154.443	825.145	610.052	907.383	249.029	583.052
g3478	I1RM58	PHI:5851	Fgsg05039	5518	Fusarium graminearum	1.48e-32	125	unaffected_pathogenicity	4.74223	85.4656	51.1803	25.1576	137.365	3.67383
g3479	Q6WP49	PHI:438	BcBOT1_(CND5)	40559	Botrytis cinerea	5.57e-29	118	reduced_virulence	10.052	72.7661	53.4926	34.5667	76.2708	7.77665
g3481	Q8Y8N0	PHI:6510__PHI:7620	CshA__Lmo0866	1639	Listeria monocytogenes	6.07e-49	177	unaffected_pathogenicity__increased_virulence_(hypervirulence)	18.2156	15.3117	14.1856	25.1284	11.3113	19.9759
g3485	G4NIB5	PHI:812	MGG_10702	318829	Magnaporthe oryzae	1.5e-80	257	reduced_virulence	15.5184	12.4093	14.1552	21.8729	20.9858	10.8903
g3488	I1REJ1	PHI:1662	GzCCHC002	5518	Fusarium graminearum	7.29e-25	107	unaffected_pathogenicity	1.67883	84.2645	40.8511	82.5478	215.42	11.1873
g3493	E2EAF6	PHI:2357	CYP52X1	176275	Beauveria bassiana	5.12e-84	268	reduced_virulence	50.4707	53.5004	29.8939	27.6738	14.0891	7.71648
g3496	Q4WR83	PHI:2321	SidI	746128	Aspergillus fumigatus	5.75e-19	90.5	reduced_virulence	3.0946	7.08781	5.60424	13.7609	12.0595	56.9486
g3497	G4NEI3	PHI:5663	FZC63	318829	Magnaporthe oryzae	3.15e-58	204	unaffected_pathogenicity	1.88665	1.40379	1.94991	2.69302	3.08789	8.68858
g3499	I1RKU0	PHI:1087	FGSG_04510	5518	Fusarium graminearum	4.99e-26	104	unaffected_pathogenicity	5.88978	5.46658	182.756	46.7919	435.162	4.81192
g3500	J9VQA5	PHI:2968	Hxs1	5207	Cryptococcus neoformans	4.77e-42	155	reduced_virulence	11.4187	7.53261	35.702	6.25503	0.246274	1.69033
g3501	Q3Y5V5	PHI:1018__PHI:2042	ABC3	318829	Magnaporthe oryzae	2e-13	72	loss_of_pathogenicity	12.6958	19.0748	20.0918	21.9611	52.3465	22.731
g3503	A0A290WFC9	PHI:7708	VEDA_05198	27337	Verticillium dahliae	3.04e-10	58.9	reduced_virulence__unaffected_pathogenicity__increased_virulence_(hypervirulence)	0.316665	0.143542	1.03411	19.1631	0.929822	0.0105673
g3505	Q8Y8N0	PHI:6510__PHI:7620	CshA__Lmo0866	1639	Listeria monocytogenes	1.27e-18	88.2	unaffected_pathogenicity__increased_virulence_(hypervirulence)	9.93543	5.85088	5.78248	8.86449	1.75773	3.98451
g3509	G4MQP9	PHI:2177	PAS1	318829	Magnaporthe oryzae	3.28e-34	140	unaffected_pathogenicity	40.0506	46.3781	33.5948	35.4085	33.446	13.9583
g3513	I1RF25	PHI:1657	GzCCCH001	5518	Fusarium graminearum	0	1120	unaffected_pathogenicity	31.7484	70.2089	107.149	45.0352	271.452	10.0345
g3518	G5EH97	PHI:2147	Erl1	318829	Magnaporthe oryzae	8.11e-53	177	reduced_virulence	85.2076	102.642	62.7732	74.3685	77.0161	103.528
g3519	I1S5Z3	PHI:1685	GzRad003	5518	Fusarium graminearum	0	747	unaffected_pathogenicity	16.0573	11.426	8.59055	11.0112	6.3862	5.10742
g3521	Q5A4W8	PHI:7195	Bdf1	5476	Candida albicans	4.59e-36	144	reduced_virulence	103.461	44.7011	49.4004	53.0993	35.8163	37.2742
g3522	D2E9W7	PHI:2376	DEP2	29001	Alternaria brassicicola	1.58e-43	158	reduced_virulence__unaffected_pathogenicity	265.829	144.78	98.4138	128.016	25.69	15.395
g3525	Q4URJ2	PHI:3954	XC_3287	339	Xanthomonas campestris	1.04e-06	47.4	reduced_virulence	169.197	100.047	69.5054	86.5599	72.7558	74.362
g3526	Q8Y8N0	PHI:6510__PHI:7620	CshA__Lmo0866	1639	Listeria monocytogenes	2.39e-63	216	unaffected_pathogenicity__increased_virulence_(hypervirulence)	46.0874	31.7451	37.5476	52.8028	10.6179	33.7667
g3527	I1RUC7	PHI:1260	FGSG_07816	5518	Fusarium graminearum	9.18e-23	100	unaffected_pathogenicity	11.2033	13.6467	12.2812	8.78908	4.35838	3.95625
g3533	I1RBB7	PHI:1475	GzHMG007	5518	Fusarium graminearum	1.88e-07	52.4	unaffected_pathogenicity	12.6131	16.5347	12.2782	11.7842	12.0365	9.57081
g3534	Q4WBL9	PHI:4672	AmcA	746128	Aspergillus fumigatus	2.95e-13	67.4	unaffected_pathogenicity	34.137	40.0305	38.9169	52.3525	168.687	84.7073
g3540	P0AA28	PHI:2644	thioredoxin_1	28901	Salmonella enterica	2.83e-17	70.1	reduced_virulence	751.566	282.023	372.832	228.595	116.737	93.5105
g3541	A0A1C3YJ97	PHI:5796	Fgsg02569	5518	Fusarium graminearum	1.59e-57	191	unaffected_pathogenicity	7.69886	21.6776	14.7076	20.8882	25.9961	11.4485
g3542	N4V0R3	PHI:3278	CoIra1	5465	Colletotrichum orbiculare	0	1903	reduced_virulence	20.7597	20.249	14.2279	12.7788	13.7615	8.80544
g3543	Q4HWE2	PHI:1671	GzCCHC011	5518	Fusarium graminearum	0	1228	reduced_virulence	22.3229	21.6258	24.6978	26.6671	23.6801	19.9934
g3545	I1S1U7	PHI:2352__PHI:2354	AMT2	5518	Fusarium graminearum	0	523	unaffected_pathogenicity__reduced_virulence	38.3121	40.2097	38.5183	44.0468	31.4772	40.8873
g3553	I1RKK7	PHI:1267	FGSG_04418	5518	Fusarium graminearum	0	1111	unaffected_pathogenicity	56.6346	69.5992	37.0516	44.2666	22.3773	17.3633
g3555	Q2T8I7	PHI:6888	BTH_II0311	57975	Burkholderia thailandensis	2.56e-110	336	reduced_virulence	95.2697	39.1977	33.2961	39.4659	61.461	29.124
g3558	I1RKK5	PHI:1289	FGSG_04416	5518	Fusarium graminearum	0	754	unaffected_pathogenicity	28.8906	28.8822	25.7059	46.6562	120.15	54.9641
g3559	Q6FSV7	PHI:3795	MNN11	5478	Candida glabrata	1.85e-15	74.7	unaffected_pathogenicity	46.4777	51.9203	41.9332	41.6105	29.6047	20.4035
g3562	F9WZ47	PHI:6548	Zt89160	1047171	Zymoseptoria tritici	4.61e-18	82.4	increased_virulence_(hypervirulence)	12.1573	11.0964	7.3873	12.6401	29.2717	25.0813
g3563	Q4I7F9	PHI:1458	GzAra006	5518	Fusarium graminearum	2.74e-06	49.7	unaffected_pathogenicity	3.06204	4.20093	3.1348	4.39988	22.7486	7.38622
g3567	Q9P4A1	PHI:600	CBP1	5207	Cryptococcus neoformans	6.33e-17	76.3	reduced_virulence__unaffected_pathogenicity	281.432	112.679	288.829	287.487	83.2672	123.33
g3569	G4MQZ2	PHI:2038	Mir1	318829	Magnaporthe oryzae	9.11e-14	68.9	unaffected_pathogenicity	40.8038	49.7227	65.9045	64.3214	48.03	58.661
g3574	A3M2U3	PHI:7809	adeN	470	Acinetobacter baumannii	4.24e-06	48.9	increased_virulence_(hypervirulence)	20.9458	16.6733	12.3544	15.3674	19.1104	16.9494
g3579	I1RKH9	PHI:1177	nrc-2	5518	Fusarium graminearum	0	964	reduced_virulence	53.6931	54.2831	55.2885	53.1235	45.2518	32.2498
g3580	I1RKH7	PHI:1482	GzHMG014	5518	Fusarium graminearum	7.11e-16	76.3	unaffected_pathogenicity	6.21422	9.6757	4.81981	6.61076	6.58773	4.6788
g3582	I1R983	PHI:1992	GzZC307	5518	Fusarium graminearum	3.84e-33	124	unaffected_pathogenicity	8.39675	40.5678	48.6123	37.2815	82.7855	56.128
g3583	I1S245	PHI:1659	GzCCCH003	5518	Fusarium graminearum	1.45e-171	478	unaffected_pathogenicity	85.0597	65.2117	70.4974	71.453	79.694	86.1775
g3586	Q5ZUY9	PHI:6381	iolT	446	Legionella pneumophila	1.19e-47	172	reduced_virulence	9.21453	15.0202	11.4952	11.7961	8.80576	7.8365
g3587	Q6FV98	PHI:6626	CgTpo1_2	5478	Candida glabrata	2.27e-149	443	reduced_virulence	469.145	175.077	153.762	198.131	20.7028	86.9231
g3589	Q4WLR6	PHI:7653	trpA	746128	Aspergillus fumigatus	0	738	reduced_virulence	40.8056	60.8329	51.8368	53.032	70.4256	63.9386
g3592	G2XAE9	PHI:5387	VdCYC8	27337	Verticillium dahliae	0	889	reduced_virulence	106.324	84.2358	69.7672	86.3609	80.9777	51.6956
g3594	G4NAC3	PHI:2002	TIG1	318829	Magnaporthe oryzae	0	680	loss_of_pathogenicity	28.9906	33.6758	32.0713	32.6436	38.345	21.1445
g3598	Q9HWG3	PHI:6938__PHI:6989	pchD	287	Pseudomonas aeruginosa	4.13e-21	95.5	reduced_virulence__increased_virulence_(hypervirulence)__loss_of_pathogenicity	101.085	283.062	143.895	446.908	930.043	265.795
g3601	I1R9Z0	PHI:1469	GzHMG001	5518	Fusarium graminearum	1.42e-20	97.4	unaffected_pathogenicity	6.82116	6.91476	4.03608	4.04249	3.94966	1.62223
g3603	G4MUR7	PHI:4475	MoTup1	318829	Magnaporthe oryzae	1.02e-15	77.4	loss_of_pathogenicity	31.2044	22.9388	24.2647	32.334	11.3858	20.1561
g3604	C3JXE8	PHI:2835	RED2	5016	Bipolaris maydis	1.36e-25	102	reduced_virulence	24.4144	52.8511	34.9601	33.7124	35.9691	17.199
g3610	I1RJP0	PHI:3833	Fgrho2	5518	Fusarium graminearum	3.42e-18	76.6	reduced_virulence	16.8722	45.9004	32.5831	33.4323	28.8147	14.814
g3612	B5DBZ7	PHI:1040	Lmgpi15	5022	Leptosphaeria maculans	3.81e-37	130	reduced_virulence	35.2993	63.1234	43.3507	49.466	63.236	33.6353
g3613	J9N0G7	PHI:1105	FOXG_08661	5507	Fusarium oxysporum	3.37e-18	80.5	unaffected_pathogenicity	0.801174	1.11246	2.32838	2.33641	15.3223	4.78413
g3617	I1S248	PHI:8914	FgVPS24_(FGSG_10832)	5518	Fusarium graminearum	3.7e-101	291	lethal	68.1965	74.1127	68.9717	75.5823	95.4666	89.7852
g3619	O68539	PHI:3411	bscN	518	Bordetella bronchiseptica	6.12e-44	159	reduced_virulence	1274.14	1082.25	1049.89	1025.82	819.581	946.481
g3620	J9VW42	PHI:7944	Uut1_(CNAG_06230)	5207	Cryptococcus neoformans	3.3e-10	60.8	loss_of_pathogenicity	21.4026	22.8902	23.6216	24.7191	22.2132	17.792
g3627	G4NAJ8	PHI:6223	MoYvh1	318829	Magnaporthe oryzae	2.54e-106	317	reduced_virulence	16.7549	16.1333	17.6815	17.0114	23.1105	5.97173
g3628	I1S1B7	PHI:1422	GzC2H090	5518	Fusarium graminearum	1.92e-103	325	reduced_virulence	51.7138	54.0534	187.638	146.693	68.0431	36.3088
g3631	Q4WQ36	PHI:6751	Fbx23	746128	Aspergillus fumigatus	3.43e-163	501	increased_virulence_(hypervirulence)	23.7617	24.1024	24.3885	20.5416	25.2266	10.8746
g3634	Q875H9	PHI:283	CDC24	5476	Candida albicans	1.44e-45	175	loss_of_pathogenicity	58.1142	52.844	51.9549	53.548	36.1101	32.6078
g3635	I1RIP6	PHI:5830	Fgsg03688	5518	Fusarium graminearum	5.8e-16	77.4	unaffected_pathogenicity	0.457123	0.495202	0.416904	0.540875	0.48672	0.275881
g3645	I1RDG6	PHI:1555	GzMyb019	5518	Fusarium graminearum	1.31e-38	146	unaffected_pathogenicity	0.367078	0.30354	0.57002	1.80933	4.91718	2.13716
g3646	J9VMW8	PHI:3457	PHO84	5207	Cryptococcus neoformans	1.31e-10	61.6	reduced_virulence	3.14835	14.6317	14.1394	23.2776	28.1163	77.1364
g3650	G4NCA2	PHI:2016	PTH2	318829	Magnaporthe oryzae	2e-94	276	loss_of_pathogenicity	49.5766	75.9533	72.7766	67.5852	58.2824	48.1795
g3653	P0A038	PHI:6904	GAPDH	1280	Staphylococcus aureus	1.03e-106	314	reduced_virulence	2838.41	2468.13	1989.09	1582.34	889.566	1593.42
g3659	A0A0D2XVZ5	PHI:5236	Dnj1	5507	Fusarium oxysporum	1.18e-12	66.6	reduced_virulence	62.0762	51.5241	51.5234	47.0924	36.6605	40.2103
g3660	I1RJS9	PHI:2326__PHI:2491__PHI:5720	PTC1__FgPTC1__ScOrtholog_PTC1	5518	Fusarium graminearum	8.61e-16	79	reduced_virulence__unaffected_pathogenicity	31.4517	23.2081	27.5508	24.2892	18.753	32.9569
g3662	Q2T8I7	PHI:6888	BTH_II0311	57975	Burkholderia thailandensis	1.43e-17	83.2	reduced_virulence	96.5004	232.738	110.978	105.666	94.4478	31.7991
g3663	F9XQ56	PHI:2442	MgNLP	1047171	Zymoseptoria tritici	8.6e-25	97.4	unaffected_pathogenicity	0.370745	1.5284	6.47361	4.81204	31.8046	412.705
g3664	I1RD74	PHI:1961	GzZC276	5518	Fusarium graminearum	1.1e-124	379	unaffected_pathogenicity	18.3454	7.5139	13.9433	12.5487	6.26918	3.36497
g3665	G4MQZ9	PHI:2025	HDL1	318829	Magnaporthe oryzae	0	880	unaffected_pathogenicity	2.32368	5.62248	4.35826	9.86151	22.3352	28.1292
g3666	D4I307	PHI:3126	argD	552	Erwinia amylovora	1.68e-92	285	loss_of_pathogenicity__reduced_virulence	63.3555	40.2362	44.847	54.8841	28.9495	29.2067
g3672	G2XIG8	PHI:7173	HiC-15	27337	Verticillium dahliae	2.91e-64	216	reduced_virulence	8.88332	9.78394	11.2452	38.1679	24.5075	23.3251
g3673	G4MVX4	PHI:3216	MoCDIP4	318829	Magnaporthe oryzae	1.32e-30	112	effector_(plant_avirulence_determinant)	0.040612	0.483278	0.131697	0.700046	3.21043	10.684
g3674	I1RDG6	PHI:1555	GzMyb019	5518	Fusarium graminearum	5.55e-52	183	unaffected_pathogenicity	1.72344	5.11569	9.42432	17.6126	14.1605	93.1857
g3675	G4MW86	PHI:5594	FZC5	318829	Magnaporthe oryzae	4.06e-77	260	unaffected_pathogenicity	18.3583	14.6764	17.5257	18.6477	27.986	19.0835
g3678	A5IYL7	PHI:6517	adhT	2110	Mycoplasma agalactiae	7.67e-44	152	reduced_virulence	62.2028	26.9769	26.9614	34.4705	2.26957	4.99102
g3679	I1RD66	PHI:444__PHI:1292__PHI:1320	ZIF1	5518	Fusarium graminearum	5.34e-140	415	reduced_virulence	139.528	178.588	187.044	215.382	114.751	174.798
g3686	I1RYN7	PHI:1299	GzAT003	5518	Fusarium graminearum	0	882	unaffected_pathogenicity	16.3322	17.7437	13.9598	14.5728	14.6777	6.03074
g3688	Q7Z8E9	PHI:518	MST20	318829	Magnaporthe oryzae	0	915	unaffected_pathogenicity	55.7446	40.2816	34.8885	34.5074	41.7819	28.0452
g3689	Q32WF7	PHI:2269	Mdh1	13684	Parastagonospora nodorum	5.36e-55	179	unaffected_pathogenicity	373.456	487.039	319.41	512.638	177.423	1614.07
g3690	I1RY42	PHI:1207__PHI:3178	(Sc_Kin1/Kin2)__FgKin1	5518	Fusarium graminearum	0	1128	reduced_virulence	42.4587	44.7284	35.9667	42.647	42.2858	28.6602
g3693	Q2VLJ0	PHI:715	ZEB2	5518	Fusarium graminearum	6.88e-07	47.8	unaffected_pathogenicity	478.158	267.042	775.922	526.5	367.109	125.769
g3694	J4KNV2	PHI:6644	CIA30	176275	Beauveria bassiana	7.71e-56	176	increased_virulence_(hypervirulence)	78.7323	25.959	61.0951	57.4299	224.774	30.4035
g3695	G4NB40	PHI:5033	MoSRE1	318829	Magnaporthe oryzae	0	862	unaffected_pathogenicity	358.153	159.391	144.442	175.464	43.2517	28.5534
g3698	G4NB58	PHI:5471	MoDac	318829	Magnaporthe oryzae	0	607	reduced_virulence	23.6991	125.097	122.905	187.794	49.9748	224.665
g3699	Q4USG7	PHI:3282	NagZ	339	Xanthomonas campestris	3.06e-22	97.1	reduced_virulence	7.4603	13	16.6637	18.3737	19.0455	16.3524
g3700	I1RVV2	PHI:1611	GzP53L004	5518	Fusarium graminearum	0	532	unaffected_pathogenicity	23.1593	32.363	30.3119	31.1574	35.93	21.9266
g3701	I1RAH1	PHI:4658	FgHXK1	5518	Fusarium graminearum	6.65e-40	150	reduced_virulence	13.3332	19.0325	24.2888	23.2687	24.007	22.7525
g3702	G4NB53	PHI:5472	MoDeam	318829	Magnaporthe oryzae	0	572	reduced_virulence	49.7964	110.35	145.854	212.333	80.3229	292.6
g3704	Q00903	PHI:24	Avenacinase	29850	Gaeumannomyces graminis	1.14e-39	155	unaffected_pathogenicity__loss_of_pathogenicity	0.0328637	0	0	0.0749443	0.35961	2.074
g3705	G4ML12	PHI:6739	MoGls2	318829	Magnaporthe oryzae	6.61e-30	125	reduced_virulence	0.309531	0.269358	0.403768	0.428549	0.760987	1.59078
g3707	A0A1B2LQ61	PHI:6946	CgAP1	474922	Colletotrichum gloeosporioides	0	535	loss_of_pathogenicity	193.988	146.082	170.884	167.824	127.181	122.325
g3710	G4MQZ9	PHI:2025	HDL1	318829	Magnaporthe oryzae	7.27e-07	51.2	unaffected_pathogenicity	12.2902	14.8976	16.2093	22.4836	31.9699	64.7591
g3714	P41388	PHI:820	beta-tubulin	5025	Venturia inaequalis	0	846	chemistry_target:_resistance_to_chemical	590.32	733.335	421.693	328.337	206.385	174.045
g3715	I1RWG2	PHI:1242	FGSG_08631	5518	Fusarium graminearum	0	548	unaffected_pathogenicity	26.3867	37.4685	35.2305	39.42	41.8002	32.4881
g3716	A0A0H3JS81	PHI:6579	VraD	1280	Staphylococcus aureus	2.13e-12	65.9	reduced_virulence	34.4456	35.9876	31.9498	31.6579	38.9046	27.4137
g3719	I1RY51	PHI:1333	GzbZIP015	5518	Fusarium graminearum	4.79e-77	230	unaffected_pathogenicity	985.058	812.783	1519.51	1371.49	1180.04	400.36
g3721	Q9I167	PHI:4717	PA2414	287	Pseudomonas aeruginosa	1.08e-13	70.9	reduced_virulence	0.220276	0.451445	1.11479	2.96987	16.0491	92.6828
g3722	G4MUR7	PHI:4475	MoTup1	318829	Magnaporthe oryzae	1.93e-11	62.4	loss_of_pathogenicity	174.799	216.711	173.7	152.422	143.093	78.2091
g3726	A0ST43	PHI:1046	CTB5	29003	Cercospora nicotianae	3.65e-06	47.4	reduced_virulence	34.6325	47.4774	51.6509	48.2512	38.4767	46.4758
g3727	Q4PD66	PHI:854	um01947	5270	Ustilago maydis	1.74e-144	409	reduced_virulence	33.7332	39.3964	25.1858	30.4403	15.0328	16.6927
g3728	I1RW03	PHI:1679	GzMIZ001	5518	Fusarium graminearum	5.16e-35	133	unaffected_pathogenicity	10.7291	12.4666	12.3198	9.9328	11.321	7.36217
g3730	J4W8U0	PHI:6280	bmiro	176275	Beauveria bassiana	0	1061	reduced_virulence	42.3092	27.8989	22.8785	24.3803	27.1862	12.7675
g3731	G4NCS2	PHI:6780	MoCreC	318829	Magnaporthe oryzae	0	800	reduced_virulence	42.9826	33.9421	27.4227	30.5789	60.2452	21.9186
g3738	G4N7U7	PHI:8629	MoAbp1_(MGG_06358)	318829	Magnaporthe oryzae	7.96e-06	45.8	reduced_virulence	87.2049	97.2796	236.5	205.185	229.646	163.93
g3740	G4MSK7	PHI:7149	Moglo3	318829	Magnaporthe oryzae	6.61e-17	81.6	reduced_virulence	55.1127	54.607	37.8213	41.0971	38.9719	40.477
g3741	Q04LM6	PHI:3913	SpMsrAB2	1313	Streptococcus pneumoniae	1.3e-24	96.7	reduced_virulence	77.2142	109.854	102.537	139.207	254.33	250.935
g3742	E2EAF6	PHI:2357	CYP52X1	176275	Beauveria bassiana	3.73e-15	76.3	reduced_virulence	3.26501	16.106	10.2732	14.9769	15.1997	8.72368
g3745	G4MZ47	PHI:2105	Calcium_permease	318829	Magnaporthe oryzae	0	1370	unaffected_pathogenicity__reduced_virulence	41.1248	28.4815	37.547	31.4684	44.485	27.9276
g3746	I1RC95	PHI:1566	GzOB006	5518	Fusarium graminearum	2.1e-107	319	lethal	116.093	132.581	106.98	79.4559	139.203	68.5431
g3747	H6VMG0	PHI:3594	Ptp2	5207	Cryptococcus neoformans	1.21e-50	192	reduced_virulence	19.3134	40.5681	38.1285	57.1319	43.4956	104.958
g3754	I1RWS0	PHI:1592	GzOB032	5518	Fusarium graminearum	8.82e-70	220	unaffected_pathogenicity	21.0901	41.6552	33.1974	31.1067	37.8366	12.7335
g3756	G4MVK9	PHI:5017	MoPEX11A	318829	Magnaporthe oryzae	3.48e-109	311	reduced_virulence	39.7911	45.8195	48.2772	55.2738	142.868	51.5471
g3757	Q5NH02	PHI:4732	FTT0673p/prsAp	263	Francisella tularensis	8.55e-47	162	unaffected_pathogenicity	39.8198	32.8719	51.3797	51.8355	37.6877	45.1669
g3758	P9WNC3	PHI:3627	Rv2924c	1773	Mycobacterium tuberculosis	1.05e-10	60.1	unaffected_pathogenicity	12.3403	14.0446	9.71035	12.2004	18.9347	16.0758
g3760	A7U5U4	PHI:2058	LHS1	318829	Magnaporthe oryzae	9.28e-37	145	reduced_virulence	620.917	362.424	300.489	306.479	111.785	108.956
g3761	B2SI02	PHI:1139	raxQ	347	Xanthomonas oryzae	1.23e-38	148	increased_virulence_(hypervirulence)	38.8587	45.0376	39.9224	47.557	86.3725	109.648
g3762	I1RW84	PHI:6183	FgVps27	5518	Fusarium graminearum	0	852	reduced_virulence	33.4867	33.4112	33.2958	27.8668	35.7768	33.7986
g3764	A5F6S0	PHI:4108	fadD	666	Vibrio cholerae	7.44e-18	85.9	reduced_virulence__unaffected_pathogenicity	83.8057	135.757	162.607	169.017	114.75	305.422
g3766	P42375	PHI:3085	GroEL	837	Porphyromonas gingivalis	4.16e-11	63.5	increased_virulence_(hypervirulence)	129.393	116.155	90.4411	66.5286	45.0298	37.1076
g3767	I1RQS8	PHI:1379	GzC2H042	5518	Fusarium graminearum	0	608	reduced_virulence	141.994	128.263	133.498	128.88	59.5642	183.471
g3770	A0ST44	PHI:1047	CTB6	29003	Cercospora nicotianae	3.37e-23	96.7	reduced_virulence	41.4598	40.2637	46.6288	64.5819	70.4466	54.2717
g3772	Q4P9P1	PHI:2237	Rbf1	5270	Ustilago maydis	4.71e-54	183	loss_of_pathogenicity	18.9876	7.13474	8.56774	11.6276	9.02072	13.4058
g3775	Q9P927	PHI:368	NOT4	5476	Candida albicans	8.75e-81	276	reduced_virulence	46.5153	29.8358	29.1946	36.6784	25.8071	31.3579
g3777	I1RL30	PHI:1094	FGSG_04610	5518	Fusarium graminearum	6.34e-124	372	unaffected_pathogenicity	11.271	5.24544	5.54529	7.99728	5.59702	2.45146
g3779	P06618	PHI:4171	iaaH-1	29438	Pseudomonas savastanoi	8.29e-19	87.4	reduced_virulence	52.3653	32.0586	21.8632	18.5822	40.8838	14.5639
g3782	Q4X0M4	PHI:2527	SEC31	746128	Aspergillus fumigatus	0	1149	lethal__loss_of_pathogenicity	57.6262	50.165	34.2834	38.4663	32.4096	23.945
g3783	Q4X1I3	PHI:2545	TIF35	746128	Aspergillus fumigatus	2.5e-07	46.6	lethal	31.6033	43.1302	31.4458	35.361	31.8319	18.4135
g3787	Q0UA24	PHI:2256	Xdh1	13684	Parastagonospora nodorum	3.32e-39	140	unaffected_pathogenicity	264.564	299.761	351.744	259.495	437.102	211.352
g3788	Q4WBL9	PHI:4672	AmcA	746128	Aspergillus fumigatus	1.68e-06	47	unaffected_pathogenicity	154.82	161.396	163.699	161.99	66.9757	92.0686
g3794	G4MWK9	PHI:8929	MoSCAD3_(MGG_01180)	318829	Magnaporthe oryzae	5.19e-16	74.3	reduced_virulence	22.5792	35.9568	28.5048	45.8877	119.177	117.268
g3796	I1S1V3	PHI:1238	FGSG_10725	5518	Fusarium graminearum	0	944	lethal	34.1853	29.5117	22.4649	22.1989	23.6716	19.7179
g3802	I1REJ1	PHI:1662	GzCCHC002	5518	Fusarium graminearum	5.36e-141	448	unaffected_pathogenicity	3.82107	1.91192	1.33236	1.55067	13.7979	3.02506
g3807	A7U5U4	PHI:2058	LHS1	318829	Magnaporthe oryzae	4.4e-31	127	reduced_virulence	6061.63	1953.49	2621.22	2129.85	1085.33	1360.81
g3809	I1S4R6	PHI:1501	GzHMG033	5518	Fusarium graminearum	1.58e-73	241	unaffected_pathogenicity	28.5547	19.5489	14.1458	14.9927	15.3434	5.25926
g3811	Q9C0L9	PHI:512	CaNAG6	5476	Candida albicans	1.36e-173	520	reduced_virulence	92.8771	65.6262	56.856	54.5153	63.7645	50.3813
g3812	I2DB61	PHI:2310	VGB	27337	Verticillium dahliae	3.74e-06	47.4	reduced_virulence	24.8074	14.8361	17.7488	23.5538	7.07654	18.0039
g3816	I1RAW2	PHI:1345	GzC2H005	5518	Fusarium graminearum	9.07e-29	106	unaffected_pathogenicity	10.5849	21.2598	16.8246	17.2089	33.1732	23.0417
g3817	Q2FID9	PHI:3348	nfu	1280	Staphylococcus aureus	4.03e-13	62.4	reduced_virulence	71.1015	84.8524	78.3466	83.6792	69.7046	125.687
g3821	G4N3K2	PHI:882	MGG_04985	318829	Magnaporthe oryzae	2.44e-61	224	reduced_virulence	34.7199	31.9821	27.8992	29.5425	27.2138	34.6844
g3822	A3M1G3	PHI:7860	RpoB	470	Acinetobacter baumannii	6.9e-25	110	reduced_virulence	24.7656	16.0226	19.3506	19.3768	10.2374	10.1327
g3824	A7F6V9	PHI:2911	Ss-pth2	5180	Sclerotinia sclerotiorum	5.49e-71	244	reduced_virulence	1.66435	1.96061	3.00066	12.9263	123.764	28.2981
g3827	Q96VL3	PHI:339	CLPT1	290576	Colletotrichum lindemuthianum	2.79e-84	246	reduced_virulence	290.1	459.12	463.328	438.772	481.459	484.948
g3830	C4YFX2	PHI:211__PHI:6806	CaTUP1__tup1	5476	Candida albicans	5.12e-09	57.4	reduced_virulence	10.4782	16.6144	8.95869	11.3333	13.0364	2.87184
g3831	G4MUR7	PHI:4475	MoTup1	318829	Magnaporthe oryzae	2.13e-13	69.7	loss_of_pathogenicity	28.9377	35.3831	25.2718	22.5252	22.2	9.09441
g3832	I1S282	PHI:1452	GzHSF003	5518	Fusarium graminearum	0	649	unaffected_pathogenicity	32.9341	54.1641	40.1825	42.5627	39.3947	20.7236
g3837	G4NCF7	PHI:2138	SGA1	318829	Magnaporthe oryzae	0	747	unaffected_pathogenicity__loss_of_pathogenicity	8.38651	9.5883	11.5546	17.6336	13.6105	11.6177
g3838	I1RQD8	PHI:1614	GzSART1	5518	Fusarium graminearum	4.55e-161	471	unaffected_pathogenicity	31.9849	22.0325	22.5436	20.4821	13.4254	13.1465
g3840	Q4WNW5	PHI:2970	argB	746128	Aspergillus fumigatus	3.22e-168	471	unaffected_pathogenicity	47.1304	57.0445	47.3321	56.2443	74.1789	43.074
g3841	G4NC97	PHI:3976	MoIlv6	318829	Magnaporthe oryzae	8.33e-173	479	loss_of_pathogenicity	76.3997	96.5598	82.0359	83.856	137.937	43.0816
g3849	I1RQC1	PHI:1310	GzbHLH011	5518	Fusarium graminearum	4.36e-72	232	unaffected_pathogenicity	23.134	18.3409	20.6259	21.1251	24.5181	11.9474
g3850	I1RX64	PHI:1407	GzC2H071	5518	Fusarium graminearum	5.37e-18	85.9	lethal	13.5458	20.5121	12.0805	12.8208	18.5531	9.38803
g3852	G4MTK9	PHI:4885	MoYpd1p	318829	Magnaporthe oryzae	4.02e-42	135	loss_of_pathogenicity	26.8406	57.081	39.6013	48.9618	38.4638	177.119
g3856	T0LLS6	PHI:6703	CgRhoB	474922	Colletotrichum gloeosporioides	1.11e-135	375	reduced_virulence	682.528	1171.63	1321.85	947.793	1048.41	882.509
g3858	Q8NJS2	PHI:697	ugt51E1	5022	Leptosphaeria maculans	5.72e-31	122	unaffected_pathogenicity	40.5667	96.154	62.9952	68.045	58.6147	28.6661
g3863	Q4X1I3	PHI:2545	TIF35	746128	Aspergillus fumigatus	3.79e-06	45.8	lethal	57.7842	40.375	50.7237	54.925	17.4981	28.7907
g3871	B2HHI1	PHI:3364	MMAR_1663	1781	Mycobacterium marinum	7.2e-07	47	reduced_virulence	22.5903	19.8835	17.019	17.3851	9.24132	10.0582
g3872	I1RA01	PHI:1537	MYT1	5518	Fusarium graminearum	2.15e-94	281	unaffected_pathogenicity	14.2355	36.7661	11.889	17.2435	18.9363	22.6663
g3874	G0T3B3	PHI:2401	CaRING1	339__317__272952	Xanthomonas campestris Pseudomonas syringae Hyaloperonospora arabidopsidis	9.82e-10	56.6	increased_virulence_(hypervirulence)__reduced_virulence	25.8428	30.0474	32.912	40.3139	56.0355	89.3746
g3876	I1RDG6	PHI:1555	GzMyb019	5518	Fusarium graminearum	3.83e-19	88.6	unaffected_pathogenicity	4.06185	15.971	7.22911	8.91887	20.4177	4.46367
g3877	I1R9Z6	PHI:1989	GzZC304	5518	Fusarium graminearum	4.2e-158	455	unaffected_pathogenicity	13.5973	19.0363	20.4681	20.4758	32.412	8.13382
g3881	I1S2J8	PHI:9037	fgm4_(FGSG_10994)	5518	Fusarium graminearum	1.7e-07	52.4	reduced_virulence	27.6644	24.3692	24.6465	31.0173	26.3312	26.1406
g3883	A0MAR2	PHI:2858	FvVE1	117187	Fusarium verticillioides	2.87e-94	294	loss_of_pathogenicity	60.223	119.472	104.149	127.715	90.914	121.984
g3887	I1RU55	PHI:1391	GzC2H054	5518	Fusarium graminearum	6.47e-07	49.7	unaffected_pathogenicity	28.6673	75.6327	40.2916	53.2747	34.4673	24.144
g3890	Q9C1Q7	PHI:253	FOS1	746128	Aspergillus fumigatus	2.37e-63	229	reduced_virulence	19.0908	13.0214	11.834	12.464	9.08449	10.7924
g3892	J9VNE4	PHI:7828	Uxt1	5207	Cryptococcus neoformans	2.72e-83	256	reduced_virulence__unaffected_pathogenicity	30.0212	71.2132	40.2865	39.5493	35.9437	17.0774
g3895	Q4UZJ1	PHI:3948	XC_0450	339	Xanthomonas campestris	4.11e-36	134	reduced_virulence	102.02	89.7507	88.3918	70.9566	263.397	93.9963
g3896	I1RPM7	PHI:1376	GzC2H039	5518	Fusarium graminearum	0	607	unaffected_pathogenicity	24.0771	19.9744	26.5487	24.0332	25.7202	16.0507
g3897	Q5YCW8	PHI:337	CHS7	5507	Fusarium oxysporum	2.91e-31	117	reduced_virulence	76.7702	104.683	83.8597	65.3407	86.6833	27.3257
g3898	G4N740	PHI:4024	MoST1	318829	Magnaporthe oryzae	1.44e-76	250	unaffected_pathogenicity	51.6382	113.864	139.96	149.381	215.904	248.644
g3899	G4MTN1	PHI:6348__PHI:8233	MoPmt2__MoPmt2_(MGG_07190)	318829	Magnaporthe oryzae	0	1184	reduced_virulence	114.268	140.795	99.4698	105.689	66.6725	60.9001
g3900	G1X666	PHI:8036	AoRab-2_(AOL_s00054g360)	13349	Arthrobotrys oligospora	1.76e-57	182	unaffected_pathogenicity	21.5736	19.3477	18.2113	24.7435	41.7255	27.6796
g3904	W7MS09	PHI:3385	FVEG_12529	117187	Fusarium verticillioides	0	646	unaffected_pathogenicity	65.2026	204.653	140.139	152.147	739.915	38.7517
g3906	A5F6S0	PHI:4108	fadD	666	Vibrio cholerae	3.39e-24	105	reduced_virulence__unaffected_pathogenicity	51.297	62.9581	53.2692	64.1272	125.147	64.0624
g3908	Q8TGD1	PHI:254	FOW1	5507	Fusarium oxysporum	8.66e-170	472	reduced_virulence	186.175	722.238	430.137	389.443	279.682	133.576
g3911	A0A0D5BX39	PHI:4750	ChPMA2	80884	Colletotrichum higginsianum	0	825	loss_of_pathogenicity	1032.31	892.217	1012.59	1002.03	648.619	1028.03
g3913	I1RJ58	PHI:1884	GzZC199	5518	Fusarium graminearum	1.34e-08	55.8	unaffected_pathogenicity	26.7771	17.362	21.7793	26.0978	19.5089	12.9898
g3917	I1RAH2	PHI:1629	GzWing001	5518	Fusarium graminearum	1.99e-82	278	unaffected_pathogenicity	86.8822	110.728	96.6038	90.6909	54.9449	112.959
g3936	Q9C1T0	PHI:200	ARG1	5507	Fusarium oxysporum	0	659	reduced_virulence	86.4167	98.4649	104.02	104.454	138.613	48.9408
g3938	Q9C0P7	PHI:225	PEP5	140110	Nectria haematococca	2.56e-17	79.7	reduced_virulence	0.118352	0.114787	0.161167	0.274654	0.964656	0.764125
g3942	Q4WNQ3	PHI:8876	gefB_(Afu4g06570)	746128	Aspergillus fumigatus	0	608	unaffected_pathogenicity__loss_of_pathogenicity	16.388	27.6004	13.9725	14.4098	6.20928	16.241
g3946	I1SAP7	PHI:1624	GzJUM006	5518	Fusarium graminearum	0	795	unaffected_pathogenicity	3.97377	3.80122	2.80687	3.24416	3.58244	1.31632
g3947	F9XNZ8	PHI:8592	ZtPpt	1047171	Zymoseptoria tritici	4.23e-143	412	loss_of_pathogenicity	13.4912	15.1543	10.8878	13.8043	14.3803	9.02626
g3948	I1S1V9	PHI:1604	GzOB045	5518	Fusarium graminearum	7.44e-86	247	unaffected_pathogenicity	1283.78	1473.15	1229.28	895.19	727.968	749.136
g3954	A0A059UDR8	PHI:2897	BEC1019	34373	Blumeria graminis	2.87e-71	221	reduced_virulence	34.2698	4.37732	22.8732	43.3884	544.443	20.0933
g3956	D3W9Z8	PHI:3907	ZrfC	746128	Aspergillus fumigatus	5.61e-58	197	reduced_virulence__loss_of_pathogenicity	71.6384	36.1438	83.007	117.501	479.253	70.8906
g3964	I1RI77	PHI:5849	Fgsg03504	5518	Fusarium graminearum	1.02e-13	70.1	unaffected_pathogenicity	173.978	212.216	74.2878	63.3036	15.6011	6.11926
g3965	A0A0H2XHD4	PHI:6628	bcaP	1280	Staphylococcus aureus	4.36e-11	63.2	unaffected_pathogenicity__reduced_virulence	256.747	294.943	121.823	117.648	17.2785	16.515
g3970	I1RUH0	PHI:1330	GzbZIP012	5518	Fusarium graminearum	1.84e-16	73.9	unaffected_pathogenicity	401.735	514.058	1116.34	1130.37	1005	452.715
g3974	I1REA6	PHI:5822	Fgsg01989	5518	Fusarium graminearum	9.7e-20	89	unaffected_pathogenicity	4.28349	34.9099	59.2573	90.8096	22.2854	100.873
g3976	G7TM40	PHI:7754	AnkB_(XOC_4324)	347	Xanthomonas oryzae	1.7e-06	47.4	reduced_virulence	10.7773	20.2179	63.0521	33.3539	58.5113	17.6171
g3978	Q0UDE7	PHI:2247	Sch1	13684	Parastagonospora nodorum	9.1e-34	124	unaffected_pathogenicity	19.5451	33.4459	28.4762	12.4792	8.46979	7.232
g3984	I1RDI9	PHI:1634	GzWing006	5518	Fusarium graminearum	4.07e-73	213	unaffected_pathogenicity	6.01382	8.34195	5.70251	9.5882	17.6827	6.05907
g3985	P87199	PHI:465	KIN2	5270	Ustilago maydis	2.47e-55	208	reduced_virulence	20.3032	22.1461	12.9546	12.899	11.9039	6.82767
g3994	D2EAX7	PHI:2582__PHI:2603	Rim20	5270	Ustilago maydis	1.31e-135	424	unaffected_pathogenicity	16.2327	15.372	13.7739	15.8247	25.5379	27.2877
g3997	Q2KKC3	PHI:8540	OadA	1351	Enterococcus faecalis	1.97e-06	47.4	reduced_virulence	52.4913	46.3306	27.1245	26.5855	74.698	21.2822
g3998	P40291	PHI:7902	yscN	633	Yersinia pseudotuberculosis	1.77e-35	135	unaffected_pathogenicity	137.506	150.967	151.229	134.221	159.438	155.594
g4001	Q8Y0J2	PHI:5271	fabG1	305	Ralstonia solanacearum	5.63e-14	68.6	lethal	79.7854	57.2198	63.7815	93.5293	55.0932	88.9469
g4005	L7N655	PHI:3630	PepN	1773	Mycobacterium tuberculosis	4.1e-58	212	increased_virulence_(hypervirulence)	112.736	65.213	47.7329	43.7225	60.82	28.9555
g4008	I1RD69	PHI:1620	GzJUM002	5518	Fusarium graminearum	0	1202	unaffected_pathogenicity	44.8152	21.8757	18.0524	20.0656	19.046	13.6053
g4009	I1RM25	PHI:1579	GzOB019	5518	Fusarium graminearum	0	662	unaffected_pathogenicity	39.9113	31.0209	38.9399	47.6206	23.0192	28.6851
g4011	I1RC95	PHI:1566	GzOB006	5518	Fusarium graminearum	2.16e-57	199	lethal	101.411	92.2721	88.1022	84.8266	109.843	105.18
g4012	I1RUC7	PHI:1260	FGSG_07816	5518	Fusarium graminearum	6.42e-08	54.7	unaffected_pathogenicity	14.6597	34.4009	29.1419	46.0857	10.4919	96.0012
g4016	I1S1X8	PHI:2355	AMT4	5518	Fusarium graminearum	0	952	reduced_virulence	26.9759	25.1087	20.7534	21.0626	7.53114	10.6208
g4020	C9K1M7	PHI:2431	ACTT2	5599	Alternaria alternata	6.44e-20	87	reduced_virulence	14.1515	20.2827	19.3609	24.5243	49.0487	9.49781
g4021	G4ZAY8	PHI:5016	Psimpa1	67593	Phytophthora sojae	6.44e-10	62	reduced_virulence	40.0518	26.0361	20.8598	22.4085	22.3309	18.3921
g4022	Q1KSF2	PHI:3102	BCKDH	5811	Toxoplasma gondii	5.87e-127	374	reduced_virulence	111.466	39.0862	28.4033	20.0957	91.3947	16.0884
g4025	Q5NH02	PHI:4732	FTT0673p/prsAp	263	Francisella tularensis	3.16e-85	258	unaffected_pathogenicity	84.5922	94.7113	99.0829	116.206	99.5936	94.3091
g4032	G4MRH1	PHI:7112	MoERR1	318829	Magnaporthe oryzae	1.17e-128	359	reduced_virulence	316.184	179.486	175.415	189.399	97.9468	213.392
g4035	N4VRT7	PHI:5039__PHI:8880	BUB2__CoBUB2_(ENH83696)	5465	Colletotrichum orbiculare	6.11e-10	60.1	reduced_virulence	52.6063	51.151	34.8628	35.5487	32.9418	19.6441
g4038	P0CT09	PHI:7223	Moend3	318829	Magnaporthe oryzae	2.76e-13	71.2	reduced_virulence	55.4862	51.2208	38.5491	37.0654	53.3356	27.4682
g4039	Q4WKG5	PHI:2530	TUB1	746128	Aspergillus fumigatus	0	837	lethal__loss_of_pathogenicity	380.917	506.787	302.173	230.209	189.274	130.251
g4043	G4MPB7	PHI:4495	Bud6p	318829	Magnaporthe oryzae	0	1121	unaffected_pathogenicity	26.3284	17.2252	15.3424	19.2	22.2814	11.0998
g4048	C4YR40	PHI:4904	Glr1	5476	Candida albicans	2.06e-175	500	reduced_virulence	89.7604	145.573	165.699	134.917	229.832	125.592
g4049	Q8Y8N0	PHI:6510__PHI:7620	CshA__Lmo0866	1639	Listeria monocytogenes	3.76e-10	60.1	unaffected_pathogenicity__increased_virulence_(hypervirulence)	6.02894	12.9563	9.11577	9.62554	13.8517	3.83946
g4050	P49606	PHI:22	UAC1	5270	Ustilago maydis	1.84e-18	89.4	loss_of_pathogenicity	20.3097	22.9784	19.2098	22.6329	19.0326	11.8379
g4058	L2G011	PHI:3973	ASP	474922	Colletotrichum gloeosporioides	1.67e-39	145	reduced_virulence	0.530948	1.36654	1.61767	0.910515	1.4045	2.11782
g4059	A7U5U4	PHI:2058	LHS1	318829	Magnaporthe oryzae	0	1091	reduced_virulence	56.2626	45.5545	31.2384	31.9559	27.3228	17.418
g4060	Q8Y0J2	PHI:5271	fabG1	305	Ralstonia solanacearum	1.44e-27	104	lethal	17.952	16.4789	16.2437	16.2981	32.2458	16.1316
g4066	G4NCI6	PHI:6612	Mocapn9	318829	Magnaporthe oryzae	1.19e-14	72.4	unaffected_pathogenicity__reduced_virulence	3608.95	3672.53	4060.58	3851.66	1833.22	3581.57
g4081	Q4WBL9	PHI:4672	AmcA	746128	Aspergillus fumigatus	3.24e-27	107	unaffected_pathogenicity	14.2522	27.7712	19.6128	22.2804	41.8875	30.1817
g4083	C8V0N8	PHI:5268	Uge3	162425	Aspergillus nidulans	1.13e-135	383	increased_virulence_(hypervirulence)	3.20875	3.99671	3.15583	3.76138	22.5172	29.7974
g4091	B0XTA5	PHI:2293	cycA	746128	Aspergillus fumigatus	1.59e-52	162	reduced_virulence	884.132	1234.68	1631	1801.89	767.973	1792.81
g4092	Q9C1E9	PHI:226	PEX6	5462	Colletotrichum lagenaria	2.66e-66	237	loss_of_pathogenicity	11.4932	10.5575	11.0684	12.8531	6.59758	8.06463
g4093	I1S297	PHI:8912	FgVPS20_(FGSG_10883)	5518	Fusarium graminearum	6.06e-91	263	reduced_virulence	46.025	70.308	70.5901	60.4116	69.1463	83.1349
g4097	Q4WJV1	PHI:8877	gefC_(Afu1g04700)	746128	Aspergillus fumigatus	3.67e-170	511	unaffected_pathogenicity	22.4704	31.4049	27.6537	23.9515	27.7484	12.8356
g4104	Q2KNE4	PHI:3881	LaeA	5059	Aspergillus flavus	6.05e-34	126	reduced_virulence	15.2259	17.5443	13.4345	15.5125	13.9207	8.51424
g4106	I1RAH2	PHI:1629	GzWing001	5518	Fusarium graminearum	1.11e-08	57.4	unaffected_pathogenicity	31.9954	53.9206	40.4032	45.5812	23.4274	73.1809
g4108	I1RM25	PHI:1579	GzOB019	5518	Fusarium graminearum	0	592	unaffected_pathogenicity	7.02106	6.11837	4.28192	5.56209	3.95507	1.99728
g4113	I1RD63	PHI:6093	FgVps29	5518	Fusarium graminearum	4.84e-133	369	reduced_virulence	62.204	77.2136	71.5469	62.0129	93.3549	51.0957
g4119	P42375	PHI:3085	GroEL	837	Porphyromonas gingivalis	2.02e-10	61.2	increased_virulence_(hypervirulence)	140.574	119.594	83.8164	74.2464	43.7736	42.1222
g4123	G4MKP6	PHI:3161	Mohik5	318829	Magnaporthe oryzae	0	1915	loss_of_pathogenicity	25.8023	14.7105	16.9367	18.656	26.7957	52.6756
g4126	I6X8R2	PHI:4957__PHI:6617	Zmp1	1773	Mycobacterium tuberculosis	2.27e-69	239	increased_virulence_(hypervirulence)	26.1532	20.1121	22.4168	20.6934	79.0504	30.0196
g4130	I1RTG5	PHI:6245	FaMyo2B	5518	Fusarium graminearum	2.9e-10	62.4	reduced_virulence	24.3689	22.3144	18.1459	16.6307	26.0329	22.5354
g4132	Q3JP42	PHI:5344	wcbM	28450	Burkholderia pseudomallei	1.2e-24	98.6	reduced_virulence	259.742	336.345	267.327	224.653	95.5732	65.5336
g4134	A0A1D8PKM5	PHI:8896	Pem2_(C3_06570C_A)	5476	Candida albicans	2.76e-73	219	increased_virulence_(hypervirulence)	135.512	96.7907	70.8964	61.0028	119.815	72.1656
g4138	A0A290WFK0	PHI:7709	VEDA_05199	27337	Verticillium dahliae	1.81e-154	441	reduced_virulence__unaffected_pathogenicity	21.6684	26.9717	26.4891	33.5103	13.4433	17.885
g4140	I1RY25	PHI:1167	NPC1	5518	Fusarium graminearum	0	1718	reduced_virulence	22.0199	30.9495	27.7186	30.8828	50.5511	58.8738
g4141	I1RUP1	PHI:1447	GzGATA005	5518	Fusarium graminearum	4.07e-51	174	unaffected_pathogenicity	61.0285	82.345	57.1346	73.4168	110.533	106.471
g4152	Q1HA66	PHI:6969	cokel2	5465	Colletotrichum orbiculare	5.32e-10	59.7	reduced_virulence	0.904226	1.74568	5.46513	15.4634	54.3891	124.984
g4154	Q0QWD8	PHI:598	THIOL	5022	Leptosphaeria maculans	1.77e-129	375	reduced_virulence	17.6845	23.2462	19.6751	20.6098	34.12	12.9419
g4156	O13328	PHI:81__PHI:6817	MAC1__mac1	318829	Magnaporthe oryzae	4.73e-16	82	reduced_virulence	10.9986	12.5484	6.9562	6.93336	8.60174	4.89875
g4157	G4N3U4	PHI:5188	MoHPX1	318829	Magnaporthe oryzae	9.79e-07	47.8	reduced_virulence	0.249624	0.192186	0.551896	0.338168	0.440044	0
g4168	Q4WPQ8	PHI:2809__PHI:2828	PrtT	746128	Aspergillus fumigatus	2.14e-25	109	unaffected_pathogenicity	20.0081	27.4217	25.4825	30.8407	27.1543	16.9184
g4170	A4RJV3	PHI:6135__PHI:6636	PEF1__MoMdv1	318829	Magnaporthe oryzae	2.92e-06	48.5	reduced_virulence	23.5078	14.239	19.6338	22.4823	5.97938	12.4956
g4171	A0A290WFC9	PHI:7708	VEDA_05198	27337	Verticillium dahliae	5.39e-17	79	reduced_virulence__unaffected_pathogenicity__increased_virulence_(hypervirulence)	2.89076	5.86387	12.355	45.9763	40.1229	98.7142
g4173	Q04701	PHI:179	PELA	140110	Nectria haematococca	6.18e-127	357	reduced_virulence	1.33522	3.5332	5.75808	5.77916	4.40826	2.49224
g4174	G4ND25	PHI:2488	Man1	318829	Magnaporthe oryzae	0	593	unaffected_pathogenicity	3.58741	21.4649	24.078	53.5806	45.7363	201.09
g4177	Q8Y0J2	PHI:5271	fabG1	305	Ralstonia solanacearum	3.25e-30	113	lethal	7.31971	13.5801	14.1939	10.0069	30.0568	10.1592
g4180	A0A068B0X0	PHI:7257	Rs-scp-1	46012	Radopholus similis	6.59e-13	69.3	reduced_virulence	9.64822	18.9642	14.7775	13.1695	17.27	12.8489
g4185	A0A116Q7Z1	PHI:8932	adhE	1307	Streptococcus suis	6.31e-34	134	reduced_virulence	43.7514	30.2675	29.2398	43.1149	91.8165	44.6127
g4186	G4N740	PHI:4024	MoST1	318829	Magnaporthe oryzae	1.78e-30	123	unaffected_pathogenicity	48.0196	35.9772	28.7733	21.6187	23.9773	10.234
g4187	I1S2J9	PHI:3924__PHI:8224__PHI:9036	FgABC1__Fg10995__fgm5_(FGSG_10995)	5518	Fusarium graminearum	0	1231	reduced_virulence	2.41747	8.46098	11.7854	11.7691	6.17356	40.3643
g4190	Q96TN6	PHI:256	GAS1	318829	Magnaporthe oryzae	1.77e-25	101	reduced_virulence	37.1869	12.2107	43.294	14.2811	7.93277	1.27962
g4196	B1GVX4	PHI:2289	BcBOA2	40559	Botrytis cinerea	9.55e-18	84	reduced_virulence	144.635	48.016	113.384	58.8377	202.277	27.229
g4199	Q8Y0J2	PHI:5271	fabG1	305	Ralstonia solanacearum	4.98e-24	99.8	lethal	0.191931	0.38116	0.158385	0.579541	0.361983	0.442119
g4205	I1RDG6	PHI:1555	GzMyb019	5518	Fusarium graminearum	9.23e-31	123	unaffected_pathogenicity	0.407792	0.88589	1.00846	2.97075	3.63739	3.31369
g4209	Q6FTB1	PHI:6625	CgTpo1_1	5478	Candida glabrata	1.09e-42	156	reduced_virulence	11.6022	32.6469	28.2509	17.8604	8.95399	8.18517
g4214	A0A0C4DHR8	PHI:7682	nit1	5507	Fusarium oxysporum	2.58e-35	139	unaffected_pathogenicity	8.05338	23.1623	64.9286	53.2864	118.236	109.807
g4215	G2XIG8	PHI:7173	HiC-15	27337	Verticillium dahliae	7.73e-68	224	reduced_virulence	0.701464	0.894671	1.12983	2.83936	0.703472	1.79242
g4218	Q2VLJ1	PHI:716	ZEB1	5518	Fusarium graminearum	3.65e-11	63.9	unaffected_pathogenicity	25.8703	35.6206	366.91	98.7101	24.9915	12.0027
g4220	C3PTB1	PHI:2834	LAM1	5016	Bipolaris maydis	1.7e-13	61.6	reduced_virulence	0.068179	0	0.122578	0.035868	0	0
g4222	I1RKU0	PHI:1087	FGSG_04510	5518	Fusarium graminearum	6.96e-123	354	unaffected_pathogenicity	3.84951	2.95431	12.6205	13.2834	7.04623	382.482
g4227	I1RV74	PHI:1399	GzC2H062	5518	Fusarium graminearum	2.08e-06	47	unaffected_pathogenicity	5.0908	8.22682	13.236	10.5244	11.8573	6.81394
g4239	B1GVX4	PHI:2289	BcBOA2	40559	Botrytis cinerea	4.11e-10	60.5	reduced_virulence	57.1846	77.6308	47.9179	65.374	46.096	73.5909
g4240	I1S2J3	PHI:9041	fgm9_(FGSG_10989)	5518	Fusarium graminearum	3.32e-55	182	reduced_virulence	7.46981	11.3509	7.98961	11.43	48.9984	27.8256
g4241	G4NJD1	PHI:2171	Peroxisomal_copper_amine_oxidase	318829	Magnaporthe oryzae	0	616	reduced_virulence	4.64069	21.5193	20.1426	39.0727	9.98057	63.4503
g4243	Q3Y5V5	PHI:1018__PHI:2042	ABC3	318829	Magnaporthe oryzae	9.13e-161	516	loss_of_pathogenicity	20.4379	8.71702	5.84324	5.91424	3.57094	5.12828
g4253	A4QVH4	PHI:5187	MoCCP1	318829	Magnaporthe oryzae	1.9e-09	56.6	reduced_virulence	9.30401	3.35738	18.2071	26.7878	16.4651	27.8999
g4258	M4Q9U3	PHI:3670	VdATG12	27337	Verticillium dahliae	1.3e-57	174	unaffected_pathogenicity	9.44145	11.659	12.2146	13.229	13.5226	5.68187
g4264	Q96WM9	PHI:552	BcLCC2	40559	Botrytis cinerea	2.65e-119	365	unaffected_pathogenicity	137.471	222.587	1498.63	1027.28	207.21	58.682
g4265	O59937	PHI:569	XYL3	5507	Fusarium oxysporum	0	568	unaffected_pathogenicity	5.12812	3.39086	5.71209	1.94663	11.4611	1.92772
g4267	G4MNA5	PHI:2096	Calcium-transporting_ATPase_3	318829	Magnaporthe oryzae	0	884	loss_of_pathogenicity	16.0955	6.01289	24.0656	16.1355	91.6872	101.419
g4269	G4MVC5	PHI:6927	MoRAD6	318829	Magnaporthe oryzae	2.99e-10	55.5	reduced_virulence	72.0357	84.0801	86.2378	91.7363	60.6487	97.4811
g4272	I1RP41	PHI:5828	GIV6	5518	Fusarium graminearum	1.37e-42	151	unaffected_pathogenicity	12.4414	20.853	13.8887	12.5093	16.7793	6.62114
g4274	Q4URJ2	PHI:3954	XC_3287	339	Xanthomonas campestris	2e-13	65.5	reduced_virulence	10.2771	20.061	18.9044	15.6065	8.77324	4.22863
g4277	I1RY71	PHI:1313	GzbHLH014	5518	Fusarium graminearum	2.55e-74	237	unaffected_pathogenicity	744.951	470.011	615.534	596.573	55.8878	75.9381
g4280	I1RFK9	PHI:1269	FGSG_02488	5518	Fusarium graminearum	2.32e-08	53.9	unaffected_pathogenicity	2.47238	10.9054	11.2769	12.1568	20.9186	8.5555
g4283	I1RNY0	PHI:1893	GzZC208	5518	Fusarium graminearum	9.29e-73	239	unaffected_pathogenicity	3.50534	5.59583	3.4402	4.66106	5.59118	2.5659
g4289	Q9I157	PHI:6991	pvdL	287	Pseudomonas aeruginosa	2.91e-15	78.2	loss_of_pathogenicity	14.5182	16.1861	13.7142	16.0789	19.0197	16.7821
g4295	Q8Y1E7	PHI:8885	aroG2	305	Ralstonia solanacearum	1.21e-130	378	unaffected_pathogenicity__loss_of_pathogenicity	127.475	112.931	109.366	104.116	90.1271	51.7985
g4296	I1RS32	PHI:1180	(Sc_Sat4)	5518	Fusarium graminearum	0	712	reduced_virulence	132.525	174.616	158.903	174.013	136.889	171.881
g4301	I1RS27	PHI:1383	GzC2H046	5518	Fusarium graminearum	2.29e-79	239	unaffected_pathogenicity	38.6532	76.6655	42.004	52.2919	28.5151	31.8806
g4304	I1RS24	PHI:1584	GzOB024	5518	Fusarium graminearum	3.86e-170	468	unaffected_pathogenicity	1943.72	1973.92	1709.98	1357.51	881.439	1109.43
g4306	I1RN54	PHI:1214	FGSG_07816	5518	Fusarium graminearum	0	1247	reduced_virulence	57.0218	53.7737	44.8672	47.3539	52.7891	41.5468
g4307	Q4WK03	PHI:2544	PAB1	746128	Aspergillus fumigatus	2.23e-29	120	lethal	145.228	153.995	117.026	105.207	122.037	74.8253
g4314	Q8IEJ6	PHI:3101	BCKDH	5833	Plasmodium falciparum	5.36e-28	112	reduced_virulence	375.733	415.255	317.637	262.323	119.029	154.006
g4319	G4NL37	PHI:893	MGG_02986	318829	Magnaporthe oryzae	8.68e-27	117	reduced_virulence	12.6545	20.0226	14.8252	16.0713	15.8055	3.99554
g4322	I1REN7	PHI:1681	GzNF001	5518	Fusarium graminearum	5.65e-28	121	unaffected_pathogenicity	14.5952	14.5254	11.8967	11.6067	10.008	7.17651
g4324	Q59SR6	PHI:488	IRS4	5476	Candida albicans	1.61e-24	107	reduced_virulence	18.139	20.7956	25.7554	22.3775	30.9044	34.5701
g4327	P0CT09	PHI:7223	Moend3	318829	Magnaporthe oryzae	2.42e-12	68.6	reduced_virulence	58.4149	50.8974	43.0384	42.4474	59.9683	61.7203
g4329	Q4IB96	PHI:1546	GzMyb010	5518	Fusarium graminearum	0	744	lethal	31.1536	16.8766	15.376	17.6888	16.1867	16.5644
g4333	I1RNK3	PHI:1259	FGSG_05586	5518	Fusarium graminearum	0	868	unaffected_pathogenicity	28.7071	26.7509	18.1798	19.1893	23.699	14.6819
g4334	A0A0H2XHD4	PHI:6628	bcaP	1280	Staphylococcus aureus	5.42e-07	50.1	unaffected_pathogenicity__reduced_virulence	9.43462	13.887	12.3037	22.2628	9.18657	10.0105
g4338	G2X6V8	PHI:6331	VdCYP1	27337	Verticillium dahliae	0	631	loss_of_pathogenicity	8.95466	28.3345	24.6549	18.4848	31.5466	7.06471
g4341	Q9UW87	PHI:267	MLT1	5476	Candida albicans	0	999	reduced_virulence	32.1135	47.0523	44.1615	56.3091	40.2924	49.0736
g4343	G4N7K5	PHI:3062	MoRga2	318829	Magnaporthe oryzae	3.79e-178	513	unaffected_pathogenicity	36.2919	36.5486	30.1667	37.5962	59.1955	55.4534
g4344	Q52EB3	PHI:2035__PHI:2069__PHI:8612	ATG1__Moatg1__atg_1	318829	Magnaporthe oryzae	0	1155	loss_of_pathogenicity	19.6215	35.9238	35.8245	32.9527	121.899	39.9781
g4345	D4I307	PHI:3126	argD	552	Erwinia amylovora	2.56e-72	231	loss_of_pathogenicity__reduced_virulence	230.52	102.059	82.6368	76.8313	332.69	101.516
g4347	I1RDG6	PHI:1555	GzMyb019	5518	Fusarium graminearum	4.23e-36	139	unaffected_pathogenicity	12.0141	16.7502	17.2873	36.361	41.9187	25.9401
g4348	A7ESB3	PHI:3329	Ss-oah1	5180	Sclerotinia sclerotiorum	6.74e-91	272	reduced_virulence	8.46778	13.8567	15.6163	22.2025	16.553	34.0042
g4350	I1RNH0	PHI:1265	FGSG_05549	5518	Fusarium graminearum	1.1e-17	79.3	unaffected_pathogenicity	0.043119	0.0464607	0	0.160675	0.406596	1.23102
g4354	A0A068B0X0	PHI:7257	Rs-scp-1	46012	Radopholus similis	3.67e-40	150	reduced_virulence	115.199	221.557	204.51	165.293	433.504	236.494
g4357	Q4WK03	PHI:2544	PAB1	746128	Aspergillus fumigatus	8.54e-06	43.5	lethal	60.0903	79.8955	61.2032	61.4512	48.3317	29.7868
g4361	G2XAE9	PHI:5387	VdCYC8	27337	Verticillium dahliae	2.65e-07	52.4	reduced_virulence	23.668	23.5668	16.1512	18.4699	21.9264	11.9811
g4364	F9X691	PHI:4914	ZtCBR1	1047171	Zymoseptoria tritici	1.29e-130	372	reduced_virulence	275.041	289.799	256.444	318.204	286.126	157.061
g4366	I1RNA7	PHI:1507	GzHOME002	5518	Fusarium graminearum	1.1e-84	263	unaffected_pathogenicity	50.3893	114.526	93.2529	105.947	34.6684	99.7095
g4367	G4N8E3	PHI:2983__PHI:5629	MGG_06279.6__FZC34	318829	Magnaporthe oryzae	0	603	reduced_virulence__unaffected_pathogenicity	16.9733	22.2845	16.0048	20.0012	22.6172	21.1304
g4368	G4N8I4	PHI:2989__PHI:5680	MGG_06243.6__FZC76	318829	Magnaporthe oryzae	0	901	reduced_virulence__unaffected_pathogenicity	11.1138	15.2113	12.0575	15.6385	18.5506	16.5988
g4371	Q8ZFR1	PHI:8898	cobB_(Yp_1760)	632	Yersinia pestis	8.68e-07	48.1	reduced_virulence	6.82291	13.6253	24.9551	24.5995	38.8841	47.6287
g4372	A0A0H3MZ24	PHI:7249	mntE	1307	Streptococcus suis	1.42e-09	57	reduced_virulence	37.6948	36.6424	30.1635	32.5174	37.0174	22.1191
g4374	G4MQZ9	PHI:2025	HDL1	318829	Magnaporthe oryzae	6.07e-06	46.6	unaffected_pathogenicity	2.58635	6.44778	6.3019	8.17943	29.5091	22.1717
g4375	I1RNC6	PHI:1465	GzCCAAT005	5518	Fusarium graminearum	5.62e-54	180	unaffected_pathogenicity	40.9295	46.2673	54.4793	44.4247	58.0386	37.7897
g4376	Q6FSR7	PHI:3287	CgVps34	5478	Candida glabrata	1.74e-23	105	reduced_virulence	32.1567	31.5006	23.5096	27.2274	26.4357	19.1325
g4378	A0A1D8PF23	PHI:7012	arl3	5476	Candida albicans	3.27e-39	135	unaffected_pathogenicity	32.674	41.8618	35.812	29.6924	37.9409	22.3386
g4383	G4N881	PHI:2130	MoHox4	318829	Magnaporthe oryzae	0	553	reduced_virulence	25.9955	39.8765	36.0679	38.1086	45.2256	18.2834
g4385	G4N8I6	PHI:7133	MoRab5A	318829	Magnaporthe oryzae	1.21e-118	335	reduced_virulence	120.777	164.464	181.358	154.031	194.22	214.287
g4391	D4I229	PHI:7094__PHI:7438	clpV-2__EAMY__3222	552	Erwinia amylovora	2.58e-154	475	reduced_virulence__unaffected_pathogenicity__increased_virulence_(hypervirulence)	3265.18	980.307	629.322	428.184	185.617	355.02
g4392	J4KQS2	PHI:8671	phr1_(EJP69699)	176275	Beauveria bassiana	2.05e-123	379	unaffected_pathogenicity	3.11594	4.56514	4.1925	8.61009	59.4245	64.7176
g4395	I1RS41	PHI:1529	Gzscp	5518	Fusarium graminearum	0	1520	reduced_virulence	25.3302	18.4932	14.2602	16.644	17.9371	10.4741
g4396	I1RS48	PHI:1202	(Sc_Cla4)	5518	Fusarium graminearum	0	1188	reduced_virulence	62.8543	78.7098	56.9351	64.8051	53.4243	39.4906
g4400	G4MPI2	PHI:2009	HOS4	318829	Magnaporthe oryzae	0	711	unaffected_pathogenicity	63.4508	40.9247	42.6064	45.5261	39.4075	37.9089
g4403	I1RSV8	PHI:1519	GzHOMEL018	5518	Fusarium graminearum	1.26e-85	274	unaffected_pathogenicity	46.8637	51.9548	35.2184	43.7352	65.583	18.6645
g4404	G4ND33	PHI:2195	MoRgs4	318829	Magnaporthe oryzae	1.72e-08	56.2	reduced_virulence__loss_of_pathogenicity	23.0491	31.3319	23.3277	27.164	45.3937	46.5456
g4414	G4MUR7	PHI:4475	MoTup1	318829	Magnaporthe oryzae	0	791	loss_of_pathogenicity	134.228	108.514	105.13	98.7829	98.8955	52.6839
g4415	I1RFM2	PHI:3035	FgERG3A	5518	Fusarium graminearum	1.28e-156	441	reduced_virulence	294.271	256.822	203.214	211.681	65.5772	77.5761
g4418	C5BF98	PHI:2959	mdh	67780	Edwardsiella ictaluri	1.1e-81	251	reduced_virulence	460.114	441.078	360.521	267.286	865.162	298.706
g4420	G4MV34	PHI:8049	Siz1	318829	Magnaporthe oryzae	2.86e-115	345	reduced_virulence	28.1471	31.3442	33.41	33.4739	28.5485	22.1529
g4422	I1RFN9	PHI:1656	GzYL	5518	Fusarium graminearum	1.95e-103	342	lethal	11.1442	10.5539	8.55747	11.0593	7.87549	8.5764
g4426	Q4WPM7	PHI:6146	HorA	746128	Aspergillus fumigatus	4.32e-100	293	reduced_virulence	16.5079	30.181	36.1882	28.0445	70.2985	86.5173
g4431	Q882F5	PHI:7788	AldB_(PSPTO_2673)	317	Pseudomonas syringae	2.95e-84	266	reduced_virulence	21.0428	12.6233	20.7294	27.2033	11.3123	42.0474
g4434	A0A016PTV5	PHI:5393	GLX	5518	Fusarium graminearum	1.02e-25	111	reduced_virulence	670.424	590.94	290.041	266.457	57.9119	52.687
g4438	A0A095CIZ4	PHI:6188	Ubp5	552467	Cryptococcus gattii vgiii	1.83e-39	159	reduced_virulence	9.48088	8.22407	9.48029	8.91187	12.4404	17.2096
g4441	Q4WZG4	PHI:2551	NOC3	746128	Aspergillus fumigatus	0	624	lethal	17.0306	15.7509	18.6568	24.61	6.0863	20.3334
g4445	I1RFC7	PHI:1239	FGSG_02399	5518	Fusarium graminearum	2.97e-139	399	unaffected_pathogenicity	30.6603	44.0148	29.7421	20.2514	30.1578	2.8558
g4450	I1S2A9	PHI:1784	GzZC099	5518	Fusarium graminearum	7.06e-64	210	unaffected_pathogenicity	2.25737	2.36619	1.623	2.11827	1.82084	1.86712
g4452	I1RC95	PHI:1566	GzOB006	5518	Fusarium graminearum	1.11e-53	191	lethal	20.6055	15.9938	13.8969	13.868	12.8985	6.9494
g4455	D2E9W6	PHI:2375	DEP1	29001	Alternaria brassicicola	4.06e-07	49.7	reduced_virulence__unaffected_pathogenicity	95.7066	58.6192	109.032	132.074	66.0279	111.372
g4457	U3M7S2	PHI:3268	YraS	29486	Yersinia ruckeri	4.91e-110	347	unaffected_pathogenicity	8.32042	22.9653	33.0017	47.1391	18.7403	43.1338
g4458	Q51Y68	PHI:2083	Moatg17	318829	Magnaporthe oryzae	7.12e-143	419	loss_of_pathogenicity	28.0573	35.5988	35.9597	33.2179	60.3918	40.1054
g4461	G4MT25	PHI:5591	MoNIT4	318829	Magnaporthe oryzae	3.38e-36	145	unaffected_pathogenicity	36.5178	40.3857	26.3664	28.1904	28.9626	33.4581
g4463	Q870A3	PHI:315__PHI:7241	PacC__pacC	5507	Fusarium oxysporum	2.23e-172	501	reduced_virulence__increased_virulence_(hypervirulence)	274.524	75.1676	292.894	163.091	302.763	292.989
g4469	F9X9S4	PHI:4944	KU80	1047171	Zymoseptoria tritici	0	679	unaffected_pathogenicity	11.5398	16.474	15.1412	14.4208	32.2562	19.1124
g4475	I1S7Z8	PHI:1432	GzC2H100	5518	Fusarium graminearum	9.62e-119	350	unaffected_pathogenicity	94.8525	71.7249	66.8787	63.447	92.7362	36.6927
g4480	I1RST1	PHI:1491	GzHMG023	5518	Fusarium graminearum	0	855	lethal	33.3181	24.4725	25.3048	24.8676	20.5092	16.1381
g4487	I1S578	PHI:1731	GzZC046	5518	Fusarium graminearum	2.53e-50	177	unaffected_pathogenicity	2.94071	2.39915	3.58886	4.50639	11.3198	3.13587
g4489	A0A290WFC9	PHI:7708	VEDA_05198	27337	Verticillium dahliae	1.57e-13	68.9	reduced_virulence__unaffected_pathogenicity__increased_virulence_(hypervirulence)	0.03241	0.846593	3.22031	6.20183	0.391864	1.33261
g4490	I1S3H4	PHI:1782	GzZC097	5518	Fusarium graminearum	1.38e-21	96.7	lethal	0.256631	0.342973	0.0652373	0.0535613	0.0360373	0.228099
g4491	I1S8F7	PHI:1820	GzZC135	5518	Fusarium graminearum	1.17e-113	334	unaffected_pathogenicity	0.142359	0.110869	0.14274	0.643674	1.06894	2.35371
g4497	I1RUC7	PHI:1260	FGSG_07816	5518	Fusarium graminearum	3.3e-20	94.7	unaffected_pathogenicity	6.38653	11.2321	6.45046	10.4423	7.69974	4.4084
g4498	J9VNH2	PHI:4211	FRE3	5207	Cryptococcus neoformans	9.53e-30	123	increased_virulence_(hypervirulence)	12.136	34.2615	29.2868	43.8261	28.8159	19.0111
g4502	G2XIG8	PHI:7173	HiC-15	27337	Verticillium dahliae	2.89e-65	218	reduced_virulence	0.0638553	0.022796	0.157372	0.320436	0	0.449833
g4504	G4NIB5	PHI:812	MGG_10702	318829	Magnaporthe oryzae	4.76e-55	187	reduced_virulence	8.75993	7.97379	8.56175	10.2561	11.9849	2.42634
g4505	Q5YCW8	PHI:337	CHS7	5507	Fusarium oxysporum	0	510	reduced_virulence	96.8745	106.537	97.8417	100.356	78.4479	55.2745
g4507	Q9C1E9	PHI:226	PEX6	5462	Colletotrichum lagenaria	1.23e-16	81.3	loss_of_pathogenicity	30.0294	36.4095	66.9156	69.9476	149.192	80.5332
g4510	P29138	PHI:4615	Pr1	5530	Metarhizium anisopliae	2.7e-118	348	unaffected_pathogenicity	0.182612	2.48075	9.14345	11.8095	0.991533	7.61093
g4512	G4N5E4	PHI:2060	MgLig4	318829	Magnaporthe oryzae	3.11e-135	412	unaffected_pathogenicity	13.3611	15.5274	16.9646	11.4034	16.8027	6.27024
g4514	A0A1D8PM93	PHI:6796	Edc3	5476	Candida albicans	9.76e-26	109	reduced_virulence	24.6325	20.175	13.2404	15.6606	11.796	10.2499
g4516	Q96VB5	PHI:508	AFT1	5599	Alternaria alternata	1.94e-57	201	loss_of_pathogenicity	0.0381447	0.232574	0.174405	0.905714	2.86091	1.02163
g4518	P9WQ19	PHI:6732	treS	1773	Mycobacterium tuberculosis	5.64e-53	189	reduced_virulence__unaffected_pathogenicity	33.8361	47.2671	35.639	39.2871	45.5028	21.1973
g4519	G4N532	PHI:5690	FZC85	318829	Magnaporthe oryzae	0	1129	unaffected_pathogenicity	19.2477	15.3449	14.0585	15.5124	24.7458	9.21595
g4521	G4N525	PHI:2121	MST50p	318829	Magnaporthe oryzae	0	689	loss_of_pathogenicity	68.6619	45.1056	34.0278	32.9146	41.7136	13.9197
g4525	E9ETZ6	PHI:7251	Mrtdc	568076	Metarhizium robertsii	0	1055	reduced_virulence	35.4356	31.9288	25.7855	31.2416	32.7781	24.2465
g4529	I1RJS3	PHI:1162	BDM1	5518	Fusarium graminearum	5.99e-124	353	reduced_virulence__unaffected_pathogenicity	25.4209	28.639	23.7634	31.387	18.3667	22.5799
g4530	Q8NK86	PHI:311	MGB1	318829	Magnaporthe oryzae	0	725	loss_of_pathogenicity	149.624	181.58	150.359	135.898	117.729	85.2535
g4532	W2E906	PHI:3274	dhbF	1464	Paenibacillus larvae	5.48e-12	67.4	unaffected_pathogenicity	24.09	22.244	16.0926	17.5199	21.8586	9.21133
g4533	Q9AI28	PHI:5347	wcbT	28450	Burkholderia pseudomallei	3.64e-50	179	reduced_virulence	221.286	272.425	246.431	269.544	91.2577	123.101
g4538	I1RKU0	PHI:1087	FGSG_04510	5518	Fusarium graminearum	8.22e-25	101	unaffected_pathogenicity	3.08619	1.20757	4.67796	3.07633	2.84677	2.19269
g4539	G4N7A0	PHI:2180	MoTea4	318829	Magnaporthe oryzae	7.62e-169	508	loss_of_pathogenicity	16.2041	17.4164	13.2015	18.3145	17.0444	14.8762
g4540	J4WK53	PHI:8672	phr2_(EJP70165)	176275	Beauveria bassiana	0	860	unaffected_pathogenicity	1.33631	7.74419	6.35487	12.7565	35.0627	36.4708
g4546	Q4WZP3	PHI:8875	gefA_(Afu2g16240)	746128	Aspergillus fumigatus	0	1270	unaffected_pathogenicity__loss_of_pathogenicity	52.0758	65.6428	56.3788	54.8057	39.5218	40.5645
g4547	I1RN37	PHI:1374	GzC2H037	5518	Fusarium graminearum	0	1181	unaffected_pathogenicity	104.107	117.06	85.5777	76.7444	74.177	38.1421
g4551	I1S3H4	PHI:1782	GzZC097	5518	Fusarium graminearum	4.95e-35	137	lethal	25.8507	28.0486	21.4399	23.2409	31.463	17.7634
g4552	Q874K8	PHI:286	CLC-A	5207	Cryptococcus neoformans	3.37e-115	370	reduced_virulence	48.8737	35.7581	34.1524	38.7426	59.7969	63.1934
g4554	G4MWK9	PHI:8929	MoSCAD3_(MGG_01180)	318829	Magnaporthe oryzae	7.15e-12	62.8	reduced_virulence	66.9378	70.228	54.1276	60.1958	56.7363	44.7646
g4556	Q96VA7	PHI:251	FGA1	5507	Fusarium oxysporum	0	734	reduced_virulence	184.377	239.833	194.071	216.756	127.766	131.555
g4565	I1S7A6	PHI:1846	GzZC161	5518	Fusarium graminearum	7.92e-67	219	unaffected_pathogenicity	43.287	42.0493	31.4493	43.6343	42.2325	32.7389
g4570	I1RN31	PHI:1223	FGSG_05393	5518	Fusarium graminearum	0	581	lethal	59.1994	86.3787	59.0748	59.0159	75.6122	51.7565
g4571	I1RMW3	PHI:6408__PHI:6603	FgCdc3__FaCdc3_(FGSG_05315.3)	5518__282267	Fusarium graminearum Fusarium asiaticum	4.18e-10	60.8	reduced_virulence	24.8888	51.6041	38.0267	54.8555	83.4115	189.149
g4576	A0A0E0S648	PHI:5780	Fgsg04051	5518	Fusarium graminearum	4.28e-68	217	unaffected_pathogenicity	4.25325	8.10267	14.0967	8.9983	9.51694	5.8109
g4584	I1RFP7	PHI:1935	GzZC250	5518	Fusarium graminearum	0	841	unaffected_pathogenicity	52.3019	33.3543	30.0193	35.2112	29.166	25.23
g4588	I1RFP4	PHI:1441	GzDDT	5518	Fusarium graminearum	0	1039	reduced_virulence	19.2788	11.9279	9.36023	8.73697	10.0186	2.69857
g4590	Q6D000	PHI:2694	rsmB	29471	Pectobacterium atrosepticum	1.24e-07	52.4	loss_of_pathogenicity__reduced_virulence	12.7359	8.90909	8.28401	9.42646	4.88687	3.79238
g4591	W7N2B4	PHI:3381	FVEG_12533	117187	Fusarium verticillioides	0	583	unaffected_pathogenicity	169.398	76.1441	355.352	217.64	43.539	63.7876
g4595	J9VNI6	PHI:7178	Ape4	5207	Cryptococcus neoformans	7.87e-165	475	reduced_virulence	130.195	114.414	67.6435	60.7509	97.3874	30.3684
g4596	G4MU85	PHI:2045__PHI:2168	MoCDTF1__MGG_11346	318829	Magnaporthe oryzae	2.72e-60	226	loss_of_pathogenicity__reduced_virulence	42.1169	30.2916	28.8999	31.5871	32.2181	13.3429
g4599	I1REC4	PHI:6095	FgVps5	5518	Fusarium graminearum	7.26e-08	53.9	reduced_virulence	38.766	35.2716	28.7328	28.8986	50.3281	27.6473
g4605	U3PW09	PHI:7047	Aqp1	5207	Cryptococcus neoformans	2.01e-75	238	unaffected_pathogenicity	38.976	56.6122	37.4294	42.311	4.11092	18.3547
g4609	E3Q2L6	PHI:6825	GPI12	31870	Colletotrichum graminicola	8.04e-101	298	loss_of_pathogenicity	17.3855	18.9308	14.8426	11.887	15.674	10.6644
g4612	O59928	PHI:144	CHT42	29875	Trichoderma virens	1.75e-53	180	reduced_virulence	5.42821	6.06948	6.83019	7.14329	12.4725	5.53315
g4614	L2FHG9	PHI:3972	CDA	474922	Colletotrichum gloeosporioides	1.72e-47	160	unaffected_pathogenicity	0.321195	0.615775	0.271748	0.568112	0.243925	0.341036
g4617	Q9P470	PHI:257	GAS2	318829	Magnaporthe oryzae	2.55e-84	253	reduced_virulence	7.15682	12.3816	17.5203	21.8636	11.3411	9.52182
g4620	I1RW90	PHI:1627	GzTF2S002	5518	Fusarium graminearum	2.83e-07	44.3	unaffected_pathogenicity	71.7762	135.469	112.249	112.162	129.021	95.8744
g4621	G1UA02	PHI:2819	CaEss1	5476	Candida albicans	3.41e-54	168	reduced_virulence	95.5332	106.696	111.27	127.909	376.989	181.843
g4623	Q6IZ77	PHI:3909	ZrfB	746128	Aspergillus fumigatus	1.4e-120	351	reduced_virulence__loss_of_pathogenicity	130.289	129.499	117.591	168.758	65.016	33.8447
g4627	A0A0D2XEI7	PHI:9050	FolVam7_(FOXG_02319)	5507	Fusarium oxysporum	2.13e-138	396	reduced_virulence	38.0337	39.8792	39.8703	37.7619	50.1864	36.4577
g4628	Q12634	PHI:685__PHI:2022	BUF__BUF1	318829	Magnaporthe oryzae	5.33e-22	91.7	loss_of_pathogenicity	26.0823	33.2693	30.1436	47.8737	62.4277	67.8472
g4629	C4YFX2	PHI:211__PHI:6806	CaTUP1__tup1	5476	Candida albicans	1.89e-23	102	reduced_virulence	71.4112	49.9887	42.7564	54.8814	80.2571	32.6979
g4630	Q4WBL9	PHI:4672	AmcA	746128	Aspergillus fumigatus	1.6e-23	97.1	unaffected_pathogenicity	22.0029	9.05076	9.56657	49.1533	307.051	105.031
g4632	P06618	PHI:4171	iaaH-1	29438	Pseudomonas savastanoi	7.72e-11	62.8	reduced_virulence	2.12202	6.63208	7.98434	17.4971	64.3918	58.2221
g4634	I1RG87	PHI:1358	GzC2H018	5518	Fusarium graminearum	0	1414	unaffected_pathogenicity	34.2867	40.6023	34.0023	41.5312	36.8655	42.8723
g4636	Q5A2T6	PHI:513	ARN1_(SIT1)	5476	Candida albicans	4.66e-26	110	unaffected_pathogenicity__reduced_virulence	70.8196	48.3949	43.7953	47.6418	27.9148	15.0381
g4637	Q4WR83	PHI:2321	SidI	746128	Aspergillus fumigatus	0	731	reduced_virulence	15.3988	5.25302	5.54507	4.15337	0.215157	2.44756
g4652	Q9UW03	PHI:202__PHI:1160__PHI:2309	BcatrB	40559	Botrytis cinerea	4.38e-40	159	unaffected_pathogenicity__reduced_virulence__chemistry_target:_sensitivity_to_chemical	54.5993	63.6756	119.33	92.4895	51.1565	27.1369
g4653	I1S0N5	PHI:1552	GzMyb016	5518	Fusarium graminearum	1.19e-20	96.7	unaffected_pathogenicity	3.71097	6.3185	3.83883	5.0991	4.4177	3.33668
g4655	Q9C1F9	PHI:566	cel2	5017	Bipolaris zeicola	8.59e-73	233	unaffected_pathogenicity	5.63615	7.62454	10.4614	14.7976	17.4634	93.393
g4659	Q9UUS8	PHI:167	CHIP3	474922	Colletotrichum gloeosporioides	3.76e-36	140	unaffected_pathogenicity	0.645511	0.0816657	0.0207347	0.092028	0.171458	0.305321
g4662	G4N2V0	PHI:2199	MoRgs8	318829	Magnaporthe oryzae	7.24e-141	420	unaffected_pathogenicity	31.9121	214.55	101.76	135.577	114.973	202.773
g4663	I1RRB0	PHI:7124	FgEB1	5518	Fusarium graminearum	2.48e-129	363	reduced_virulence	216.164	238.613	194.731	135.564	160.565	68.9547
g4664	A0A1C3YKY7	PHI:5818	Fgsg07136	5518	Fusarium graminearum	6.89e-39	141	unaffected_pathogenicity	7.94974	12.1843	16.4126	4.68014	6.10833	0.864708
g4668	I1RL30	PHI:1094	FGSG_04610	5518	Fusarium graminearum	2.54e-112	342	unaffected_pathogenicity	0.70728	2.19615	3.17294	11.3414	26.414	104.156
g4669	G4N740	PHI:4024	MoST1	318829	Magnaporthe oryzae	2.89e-50	179	unaffected_pathogenicity	11.2145	4.02639	7.71859	9.53733	128.687	78.049
g4670	Q0UA24	PHI:2256	Xdh1	13684	Parastagonospora nodorum	2.32e-06	47	unaffected_pathogenicity	0.486131	0.699931	0.881667	1.66164	0.853001	2.02141
g4671	A0A0R1BRS8	PHI:6090	katE	106654	Acinetobacter nosocomialis	0	598	increased_virulence_(hypervirulence)	0.235035	1.55254	1.61249	6.35126	89.706	48.2638
g4673	G2X444	PHI:6832	Vd5LysM	27337	Verticillium dahliae	0	933	effector_(plant_avirulence_determinant)	69.439	113.81	73.3108	25.4962	3.65829	6.24167
g4676	I1RK07	PHI:1901	GzZC216	5518	Fusarium graminearum	4.02e-19	89.4	unaffected_pathogenicity	8.90895	12.7154	7.51691	7.6658	13.8508	8.9743
g4677	I1S2J5	PHI:9040	fgm1_(FGSG_10991)	5518	Fusarium graminearum	7.47e-15	75.1	reduced_virulence	1.66232	1.39222	3.5173	4.35996	0.652964	0.93151
g4678	G2XIG8	PHI:7173	HiC-15	27337	Verticillium dahliae	8.43e-16	70.5	reduced_virulence	0.0897147	0.599493	0.409079	0.270829	0.0772277	0.483793
g4680	T2BNJ5	PHI:3415	Fre2	5207	Cryptococcus neoformans	4.05e-34	137	reduced_virulence	225.281	145.857	135.776	159.586	239.212	68.5294
g4688	J9N0G7	PHI:1105	FOXG_08661	5507	Fusarium oxysporum	2.15e-31	117	unaffected_pathogenicity	3.26314	43.8169	50.3482	67.1816	62.7087	98.2064
g4700	J5JEX5	PHI:3097	Kre2/Mnt1	176275	Beauveria bassiana	0	792	reduced_virulence	154.668	179.843	133.694	131.422	110.471	85.977
g4705	P0A2F2	PHI:5572	cob	28901	Salmonella enterica	1.98e-41	142	unaffected_pathogenicity	11.7453	22.1695	32.735	26.6412	51.9369	12.42
g4708	I1S2J3	PHI:9041	fgm9_(FGSG_10989)	5518	Fusarium graminearum	4.91e-33	123	reduced_virulence	7.61814	11.7594	9.46766	11.6795	16.562	6.03756
g4709	I1S3H4	PHI:1782	GzZC097	5518	Fusarium graminearum	1.02e-15	78.6	lethal	1.95104	2.84524	2.12232	2.29562	0.994332	1.91177
g4713	Q4I0C5	PHI:1764	GzZC079	5518	Fusarium graminearum	0	531	unaffected_pathogenicity	8.09365	11.2139	9.44141	14.6831	12.4266	24.3771
g4715	Q8Y8N0	PHI:6510__PHI:7620	CshA__Lmo0866	1639	Listeria monocytogenes	2.08e-71	247	unaffected_pathogenicity__increased_virulence_(hypervirulence)	18.4798	12.7123	17.0973	17.1894	17.7449	21.1558
g4717	I1S2J8	PHI:9037	fgm4_(FGSG_10994)	5518	Fusarium graminearum	3.25e-07	50.8	reduced_virulence	24.7137	14.263	17.578	16.7939	19.6217	7.14741
g4718	Q6FM61	PHI:2570	CYB2	5478	Candida glabrata	2.19e-06	47.4	reduced_virulence	0.704308	1.07742	4.75733	6.01536	21.1109	6.36885
g4719	G2XIG8	PHI:7173	HiC-15	27337	Verticillium dahliae	8.32e-70	230	reduced_virulence	4.28974	11.3946	9.27087	10.7072	9.5843	23.7608
g4722	G4MU26	PHI:2203	Transcription_factor	318829	Magnaporthe oryzae	7.82e-11	58.5	reduced_virulence	104.075	66.5613	102.888	39.8941	585.592	14.9205
g4724	A0A024CHY4	PHI:4837	cipA	36746	Pseudomonas cichorii	4.51e-122	430	reduced_virulence	50.7582	20.9083	59.3463	11.9697	86.6456	3.21753
g4725	I1S2J5	PHI:9040	fgm1_(FGSG_10991)	5518	Fusarium graminearum	2.49e-13	70.1	reduced_virulence	73.6124	39.9723	101.83	19.3585	162.251	5.21465
g4726	I1RAW4	PHI:7193	FgLaeA	5518	Fusarium graminearum	1.07e-07	50.1	reduced_virulence	522.903	346.652	885.069	180.994	1677.76	51.5752
g4728	A0A0F6B1M0	PHI:7225	ydcR	28901	Salmonella enterica	2.31e-11	63.5	reduced_virulence	47.4295	30.188	69.9228	12.9638	109.391	3.20862
g4730	I1S2M5	PHI:2909	Cyp51C	5518	Fusarium graminearum	3.3e-10	60.5	reduced_virulence__unaffected_pathogenicity	157.681	90.9796	227.55	43.2599	345.165	13.2328
g4731	Q2I0M6	PHI:1051	CTB3	29003	Cercospora nicotianae	1.82e-17	83.2	reduced_virulence	263.855	187.927	510.122	90.2342	758.426	24.435
g4732	J4USC3	PHI:6471	Trr2	176275	Beauveria bassiana	9.17e-94	279	reduced_virulence	4255.2	1055.17	3056.34	1260.56	6546.05	237.853
g4733	G2XD29	PHI:2731	VdSge1	27337	Verticillium dahliae	4.14e-164	477	loss_of_pathogenicity	1611.91	403.966	933.734	354.041	3091.21	97.0721
g4739	L2G011	PHI:3973	ASP	474922	Colletotrichum gloeosporioides	5.72e-33	127	reduced_virulence	0.766437	20.9339	19.4823	7.84965	2.52901	1.15443
g4745	I1RUC7	PHI:1260	FGSG_07816	5518	Fusarium graminearum	1.52e-13	73.2	unaffected_pathogenicity	1.47553	1.58203	1.44622	1.23628	5.79112	0.341301
g4747	I1RU69	PHI:1393	GzC2H056	5518	Fusarium graminearum	2.4e-10	62	unaffected_pathogenicity	1.4725	2.98917	1.18901	0.757326	1.38866	0.494877
g4749	Q0UDE7	PHI:2247	Sch1	13684	Parastagonospora nodorum	3.46e-34	124	unaffected_pathogenicity	3.75288	10.0583	15.9544	32.6656	12.1552	20.7204
g4751	I1RP68	PHI:5863	GCD11	5518	Fusarium graminearum	3.05e-37	140	unaffected_pathogenicity	0.0528743	0.572152	1.407	0.455177	0.359438	0.371856
g4752	I1RM60	PHI:1371	GzC2H034	5518	Fusarium graminearum	1.38e-57	181	unaffected_pathogenicity	88.5455	269.867	258.625	162.523	497.874	47.5281
g4753	G2X6V8	PHI:6331	VdCYP1	27337	Verticillium dahliae	4.76e-52	182	loss_of_pathogenicity	141.739	163.188	177.274	103.257	183.094	20.2137
g4755	I1RKU0	PHI:1087	FGSG_04510	5518	Fusarium graminearum	2.61e-54	179	unaffected_pathogenicity	353.537	124.602	211.376	137.85	18.4928	85.8303
g4770	G4NBN8	PHI:2206	endo-1_4-beta-xylanase_precursor_[GH10_family]	318829	Magnaporthe oryzae	9.12e-122	357	reduced_virulence	1.84377	1.42652	1.39284	1.1778	3.02745	1.34605
g4772	Q4WNM3	PHI:2552	NOP4	746128	Aspergillus fumigatus	0	584	lethal	22.528	12.9126	14.9116	20.3275	4.03386	14.1815
g4774	I1RFM9	PHI:3983	FGSG_02509.3_(Sc_gpi7)	5518	Fusarium graminearum	0	682	reduced_virulence	40.8219	25.3396	20.6506	21.7412	17.2035	13.9533
g4788	Q9C1K0	PHI:224	PEP2	140110	Nectria haematococca	3.68e-37	132	reduced_virulence	0.852745	1.37723	0.974952	1.87519	0.6494	1.2842
g4789	J9VY90	PHI:9058	lac1	5207	Cryptococcus neoformans	2.82e-06	48.5	reduced_virulence	6.53713	7.41441	11.0013	22.4368	14.5777	18.9753
g4801	Q6XSF5	PHI:334	CGB1	5016	Bipolaris maydis	7.12e-10	58.5	loss_of_pathogenicity	52.4344	54.0091	55.201	48.1253	35.7042	30.6211
g4808	I1RFQ3	PHI:1543	GzMyb007	5518	Fusarium graminearum	4.42e-09	55.1	unaffected_pathogenicity	88.5877	125.845	103.169	135.604	111.413	95.2528
g4809	I1RG67	PHI:1515	GzHOMEL009	5518	Fusarium graminearum	1.82e-90	273	unaffected_pathogenicity	64.1605	26.6079	26.7399	22.3288	30.6608	9.45034
g4810	Q4WK65	PHI:2639	Ilv3B	746128	Aspergillus fumigatus	0	802	unaffected_pathogenicity__reduced_virulence	14.4803	6.66632	5.10613	11.2342	18.7662	19.5802
g4811	Q0UA24	PHI:2256	Xdh1	13684	Parastagonospora nodorum	3.65e-114	334	unaffected_pathogenicity	3.99627	7.87885	8.72147	16.7622	48.4826	196.954
g4812	Q4X1Y0	PHI:2514	PFS2	746128	Aspergillus fumigatus	1.29e-09	58.5	lethal	50.4532	32.8285	38.3407	41.1156	12.035	27.9834
g4813	I2DB61	PHI:2310	VGB	27337	Verticillium dahliae	3.82e-13	70.5	reduced_virulence	13.7509	9.89498	9.3307	11.9235	11.5861	16.9383
g4817	J9VQA5	PHI:2968	Hxs1	5207	Cryptococcus neoformans	7.96e-51	179	reduced_virulence	1.15821	23.6782	41.6224	54.0231	3.55542	47.1023
g4820	C6ZRH8	PHI:2976	CgOPT1	474922	Colletotrichum gloeosporioides	0	610	reduced_virulence	16.5577	38.8053	13.5367	15.0207	2.42469	1.88085
g4823	O13289	PHI:106__PHI:7209	CAT1__cat1	5476	Candida albicans	3.09e-131	389	reduced_virulence__unaffected_pathogenicity	1.5136	23.0989	828.81	375.233	19.2008	46.0735
g4825	I1RER7	PHI:1930	GzZC245	5518	Fusarium graminearum	1.16e-06	48.9	unaffected_pathogenicity	23.799	21.8334	46.3499	32.2138	22.2829	14.5075
g4828	A7EKS0	PHI:2807	Ss-Sl2	5180	Sclerotinia sclerotiorum	1.94e-38	136	unaffected_pathogenicity	0.0368393	0	0	0	0	0
g4829	I1RLF3	PHI:5821	Fgsg04749	5518	Fusarium graminearum	3.61e-88	270	unaffected_pathogenicity	1.37986	1.76053	1.19828	1.80326	3.14448	1.45016
g4831	Q2UEH7	PHI:6872	atrR	746128	Aspergillus fumigatus	7.81e-12	66.6	reduced_virulence	11.897	25.3301	17.6676	23.0008	29.711	14.5188
g4832	Q9P8L8	PHI:544	BCMFS1	40559	Botrytis cinerea	1.07e-35	132	unaffected_pathogenicity	0.416935	2.57341	2.98322	3.96905	2.99858	8.58988
g4833	Q9P8L8	PHI:544	BCMFS1	40559	Botrytis cinerea	7.78e-59	196	unaffected_pathogenicity	0.327109	1.62434	2.3365	2.72495	1.27366	6.73609
g4834	O59928	PHI:144	CHT42	29875	Trichoderma virens	8.11e-14	71.2	reduced_virulence	0.310439	0.225894	0.404621	0.187715	0.39137	0.115367
g4842	Q6FM61	PHI:2570	CYB2	5478	Candida glabrata	4.76e-11	63.9	reduced_virulence	34.9481	42.7774	12.8124	16.3522	8.53763	6.23708
g4848	B9JV05	PHI:2895	F-avi4330	373	Agrobacterium vitis	2.46e-27	110	loss_of_pathogenicity	0.663055	1.63807	6.10794	2.05321	30.5929	2.84956
g4850	Q882F5	PHI:7788	AldB_(PSPTO_2673)	317	Pseudomonas syringae	8.22e-93	290	reduced_virulence	7.28544	11.6011	14.6031	10.4674	111.987	16.9703
g4852	B1GVX4	PHI:2289	BcBOA2	40559	Botrytis cinerea	5.64e-26	110	reduced_virulence	2.68954	4.20721	2.7826	3.8833	5.87878	5.04499
g4854	F9XQ63	PHI:8597	ZtPks8	1047171	Zymoseptoria tritici	0	1179	unaffected_pathogenicity	0.179972	0.199338	0.445903	0.663976	0.516897	0.612183
g4855	G2XIG8	PHI:7173	HiC-15	27337	Verticillium dahliae	4.17e-38	139	reduced_virulence	0.0103443	0	0	0.023932	0	0
g4856	I1RV65	PHI:1398	GzC2H061	5518	Fusarium graminearum	0	576	unaffected_pathogenicity	28.4455	22.6964	22.2404	25.2566	31.5671	16.7522
g4859	G4MZG5	PHI:2191	MoCYP51B	318829	Magnaporthe oryzae	6.16e-10	59.7	unaffected_pathogenicity	21.0239	29.3831	19.9935	18.8714	28.6705	9.80742
g4862	I1RV04	PHI:1814	GzZC129	5518	Fusarium graminearum	6.95e-74	252	lethal	0.115275	0.275763	0.725417	0.53707	0	0.327601
g4864	C3JXE8	PHI:2835	RED2	5016	Bipolaris maydis	1.75e-57	184	reduced_virulence	0.0115633	0	0	0.374052	0	0.0674467
g4865	J9VQA5	PHI:2968	Hxs1	5207	Cryptococcus neoformans	8.31e-53	185	reduced_virulence	2.63093	1.86679	0.871499	1.40647	0.861278	0.107489
g4867	I1RPF6	PHI:1878	GzZC193	5518	Fusarium graminearum	2.11e-13	71.6	unaffected_pathogenicity	0.305203	0.243546	0.330934	0.278356	0.136933	0.158507
g4868	I1RQU8	PHI:1714	GzZC029	5518	Fusarium graminearum	3.67e-124	382	lethal	1.10372	2.70598	1.2245	2.07922	4.79013	1.81107
g4869	I1RUC7	PHI:1260	FGSG_07816	5518	Fusarium graminearum	1.57e-16	82.4	unaffected_pathogenicity	4.16936	5.12085	7.8692	3.96188	8.67398	0.653255
g4871	Q9X4G0	PHI:5042	hmgA	287	Pseudomonas aeruginosa	3.12e-147	425	increased_virulence_(hypervirulence)__reduced_virulence	0.701627	0.586643	0.335155	0.911027	0.139966	0.122228
g4873	I1RR94	PHI:6122__PHI:5741	FGSG_06610__ScOrtholog_YKL153W	5518	Fusarium graminearum	0	634	reduced_virulence	1.77986	40.566	17.5159	54.24	11.0967	39.9717
g4874	I1R980	PHI:2393	(O-methylsterigmatocystin_oxidoreductase)	5518	Fusarium graminearum	6.53e-27	111	increased_virulence_(hypervirulence)	0.994169	1.08682	3.029	2.42306	11.1143	2.91649
g4876	A0A076ZHT9	PHI:7511	VK055_1961	573	Klebsiella pneumoniae	2.64e-12	63.5	unaffected_pathogenicity	6.53646	11.9017	8.13468	4.70511	19.2131	5.08047
g4877	W7M3S4	PHI:7144	FvSCP1	117187	Fusarium verticillioides	1.71e-34	127	reduced_virulence	1.00074	0.117598	0.14288	0.332536	0.106603	0.390622
g4883	I1RV69	PHI:1234	FGSG_08133	5518	Fusarium graminearum	0	3954	lethal	18.5581	12.9895	11.9251	12.4699	14.9209	10.9403
g4888	Q4WBL9	PHI:4672	AmcA	746128	Aspergillus fumigatus	3.29e-29	111	unaffected_pathogenicity	104.874	139.567	115.15	139.067	109.011	91.6159
g4892	I1RHG6	PHI:1909	GzZC224	5518	Fusarium graminearum	6.56e-110	334	unaffected_pathogenicity	15.4702	18.6188	15.3782	16.216	15.7662	4.82143
g4894	E2EAF6	PHI:2357	CYP52X1	176275	Beauveria bassiana	1.4e-22	99.4	reduced_virulence	8.22592	7.86796	4.90436	5.80906	10.6773	5.70766
g4896	G4NCI6	PHI:6612	Mocapn9	318829	Magnaporthe oryzae	5.38e-15	73.9	unaffected_pathogenicity__reduced_virulence	8.16078	4.81113	7.41327	75.7638	435.661	106.144
g4897	Q32WF7	PHI:2269	Mdh1	13684	Parastagonospora nodorum	3.23e-15	72	unaffected_pathogenicity	3.51464	9.19079	15.6904	21.5418	44.6908	11.7551
g4898	Q4V006	PHI:3947	XC_0281	339	Xanthomonas campestris	1.87e-32	121	reduced_virulence	0.0702787	0	0.114106	0.443544	0.984746	0.629099
g4899	I1RC69	PHI:1934	GzZC249	5518	Fusarium graminearum	1.46e-56	190	unaffected_pathogenicity	2.75309	2.63309	3.04989	4.14684	11.5231	4.49622
g4901	G0T3B3	PHI:2401	CaRING1	339__317__272952	Xanthomonas campestris Pseudomonas syringae Hyaloperonospora arabidopsidis	9.13e-07	46.6	increased_virulence_(hypervirulence)__reduced_virulence	9.98433	42.967	18.8032	26.247	10.5146	19.4348
g4904	A0A0Q0B337	PHI:6649	iaaM	29438	Pseudomonas savastanoi	6.12e-11	63.2	reduced_virulence	0.0990007	0.242189	0.276261	4.48086	0.430079	3.66823
g4905	G4MVC5	PHI:6927	MoRAD6	318829	Magnaporthe oryzae	3.04e-22	85.9	reduced_virulence	129.427	97.1824	73.414	73.8053	99.3761	37.8204
g4908	A8YPQ5	PHI:7004	CapB2	1280	Staphylococcus aureus	1.38e-09	55.5	reduced_virulence	15.4053	14.2437	13.4997	15.0714	17.1384	17.9972
g4913	I1RJE6	PHI:5790	Fgsg03962	5518	Fusarium graminearum	4.45e-35	132	unaffected_pathogenicity	27.5892	14.4998	16.6813	18.8341	9.69431	8.16288
g4914	G4MWC3	PHI:6713	gel3	318829	Magnaporthe oryzae	4.81e-150	439	unaffected_pathogenicity__loss_of_pathogenicity	216.214	422.867	425.854	494.382	82.9694	108.529
g4915	G4N740	PHI:4024	MoST1	318829	Magnaporthe oryzae	8.67e-64	216	unaffected_pathogenicity	3.60996	13.7743	7.18631	9.46021	32.3259	3.1445
g4916	Q8ZM34	PHI:8810	STM3122	28901	Salmonella enterica	5.22e-95	301	reduced_virulence	53.9807	46.9224	27.1325	26.1402	136.173	10.9368
g4924	F0XP73	PHI:2693	GcABC-G1	226899	Grosmannia clavigera	0	2108	reduced_virulence	21.4789	39.2195	54.9706	120.453	52.5327	278.041
g4928	Q874F3	PHI:391	ABC2	318829	Magnaporthe oryzae	0	2176	unaffected_pathogenicity	22.5754	46.8712	51.0807	76.3513	26.184	46.5454
g4930	G4MTF9	PHI:2205	JmjC_domain-containing_protein_5_[GH10_family]	318829	Magnaporthe oryzae	4.53e-08	52.4	reduced_virulence	3.94749	6.19075	2.13254	3.93032	7.37661	3.88103
g4931	Q9C1F9	PHI:566	cel2	5017	Bipolaris zeicola	7.2e-148	426	unaffected_pathogenicity	0.0616993	0.161065	1.68476	1.57893	0.940271	3.45261
g4932	I1R9E5	PHI:1999	GzZC314	5518	Fusarium graminearum	2.78e-69	241	unaffected_pathogenicity	1.11462	23.816	27.8455	50.1062	6.5226	49.9974
g4934	Q9UWF0	PHI:2108	CAM	318829	Magnaporthe oryzae	2.34e-10	55.5	reduced_virulence__loss_of_pathogenicity	35.2743	42.4861	31.0549	26.1083	23.0634	12.1485
g4937	I1RW28	PHI:1646	GzWing018	5518	Fusarium graminearum	0	833	reduced_virulence	28.2443	17.3317	13.3252	13.6478	17.1451	5.05117
g4942	Q5AJ90	PHI:3688	Fox3p	5476	Candida albicans	6e-129	376	unaffected_pathogenicity	60.3804	83.1897	116.74	105.263	511.314	151.186
g4943	G2X6V8	PHI:6331	VdCYP1	27337	Verticillium dahliae	3.48e-45	165	loss_of_pathogenicity	8.35067	12.3494	10.9133	12.3354	21.3862	22.0543
g4946	Q4WK03	PHI:2544	PAB1	746128	Aspergillus fumigatus	0	821	lethal	157.909	127.413	140.918	137.261	53.3819	100.815
g4951	F5HAA8	PHI:424	PCK1	5207	Cryptococcus neoformans	0	727	reduced_virulence	76.9465	76.3244	132.482	252.126	664.954	1297.77
g4953	I1RW84	PHI:6183	FgVps27	5518	Fusarium graminearum	1.59e-16	81.6	reduced_virulence	43.3354	49.1218	54.4756	52.2121	69.6607	74.1115
g4954	G4NC26	PHI:2080	Moatg13	318829	Magnaporthe oryzae	0	601	reduced_virulence	36.9391	27.6786	30.2841	27.6758	49.5613	20.2458
g4955	G4NIS9	PHI:785	MGG_04128	318829	Magnaporthe oryzae	2.66e-143	421	reduced_virulence	16.7403	11.1829	12.4551	26.9264	35.6684	115.244
g4957	I1S0N5	PHI:1552	GzMyb016	5518	Fusarium graminearum	1.74e-25	112	unaffected_pathogenicity	17.3267	14.8979	14.0747	13.439	17.2897	17.2297
g4960	B2SI02	PHI:1139	raxQ	347	Xanthomonas oryzae	1.84e-26	112	increased_virulence_(hypervirulence)	123.855	103.557	105.871	88.5471	99.9363	71.5886
g4961	G4NC32	PHI:4492	RanBP	318829	Magnaporthe oryzae	5.45e-98	310	loss_of_pathogenicity	6.14652	6.20934	3.68298	5.64949	10.5946	7.69385
g4964	I1RVY6	PHI:1401	GzC2H064	5518	Fusarium graminearum	0	553	unaffected_pathogenicity	13.0164	20.865	12.6447	17.6857	26.0734	15.0153
g4969	Q4WSD1	PHI:7166	macA	746128	Aspergillus fumigatus	6.01e-10	59.3	unaffected_pathogenicity	42.7157	36.0774	32.6802	38.9591	49.5749	24.6447
g4973	W7N2B4	PHI:3381	FVEG_12533	117187	Fusarium verticillioides	7.5e-43	158	unaffected_pathogenicity	30.0171	32.6308	36.2153	38.8068	15.4925	14.9225
g4975	A0A0F6AZ29	PHI:7216	STM14_1007	28901	Salmonella enterica	3.48e-174	505	reduced_virulence	34.1033	30.7155	34.1474	37.0683	65.5711	76.7203
g4977	Q10896	PHI:8603	nrp_(Rv0101)	1773	Mycobacterium tuberculosis	6.58e-75	273	reduced_virulence	45.6959	30.2386	25.0375	24.1627	21.143	12.5585
g4978	I1R980	PHI:2393	(O-methylsterigmatocystin_oxidoreductase)	5518	Fusarium graminearum	6.58e-16	76.6	increased_virulence_(hypervirulence)	1.33987	1.04182	1.95861	1.14942	2.68046	0.487432
g4981	G2X8Y4	PHI:7741	FreB	27337	Verticillium dahliae	2.35e-22	100	reduced_virulence	14.4243	9.33203	4.60827	4.5772	1.82593	1.89386
g4982	H9C592	PHI:2590__PHI:2611	CMLE	5507	Fusarium oxysporum	0	580	loss_of_pathogenicity	21.6468	23.5529	15.6789	21.0509	18.0132	7.04389
g4984	A0QHC4	PHI:7990	LysX	1764	Mycobacterium avium	2.07e-91	304	increased_virulence_(hypervirulence)	162.754	98.4337	91.0022	84.1791	94.2739	53.3972
g4985	P40086	PHI:503	COX15	4932	Saccharomyces cerevisiae	9.93e-125	374	reduced_virulence	122.122	81.0334	61.452	77.1231	49.5687	41.7727
g4987	I1RYR6	PHI:1692	GzZC007	5518	Fusarium graminearum	0	839	unaffected_pathogenicity	29.6046	64.9817	43.977	57.6791	34.9558	34.7414
g4990	G4N402	PHI:2107	MGG_05905.5	318829	Magnaporthe oryzae	2.9e-138	410	unaffected_pathogenicity__reduced_virulence	3.08433	3.05894	5.22799	8.6777	33.0386	32.1722
g4992	I1REN7	PHI:1681	GzNF001	5518	Fusarium graminearum	6.53e-11	65.9	unaffected_pathogenicity	3.84927	6.0462	3.52096	4.05833	4.45449	1.13984
g4997	A0A1W5T7B8	PHI:7243	pks15	176275	Beauveria bassiana	5.69e-07	50.1	reduced_virulence	0.535083	0.716865	0.930479	1.54374	0.923563	0.223605
g4998	I1RW22	PHI:1439	GzNot001	5518	Fusarium graminearum	0	2274	lethal	27.8388	17.511	16.0527	16.0245	14.1845	11.2337
g5000	Q4I8B6	PHI:1675	GzDHHC003	5518	Fusarium graminearum	6.66e-10	60.1	unaffected_pathogenicity	49.1413	46.2541	34.9604	26.2442	23.2689	8.87947
g5002	P06618	PHI:4171	iaaH-1	29438	Pseudomonas savastanoi	2.69e-12	67	reduced_virulence	0.968308	2.89385	1.33595	2.61431	0.247821	0.073267
g5014	I1RFR2	PHI:1089	FGSG_02549	5518	Fusarium graminearum	6.69e-49	166	reduced_virulence	43.3763	108.13	54.0673	28.3281	4.47389	2.44587
g5020	G4MRZ0	PHI:773__PHI:791__PHI:2141	MGG_11899__CDC15	318829	Magnaporthe oryzae	0	605	reduced_virulence__loss_of_pathogenicity	29.2044	32.8494	25.4363	28.1401	23.2624	34.9313
g5023	Q4UWM4	PHI:3965	XC_1481	339	Xanthomonas campestris	2.12e-21	95.5	reduced_virulence	7.07926	7.4973	16.1891	14.0781	19.6476	8.35374
g5026	Q9Y885	PHI:157	TOXF	5017	Bipolaris zeicola	1.8e-18	84.3	loss_of_pathogenicity	328.583	152.93	96.8845	87.8227	85.5381	30.2917
g5027	I1RYQ5	PHI:1246	FGSG_09513	5518	Fusarium graminearum	0	1242	unaffected_pathogenicity	24.555	23.2137	19.2481	20.3964	23.4908	13.3419
g5028	G4MS03	PHI:2006__PHI:2008	HST1	318829	Magnaporthe oryzae	1.39e-163	476	unaffected_pathogenicity	8.59767	18.1065	13.1892	15.7952	20.4174	9.18074
g5029	J4KMX0	PHI:7152	pmcB	176275	Beauveria bassiana	0	1580	reduced_virulence	80.0997	69.2152	61.0015	59.631	63.4903	95.8955
g5031	O42793	PHI:146	CT-PKAC	5466	Colletotrichum trifolii	6.75e-06	46.6	loss_of_pathogenicity	0.108696	0.411254	0.655068	3.87643	12.6872	56.7629
g5036	A0A0F7A0T2	PHI:7697	BphP1	317	Pseudomonas syringae	4.33e-52	195	increased_virulence_(hypervirulence)	10.4899	19.1382	13.2631	15.8935	27.0119	24.9493
g5039	Q4WN33	PHI:7165	AceA	746128	Aspergillus fumigatus	1.71e-52	184	reduced_virulence	93.5581	125.02	142.643	154.557	92.0507	125.594
g5041	I1RDG6	PHI:1555	GzMyb019	5518	Fusarium graminearum	5.99e-34	132	unaffected_pathogenicity	6.43919	19.5215	12.5469	19.5117	9.56899	3.83563
g5042	P07637	PHI:2624__PHI:6460__PHI:6586	aroA	28901	Salmonella enterica	3.04e-83	278	reduced_virulence	40.8534	34.4731	28.0548	29.8248	33.9904	24.9468
g5043	I1RK94	PHI:1367	GzC2H028	5518	Fusarium graminearum	8.08e-133	402	unaffected_pathogenicity	125.324	58.8659	146.742	122.397	46.3111	455.722
g5050	I1RK97	PHI:1368	GzC2H029	5518	Fusarium graminearum	2.75e-57	183	unaffected_pathogenicity	17.6506	17.755	10.6715	16.2582	12.1204	13.3068
g5051	B1GVX7	PHI:2290	BcBOA6	40559	Botrytis cinerea	0	811	reduced_virulence	38.3898	33.9446	24.804	21.971	24.84	14.8925
g5052	B1GVX7	PHI:2290	BcBOA6	40559	Botrytis cinerea	3.66e-73	254	reduced_virulence	0.834128	0.591546	0.403335	0.453679	0.335055	0.188943
g5054	N4W395	PHI:5040	BFA1	5465	Colletotrichum orbiculare	0	875	reduced_virulence	30.9844	35.9513	25.0637	29.6895	33.6808	22.0638
g5066	Q9P8L8	PHI:544	BCMFS1	40559	Botrytis cinerea	1.31e-158	466	unaffected_pathogenicity	50.8929	62.5333	44.8305	62.4821	27.4806	30.1151
g5069	G4N3K2	PHI:882	MGG_04985	318829	Magnaporthe oryzae	2.44e-40	157	reduced_virulence	0.228996	2.49733	1.99399	0.94849	0.045675	0.325969
g5075	Q4WTH5	PHI:4471	PtcB	746128	Aspergillus fumigatus	8.92e-13	68.6	loss_of_pathogenicity	133.421	70.1031	67.206	55.0272	66.7843	27.9327
g5078	B0JFC8	PHI:2304	BCFHG1	40559	Botrytis cinerea	1.66e-108	327	unaffected_pathogenicity	2214.13	602.716	567.467	921.394	190.139	113.183
g5081	Q524W4	PHI:2084	Moatg18	318829	Magnaporthe oryzae	0	683	reduced_virulence	26.6701	28.371	24.1478	22.057	41.1341	9.96598
g5083	G4NCH6	PHI:4000__PHI:6874	Pex14__mopex14/17	318829	Magnaporthe oryzae	2.86e-58	191	unaffected_pathogenicity__reduced_virulence	20.8414	17.5193	23.5313	17.393	34.6242	8.59326
g5087	Q5EMY3	PHI:860	MSP1	318829	Magnaporthe oryzae	3.47e-44	166	reduced_virulence	9.87549	6.11765	6.89912	7.36036	7.86757	6.55404
g5090	A6QHK8	PHI:3004	ClpX	1280	Staphylococcus aureus	5.15e-68	225	reduced_virulence	17.0535	22.1598	13.904	16.7346	32.092	10.3261
g5091	A0A0D2YC96	PHI:4725	gbe1	5507	Fusarium oxysporum	0	823	unaffected_pathogenicity	200.658	254.492	226.218	293.223	110.006	522.824
g5093	I1RKB4	PHI:1953	GzZC268	5518	Fusarium graminearum	1.06e-131	397	unaffected_pathogenicity	7.48942	13.795	9.93715	13.9282	23.1353	19.1236
g5096	I1RP41	PHI:5828	GIV6	5518	Fusarium graminearum	5.67e-39	140	unaffected_pathogenicity	0.240689	0.784467	0.222808	0.343472	0.598974	0.162833
g5097	I1RP41	PHI:5828	GIV6	5518	Fusarium graminearum	7.49e-37	135	unaffected_pathogenicity	25.0277	82.9214	64.6392	44.3205	219.385	25.3731
g5098	G2X6V8	PHI:6331	VdCYP1	27337	Verticillium dahliae	1.89e-21	95.1	loss_of_pathogenicity	15.797	42.5976	37.1374	20.088	70.8437	7.85633
g5099	P03962	PHI:506	URA3	4932	Saccharomyces cerevisiae	1.25e-35	129	reduced_virulence	239.368	162.377	129.043	113.995	130.341	81.3534
g5100	I1RMG7	PHI:1954	GzZC269	5518	Fusarium graminearum	7.6e-174	519	unaffected_pathogenicity	11.9288	14.0679	14.4213	14.3021	30.2958	11.8233
g5103	Q96WM3	PHI:235	VPH1	5207	Cryptococcus neoformans	0	810	reduced_virulence	109.499	103.127	110.137	104.469	113.323	147.974
g5106	Q96VL3	PHI:339	CLPT1	290576	Colletotrichum lindemuthianum	1.18e-55	174	reduced_virulence	171.875	276.891	253.244	240.709	218.681	176.935
g5107	Q4WKJ9	PHI:2546	BRX1	746128	Aspergillus fumigatus	3.9e-92	276	lethal	54.2962	38.804	53.1536	72.6071	18.6073	49.0095
g5109	I1RKC4	PHI:1169__PHI:1172	HDF2	5518	Fusarium graminearum	0	987	reduced_virulence	18.101	16.9587	13.7133	13.0556	17.5796	9.54655
g5115	F9XJV5	PHI:2441	MgAlg2	1047171	Zymoseptoria tritici	1.32e-149	433	loss_of_pathogenicity	39.1194	65.062	46.7451	52.7802	43.2225	122.671
g5116	Q4WLB9	PHI:4015	CfmA	746128	Aspergillus fumigatus	4.4e-09	55.5	unaffected_pathogenicity	190.318	573.78	590.513	948.579	621.976	3518.03
g5117	P32964	PHI:143	CHT	5563	Gloeocercospora sorghi	6.07e-09	55.8	unaffected_pathogenicity	11.799	18.2194	15.1481	17.2197	23.735	10.412
g5119	G4N9G6	PHI:872	MGG_03284	318829	Magnaporthe oryzae	1.15e-62	208	reduced_virulence	12.812	12.1841	11.2787	15.7556	13.5118	19.1505
g5121	A0A171JTK6	PHI:6512	lplA1	1639	Listeria monocytogenes	3.91e-21	92.4	reduced_virulence	31.046	35.4768	23.2464	25.2298	26.5336	12.3292
g5122	Q4WJ77	PHI:7654	aroB	746128	Aspergillus fumigatus	0	636	reduced_virulence	132.286	90.5384	95.4476	85.8351	79.819	28.1472
g5124	J9VMG2	PHI:4883	Kcs1	5207	Cryptococcus neoformans	1.27e-41	165	reduced_virulence__loss_of_pathogenicity	34.9072	59.1944	30.7847	46.3644	19.8165	34.6347
g5126	Q9C443	PHI:241	CAC1	5207	Cryptococcus neoformans	3.45e-13	73.2	loss_of_pathogenicity	5.19869	5.00548	3.87496	3.56415	4.86674	1.11366
g5127	G2XBR1	PHI:3708	VdSSP1	27337	Verticillium dahliae	0	881	reduced_virulence	37.622	33.7307	31.1481	55.1108	42.7218	49.4387
g5131	Q59RG0	PHI:511	CaNAG4	5476	Candida albicans	1.03e-179	518	reduced_virulence	868.402	287.865	249.676	363.181	29.0815	97.7877
g5133	G4MRI4	PHI:810	MGG_02436	318829	Magnaporthe oryzae	4.6e-29	100	reduced_virulence	266.099	136.693	143.194	114.097	75.002	56.8518
g5134	I1RMI1	PHI:1325	GzbZIP007	5518	Fusarium graminearum	1.62e-53	173	reduced_virulence	367.938	523.629	458.577	609.746	423.324	290.536
g5136	G4Z2B4	PHI:3071	PsTatD4	67593	Phytophthora sojae	1.22e-13	68.9	reduced_virulence	16.9618	20.7984	17.7671	18.6466	23.083	7.70541
g5139	A0A098DCR9	PHI:5838	Fgsg08408	5518	Fusarium graminearum	1.14e-24	101	unaffected_pathogenicity	1.90505	4.39449	4.369	7.61364	12.0934	16.7279
g5141	I1REJ1	PHI:1662	GzCCHC002	5518	Fusarium graminearum	2.59e-88	295	unaffected_pathogenicity	7.46959	22.6494	15.2027	23.0917	44.2782	9.73877
g5145	I1RBL8	PHI:1631	GzWing003	5518	Fusarium graminearum	2.57e-180	532	unaffected_pathogenicity	29.7574	24.1203	21.0597	21.495	21.447	17.0275
g5146	I1ZIN3	PHI:6209	BbCyp9	176275	Beauveria bassiana	0	583	unaffected_pathogenicity	43.8388	14.5051	14.9117	15.4932	12.6697	8.79517
g5148	I1RA06	PHI:6258	DHS	5518	Fusarium graminearum	0	630	increased_virulence_(hypervirulence)__unaffected_pathogenicity	21.939	19.7756	19.1245	17.3773	13.9738	8.67503
g5149	I1RA07	PHI:1538__PHI:4209__PHI:4236	GzMyb002__MYT3	5518	Fusarium graminearum	4.34e-168	564	reduced_virulence	19.6723	16.5152	13.2478	16.0182	12.3872	7.54735
g5153	Q9HFW4	PHI:187	RUM1	5270	Ustilago maydis	7.6e-07	50.8	loss_of_pathogenicity	37.6875	23.3018	17.8645	20.8906	21.632	13.218
g5155	I1RMG1	PHI:1484	GzHMG016	5518	Fusarium graminearum	3.67e-51	190	unaffected_pathogenicity	0.255157	1.56558	1.21081	0.77149	0.192673	0.629943
g5160	F9WWD1	PHI:7558	ZtGT2	1047171	Zymoseptoria tritici	2.73e-52	180	loss_of_pathogenicity	5.3186	12.8536	16.8745	13.2992	11.4836	5.4027
g5162	Q4WJD1	PHI:6670	SchA	746128	Aspergillus fumigatus	2.65e-12	65.5	loss_of_pathogenicity	5.64287	8.44979	7.68369	7.08231	13.3866	2.20315
g5164	Q8CWG4	PHI:3272	glpD	632	Yersinia pestis	1.01e-30	125	unaffected_pathogenicity	78.5745	61.8917	52.264	68.4897	42.6283	41.7789
g5165	G4NAT7	PHI:3811	TDG4	318829	Magnaporthe oryzae	0	612	reduced_virulence	2.33412	3.34424	1.87475	3.91754	9.26804	2.08998
g5166	G4MUR7	PHI:4475	MoTup1	318829	Magnaporthe oryzae	1.7e-08	55.1	loss_of_pathogenicity	37.0053	32.2083	25.7971	30.4459	41.2393	33.3964
g5170	G4NAT9	PHI:2193	MoRgs2	318829	Magnaporthe oryzae	2.15e-47	166	unaffected_pathogenicity	89.7324	86.435	108.192	123.275	70.1298	69.618
g5173	G4MUR7	PHI:4475	MoTup1	318829	Magnaporthe oryzae	1.05e-14	76.3	loss_of_pathogenicity	14.7322	12.837	12.1056	15.108	33.558	13.717
g5174	G4NCI6	PHI:6612	Mocapn9	318829	Magnaporthe oryzae	5.82e-08	52	unaffected_pathogenicity__reduced_virulence	11.6063	13.5361	11.8377	10.7126	16.603	8.21236
g5176	I1RIP6	PHI:5830	Fgsg03688	5518	Fusarium graminearum	2.78e-26	108	unaffected_pathogenicity	5.18139	6.89672	5.74624	7.40304	10.5991	2.81677
g5177	I1RKF3	PHI:2418__PHI:2419	CID1	5518	Fusarium graminearum	2.29e-147	416	reduced_virulence	23.8692	37.2614	26.5256	29.0682	40.1049	19.9326
g5178	G4NCI6	PHI:6612	Mocapn9	318829	Magnaporthe oryzae	4.14e-157	461	unaffected_pathogenicity__reduced_virulence	19.4578	24.0879	17.7945	23.2994	35.2174	29.799
g5180	P25535	PHI:7028	ubiI	562	Escherichia coli	1.69e-14	73.9	reduced_virulence	9.70896	18.3733	14.9995	33.2584	26.9524	23.4369
g5183	G4N6P2	PHI:5366	MoSyn8	318829	Magnaporthe oryzae	1.02e-115	332	reduced_virulence	41.38	67.7462	72.2212	72.3987	87.953	65.8333
g5185	I1S3H4	PHI:1782	GzZC097	5518	Fusarium graminearum	2.08e-44	164	lethal	7.72498	15.5828	13.1867	19.4145	27.343	28.1966
g5191	Q59M50	PHI:2562	Cwt1	5476	Candida albicans	2.12e-101	314	reduced_virulence	11.7052	12.6505	9.42372	12.8658	27.858	13.3476
g5194	A0A0J9ULI2	PHI:7683	nit2	5507	Fusarium oxysporum	9.06e-11	61.6	unaffected_pathogenicity	602.058	324.432	311	335.076	26.2858	56.8623
g5196	A0A0F6B1M0	PHI:7225	ydcR	28901	Salmonella enterica	6.35e-11	62	reduced_virulence	40.4593	85.4785	57.5274	68.9107	124.591	45.4214
g5203	Q4WK03	PHI:2544	PAB1	746128	Aspergillus fumigatus	4.24e-19	89.4	lethal	65.1307	46.2493	65.2108	57.5063	55.1722	37.4297
g5211	A0A0H2XHD4	PHI:6628	bcaP	1280	Staphylococcus aureus	4.48e-10	60.1	unaffected_pathogenicity__reduced_virulence	47.1318	81.4493	64.7076	68.8263	52.3243	24.731
g5214	A0A0D2XJY4	PHI:4723	gnn1	5507	Fusarium oxysporum	3.74e-09	55.8	unaffected_pathogenicity	54.424	146.231	118.135	94.1106	171.674	48.9655
g5224	E0SB00	PHI:8580	purL_(Dda3937_03379)	204038	Dickeya dadantii	0	1241	reduced_virulence	35.7114	26.7516	28.4968	34.2415	16.7013	32.3109
g5225	I1RAT9	PHI:1985	GzZC300	5518	Fusarium graminearum	5.81e-42	162	unaffected_pathogenicity	17.1107	17.0645	16.9736	18.2494	18.2061	12.3882
g5229	Q0E4W1	PHI:6181	Bcmimp1	40559	Botrytis cinerea	8.85e-68	219	unaffected_pathogenicity	5.56125	24.1626	49.5956	64.0354	215.2	338.653
g5232	I1RFP7	PHI:1935	GzZC250	5518	Fusarium graminearum	6.02e-06	47	unaffected_pathogenicity	0.015268	0	0	0.145354	0	0
g5233	I1RU06	PHI:6124__PHI:5750	FGSG_07678__ScOrtholog_GIC1	5518	Fusarium graminearum	4.91e-87	268	reduced_virulence	45.0362	53.0183	49.1537	43.9561	57.0017	32.6857
g5234	I1RBN6	PHI:1799	GzZC114	5518	Fusarium graminearum	0	770	unaffected_pathogenicity	14.3974	11.0995	10.4741	11.1699	14.8971	11.5572
g5235	U3PW09	PHI:7047	Aqp1	5207	Cryptococcus neoformans	4.49e-79	251	unaffected_pathogenicity	1.84504	2.88945	1.88112	2.05006	3.2943	3.67417
g5239	A0A098DM90	PHI:5864	GCD12	5518	Fusarium graminearum	1.35e-58	197	unaffected_pathogenicity	6.60386	8.35623	7.35187	15.7662	4.71696	3.31993
g5244	Q5XTQ4	PHI:541	LIP1	40559	Botrytis cinerea	0	657	unaffected_pathogenicity	2.38836	3.70309	5.3199	4.6095	3.68198	3.25345
g5246	I1RJX5	PHI:5870	Fgsg04159	5518	Fusarium graminearum	8.11e-103	305	unaffected_pathogenicity	1.85031	4.40972	3.32437	5.23361	8.71968	5.81499
g5253	Q0UDE7	PHI:2247	Sch1	13684	Parastagonospora nodorum	2.26e-10	58.2	unaffected_pathogenicity	1.62341	6.82999	9.19722	7.71511	1.05194	7.66884
g5255	I1RLT3	PHI:7718	FgOXP2	5518	Fusarium graminearum	4.13e-33	129	reduced_virulence	4.94426	5.14211	2.53208	3.98531	3.0024	2.82978
g5257	I1RB12	PHI:1968	GzZC283	5518	Fusarium graminearum	0	536	unaffected_pathogenicity	1.88116	3.31835	2.56847	3.78934	5.69046	7.08498
g5258	Q0QWD8	PHI:598	THIOL	5022	Leptosphaeria maculans	1.01e-06	48.5	reduced_virulence	17.2837	17.1924	26.9412	42.4235	167.938	72.6358
g5259	I1RL30	PHI:1094	FGSG_04610	5518	Fusarium graminearum	7.76e-92	291	unaffected_pathogenicity	3.38392	7.63392	8.79448	10.2279	7.06558	5.46622
g5264	I1RJ84	PHI:1882	GzZC197	5518	Fusarium graminearum	2.4e-52	187	unaffected_pathogenicity	18.0146	11.3706	9.14373	9.1847	26.8501	11.1066
g5266	Q5D1P9	PHI:481	KLAP1	27357	Colletotrichum acutatum	1.37e-79	264	unaffected_pathogenicity__loss_of_pathogenicity	17.6178	8.96073	12.4752	15.1822	42.2284	21.7703
g5267	Q8Y0J2	PHI:5271	fabG1	305	Ralstonia solanacearum	3.94e-23	93.2	lethal	1.98841	2.89384	7.13836	12.5718	25.2967	45.8706
g5269	Q9P8L8	PHI:544	BCMFS1	40559	Botrytis cinerea	2.3e-99	309	unaffected_pathogenicity	2.83383	2.9739	4.87462	1.98976	5.83418	0.380083
g5271	T2C913	PHI:3225	Ndo1	36651	Penicillium digitatum	3.75e-176	497	unaffected_pathogenicity	2.22366	4.76931	3.41505	8.77429	4.48624	3.42894
g5272	I1RHZ6	PHI:1887	GzZC202	5518	Fusarium graminearum	0	593	unaffected_pathogenicity	12.0432	14.3005	8.82911	10.9113	10.0637	10.5568
g5274	G2XIG8	PHI:7173	HiC-15	27337	Verticillium dahliae	1.53e-73	239	reduced_virulence	114.845	127.281	117.322	149.901	4.19794	65.0997
g5276	J9VQA5	PHI:2968	Hxs1	5207	Cryptococcus neoformans	8.01e-103	317	reduced_virulence	75.5791	36.5724	59.8425	51.4808	9.35505	19.2657
g5280	I1RL30	PHI:1094	FGSG_04610	5518	Fusarium graminearum	2.93e-89	283	unaffected_pathogenicity	1.6978	4.93008	6.50001	9.9082	48.487	11.6755
g5282	I1RKU0	PHI:1087	FGSG_04510	5518	Fusarium graminearum	2.2e-34	127	unaffected_pathogenicity	7.44576	23.2589	90.9294	38.5226	161.827	62.1748
g5283	G4NI99	PHI:5618	FZC26	318829	Magnaporthe oryzae	9.39e-153	461	unaffected_pathogenicity	6.58809	6.04078	5.01283	4.72452	3.77632	1.44399
g5284	W7N2B4	PHI:3381	FVEG_12533	117187	Fusarium verticillioides	4.2e-10	60.5	unaffected_pathogenicity	1.22152	4.26089	2.02175	2.29705	1.71083	1.24597
g5286	I1RUC7	PHI:1260	FGSG_07816	5518	Fusarium graminearum	2.79e-14	76.3	unaffected_pathogenicity	13.2647	13.2901	15.3476	17.2754	8.38072	3.85923
g5287	Q875L7	PHI:322__PHI:1064__PHI:7226	TPS1__tps1	318829	Magnaporthe oryzae	0	822	loss_of_pathogenicity__reduced_virulence	114.663	117.407	93.5855	95.923	70.5897	87.9406
g5289	J4UHQ6	PHI:5037	OpS1	176275	Beauveria bassiana	4.39e-18	82.8	reduced_virulence	8.95078	13.0764	15.3033	10.7546	11.0575	5.83511
g5299	Q6FM24	PHI:8796	vph2_(CAGL0K11594g)	5478	Candida glabrata	1.63e-06	45.8	reduced_virulence	21.297	32.9925	28.076	28.01	30.6456	18.3736
g5301	G4NIS9	PHI:785	MGG_04128	318829	Magnaporthe oryzae	5.52e-136	404	reduced_virulence	29.7999	35.6426	27.6907	20.4822	24.9864	13.2345
g5302	I1RDT9	PHI:5865	Fgsg01806	5518	Fusarium graminearum	3.37e-44	155	unaffected_pathogenicity	19.5438	146.573	65.1386	30.0489	5.39398	8.78156
g5303	A0ST43	PHI:1046	CTB5	29003	Cercospora nicotianae	8.24e-100	306	reduced_virulence	22.5988	114.915	73.0155	60.3503	7.57376	27.0777
g5305	I1RYB0	PHI:5826	GIV4	5518	Fusarium graminearum	3.12e-33	127	reduced_virulence	0	0.0455237	0.941538	0.724528	0.283296	0.522051
g5306	J9N0G7	PHI:1105	FOXG_08661	5507	Fusarium oxysporum	7.33e-31	114	unaffected_pathogenicity	9.89181	20.2438	25.4448	28.4552	40.949	57.8422
g5308	D2E9W7	PHI:2376	DEP2	29001	Alternaria brassicicola	2.03e-37	142	reduced_virulence__unaffected_pathogenicity	18.9389	15.3088	8.56866	12.3866	15.4539	2.38864
g5309	I1RIF6	PHI:5815	Fgsg03588	5518	Fusarium graminearum	7.52e-33	126	unaffected_pathogenicity	16.5896	4.97251	6.11959	8.09328	5.24907	2.91792
g5319	Q4WLS1	PHI:2543	GCD6	746128	Aspergillus fumigatus	1.83e-179	529	lethal__loss_of_pathogenicity	49.6222	34.3928	31.246	30.1257	32.463	16.1844
g5324	I1S2J9	PHI:3924__PHI:8224__PHI:9036	FgABC1__Fg10995__fgm5_(FGSG_10995)	5518	Fusarium graminearum	9.55e-179	563	reduced_virulence	1.33737	1.54129	1.91766	1.54516	8.46481	2.56844
g5330	I1RQL4	PHI:1165__PHI:1642__PHI:3109	RRG2__GzWing014__FgSKN7	5518	Fusarium graminearum	6.01e-151	446	unaffected_pathogenicity__reduced_virulence	51.3782	68.6512	80.2772	95.1554	63.194	55.4493
g5331	Q697D5	PHI:367	MRB1	5270	Ustilago maydis	6.77e-36	128	reduced_virulence	163.668	119.547	123.244	131.187	53.4099	127.806
g5334	I1REJ1	PHI:1662	GzCCHC002	5518	Fusarium graminearum	4.08e-59	211	unaffected_pathogenicity	140.456	145.899	130.268	143.931	88.7708	43.1074
g5336	P42375	PHI:3085	GroEL	837	Porphyromonas gingivalis	1.13e-06	49.3	increased_virulence_(hypervirulence)	179.694	189.737	137	104.172	59.3906	52.2348
g5337	B2RKU3	PHI:4103	DPPIV	837	Porphyromonas gingivalis	3.95e-06	48.1	reduced_virulence	17.0691	29.8962	29.2503	21.9267	36.5029	13.4182
g5338	G4N740	PHI:4024	MoST1	318829	Magnaporthe oryzae	1.8e-27	114	unaffected_pathogenicity	1.15649	0.961147	1.42854	2.00664	8.44771	9.85877
g5341	G4NES9	PHI:784	MGG_00056	318829	Magnaporthe oryzae	1.33e-15	73.6	reduced_virulence	16.5776	18.2344	15.9176	12.7891	36.3574	16.5493
g5346	I1RUM5	PHI:1807	GzZC122	5518	Fusarium graminearum	0	610	lethal	18.4273	12.9145	10.2761	12.2441	18.5323	8.84493
g5348	A5IYL7	PHI:6517	adhT	2110	Mycoplasma agalactiae	2.09e-37	135	reduced_virulence	5.92324	10.4238	8.64056	15.1111	166.134	82.6042
g5350	I1RHI8	PHI:6121	FGSG_03243	5518	Fusarium graminearum	5.07e-42	156	reduced_virulence	31.7874	38.5123	44.6467	41.4313	9.6574	7.15694
g5351	Q4Q4W3	PHI:5554	LmABCB3	5664	Leishmania major	1.18e-165	491	reduced_virulence	38.0933	38.4215	27.4616	29.2127	37.2042	20.6691
g5355	Q4WBL9	PHI:4672	AmcA	746128	Aspergillus fumigatus	2.81e-27	106	unaffected_pathogenicity	71.5025	102.783	84.8107	73.4922	188.668	28.9061
g5360	I1RQG9	PHI:1378	GzC2H041	5518	Fusarium graminearum	1.55e-160	483	unaffected_pathogenicity	43.5398	59.9462	41.0528	32.7957	57.7042	15.545
g5364	I1REJ1	PHI:1662	GzCCHC002	5518	Fusarium graminearum	1.02e-76	263	unaffected_pathogenicity	7.8247	12.6096	9.85483	9.83868	14.0558	6.97208
g5367	G1UAE0	PHI:242	CaTPS2	5476	Candida albicans	0	716	reduced_virulence	99.8569	102.994	47.7243	42.4687	43.7918	12.359
g5368	B0LLU1	PHI:1134	ipa	5022	Leptosphaeria maculans	9.41e-174	513	increased_virulence_(hypervirulence)	8.61845	11.0075	5.17898	4.54168	5.3041	4.22063
g5369	C4YFX2	PHI:211__PHI:6806	CaTUP1__tup1	5476	Candida albicans	1.25e-24	104	reduced_virulence	45.5707	50.0051	39.1296	38.6842	46.2102	22.2152
g5379	Q6PWQ1	PHI:2510	msdS/AfmsdC	746128	Aspergillus fumigatus	1.13e-55	195	unaffected_pathogenicity	24.325	33.8173	24.7467	26.8591	5.21383	11.1157
g5382	E9EX34	PHI:5434	Mero-Bck1	568076	Metarhizium robertsii	0	1377	reduced_virulence	30.2661	21.6286	15.4977	16.4064	19.8871	8.27632
g5385	G4MML4	PHI:3214	MoCDIP2	318829	Magnaporthe oryzae	8.57e-06	42	unaffected_pathogenicity	111.866	127.779	277.726	207.19	156.533	397.21
g5387	I1RWX2	PHI:1745	GzZC060	5518	Fusarium graminearum	1.01e-57	204	unaffected_pathogenicity	8.35726	7.82786	6.116	7.76771	16.4128	8.01358
g5388	A0A192GP70	PHI:7281	PsINV	27350	Puccinia striiformis	6.55e-40	155	reduced_virulence	2.37027	2.62642	5.89597	3.87059	8.5511	4.63747
g5389	I1RL30	PHI:1094	FGSG_04610	5518	Fusarium graminearum	5.06e-91	287	unaffected_pathogenicity	4.26067	6.55034	15.3278	9.20288	8.75004	6.29443
g5392	Q5K7J5	PHI:6540	ALL2	5207	Cryptococcus neoformans	2.51e-20	86.7	reduced_virulence	0.0687393	0.314972	1.33963	8.29782	362.122	1698.76
g5394	I1RL30	PHI:1094	FGSG_04610	5518	Fusarium graminearum	3.38e-60	206	unaffected_pathogenicity	0.260576	0.201842	0.445376	0.489658	0.727395	0.670571
g5398	I1RNY0	PHI:1893	GzZC208	5518	Fusarium graminearum	4.92e-54	186	unaffected_pathogenicity	0.445853	0.456084	0.606518	0.121869	0.837859	0
g5399	G4N1P8	PHI:5440	ABA4	318829	Magnaporthe oryzae	2.06e-66	205	reduced_virulence	0.0576713	0.274137	0.29456	0.0356177	0	0.0534403
g5400	O93842	PHI:131	TRI12	5514	Fusarium sporotrichioides	8.9e-56	196	unaffected_pathogenicity	0.17527	0.538868	0.840156	1.6585	1.29457	0.442134
g5401	G4NCY3	PHI:5621	FZC27	318829	Magnaporthe oryzae	1.24e-45	172	unaffected_pathogenicity	7.66706	7.98745	8.35338	7.84948	5.11739	4.54335
g5404	G4N1P8	PHI:5440	ABA4	318829	Magnaporthe oryzae	8.74e-20	85.1	reduced_virulence	25.6811	24.1426	17.418	11.3071	30.423	5.01588
g5409	I1RPX8	PHI:1581	GzOB021	5518	Fusarium graminearum	6.35e-71	217	unaffected_pathogenicity	0.0208433	0.028394	0	0	0	0
g5410	G4MVX4	PHI:3216	MoCDIP4	318829	Magnaporthe oryzae	8.03e-10	56.6	effector_(plant_avirulence_determinant)	0.163294	0.272567	0.0867493	0.227271	2.5234	0.207945
g5411	I1S2J3	PHI:9041	fgm9_(FGSG_10989)	5518	Fusarium graminearum	3.42e-12	64.3	reduced_virulence	3.38082	6.17511	8.19648	13.3798	85.0282	23.7181
g5414	G4N740	PHI:4024	MoST1	318829	Magnaporthe oryzae	1.02e-38	147	unaffected_pathogenicity	0.0496153	0.096563	1.16285	0.283042	0	0.091739
g5418	Q0E7H7	PHI:2342	BeNEP2	278938	Botrytis elliptica	1.22e-12	63.9	unaffected_pathogenicity	0	0.026699	0	0	0	0.0543503
g5421	G4N740	PHI:4024	MoST1	318829	Magnaporthe oryzae	3.76e-63	213	unaffected_pathogenicity	3.89644	15.0483	15.5572	41.0213	28.2932	11.5823
g5423	I1RJB8	PHI:1879	GzZC194	5518	Fusarium graminearum	0	763	unaffected_pathogenicity	7.29722	5.58927	5.49247	6.75343	8.8457	4.16837
g5424	Q4WBL9	PHI:4672	AmcA	746128	Aspergillus fumigatus	9.29e-15	71.6	unaffected_pathogenicity	1.0444	7.9641	18.4439	48.7964	6.79813	4.53217
g5427	A0A098DCR9	PHI:5838	Fgsg08408	5518	Fusarium graminearum	3.19e-24	100	unaffected_pathogenicity	0.661094	0.441782	0.61615	0.669454	0.386882	0.758067
g5429	M7U578	PHI:4978	BcFRQ1	40559	Botrytis cinerea	1.25e-100	337	reduced_virulence	48.2545	37.1617	36.2929	39.9068	31.7777	55.6298
g5435	G4NJD1	PHI:2171	Peroxisomal_copper_amine_oxidase	318829	Magnaporthe oryzae	1.65e-122	379	reduced_virulence	2.28205	3.10799	5.34574	7.20617	23.2718	13.2478
g5436	P06618	PHI:4171	iaaH-1	29438	Pseudomonas savastanoi	3.04e-09	57.8	reduced_virulence	3.24882	12.698	13.6928	9.03152	19.6742	5.20222
g5437	Q5ZUZ0	PHI:6382	iolG	446	Legionella pneumophila	7.58e-06	45.4	reduced_virulence	13.9499	14.2738	12.7315	10.0309	20.5391	2.65685
g5440	I1RIL9	PHI:8803	FgShyC_(FGSG_03657)	5518	Fusarium graminearum	1.6e-11	63.5	unaffected_pathogenicity	0.008025	0	0	0	0	0
g5441	Q4WJR9	PHI:6554	sB	746128	Aspergillus fumigatus	0	792	unaffected_pathogenicity	47.0487	385.778	342.913	538.819	1253.49	169.434
g5446	G4N3U4	PHI:5188	MoHPX1	318829	Magnaporthe oryzae	1.95e-07	50.1	reduced_virulence	2.74325	5.91824	9.14042	33.841	14.5768	72.3429
g5447	Q0PND8	PHI:593	PEX6	318829	Magnaporthe oryzae	6.82e-15	76.6	loss_of_pathogenicity	15.9548	27.0314	27.2203	25.8177	45.1761	45.5675
g5450	I1RL02	PHI:1867	GzZC182	5518	Fusarium graminearum	3.82e-78	249	unaffected_pathogenicity	11.0131	11.5664	12.6837	13.9816	13.0873	12.4342
[truncated: 1,833 more rows]
