# Supplementary material for: Comparative genomics and transcriptome analysis reveals potential pathogenic mechanisms of Microdochium paspali on seashore paspalum
Source: Front Microbiol. 2023 Sep 15;14:1259241. doi: 10.3389/fmicb.2023.1259241 (PMC10546424; doi:10.3389/fmicb.2023.1259241)
Supplement: Supplementary file 2 [file Data_Sheet_1.ZIP › Supplementary Materials/Table S7.xlsx]

## Sheet: Sheet1
Table S7. Prediction of CAZymes in M. paspali.
Gene	Protein Length (aa)	CAZymes	E Value	Coverage	Average FPKM
					0 h	6 h	12 h	24 h	36 h	48 h
g1774	713	AA1	1.4e-141	0.988131	45.5751	21.7451	18.326	16.8077	16.1941	15.8478
g1854	625	AA1	4.7e-113	0.982196	14.6202	19.7826	18.0514	10.8264	8.13732	2.92855
g2513	650	AA1	5.7e-123	0.969274	0.391947	0.309442	0.776326	0.42301	0.368394	0.562583
g2963	650	AA1	7.6e-86	0.891061	8.44294	59.7064	29.4866	51.6752	4.6048	17.3704
g3089	637	AA1	2.6e-148	0.994065	0.00508967	22.9781	23.4858	60.4859	7.33446	24.5465
g3295	588	AA1	6.4e-128	0.99359	0.566452	0.835212	6.72223	2.39559	0.249187	0.0910373
g3306	684	AA1	5.3e-118	0.99359	0.941783	2.98877	2.45723	14.9109	0.809222	5.09151
g370	1281	AA1	4.4e-51	0.695531	23.0606	25.7477	17.4969	14.5123	22.6726	9.83551
g4264	645	AA1	1.2e-117	0.974359	137.471	222.587	1498.63	1027.28	207.21	58.682
g4789	650	AA1	1.1e-23	0.958101	6.53713	7.41441	11.0013	22.4368	14.5777	18.9753
g6722	559	AA1	3.3e-22	0.960894	0.086772	0.167979	0.334307	0.317115	1.10428	1.07801
g709	575	AA1	6.7e-46	0.972067	0.126859	0.259066	4.08525	20.3351	1.79439	5.15153
g710	592	AA1	2.8e-72	0.972067	0.0236237	0.0447053	0.323842	4.77244	1.07521	0.627406
g7738	635	AA1	7.8e-88	0.980447	80.6343	89.394	107.778	177.596	34.2396	108.437
g7825	622	AA1	8.2e-18	0.955307	0.802644	0.609366	10.8941	2.65216	65.1503	0.582276
g7846	624	AA1	1.4e-81	0.977654	2.96936	22.7098	77.318	63.5322	18.0375	11.9016
g9539	683	AA1	2.9e-115	0.980769	1.62343	11.469	302.669	112.699	146.994	8.55329
g2287	402	AA11	3.5e-61	0.968586	335.217	657.32	712.291	594.477	205.585	152.465
g4045	449	AA11	9.5e-56	0.921466	15.1229	68.4953	37.8985	25.4403	8.54473	5.31398
g5945	447	AA11	1.9e-51	0.973822	1.8757	3.4528	9.0293	3.23516	23.3306	4.27683
g2808	403	AA13	1e-140	0.99569	0.607071	1.21653	1.20266	1.97788	0.255069	1.37841
	403	CBM20	1.1e-28	0.977778
g3721	491	AA12	3.1e-165	0.985037	0.220276	0.451445	1.11479	2.96987	16.0491	92.6828
g1689	369	AA2	2.3e-51	0.941176	3.43709	36.6156	99.3329	41.7282	2.626	0.079385
g1867	533	AA2	6.4e-26	0.682353	51.6705	14.2187	33.0647	30.1963	1.42615	9.35995
g2452	968	AA2	1.1e-19	0.905882	133.036	73.8349	99.4878	143.538	22.4252	18.2504
g3727	339	AA2	1.6e-55	0.937255	33.7332	39.3964	25.1858	30.4403	15.0328	16.6927
g4253	383	AA2	9.2e-57	0.980392	9.30401	3.35738	18.2071	26.7878	16.4651	27.8999
g6022	358	AA2	1.8e-60	0.976471	51.4738	109.87	78.0963	62.9916	27.0901	16.4341
g6716	375	AA2	6.3e-53	0.984314	10.6248	5.79813	3.54068	12.6639	7.91511	4.274
g8592	790	AA2	1e-15	0.905882	7.99237	1.06935	2.76232	2.08649	0.480223	1.66419
g1909	439	AA3	7.6e-120	0.839416	0.53086	0.161869	0.369455	0.265573	0.114898	0.0867633
g2007	651	AA3	8e-144	0.992958	0.444604	0.477603	5.73292	3.04621	1.52517	59.8013
g2762	1359	AA3	3.1e-42	0.537217	38.9877	43.6953	320.153	189.053	77.5267	26.4917
g2930	667	AA3	1.4e-255	0.998305	0.0983563	0.118038	0	1.00104	21.5319	3.76172
g3291	608	AA3	3.7e-130	0.994718	5.20265	14.6959	8.59903	9.03028	2.65632	1.81241
g3324	606	AA3	1.1e-164	0.994718	6.67548	6.48149	17.5744	11.6567	1.02249	0.816322
g392	624	AA3	2.2e-175	0.994718	0.646626	0.757845	0.499539	0.696037	3.59459	0.778025
g641	556	AA3	2.4e-140	0.996479	87.0954	52.6295	54.2368	68.2997	60.0403	62.1801
g645	851	AA3	3.2e-240	0.985401	44.5362	8.55722	8.34536	5.17522	10.0526	3.33399
g6548	531	AA3	3.8e-104	0.880282	2.99957	2.55714	4.00702	3.38557	6.61877	5.26217
g7057	606	AA3	5.3e-267	0.99661	15.7777	14.1187	18.8114	25.5366	99.0121	60.1027
g7234	779	AA3	5.7e-64	0.972628	10.9359	22.2293	27.2742	39.5273	9.42193	42.451
g8203	592	AA3	2.6e-243	0.949153	8.45645	14.8081	7.90119	9.6658	47.0954	4.58547
g8454	748	AA3	3.3e-47	0.509709	6.74202	16.0165	14.4611	19.7827	28.1554	30.6189
g8696	668	AA3	1.9e-85	0.992958	2.93018	2.16779	5.65138	3.4806	2.71463	2.75295
g8975	551	AA3	8.1e-213	0.994536	0.12736	0.488704	0.727916	2.52025	0.0929067	1.15851
g9112	610	AA3	4.5e-181	0.996479	0.976391	1.38919	0.858157	0.990389	3.23828	1.18762
g9141	681	AA3	1.2e-91	0.994718	34.2974	13.0306	30.3829	27.9925	6.93631	24.0508
g9142	651	AA3	7.4e-174	0.994718	19.8544	7.39234	23.2325	31.4604	8.55613	33.3021
g9525	651	AA3	8.5e-92	0.992958	107.497	65.0951	33.419	15.4853	4.2311	1.99131
g6790	587	AA4	2.3e-19	0.39272	63.6324	41.809	45.1838	63.2015	265.947	39.4728
g3060	764	AA5	5.4e-217	0.869048	0	2.86853	11.8921	9.48557	1.32539	3.08264
g6385	1095	AA5	6.6e-157	0.380952	826.065	338.958	682.055	479.498	44.5182	15.8909
g1652	203	AA6	2.8e-86	0.979487	7.49136	31.1137	19.9984	12.375	5.49848	10.8746
g8658	204	AA6	1.4e-85	0.994872	14.0481	29.371	45.5906	67.349	22.6522	381.623
g10291	507	AA7	4.2e-49	0.489083	2.34564	0.601231	0.878705	0.355654	0.357816	0.265988
g1051	581	AA7	5.3e-46	0.436681	14.622	17.8022	21.5519	21.0321	27.8944	8.2885
g1639	476	AA7	7.4e-75	0.9869	36.3098	12.4647	12.0319	8.6494	8.95776	4.91476
g1736	501	AA7	1.6e-46	0.451965	0.297575	0.351704	0.134792	0.104932	0.290369	0.199145
g1918	477	AA7	1.7e-50	0.443231	249.297	101.379	105.753	55.0477	22.6814	13.899
g1967	534	AA7	2.5e-54	0.962882	0.909934	12.1136	6.57196	18.2151	0.979267	9.83701
g2955	660	AA7	1.5e-57	0.965066	38.4024	26.7404	12.0874	4.31089	6.67486	0
g3032	510	AA7	1.4e-55	0.962882	1.62227	0.0811957	0.0480433	0.122554	0	0
g3139	537	AA7	4.6e-42	0.375546	0	0	0.0873093	0.138895	0	0.0802167
g4218	573	AA7	3.9e-45	0.377729	25.8703	35.6206	366.91	98.7101	24.9915	12.0027
g5303	516	AA7	6.2e-51	0.39738	22.5988	114.915	73.0155	60.3503	7.57376	27.0777
g5544	508	AA7	1.6e-83	0.982533	13.0925	17.0589	35.0129	29.0829	22.6374	13.4786
g6578	614	AA7	2.2e-20	0.406114	58.174	81.2428	58.474	70.7772	97.5764	50.6427
g6709	468	AA7	1.8e-27	0.421397	2.91571	3.04113	2.07448	3.15817	3.34892	1.14481
g6723	503	AA7	1.3e-50	0.478166	20.0915	55.6383	43.9671	51.5618	3.02005	8.84418
g6739	536	AA7	1.7e-48	0.368996	685.749	1033.61	2005.31	1812.58	654.741	1148.56
g7106	527	AA7	1.7e-26	0.408297	51.7528	58.6516	42.5047	44.666	46.3413	29.9453
g7196	658	AA7	2.1e-47	0.388646	5.83381	12.1683	22.2731	45.6095	25.4174	182.176
g7787	510	AA7	2.7e-80	0.984716	13.1722	17.8113	16.6701	21.3649	33.7173	112.48
g7822	501	AA7	1.8e-49	0.471616	1.40257	1.30504	1.06467	0.899107	2.22415	0.455656
g7945	571	AA7	7.3e-48	0.945415	14.8608	45.9989	57.9685	85.4819	64.2613	50.001
g8323	488	AA7	1.7e-41	0.353712	0	0.102428	0.792813	0.769609	0	0
g8415	570	AA7	2e-48	0.947598	80.2448	174.063	128.404	90.7833	8.69685	12.32
g8969	553	AA7	1.5e-68	0.969432	27.7616	10.5687	12.6563	15.4392	0.517477	0.934685
g9124	569	AA7	6.8e-42	0.395197	11.1609	26.2103	15.53	13.859	12.6724	4.17343
g9134	545	AA7	3e-43	0.377729	0.599113	0.269236	0.541364	0.496547	0.568632	2.90904
g9281	521	AA7	2.4e-52	0.5	1.64491	4.20699	6.35296	4.52615	1.07275	3.01291
g9337	578	AA7	2.9e-74	0.969432	1.51072	2.38016	3.72198	12.2594	10.9285	6.0782
g10053	485	AA8	6.1e-21	0.901099	23.3351	49.2034	20.9963	16.6727	17.0619	3.0711
g9468	440	AA8	2.6e-19	0.884615	25.6728	38.9897	74.1677	81.5272	75.6224	57.0581
g1290	252	AA9	2.9e-65	0.986364	3.74716	7.21335	4.84846	7.4224	12.2476	6.96857
g1654	228	AA9	4.2e-66	0.986364	0.169493	0.352181	0.115196	0.431689	0.470246	0.083448
g1670	393	AA9	1.3e-57	0.986364	5.66283	6.99298	21.066	3.18836	6.78274	0.877211
g1696	376	AA9	4.3e-16	0.481818	0.44228	1.92135	0.904523	2.69188	2.92172	2.38806
g1897	249	AA9	7.8e-61	0.981818	0.616623	0.268714	0.277575	0.75284	1.57181	0
g1943	248	AA9	1.5e-73	0.990909	0.127559	0.0464087	0.32482	0.033664	0	0
g1944	254	AA9	1.1e-62	0.981818	0.025554	0	0	0	0	0
g2008	278	AA9	1.8e-54	0.677273	0.073962	0.0173797	0.262219	0	0.132176	0.05554
g251	439	AA9	1.3e-47	0.986364	6.12406	15.5493	6.823	4.98012	23.0077	2.74114
g3055	320	AA9	1.1e-54	0.986364	0	0	0.130672	0.0955363	0.0567883	0.168849
g3673	216	AA9	2.3e-65	0.959091	0.040612	0.483278	0.131697	0.700046	3.21043	10.684
g5409	251	AA9	9.5e-67	0.986364	0.0208433	0.028394	0	0	0	0
g5741	235	AA9	2.9e-73	0.990909	0.094073	0.198455	0.986528	1.17317	0	0.148312
g7557	301	AA9	2.8e-65	0.986364	21.1746	43.9542	39.5918	20.1493	75.0082	7.25949
g7783	337	AA9	7.7e-67	0.981818	51.035	60.5303	62.8337	18.0427	57.8205	7.21755
g8458	243	AA9	6.3e-57	0.986364	0.146524	0	0	0.15166	0	0.0816623
g8967	241	AA9	8.3e-60	0.990909	1.19727	0.208982	0.50791	0.651944	0	0.164113
g7789	867	CBM21	5.8e-33	0.962617	225.237	205.557	186.806	217.586	125.71	204.563
g2063	371	CE1	5.4e-20	0.625551	17.3641	22.7137	14.0715	17.0655	10.9987	9.71746
g3026	331	CE1	7.4e-16	0.898678	1.55321	9.21407	21.4826	32.4784	8.82918	5.14026
g3238	304	CE1	6.9e-22	0.806167	0.128883	0.387111	1.33322	0.703366	1.93704	1.2226
g5519	442	CE1	8.8e-16	0.740088	58.0802	85.294	65.3975	57.9494	52.2934	48.8988
g7679	298	CE1	2.5e-50	0.982379	105.511	76.9241	55.0406	100.665	168.942	143.099
g8879	692	CE1	2.4e-16	0.929515	18.9515	21.3549	14.6244	13.3511	23.6844	29.7544
g4818	270	CE12	3.9e-47	0.995238	0.257166	0.661113	0.951991	0.981944	0	1.05308
g5689	243	CE12	4.8e-40	0.985714	1.15592	1.22855	0.441029	0.57205	1.63382	1.27797
g1776	350	CE16	4.7e-58	0.992509	0.0613587	0.235682	0.45615	0.182128	0.193006	2.05551
g2587	335	CE16	1.6e-69	0.985019	0.387537	1.35904	2.44607	1.82573	3.905	3.19723
g719	359	CE16	5.7e-44	0.94382	0	0	0.113231	0.109294	0.307309	0.00781833
g10011	176	CE3	3.2e-32	0.747423	0	0	0.074436	0.0722007	0	0
g10281	254	CE3	2.9e-64	0.994845	0.441817	5.01024	10.2522	23.3115	24.1121	124.232
g40	647	CE3	8.3e-47	0.984536	0.148439	0.075231	0	0.0671297	11.0453	0.519683
g5410	282	CE3	2.1e-52	0.963918	0.163294	0.272567	0.0867493	0.227271	2.5234	0.207945
g939	286	CE3	1.3e-53	0.963918	0.472689	0.104641	0.197076	0.173126	0.124915	0.600983
g4614	278	CE4	1.1e-25	0.915385	0.321195	0.615775	0.271748	0.568112	0.243925	0.341036
g586	481	CE4	2.5e-27	0.9	4.48548	4.74051	6.79417	5.10577	3.01511	1.41871
g6417	263	CE4	1e-20	0.938462	21.2495	33.5039	26.5258	23.2286	12.6604	10.8428
g648	313	CE4	2.3e-31	0.915385	130.492	50.1869	411.282	116.925	264.244	89.6892
g6582	308	CE4	1.2e-18	0.8	1.02475	29.2653	16.2674	24.4136	19.0804	28.1974
g6975	441	CE4	3.6e-29	0.884615	43.621	26.4557	24.1403	10.5044	11.6753	3.50356
g9637	462	CE4	1.2e-29	0.9	398.612	257.578	219.566	130.702	152.51	338.022
g996	763	CE4	3e-18	0.830769	151.05	66.6806	131.158	50.7191	36.9707	50.4779
g1653	211	CE5	1.1e-36	0.984127	2.65467	10.1889	8.36773	4.38711	4.80701	4.28969
g18	226	CE5	2.3e-42	0.994709	0.71596	1.11636	1.94309	1.00935	2.79215	1.05605
g2169	310	CE5	7.2e-41	0.989418	7.18442	8.33904	11.1617	12.832	25.606	10.2806
g3228	224	CE5	1.8e-43	0.989418	62.6464	74.4688	105.818	42.5584	229.066	11.8285
g4231	382	CE5	7.3e-25	0.978836	14.3596	13.5195	13.0224	8.52703	3.99535	1.84484
g7934	227	CE5	6e-38	0.984127	9.69152	17.5255	26.4877	6.67679	0	0.42309
g8910	227	CE5	1.2e-39	0.984127	1.44658	1.79932	4.19716	0.494126	3.65842	1.67436
g9063	264	CE5	4e-39	0.984127	0.605566	1.23935	1.60238	1.14613	0.101122	0.357104
g9968	224	CE5	6.2e-42	0.984127	0.568296	2.95615	0.556053	1.821	1.24453	0.841766
g1695	329	CE8	2.7e-82	0.944444	4.59784	6.97674	10.3025	10.6232	11.4455	6.35948
g6992	422	CE8	2.5e-38	0.625	4.37286	4.79456	7.32342	7.64805	18.0229	9.89904
g8401	2254	CE8	2.5e-71	0.975694	4.63084	3.66123	2.63882	5.40281	1.78242	2.87676
g3698	450	CE9	6.1e-117	0.967828	23.6991	125.097	122.905	187.794	49.9748	224.665
g590	647	GH1	2.7e-97	0.981352	0.0191097	0.0895963	0.179765	1.88193	1.33838	7.51263
g7370	476	GH1	7e-157	0.974359	166.795	127.94	117.437	79.7804	46.1464	26.4935
g4265	386	GH10	1e-103	0.990099	5.12812	3.39086	5.71209	1.94663	11.4611	1.92772
g4770	408	GH10	6.8e-97	0.983498	1.84377	1.42652	1.39284	1.1778	3.02745	1.34605
g5508	351	GH10	9.2e-108	0.986799	2.70426	1.88165	4.12172	1.11645	0.371262	0.395884
g6855	377	GH105	5.5e-110	0.975904	1.63162	0.525744	1.53546	1.67651	6.16003	3.23631
g7571	368	GH105	5.1e-82	0.963855	2.69465	3.57125	3.4766	3.56941	8.56016	2.921
g1836	440	GH109	8.6e-19	0.39599	3.95504	3.30435	5.517	6.34253	12.2779	4.88569
g3014	441	GH109	2.2e-26	0.408521	0.360254	0.820724	1.8091	17.0216	4.25099	46.0984
g3323	443	GH109	1.8e-27	0.408521	0.34844	1.29798	1.10816	1.87449	0.77317	2.11268
g3870	393	GH109	1.3e-19	0.388471	33.8678	50.3062	45.2818	44.4967	116.781	69.8206
g5437	382	GH109	2.2e-16	0.408521	13.9499	14.2738	12.7315	10.0309	20.5391	2.65685
g1747	245	GH11	1.2e-40	0.983051	0.480818	3.91253	18.8411	19.9034	22.8851	103.03
g5586	253	GH11	8.3e-59	0.977401	0.519908	0.644698	1.19823	1.25293	0.309036	2.71814
g8750	206	GH11	1.6e-75	0.99435	0.614088	0.868391	9.12966	2.17438	1.6478	1.05494
g9216	242	GH11	3.5e-54	0.966102	0.0534867	0.443192	1.30788	1.8499	0.645954	0.326867
g3837	670	CBM20	8.9e-30	0.977778	8.38651	9.5883	11.5546	17.6336	13.6105	11.6177
	670	GH15	4.1e-80	0.98892
g2824	1036	GH115	1e-211	0.829268	5.04965	4.58718	3.03404	3.51143	9.67359	3.23885
g3012	986	GH115	8.3e-226	0.833572	0.613975	0.917476	1.34775	2.02958	10.9736	3.67535
g8996	972	GH115	1.6e-228	0.850789	0.018149	0.02012	0	0.0561847	0.037363	0.055485
g3121	332	GH12	3.3e-17	0.878205	0.00825133	3.22809	39.0726	128.25	19.0611	13.2912
g863	343	GH12	3.7e-26	0.820513	39.1344	39.2522	269.882	294.28	29.0771	14.3558
g4955	511	GH125	1e-159	0.997512	16.7403	11.1829	12.4551	26.9264	35.6684	115.244
g5301	565	GH125	6.2e-149	0.995025	29.7999	35.6426	27.6907	20.4822	24.9864	13.2345
g5925	544	GH125	2e-159	0.997512	6.77494	10.3454	6.8621	7.16898	18.0006	7.80988
g9731	691	GH127	1.6e-160	0.984733	19.8905	17.215	12.4088	13.1954	14.2938	15.0931
g3875	401	GH128	6.2e-61	0.959821	96.6817	190.911	131.178	87.1755	31.5505	14.4847
g4326	287	GH128	1.1e-33	0.964286	1478.31	3396.5	1628.17	894.811	748.745	151.356
g5612	324	GH128	1.8e-64	0.973214	50.5903	62.7433	113.108	126.64	17.7973	15.1906
g6625	386	GH128	4.9e-30	0.633929	0.11575	4.20751	8.37996	8.52231	7.17139	36.3355
g9204	384	GH128	3.4e-43	0.96875	11.3736	21.5149	14.1022	15.2074	25.7674	7.32637
g1156	1548	GH13	9.4e-201	0.995392	18.9851	33.5447	26.8841	23.5921	57.1652	18.0757
g3364	502	GH13	3.2e-138	0.994152	19.5631	53.2239	83.0466	208.334	429.153	203.013
g4518	602	GH13	1.4e-156	0.994429	33.8361	47.2671	35.639	39.2871	45.5028	21.1973
g5091	706	GH13	5.9e-154	0.996587	200.658	254.492	226.218	293.223	110.006	522.824
g5651	821	GH13	7.1e-166	0.997214	35.4023	44.3337	59.5334	51.8185	154.151	126.602
g8330	547	GH13	1.4e-166	0.9975	0	0	0.0395853	0	0	0
g8332	1017	GH13	2.2e-55	0.875	0.0117303	0.046084	0.0381503	0	0.0357113	0
g9425	621	GH13	3.1e-173	0.997214	2.64199	3.45981	6.68807	13.1646	23.5488	9.25148
g9494	500	GH13	2e-117	0.996732	5.35572	5.07482	5.95885	6.24673	8.15023	5.95211
g3092	296	GH131	1.9e-64	0.968627	0	1.21949	3.4766	9.02789	0.949119	1.76204
g4979	260	GH131	3.5e-106	0.992157	0.885321	1.25724	2.12639	3.90897	3.30148	14.1555
g920	302	GH131	1.8e-63	0.976471	4.25152	2.30249	6.67258	2.91456	2.1778	0.863342
g391	474	GH132	3.8e-80	0.825083	45.6536	72.3762	30.4431	27.8114	30.8001	9.27778
g6167	415	GH132	9.4e-99	0.957096	392.786	537.573	257.134	175.116	88.7765	71.9067
g2960	295	GH135	6.9e-40	0.911392	18.1113	44.1234	88.3364	55.8813	39.8373	11.7196
g5603	894	GH142	4.5e-150	0.94572	0.794093	0.527305	0.438388	1.30751	5.2472	3.48919
g751	632	GH146	5.5e-195	0.998012	0.0302473	0.029616	0.050038	0.328082	1.15275	1.8862
g6247	662	GH15	9.7e-75	0.980609	8.90783	16.0065	20.127	24.5429	54.1006	34.8487
g6951	408	GH152	6.2e-69	0.99537	8.63473	31.2744	41.7285	29.7313	47.4623	121.602
g2391	682	GH154	5e-121	0.994253	10.2269	15.0902	12.268	12.7511	22.7483	6.25143
g706	786	GH154	6.4e-119	0.994253	0.432257	0.323961	0.595319	0.768943	0.999724	0.864746
g1139	365	GH16	2.9e-73	0.987342	51.1965	56.7524	53.9994	37.6108	63.7017	29.9641
g150	287	GH16	4.5e-47	0.995652	25.2625	110.904	42.799	24.3201	30.7961	4.86226
g2723	476	GH16	1.5e-114	0.996835	65.8838	93.7401	219.395	109.825	41.8236	3.00962
g3111	332	GH16	4.6e-46	0.973913	0	1.54416	3.3152	6.72095	1.36295	13.3272
g4548	363	GH16	2.5e-84	0.96875	2.93292	4.33992	2.62849	2.62076	2.24957	2.77574
g4806	452	GH16	9.6e-77	0.948276	336.986	275.657	273.482	301.047	203.702	242.927
g4910	313	GH16	2.8e-55	0.995652	3.37074	26.4409	5.2613	4.49674	2.16297	4.1955
g4983	384	GH16	6.1e-72	0.987342	1632.8	1346.39	2203.19	1865.16	554.938	405.797
g5986	668	GH16	1.4e-73	0.982533	2.25702	4.42288	4.67632	8.77974	9.53681	9.44568
g6274	439	GH16	1.6e-78	0.982533	4.52314	10.4352	4.93757	5.20331	9.05661	1.63532
g6746	544	GH16	4.8e-59	0.981013	24.635	78.1026	30.2175	37.5356	13.8634	18.4136
g6755	472	GH16	7.4e-114	0.996835	556.393	446.003	674.058	834.218	77.3528	43.5246
g6959	308	GH16	1.3e-48	0.991304	0.188387	1.04122	1.14294	0.739092	0	0
g7493	380	GH16	3.4e-91	0.990741	21.9756	26.2783	37.061	23.9118	25.9149	10.4509
g9284	405	GH16	3.4e-37	0.978261	27.8217	26.4565	20.2332	17.1944	37.5059	18.4272
g9364	296	GH16	5.2e-50	0.995652	0.295395	0.0630163	0.418786	0.0344187	0	0.04694
g6038	500	GH17	5.1e-16	0.900322	900.245	822.753	544.703	375.326	239.916	153.929
g7975	801	GH17	1.1e-29	0.967846	41.2884	47.6521	61.9631	47.1008	39.4702	30.7111
g8116	369	GH17	2.6e-25	0.900322	0.163725	3.22373	0.706035	1.64653	3.02944	1.50364
g9584	409	GH17	6.5e-18	0.832797	964.223	898.129	885.605	739.791	477.49	316.72
g1563	420	GH18	4.9e-74	0.956081	8.51975	14.2887	8.60318	4.51012	4.69806	3.62939
g2109	1830	GH18	2.3e-70	0.942568	47.9182	28.9618	31.8434	13.3597	3.65353	2.39009
g2445	330	GH18	5.5e-18	0.587838	22.868	29.7835	19.4531	23.5932	36.9898	45.5057
g4612	364	GH18	2.3e-67	0.932432	5.42821	6.06948	6.83019	7.14329	12.4725	5.53315
g4834	500	GH18	5.1e-52	0.929054	0.310439	0.225894	0.404621	0.187715	0.39137	0.115367
g5474	401	GH18	1.7e-83	0.942568	105.837	165.437	173.083	267.308	115.793	575.286
g6892	602	GH18	1.4e-46	0.925676	22.4994	23.7762	15.8532	10.9959	5.80084	4.04244
g7582	350	GH18	2e-21	0.804054	13.2733	23.0396	17.9225	28.1703	21.9352	30.1089
g8474	356	GH18	1.6e-59	0.952703	1.4372	2.16536	2.56848	2.9267	6.08094	5.05644
g8531	390	GH18	4.3e-52	0.956081	39.8222	28.9852	20.4742	21.0156	33.5693	17.2634
g9072	414	GH18	8.6e-63	0.864865	40.0356	55.4694	33.1028	58.1289	11.3818	45.3687
g9075	343	GH18	8.5e-22	0.672297	0.216585	37.7165	2.44756	1.15719	1.70651	0.191391
g9352	395	GH18	2.5e-29	0.932432	0.00822767	0.907535	0.055143	0	0	0
g106	622	GH2	2.8e-97	0.517287	2.1392	4.74187	5.3467	5.93204	24.317	41.5102
g1203	905	GH2	1.2e-55	0.636968	10.0808	5.59051	3.94786	6.3457	4.50268	5.37493
g1616	1050	GH2	3.2e-200	0.962766	9.6304	9.69764	6.24736	8.56454	12.693	8.14579
g1887	607	GH2	1.5e-98	0.603723	2.46536	8.82064	9.38015	10.2246	5.82558	2.38298
g5647	860	GH2	1.5e-96	0.696809	0.107704	0.13869	0.47841	0.381665	0.867433	0.37741
g6492	694	GH2	6.6e-90	0.590426	4.51959	9.08262	10.676	12.1473	10.862	13.9513
g6586	858	GH2	5.5e-89	0.711436	2.61573	2.905	1.69691	2.73743	5.41859	3.71664
g8158	1066	GH2	2.8e-217	0.974734	14.4903	8.35656	5.87503	7.80343	14.8948	8.31955
g8582	877	GH2	6.5e-87	0.62766	0.00876733	0	0	0.0130893	0	0.0176487
g8994	1044	GH2	3.2e-229	0.960106	8.91641	3.62934	2.03228	2.36058	2.30309	1.93072
g9329	876	GH2	1e-116	0.679521	0.13892	0.122931	0.592248	1.33327	1.01371	11.3046
g1142	591	GH20	1.9e-85	0.973294	33.7244	53.895	51.6896	74.1726	31.3115	79.0538
g1446	744	GH20	5.2e-53	0.973294	5.8809	10.124	6.96257	8.29002	7.10849	4.36271
g9235	746	GH20	4.4e-55	0.964392	0.644536	0.335986	0.269462	0.88166	0.736884	1.0335
g9101	183	GH24	4.8e-37	0.992701	14.3837	239.608	202.099	865.25	114.516	1755.13
g9787	477	GH26	4.4e-103	0.9967	0.124095	0.457919	0.239429	0.614047	1.27331	2.5974
	477	CBM35	5.4e-28	0.92437
g9246	345	GH26	3.1e-18	0.392739	0.0843517	0.31455	0.247089	0.322889	0	0.230494
g8348	402	GH27	4.3e-68	0.951965	1.09637	0.919945	0.72325	0.643952	0.87444	1.00815
g8525	554	GH27	3.8e-62	0.973799	2.65195	1.73995	2.71472	2.37118	5.4485	5.65483
g1907	461	GH28	2.2e-63	0.916923	3.60236	4.38089	6.43343	1.5496	3.42117	2.20416
g9019	365	GH28	1.3e-73	0.978462	0.364381	0.526326	1.86412	0.344912	0.652805	0.042338
g9160	472	GH28	9.4e-61	0.923077	5.77837	6.12217	6.0409	7.77181	5.4544	10.9812
g1743	328	GH29	1.1e-40	0.566474	0	0	0	0	0	0.156182
g3097	628	GH29	1.1e-81	0.936416	0	0.0589147	0	0.257857	0.290388	0.880796
g3122	640	GH29	1e-82	0.956647	0	0.087443	0.938512	1.62202	0.841222	2.59747
g5566	801	GH29	1.3e-87	0.936416	0.551105	0.654739	0.799719	2.36041	0.490326	2.97121
g7883	623	GH29	3.2e-85	0.950867	0.0443257	0.0996467	0.023887	0.296489	1.28546	5.05168
g10126	872	GH3	1.3e-57	0.986111	7.34884	14.8803	11.7282	11.5081	19.6159	5.98771
g2748	884	GH3	4.5e-58	0.981481	0.910058	1.20861	0.95987	1.54605	2.9067	1.43322
g2934	836	GH3	2.7e-65	0.962963	1.88095	2.67304	3.41437	6.72064	6.14539	6.99731
g3023	841	GH3	1.7e-51	0.986111	0.152251	1.5687	2.93079	5.09667	0.604044	0.726062
g3155	632	GH3	4.6e-50	0.972222	0	0	0.162497	0.36194	2.06868	2.14244
g3699	924	GH3	8.9e-45	0.967593	7.4603	13	16.6637	18.3737	19.0455	16.3524
g3704	814	GH3	8.6e-61	0.981481	0.0328637	0	0	0.0749443	0.35961	2.074
g69	839	GH3	3.1e-63	0.976852	12.6788	23.8649	24.6376	30.0289	14.6965	7.65857
g6904	824	GH3	7.7e-57	0.986111	0.713404	1.67906	6.59892	9.10584	2.98901	13.4684
g6910	992	GH3	1.9e-64	0.976852	31.9083	38.5201	29.7007	24.3796	27.1972	42.6092
g7536	879	GH3	2.3e-56	0.986111	60.1073	53.9186	81.2635	70.0969	81.9162	102.063
g8459	730	GH3	1.1e-58	0.986111	0.0674303	0.169058	0.170483	1.13721	4.00268	26.5291
g9353	785	GH3	8.5e-65	0.976852	0.157758	0.084029	0.350098	1.22261	0.935086	3.56362
g1746	460	GH30	5.3e-175	0.993228	1.14193	0.622608	1.80672	0.456443	0.71947	0.212428
g10183	932	GH31	8.9e-141	0.995316	146.362	50.798	52.1206	53.2084	24.7936	46.3823
g1939	1096	GH31	5.7e-107	0.992974	6.77536	23.3986	142.327	71.5629	12.3572	3.36168
g2514	1111	GH31	2.8e-105	0.995316	1.06837	1.50855	1.52111	1.27148	0.763305	0.508074
g2802	980	GH31	1.5e-149	0.992974	78.4672	58.0643	37.5788	31.7682	39.4816	34.382
g3150	646	GH31	7.2e-143	0.98829	0	0	1.06008	2.1998	2.02846	44.4299
g3247	1114	GH31	2.1e-109	0.992974	7.06103	18.0733	23.7514	30.0361	96.7039	4.57947
g3705	792	GH31	1.3e-116	0.995316	0.309531	0.269358	0.403768	0.428549	0.760987	1.59078
g8183	872	GH31	8.8e-97	0.995316	5.53498	3.64348	4.96771	4.24536	41.7108	10.3401
g8514	1027	GH31	3.9e-136	0.995316	6.62617	5.40536	4.7699	11.6383	28.5926	76.1202
g5388	698	GH32	2.7e-63	0.976109	2.37027	2.62642	5.89597	3.87059	8.5511	4.63747
g6628	632	GH32	4.8e-88	0.962457	0.0428453	0.499647	4.67781	7.56661	9.75256	58.8939
g6835	521	GH32	5.5e-46	0.918089	21.7652	23.0157	23.2424	23.3991	45.4291	20.8677
g1519	394	GH33	3.2e-21	0.897661	0.098234	0.173635	0.062152	2.33289	4.49608	2.70114
g8494	1086	GH35	7.6e-87	0.990228	5.44766	5.07004	3.7586	4.35188	4.72574	8.08104
g8611	587	GH35	8.3e-32	0.553746	1.92704	0.457215	0.507362	0.398099	1.2793	0.253544
g9608	610	GH35	2.8e-30	0.534202	1.1193	0.343114	0.548362	0.63388	0.967938	0.640684
g1031	751	GH36	3.6e-233	0.99564	6.01748	7.17958	10.8096	11.9939	13.6019	17.669
g9677	683	GH37	2.3e-154	0.99389	43.6803	16.1664	34.1934	74.6576	184.616	395.182
g9749	744	GH37	8.9e-153	0.991853	83.928	63.0131	53.713	52.3787	71.7342	56.5464
g5279	1130	GH38	1.4e-81	0.962825	1.94126	0.807851	0.769868	1.11369	3.13212	1.75262
g6292	1078	GH38	1.1e-89	0.951673	26.1717	31.5386	21.9931	25.6391	68.647	33.4862
g103	515	GH43	2.1e-122	0.989691	0.0521767	0.057949	0.176356	0.084242	0.201437	1.92213
	515	CBM91	1.4e-16	0.87
g5395	562	GH43	6.6e-115	0.996711	0.125665	0.101095	0.223666	0	0	0.108695
	562	CBM91	6e-28	0.93
g5509	513	GH43	4.9e-134	0.996241	0.250773	0.588567	0.841241	0.440657	2.20327	1.85113
	513	CBM91	1.8e-20	0.89
g8556	457	GH43	1e-111	0.996403	0.752792	0.155294	0.230498	0.133503	0.318118	0.216796
	457	CBM6	3.9e-39	0.884058
g870	592	GH43	2.5e-128	0.993127	0.0420447	0.062491	0.100992	0.169333	0.79018	5.95494
	592	CBM91	5.9e-20	0.695
g9393	587	GH43	7e-141	0.996575	3.32696	7.20069	5.81889	8.67643	12.2101	2.97162
	587	CBM91	7.1e-37	0.95
g27	330	GH43	2.9e-78	0.996429	0.0766167	0.220843	0.184506	1.10695	0.827723	3.60198
g2922	686	GH43	1.5e-90	0.982143	0.150966	0.151153	0.210123	0.338711	0.213166	4.84129
g3282	336	GH43	3.4e-104	0.993151	0.975281	15.0566	12.4885	34.5693	76.2862	175.955
g4710	338	GH43	1e-89	0.978571	0.195775	2.61004	4.92956	17.6586	64.1071	562.577
g5408	375	GH43	8.2e-79	0.989796	0	0	0.135031	0.21015	0	1.49098
g6514	1133	GH43	1.7e-45	0.510714	6.32054	6.53313	3.83206	4.94526	7.733	3.19373
g7011	319	GH43	5.6e-110	0.996516	0.0524587	0	0.141402	0.18741	0	0.24118
g754	367	GH43	1.4e-81	0.988679	4.86783	19.1091	56.2359	46.3257	32.1658	79.2396
g7995	576	GH43	1.2e-17	0.891129	0.0509557	0.208227	0.141964	0.506434	1.4653	0.285604
g8208	484	GH43	8.9e-65	0.987805	0.692508	0.778229	1.36839	1.3835	1.43499	9.37874
g8341	451	GH43	2.4e-82	0.99187	0.274415	0.0586777	0.268391	0.386448	0	0.543911
g8722	346	GH43	2.2e-142	0.996774	7.98175	11.8934	8.13633	10.1208	6.41127	4.24024
g901	530	GH43	1e-25	0.671233	51.4567	62.9159	64.8372	71.0254	41.8063	37.0076
g9227	454	GH43	3.6e-83	0.987805	0.481476	2.75438	2.49722	1.30825	3.71233	1.25907
g949	398	GH43	8.2e-66	0.986301	8.47688	17.1087	11.6184	11.872	8.94089	4.27206
g5347	237	GH45	4.6e-88	0.989899	1.13214	6.80262	5.42779	3.61358	4.05409	1.14952
g1043	615	GH47	9.4e-150	0.995516	15.3609	23.6046	15.951	16.9351	24.8795	10.9333
g1269	1034	GH47	1.1e-143	0.995516	19.1757	27.7764	16.9468	20.657	25.5945	10.9072
g2229	658	GH47	9.4e-164	0.995516	21.9018	20.6887	16.4863	21.4411	25.0775	14.5547
g4174	522	GH47	3.9e-131	0.993274	3.58741	21.4649	24.078	53.5806	45.7363	201.09
g424	729	GH47	3.2e-161	0.997758	21.7157	12.3967	9.51536	11.7954	10.8474	8.8847
g5379	630	GH47	5.1e-156	0.997758	24.325	33.8173	24.7467	26.8591	5.21383	11.1157
g6220	608	GH47	2.8e-161	0.995516	0.367682	0.607877	0.85809	0.576516	1.06144	0.344224
g7744	602	GH47	1.5e-159	0.995516	17.2083	13.0626	7.70415	5.67216	8.04743	3.24464
g8264	1010	GH47	2.6e-175	0.991031	33.721	28.9515	20.7996	26.8915	28.9493	13.3727
g1599	885	GH5	3.1e-101	0.9967	14.3127	16.0971	8.52209	8.15853	9.70299	4.22325
g1646	480	GH5	9.9e-139	0.994065	0.686	0.550753	1.68651	1.95529	7.78521	26.9645
g3116	873	GH5	7.3e-171	0.996289	0	1.40997	3.46095	6.40182	1.52742	2.4148
g4309	413	GH5	2.7e-108	0.996805	7.66104	27.2772	18.0315	17.5784	29.1922	21.202
g4758	363	GH5	2.4e-43	0.971731	4.20934	17.7805	48.452	55.6543	54.252	60.8872
g4827	793	GH5	6.6e-148	0.903525	0.0762453	0.544058	1.37288	5.2604	29.6325	45.6955
g5340	412	GH5	2e-83	0.989619	1.10146	2.56726	2.52508	2.85822	7.04213	3.29595
g5381	770	GH5	5.1e-224	0.998145	24.8452	32.6839	29.7811	40.688	59.6443	108.873
g5514	438	GH5	5.8e-151	0.994065	12.5061	12.1318	12.3284	6.13487	13.0462	8.6115
g5644	363	GH5	2.3e-66	0.978799	0.267634	0.166703	1.27567	0.611658	5.85041	0.955476
g6246	425	GH5	4.7e-158	0.990476	34.4411	56.0738	55.7719	62.7163	83.1374	56.7114
g7286	433	GH5	2.8e-117	0.996667	4.12242	100.822	79.5863	152.335	44.1077	66.3357
g7869	381	GH5	1e-111	0.992908	0.349727	0.702301	3.72224	0.609821	0.81836	0.0995497
g8280	558	GH5	7.8e-119	0.994065	12.365	20.9339	15.8306	19.5694	15.8958	9.99606
g9028	616	GH5	5.8e-95	0.9967	85.0728	38.006	27.5709	16.1276	3.88788	3.82659
g1458	652	GH51	1.5e-61	0.68254	3.9429	9.04836	6.9361	13.0529	24.4188	27.0447
g3595	504	GH51	2.1e-127	0.722222	13.2867	11.4133	10.3815	8.94672	21.8847	4.92593
g9328	502	GH54	1.3e-152	0.993671	0.0722063	0.504355	0.353132	1.10585	1.84872	0.997975
	502	CBM42	8.8e-54	0.977941
g1749	337	GH54	2.2e-153	0.987342	0.105736	0.332643	1.49405	0.495604	1.60619	0.419669
g4965	761	GH55	1.7e-271	0.983784	3.10843	4.6934	2.38139	2.0496	3.36309	4.39371
g5701	1417	GH55	1.6e-244	0.97973	3.14706	0.799932	1.14652	0.874777	0.844281	0.371002
g5797	769	GH55	2.5e-213	0.985135	412.175	461.144	299.432	370.052	59.6992	98.9826
g6568	831	GH55	1.5e-272	0.991892	74.5431	61.3677	38.2526	30.5201	13.4259	8.7848
g7266	961	GH55	2.6e-293	0.989189	56.9245	108.567	50.2904	33.4347	25.2833	6.75176
g2157	391	GH6	7.7e-92	0.928571	108.657	13.6296	10.4639	11.8326	17.9577	26.5088
g8413	382	GH62	2.1e-129	0.996403	0.67139	0.733074	8.46179	1.74825	0.16809	0.515116
g2188	818	GH63	3.1e-31	0.431579	36.7095	26.2483	19.4571	20.0204	18.4667	15.4351
g4096	1028	GH63	8.3e-17	0.354386	58.9898	106.249	66.3942	57.8404	96.2344	38.0048
g105	548	GH64	6.4e-22	0.542234	0.645186	41.2464	108.343	16.8956	14.0194	6.13382
g2951	507	GH64	3.6e-85	0.991826	0.336619	5.96146	2.36115	1.55539	6.11626	0.254942
g4549	454	GH64	2.4e-113	0.991826	2.07176	3.88511	2.96007	4.04935	24.3446	16.0565
g9173	440	GH64	1e-87	0.983651	0.248789	0.238152	0.690756	0.191462	0.60852	0.190877
g9318	853	GH67	9.1e-255	0.99701	0.497271	0.485059	0.799965	1.90215	3.58151	5.12503
g4655	450	GH7	9.7e-169	0.995181	5.63615	7.62454	10.4614	14.7976	17.4634	93.393
g4931	451	GH7	1.9e-152	0.980723	0.0616993	0.161065	1.68476	1.57893	0.940271	3.45261
g1645	1649	GH71	5.5e-141	0.994667	0.350248	0.327512	0.158562	0.127148	0.331874	0.030897
	1649	CBM24	4e-22	0.921053
g9306	595	GH71	6.9e-137	0.994667	7.48399	18.3361	9.87265	1.27035	0.109388	0.236262
	595	CBM24	1.5e-25	0.947368
g10113	451	GH72	1.3e-122	0.987179	93.9689	147.008	150.6	163.645	262.446	115.348
g2048	536	GH72	2.9e-118	0.990385	366.122	386.137	403.596	231.973	238.701	274.454
g3417	636	GH72	1.3e-39	0.532051	10.28	22.1088	32.8062	48.3528	30.0619	108.708
g3449	485	GH72	1.7e-120	0.987179	226.057	300.599	202.214	150.589	97.4492	49.3301
g4914	545	GH72	1.1e-120	0.990385	216.214	422.867	425.854	494.382	82.9694	108.529
g1877	254	GH75	6.6e-71	0.977273	0.0191657	0.353579	0.158381	0.0801757	0	0
g10294	532	GH76	4.4e-105	0.97486	15.0836	58.0092	50.1562	78.2222	16.6735	28.5174
g1117	689	GH76	2.8e-52	0.829609	13.3037	15.2264	11.5794	15.8972	45.3048	16.2033
g2433	485	GH76	1.3e-112	0.958101	8.36161	13.311	10.4292	9.23295	17.9756	9.70627
g32	492	GH76	3.4e-86	0.932961	77.5794	31.8519	98.3502	51.8348	135.867	99.8763
g5518	468	GH76	5.2e-81	0.927374	109.639	115.988	77.9725	70.7018	36.5466	34.445
g5930	427	GH76	1.1e-91	0.944134	131.425	268.049	145.019	132.387	96.2873	76.7427
g6572	459	GH76	4.6e-94	0.935754	69.8829	69.0591	104.504	94.7096	198.213	218.492
g6619	434	GH76	3.8e-75	0.882682	2.40909	6.03902	5.58253	3.76923	4.35522	1.1261
g6869	606	GH76	6.3e-98	0.969274	0.544545	0.670256	0.981065	1.57495	1.08819	0.908441
g3011	558	GH78	6.3e-55	0.853175	0.116924	0.147144	0.0439177	0.478906	1.16041	0.834453
g4711	798	GH78	5.1e-54	0.732143	0.384066	1.26454	1.06357	1.11547	0.331482	0.370571
g1184	552	GH79	6.2e-33	0.874725	10.1108	27.0563	22.1639	28.2413	26.2033	9.51933
g1405	654	GH79	7.3e-59	0.705495	9.3484	12.0626	10.9577	13.198	23.9216	16.12
g1390	724	GH81	6.5e-219	0.982315	0.151409	0.055839	0	0.145349	0	3.10836
g704	479	GH88	3.1e-82	0.975684	0.269036	0.212626	0.340497	0.494998	1.44397	0.754177
g384	790	GH92	1.1e-144	0.995927	2.49911	8.57119	23.2659	32.0895	39.3621	122.273
g5680	832	GH92	3.7e-164	0.989817	0.188644	0.463419	0.659887	1.09162	4.10859	10.3617
g1884	385	GH93	4.7e-103	0.993485	0.0855367	0.084755	0.184002	0.061631	0.491996	1.0648
g2949	391	GH93	1.1e-96	0.986971	0.222357	0.140899	0.595079	0.349693	0.70755	2.99912
g3636	397	GH93	1.5e-108	0.993485	1.95159	1.55417	2.16133	2.52989	4.4512	6.57907
g8240	386	GH93	5.8e-61	0.912052	3.41961	7.07426	6.77355	8.45842	7.30524	13.0245
g4657	876	GH94	1.9e-148	0.568533	10.6836	7.53321	6.69224	8.61518	12.3046	5.18451
g7884	516	GH94	7e-88	0.460425	0.665547	8.93047	25.717	19.6016	19.8405	6.14923
g2923	826	GH95	2.5e-186	0.980609	1.06583	1.09159	0.85534	1.47146	1.1755	2.49192
g7852	791	GH95	6.7e-237	0.984765	0.0943607	0.022258	0.0529227	0.0817157	0.0446997	1.86474
g1742	638	GH97	4.9e-119	0.955626	0	0.0711943	0	0.128785	0	2.90267
g2423	537	GT1	5.7e-25	0.685864	3.63712	5.99693	4.95987	4.4517	3.99078	1.68259
g6562	1437	GT1	3.1e-58	0.727749	9.52084	10.5497	17.1622	16.9396	25.6352	59.819
g7761	1277	GT1	5.3e-53	0.722513	7.71513	7.38416	12.0236	12.9603	18.9922	29.0202
g7896	904	GT1	3.9e-60	0.795812	15.7326	27.9254	22.4871	29.7338	21.217	21.0552
g8849	1498	GT1	4.3e-53	0.971204	15.4535	20.4396	18.0384	26.6336	21.8344	20.3676
g9014	730	GT1	5.9e-27	0.806283	5.77546	3.70362	2.38483	4.55226	11.2708	11.9895
g7897	453	GT109	2.8e-105	0.970803	30.0743	35.2235	24.1956	27.4144	28.4793	22.4689
g1548	445	GT15	1.1e-62	0.615385	0.0187723	0.0810113	0.133831	0	0.0817447	0
g2534	396	GT15	3.8e-120	0.992674	57.4592	70.5493	58.5983	53.6791	42.3691	31.8458
g4700	504	GT15	3.1e-125	0.992674	154.668	179.843	133.694	131.422	110.471	85.977
g5762	437	GT15	1.3e-126	0.992674	172.378	310.171	202.173	222.187	128.181	182.737
g6395	393	GT15	1.2e-109	0.992674	35.6693	30.2597	23.3389	18.7671	20.4012	9.80466
g9683	364	GT17	2.5e-84	0.989437	14.0708	28.4157	13.9425	13.7752	11.8711	13.0543
g10221	913	GT2	5.7e-70	0.993865	178.985	184.004	234.942	198.148	168.283	245.921
g10267	928	GT2	2.6e-75	0.993865	32.4272	34.2259	40.6625	38.3349	48.0463	41.4961
g2722	909	GT2	2.8e-51	0.903553	43.3497	70.2591	119.574	58.4771	17.0103	5.69218
g2842	617	GT2	8.8e-33	0.654649	0.0335297	0.0464523	0	0.0926333	0	0
g3120	787	GT2	2.7e-18	0.986957	0.004629	4.33582	47.7918	173.622	28.3321	25.3201
g346	1874	GT2	1.7e-244	0.996205	115.783	99.8441	119.931	107.034	65.7273	61.8482
g347	1782	GT2	1.4e-225	0.988615	111.051	90.4989	126.715	112.18	73.8069	92.7036
g5160	423	GT2	7.1e-27	0.982609	5.3186	12.8536	16.8745	13.2992	11.4836	5.4027
g5950	1147	GT2	5.2e-77	0.993865	18.7642	21.7766	14.3313	11.2723	15.0778	2.97834
g5957	810	GT2	7.8e-23	0.555977	40.7129	18.611	11.4643	10.3485	10.5501	7.11447
g6036	1214	GT2	6.6e-291	0.996205	48.9447	50.566	49.4535	44.9081	40.8597	21.5106
g6125	407	GT2	9.5e-24	0.617647	55.7423	57.3541	64.868	84.1703	19.6731	9.8327
g6197	655	GT2	7.8e-20	0.949239	227.122	191.779	203.109	188.398	161.77	117.61
g6575	490	GT2	6.3e-23	0.982609	167.849	119.957	143.035	78.5875	236.789	39.996
g6754	888	GT2	1.1e-52	0.954315	243.759	212.56	297.435	351.696	40.4561	18.2341
g9587	244	GT2	1.4e-35	0.988235	156.258	187.729	123.6	111.531	75.2752	62.3415
g9751	908	GT2	1.3e-47	0.918782	419.097	289.618	329.325	384.854	51.1945	29.2044
g5287	529	GT20	4.9e-198	0.970526	114.663	117.407	93.5855	95.923	70.5897	87.9406
g5367	1004	GT20	7.7e-151	0.884211	99.8569	102.994	47.7243	42.4687	43.7918	12.359
g6518	901	GT20	7.9e-156	0.930526	93.5909	78.5765	73.2249	71.8418	39.5162	153.076
g2991	592	GT21	4.3e-88	0.995708	36.8311	33.7824	29.3369	30.0421	33.5057	17.3304
g1124	557	GT22	4.2e-84	0.920308	8.93537	13.6413	11.0949	10.8331	13.4479	4.96965
g4346	688	GT22	3.5e-99	0.992288	11.1246	19.1855	14.7126	21.7872	15.5853	5.82581
g4776	520	GT22	1.8e-80	0.989717	88.5809	52.1046	51.1125	50.181	33.1972	20.6409
g757	606	GT22	3e-92	0.994859	25.0579	33.7389	31.3871	31.7867	25.2842	34.5292
g8806	1481	GT24	7.8e-135	0.995968	19.5482	18.8176	10.328	9.0539	9.7897	5.59793
g139	380	GT25	5.1e-29	0.977901	20.6554	36.4348	21.1404	10.1128	13.8882	2.56125
g5443	395	GT25	3.5e-28	0.933702	29.459	123.551	106.166	94.2617	47.0151	19.079
g7966	342	GT25	1.5e-22	0.977901	1.75396	13.249	13.2757	29.5784	1.19478	2.7381
g2195	794	GT3	1.6e-302	0.99843	256.666	199.135	215.736	221.898	200.911	248.922
g10146	405	GT32	5.2e-20	0.9	2.59255	8.88335	14.95	52.4242	76.6644	112.504
g2116	400	GT32	5.1e-17	0.888889	104.915	177.656	149.007	111.016	153.275	99.0179
g6764	382	GT32	3.2e-19	0.922222	25.0009	30.3284	26.3877	28.8403	17.1514	18.7744
g8758	423	GT32	2.1e-17	0.922222	1.23613	1.69383	3.95133	8.75503	2.01413	2.05898
g811	472	GT33	1.1e-148	0.990588	20.8327	22.0817	13.5877	17.7269	16.5496	21.8244
g3559	335	GT34	1.5e-67	0.95935	46.4777	51.9203	41.9332	41.6105	29.6047	20.4035
g6273	543	GT34	8.5e-81	0.987805	56.0657	70.7124	62.8789	67.1359	33.55	17.6653
g5977	883	GT35	9.8e-282	0.997033	78.7498	59.5237	54.8388	41.7452	157.288	47.6576
g3899	744	GT39	5.8e-71	0.991031	114.268	140.795	99.4698	105.689	66.6725	60.9001
g6352	771	GT39	4.9e-71	0.995516	105.562	155.115	110.047	121.875	55.4812	61.9796
g8727	929	GT39	1.4e-68	0.991031	188.573	170.781	134.557	141.391	80.427	76.2902
g3350	1195	GT4	2.9e-23	0.91875	32.2581	45.1277	34.6414	39.241	40.7527	30.8721
g3504	484	GT4	1.6e-34	0.88125	18.4993	16.2286	14.7475	14.819	14.9615	4.48621
g5077	714	GT4	1.7e-30	0.9125	35.2413	23.9507	22.4438	50.4913	118.214	223.762
g5115	476	GT4	5.5e-40	0.9	39.1194	65.062	46.7451	52.7802	43.2225	122.671
g5618	605	GT4	3.4e-36	0.93125	11.0265	217.648	128.592	189.614	13.2455	122.361
g8114	1931	GT48	0	0.990528	119.11	133.26	128.693	115.043	73.8926	61.8302
g1328	490	GT50	4.1e-96	0.992366	13.4106	20.1834	13.0568	15.1334	10.656	9.14101
g3390	443	GT55	6.3e-139	0.976501	14.979	31.1928	107.516	39.1758	54.4534	10.7668
g4587	501	GT57	5.9e-176	0.991684	30.0823	33.8885	24.1859	25.9834	19.3368	15.2163
g6117	590	GT57	5.3e-58	0.544699	33.1287	36.8321	31.8031	31.1712	15.3622	33.8438
g490	437	GT58	1.9e-144	0.991758	21.4311	35.8109	23.2173	27.521	24.3321	19.6361
g852	650	GT59	4.1e-129	0.99505	7.96289	11.7782	9.89391	10.8729	8.65768	4.0082
g9255	804	GT61	1.3e-20	0.764706	3.69304	8.49109	6.14393	12.8876	1.24806	1.93848
g10174	404	GT62	2.3e-107	0.988806	104.653	109.116	111.788	95.3218	79.534	58.1822
g4716	424	GT62	1.9e-19	0.660448	22.6092	4.81769	6.14959	6.12045	3.87605	3.50684
g5779	489	GT62	1.6e-122	0.988806	65.2818	94.4725	65.7494	65.1148	35.9582	31.8056
g6061	361	GT62	4.1e-98	0.985075	58.6823	74.3529	62.9775	73.9058	39.1259	67.3975
g6958	400	GT62	2.8e-26	0.690299	15.5016	20.0948	12.932	10.9981	13.5431	5.87483
g9674	752	GT66	1.8e-192	0.851371	94.4787	77.686	63.0417	60.8356	45.9482	44.2672
g1564	557	GT69	4.8e-75	0.991632	27.2742	30.57	43.3696	42.3035	36.605	39.9681
g6467	444	GT69	6.9e-81	0.987448	24.8424	23.5728	17.9915	19.8588	18.5009	19.0579
g1636	415	GT76	1.8e-89	0.995086	11.2469	16.3284	11.4017	10.3852	19.2048	12.4384
g2274	566	GT8	8.3e-43	0.863813	743.319	485.473	369.298	439.064	120.781	284.453
g5214	320	GT8	3.7e-37	0.88716	54.424	146.231	118.135	94.1106	171.674	48.9655
g9397	394	GT8	1.1e-18	0.883268	29.8447	42.3707	41.372	42.3876	30.8087	47.4148
g1219	1076	GT90	7.9e-44	0.98	15.0955	20.8681	14.1043	12.9876	13.3013	7.46779
g4259	486	GT90	1.4e-23	0.84	35.9296	60.1734	45.8601	46.9595	31.9015	18.4365
g5480	670	GT90	5.2e-70	0.976	43.0261	40.6818	27.674	31.0575	12.1716	13.5512
g6733	630	GT90	9.2e-61	0.976	31.8823	53.4196	41.9076	35.2292	28.8332	27.1092
g696	654	GT90	1.8e-61	0.98	41.8229	50.7248	38.623	40.784	46.3831	18.6932
g7484	618	GT90	8.5e-80	0.984	49.1811	51.0423	36.5354	39.2722	32.972	26.38
g8812	325	PL1	2e-91	0.983516	0.00648333	0	0.157119	0.0311067	0	0
g9005	378	PL1	2.9e-86	0.994652	3.49289	0.101005	2.29527	0.180263	0.190061	0
g8469	923	PL26	0	0.99768	4.02032	5.34161	5.52342	6.54749	13.9276	11.1136
g4173	246	PL3	1.3e-79	0.969072	1.33522	3.5332	5.75808	5.77916	4.40826	2.49224
g8411	250	PL3	1.9e-75	0.979381	0.0377643	0.324895	5.15914	0.724241	1.95853	1.33042
g3950	682	PL4	0	0.996835	7.13225	8.86801	9.91822	9.20983	9.9026	4.81984
g464	703	PL4	1.7e-263	0.832278	1.25974	2.6809	1.97182	3.04536	5.41579	3.00652
g8979	566	PL4	9.8e-132	0.739479	0.0445193	0.179894	0.366995	0.259621	0.866306	0.0442577
g6642	545	PL42	8.1e-73	0.949324	7.77411	10.4612	6.96739	10.6605	12.5156	5.04599
