# Supplementary material for: Comparative genomics and transcriptome analysis reveals potential pathogenic mechanisms of Microdochium paspali on seashore paspalum
Source: Front Microbiol. 2023 Sep 15;14:1259241. doi: 10.3389/fmicb.2023.1259241 (PMC10546424; doi:10.3389/fmicb.2023.1259241)
Supplement: Supplementary file 2 [file Data_Sheet_1.ZIP › Supplementary Materials/Table S8.xlsx]

## Sheet: Sheet1
Table S8. Information of putative effectors in M. paspali.
Gene	Location	Protein length	Signal peptide length	Cys number	Average FPKM						EffectorP annotation	Pfam annotation	Nr annotation	PHI annotation
					0 h	6 h	12 h	24 h	36 h	48 h
g3765	Contig 1	97	20	6	6.54797	9.7312	6.66501	9.87156	6.41514	4.42678	Cytoplasmic effector	NA	Hypothetical protein	NA
g3958	Contig 1	161	24	7	0.503319	0.547649	0.502901	0.75156	0.498934	0.889203	Apoplastic effector	NA	Hypothetical protein	NA
g4173	Contig 1	246	20	12	1.33522	3.5332	5.75808	5.77916	4.40826	2.49224	Apoplastic effector	Pectate lyase	Pectate lyase	Reduced virulence [Nectria haematococca]
g4290	Contig 1	119	20	4	3.63834	3.60912	3.85906	3.02493	4.48614	1.1053	Apoplastic effector	Lytic transglycolase	NA	NA
g4312	Contig 1	206	18	5	133.288	58.97	70.7338	176.546	84.4164	890.681	Apoplastic effector	NA	hypothetical protein	NA
g4432	Contig 1	186	15	8	1.18791	1.27436	2.20261	2.02311	0.839028	0.582057	Apoplastic effector	NA	putative carbohydrate-binding protein	NA
g4446	Contig 1	109	18	7	0.970775	8.84452	10.4744	10.407	15.7102	20.0216	Apoplastic/cytoplasmic effector	NA	NA	NA
g4675	Contig 1	140	14	4	3.63201	1.4259	3.93972	3.1411	1.61753	1.93606	Apoplastic effector	NA	Hypothetical protein	NA
g4746	Contig 1	132	17	10	0	16.0312	3.27274	5.266	0	0.343174	Apoplastic/cytoplasmic effector	NA	Hypothetical protein	NA
g6743	Contig 2	180	15	10	0.041282	0.137176	0.162863	0	0.459097	0	Apoplastic/cytoplasmic effector	NA	Hypothetical protein	NA
g6745	Contig 2	259	19	6	11.0561	6.6067	7.33703	7.01332	1.5486	8.74366	Apoplastic effector	Trypsin	Putative trypsin	Effector (plant avirulence determinant) [Phytophthora sojae]
g6900	Contig 2	92	22	6	0.730063	4.36585	14.3141	23.9589	55.2024	827.338	Apoplastic effector	NA	NA	NA
g7154	Contig 2	138	18	4	994.026	689.57	854.868	650.224	38.7278	783.174	Apoplastic effector	Cerato-platanin	Epl1 protein	Reduced virulence [Trichoderma virens]
g7157	Contig 2	153	21	5	8.41843	5.1676	7.48722	6.03871	4.80706	6.36097	Apoplastic/cytoplasmic effector	NA	Hypothetical protein	NA
g7534	Contig 2	132	18	4	45.7405	1140.2	652.227	692.311	27.9103	131.947	Apoplastic/cytoplasmic effector	ribonuclease	Putative extracellular guanyl-specific ribonuclease T1	NA
g7800	Contig 2	79	18	6	0.218288	0	0	0.990557	0.610673	0	Apoplastic effector	NA	NA	NA
g7801	Contig 2	134	19	6	3.26382	2.42473	2.67645	1.03694	0	0	Apoplastic effector	NA	Hypothetical protein	NA
g7821	Contig 2	191	17	6	0.176979	1.08264	6.43946	7.69796	8.10254	28.1328	Apoplastic effector	Lipocalin-like domain	Calycin-like protein	NA
g5577	Contig 3	145	17	10	0.085982	0	0	0	0	0	Apoplastic effector	NA	Hypothetical protein	NA
g5663	Contig 3	185	16	8	4.16809	6.51823	194.698	25.6506	1.21219	5.52248	Apoplastic/cytoplasmic effector	NA	Hypothetical protein	NA
g5741	Contig 3	235	20	6	0.094073	0.198455	0.986528	1.17317	0	0.148312	Apoplastic effector	Auxiliary Activity family 9 (formerly GH61)	Glycoside hydrolase	Unaffected pathogenicity [Pseudopyrenochaeta lycopersici]
g6607	Contig 3	188	18	6	46.9869	35.1951	33.3006	26.0612	10.1177	19.3067	Apoplastic effector	NA	Hypothetical protein	NA
g6634	Contig 3	106	16	6	0.247354	0.108823	0.22638	0	0	0	Cytoplasmic effector	NA	NA	NA
g10202	Contig 4	275	17	8	0.578557	1.50569	2.34114	0.262064	4.69017	1.90203	Apoplastic effector	NA	Hypothetical protein	NA
g10235	Contig 4	128	17	8	605.288	332.967	497.628	82.04	87.5419	19.1806	Apoplastic/cytoplasmic effector	NA	Uncharacterized protein	NA
g9387	Contig 4	99	16	8	3.21033	36.33	55.7044	92.535	21.2765	1271.38	Apoplastic/cytoplasmic effector	Fungal hydrophobin	Hypothetical protein	Reduced virulence [Magnaporthe oryzae]
g9403	Contig 4	183	20	18	0.777868	1.03532	0.977371	0.547331	0.798587	0.264383	Apoplastic/cytoplasmic effector	NA	Hypothetical protein	NA
g9530	Contig 4	163	16	5	26.1602	34.3435	102.973	164.438	99.6953	5749.83	Apoplastic effector	NA	Hypothetical protein	NA
g9568	Contig 4	152	18	4	82.6372	158.899	227.821	324.664	88.311	1766.09	Apoplastic effector	NA	Hypothetical protein	NA
g9968	Contig 4	224	15	4	0.568296	2.95615	0.556053	1.821	1.24453	0.841766	Apoplastic effector	Cutinase	Cutinase	Unaffected pathogenicity [Fusarium solani]
g2091	Contig 5	139	14	4	0.256849	0.127092	0.213886	0	0	0	Apoplastic effector	NA	Putative 22kda glyco protein	NA
g2155	Contig 5	178	17	4	0.342152	3.93709	7.19815	12.7468	29.1812	741.975	Cytoplasmic effector	Prokaryotic phospholipase A2	Prokaryotic phospholipase A2-domain-containing protein	NA
g2576	Contig 5	205	21	9	12.7704	39.1993	22.4085	27.6661	53.7568	23.8889	Cytoplasmic/apoplastic effector	NA	Hypothetical protein	NA
g2669	Contig 5	150	17	7	0	0	0	0	0	0	Apoplastic/cytoplasmic effector	NA	NA	NA
g2952	Contig 5	262	17	14	0.0990523	2.2373	2.24066	0.924431	6.32254	0.138597	Apoplastic effector	NA	Hypothetical protein	NA
g3006	Contig 5	97	18	8	289.898	454.501	476.295	623.768	97.6682	226.617	Apoplastic/cytoplasmic effector	NA	NA	NA
g3010	Contig 5	161	20	8	0.0193757	0	7.9216	2.94198	1.91159	0.574177	Apoplastic effector	LysM domain	NA	Unaffected pathogenicity [Beauveria bassiana]
g3013	Contig 5	117	20	6	10.2433	176.947	115.182	131.721	1.95363	2.66272	Apoplastic effector	NA	NA	NA
g1344	Contig 6	77	21	4	193.48	169.253	256.772	303.366	25.2382	21.1463	Cytoplasmic effector	NA	Hypothetical protein	NA
g1617	Contig 6	191	20	5	0.189072	0.333359	0.666895	0.100821	0	0	Apoplastic effector	NA	Hypothetical protein	Reduced virulence [Blumeria graminis]
g1621	Contig 6	151	19	8	11.3578	171.273	62.7598	326.203	71.5901	518.166	Apoplastic effector	NA	Hypothetical protein	NA
g1654	Contig 6	228	15	4	0.169493	0.352181	0.115196	0.431689	0.470246	0.083448	Apoplastic effector	Auxiliary Activity family 9 (formerly GH61)	Glycoside hydrolase	Effector (plant avirulence determinant) [Magnaporthe oryzae]
g1657	Contig 6	129	17	4	0	0.0702077	1.15174	0.263149	30.3269	0	Apoplastic/cytoplasmic effector	Putative peptidoglycan binding domain	Hypothetical protein	NA
g939	Contig 6	286	17	9	0.472689	0.104641	0.197076	0.173126	0.124915	0.600983	Apoplastic effector	GDSL-like Lipase/Acylhydrolase family	SGNH hydrolase-type esterase domain-containing protein	Effector (plant avirulence determinant) [Magnaporthe oryzae]
g960	Contig 6	159	19	5	0.610343	6.10001	28.7699	69.4623	19.8606	66.388	Apoplastic effector	NA	Hypothetical protein	NA
g18	Contig 7	226	16	10	0.71596	1.11636	1.94309	1.00935	2.79215	1.05605	Apoplastic effector	Cutinase	Carbohydrate esterase family 5 protein	Increased virulence(hypervirulence) [Monilinia fructicola]
g26	Contig 7	292	19	11	19.6759	47.8954	32.3237	41.4041	51.5368	80.4886	Apoplastic effector	NA	Hypothetical protein	NA
g421	Contig 7	176	21	15	1.83028	13.3028	35.0399	29.8826	32.7573	85.35	Apoplastic effector	NA	Hypothetical protein	NA
g668	Contig 7	148	14	6	10.9293	24.0258	85.273	81.6697	29.4852	1254.98	Apoplastic effector	NA	Hypothetical protein	NA
g738	Contig 7	236	18	8	0.886783	68.5642	205.101	26.5853	27.0324	5.8209	Apoplastic effector	NA	NA	NA
g4828	Contig 8	282	16	11	0.0368393	0	0	0	0	0	Apoplastic effector	NA	Hypothetical protein	Unaffected pathogenicity [Sclerotinia sclerotiorum]
g5250	Contig 8	100	19	6	0.06408	0.157275	0.278599	0.113664	4.6953	1.00327	Apoplastic effector	NA	Hypothetical protein	NA
g5252	Contig 8	177	23	10	0	0.168344	0.155141	0	0	0	Apoplastic effector	NA	Hypothetical protein	NA
g5297	Contig 8	114	16	4	0.300266	1.3824	0.719797	0.877288	1.60132	0.0790713	Apoplastic effector	NA	Hypothetical protein	NA
g5347	Contig 8	237	22	14	1.13214	6.80262	5.42779	3.61358	4.05409	1.14952	Apoplastic effector	Glycosyl hydrolase family 45	Endoglucanase V	NA
g7879	Contig 9	262	18	4	1.25548	8.94702	11.687	8.12608	2.99521	2.45259	Apoplastic effector	NA	Hypothetical protein	NA
g7934	Contig 9	227	16	4	9.69152	17.5255	26.4877	6.67679	0	0.42309	Apoplastic effector	Cutinase	Cutinase	Loss of pathogenicity [Pyrenopeziza brassicae]
g8009	Contig 9	148	22	4	0	0	0	0.182493	0	0	Cytoplasmic effector	NA	NA	NA
g8187	Contig 9	207	17	11	0.0679303	0.0590427	0.292006	0	0	0	Apoplastic effector	NA	hypothetical protein	NA
g8298	Contig 9	206	17	6	0	0	0	0	0	0	Apoplastic effector	NA	NA	NA
g8316	Contig 9	100	19	8	31.8414	0.800323	4.61335	16.5009	2.71912	31.5362	Cytoplasmic/apoplastic effector	Bubble protein	hypothetical protein	NA
g8347	Contig 9	157	19	5	51.4349	66.7047	118.395	33.2268	27.0065	4.20497	Apoplastic effector	Egh16-like virulence factor	hypothetical protein	NA
g8411	Contig 9	250	21	8	0.0377643	0.324895	5.15914	0.724241	1.95853	1.33042	Apoplastic effector	Pectate lyase	pectate lyase	Reduced virulence [Nectria haematococca]
g8442	Contig 10	154	18	4	0.226971	0.270747	1.05107	0.417864	2.06173	0.530405	Apoplastic effector	NA	NA	NA
g8457	Contig 10	111	19	12	0.131677	11.1028	14.7062	2.34608	116.734	2.18859	Apoplastic/cytoplasmic effector	NA	Hypothetical protein	NA
g8458	Contig 10	243	20	4	0.146524	0	0	0.15166	0	0.0816623	Apoplastic effector	Auxiliary Activity family 9 (formerly GH61)	Glycoside hydrolase family 61 protein	Unaffected pathogenicity [Fusarium graminearum]
g8548	Contig 10	75	15	6	234.827	337.224	793.587	1687.97	272.427	125.472	Apoplastic effector	NA	Hypothetical protein	NA
g8593	Contig 10	164	23	8	1.18132	42.0612	8.72258	3.64209	0.715938	3.99234	Apoplastic effector	NA	Hypothetical protein	Reduced virulence [Magnaporthe oryzae]
g8726	Contig 10	141	18	4	319.685	98.3287	403.269	623.058	73.9083	377.448	Apoplastic effector	NA	Hypothetical protein	NA
g8791	Contig 10	124	17	4	0	0.413585	0	0.025079	0	0	Apoplastic effector	NA	Hypothetical protein	NA
g8943	Contig 10	194	18	6	0.321303	0	0	0.0361083	0	0.072048	Apoplastic effector	NA	Hypothetical protein	NA
g9063	Contig 11	264	13	4	0.605566	1.23935	1.60238	1.14613	0.101122	0.357104	Apoplastic effector	Cutinase	Cutinase-domain-containing protein	Unaffected pathogenicity [Fusarium solani]
g9079	Contig 11	128	18	12	37.2266	20.2713	9.3244	5.70573	78.8541	4.10114	Apoplastic/cytoplasmic effector	NA	NA	NA
g9122	Contig 11	156	18	8	9096.94	3234.53	2648.07	775.703	1675.96	426.105	Apoplastic effector	Fungal hydrophobin	Hypothetical protein	Reduced virulence [Magnaporthe oryzae]
g9220	Contig 11	121	20	5	0.0890593	4.14746	8.06451	5.49729	78.4594	32.5982	Apoplastic/cytoplasmic effector	NA	NA	NA
g9327	Contig 11	128	18	10	0	0	0	0	0	0	Apoplastic/cytoplasmic effector	NA	NA	NA
g9362	Contig 11	284	18	7	0.303176	0.10743	0.16431	0.108321	0	0.81437	Apoplastic effector	Pregnancy-associated plasma protein-A	Hypothetical protein	Reduced virulence [Coccidioides posadasii]
g9365	Contig 11	154	16	4	290.131	617.215	751.334	1157.84	85.7272	2851.16	Apoplastic effector	NA	Hypothetical protein	NA
g3124	Contig 12	169	16	4	0	0	0	0	0	1.63694	Apoplastic effector	Cysteine-rich secretory protein family	CAP domain-containing protein	Reduced virulence [Fusarium verticillioides]
g3213	Contig 12	202	16	5	1129.26	556.541	1504.33	1590.86	345.25	4067.28	Apoplastic effector	NA	Hypothetical protein	NA
g3228	Contig 12	224	18	4	62.6464	74.4688	105.818	42.5584	229.066	11.8285	Apoplastic effector	Cutinase	Carbohydrate esterase family 5 protein	Unaffected pathogenicity [Fusarium solani]
g3253	Contig 12	131	24	6	0.26094	6.58766	0.859302	0.636507	1.34033	0.717394	Apoplastic effector	NA	Hypothetical protein	NA
g3277	Contig 12	149	15	4	1457.03	392.058	628.048	329.859	16.4395	412.714	Apoplastic effector	NA	Hypothetical protein	NA
g3289	Contig 12	270	19	6	0.688883	81.5109	57.7893	27.3267	14.6201	10.18	Apoplastic effector	Trypsin	Trypsin-like cysteine/serine peptidase domain-containing protein	Effector (plant avirulence determinant) [Phytophthora sojae]
g3301	Contig 12	104	17	6	0	0	0	0	0	0	Apoplastic/cytoplasmic effector	NA	NA	NA
g1732	Contig 13	137	20	14	1.90958	4.15265	2.10439	2.45697	2.17525	14.088	Apoplastic/cytoplasmic effector	NA	Hypothetical protein	NA
g1741	Contig 13	94	18	8	0.020585	0	1.12403	3.01208	0	0	Apoplastic/cytoplasmic effector	NA	Unnamed protein product	NA
g1777	Contig 13	167	17	10	3.69688	1.57518	2.47571	0.350776	0.620102	0.154342	Apoplastic effector	NA	Hypothetical protein	NA
g1793	Contig 13	259	18	7	0	0	0.165719	0	0	0	Apoplastic effector	Pregnancy-associated plasma protein-A	Metalloprotease	Reduced virulence [Coccidioides posadasii]
g1803	Contig 13	94	19	7	0.869207	0.553294	0.486667	0	0.405002	0.091343	Apoplastic effector	NA	NA	NA
g1820	Contig 13	259	15	4	7.64966	1176.33	253.034	140.94	4.24231	1.79037	Apoplastic effector	Peptidase A4 family	NA	NA
g1835	Contig 13	169	15	7	0	0	0.109916	0.117556	0	0	Cytoplasmic effector	NA	Hypothetical protein	NA
g1862	Contig 13	283	19	4	0.541935	3.4392	14.9495	1.34327	5.41264	3.51406	Apoplastic effector	Trypsin	Trypsin-like cysteine/serine peptidase domain-containing protein	NA
g1873	Contig 13	247	19	10	0.0665287	0.04097	0.0775437	0.216512	0.0732947	0.0366613	Cytoplasmic/apoplastic effector	NA	NA	NA
g1877	Contig 13	254	18	7	0.0191657	0.353579	0.158381	0.0801757	0	0	Apoplastic effector	Fungal chitosanase of glycosyl hydrolase group 75	Fungal chitosanase	Increased virulence(hypervirulence) [Fusarium solani]
g1879	Contig 13	178	18	5	7.23726	172.511	143.427	338.27	70.7431	431.934	Cytoplasmic/apoplastic effector	NA	Putative phosphoglycerate mutase family protein	NA
g1933	Contig 13	140	18	6	0	0	0	0	0	0	Apoplastic effector	NA	Hypothetical protein	NA
g1936	Contig 13	153	16	4	136.543	87.8741	205.839	103.874	15.1855	348.991	Apoplastic effector	NA	Hypothetical protein	NA
g1943	Contig 13	248	17	6	0.127559	0.0464087	0.32482	0.033664	0	0	Apoplastic effector	Auxiliary Activity family 9 (formerly GH61)	Glycoside hydrolase	NA
g1966	Contig 13	149	14	6	16.6611	96.0493	105.998	226.212	36.0511	3431.5	Apoplastic effector	NA	Hypothetical protein	NA
g2004	Contig 13	203	18	6	27.6988	63.9379	42.2815	31.4316	8.27147	10.3235	Apoplastic effector	NA	Hypothetical protein	NA
g2005	Contig 13	113	17	4	0	7.55974	0.44128	0	0	0	Apoplastic effector	NA	NA	NA
g2006	Contig 13	113	18	4	0.196442	228.676	20.7598	2.8385	0.270771	0.215671	Apoplastic effector	NA	Hypothetical protein	NA
g2036	Contig 13	85	18	8	0.0217253	0	0	0	0	0	Apoplastic/cytoplasmic effector	NA	Hypothetical protein	NA
g2037	Contig 13	96	19	8	0.196858	0.417817	0	0	0	0	Apoplastic/cytoplasmic effector	NA	Hypothetical protein	NA
