# Supplementary material for: Comparative genomics and transcriptome analysis reveals potential pathogenic mechanisms of Microdochium paspali on seashore paspalum
Source: Front Microbiol. 2023 Sep 15;14:1259241. doi: 10.3389/fmicb.2023.1259241 (PMC10546424; doi:10.3389/fmicb.2023.1259241)
Supplement: Supplementary file 2 [file Data_Sheet_1.ZIP › Supplementary Materials/Table S9.xlsx]

## Sheet: Sheet1
Table S9. Secondary metabolic gene clusters in M. paspali.
Cluster	Location	Type	Known cluster blast	Core gene	Genes in cluster	Average FPKM
						0 h	6 h	12 h	24 h	36 h	48 h
SMGC01	Contig1	NRPS		g3496	g3489-g3502	3.0946	7.08781	5.60424	13.7609	12.0595	56.9486
SMGC02	Contig1	T3PKS		g4191	g4188-g4198	14.7578	21.5941	26.818	49.209	85.3415	101.535
SMGC03	Contig1	Terpene		g4201	g4201-g4203	0	0	0.116737	0	0	0
SMGC04	Contig1	Fungal-RiPP-like		g4485	g4475-g4494	1.47945	16.113	10.9217	11.2038	1.67509	6.28305
SMGC05	Contig1	Fungal-RiPP-like		g4672	g4666-g4677	26.8424	52.7128	29.3135	13.7848	23.9735	5.17884
SMGC06	Contig1	NRPS	Gliovirin	g4724	g4718-g4733	50.7582	20.9083	59.3463	11.9697	86.6456	3.21753
SMGC07	Contig1	Fungal-RiPP-like		g4780	g4771-g4790	4244.83	1216.6	1096.75	1474.36	1295.41	400.691
SMGC08	Contig2	Terpene		g6737	g6733-g6740	19.932	102.5	65.0376	35.5445	2.31162	1.71498
SMGC09	Contig2	Terpene		g7038	g7037-g7040	15.0397	30.0821	36.7858	46.6859	111.773	102.559
SMGC10	Contig2	NRPS-like		g7704	g7700-g7709	16.9439	18.5466	17.9294	25.925	30.4698	13.511
SMGC11	Contig2	T1PKS		g7809	g7802-g7813	0.0787573	0.030626	0.0279613	0.032415	0	0.00870267
SMGC12	Contig2	T1PKS	Monascorubrin	g7826	g7820-g7826	4.27946	3.01021	2.20935	1.8324	0.123537	0.100816
SMGC13	Contig3	Terpene		g5590	g5588-g5591	10.8697	12.1416	3.50557	3.00964	4.2874	1.04711
SMGC14	Contig3	NRPS	Dimethylcoprogen	g5626	g5624-g5631	15.5977	6.3282	2.56648	2.49929	0.918826	1.17011
SMGC15	Contig4	NRPS-like		g9824	g9820-g9831	135.134	61.809	42.4326	129.347	7.34286	31.2483
SMGC16	Contig4	T1PKS	Tetrahydroxynaphthalene	g9875	g9873-g9882	2.17805	6.49686	55.2458	12.5012	28.2084	2.02233
SMGC17	Contig4	Terpene		g9895	g9893-g9898	26.5179	37.6655	53.3225	72.1009	158.874	109.802
SMGC18	Contig4	NRPS-like		g10139	g10134-g10144	0.33047	0.266652	0.260258	0.211537	0.528087	0.235619
SMGC19	Contig5	Fungal-RiPP-like	Clavaric acid	g2899	g2890-g2908	12.6503	42.1699	344.868	460.094	150.663	625.801
SMGC20	Contig5	NRPS		g2975	g2970-g2979	1.96087	2.20837	2.13768	1.77234	2.63817	0.410685
SMGC21	Contig5	Fungal-RiPP-like,NRPS	Tenuazonic acid	g3022	g2999-g3029	6.93902	92.059	30.7836	20.62	1.45364	0.869436
SMGC22	Contig6	Fungal-RiPP-like		g929	g919-g945	0.321845	14.0725	9.69322	97.4521	0.364979	4.33683
SMGC23	Contig6	Terpene	Squalestatin S1	g1331	g1330-g1334	134.159	138.053	117.312	101.855	59.2478	36.432
SMGC24	Contig6	NRPS		g1443	g1439-g1448	13.5286	17.4786	25.6416	28.1196	18.1082	57.2374
SMGC25	Contig6	NRP-metallophore,NRPS		g1505	g1499-g1512	3.07783	1.76492	2.35276	3.02389	3.54885	3.43321
SMGC26	Contig7	T1PKS		g104	g99-g107	0.116031	0.0151793	0.0830927	0.0245133	0.022538	0.300447
SMGC27	Contig7	Terpene	Koraiol	g708	g707-g709	1.63845	0.281129	2.03195	0.260734	0	0.227098
SMGC28	Contig7	Terpene		g858	g854-g861	1.67319	46.1445	76.713	70.3658	5.41275	22.4203
SMGC29	Contig8	T1PKS		g4854	g4851-g4859	0.179972	0.199338	0.445903	0.663976	0.516897	0.612183
SMGC30	Contig8	NRPS-like	Choline	g4977	g4973-g4983	45.6959	30.2386	25.0375	24.1627	21.143	12.5585
SMGC31	Contig8	Fungal-RiPP-like		g5006	g5000-g5013	11.7273	2.03532	8.35203	3.89085	0.535774	1.75366
SMGC32	Contig8	T1PKS		g5051	g5048-g5057	38.3898	33.9446	24.804	21.971	24.84	14.8925
SMGC33	Contig9	NRPS		g7898	g7891-g7902	2.28198	8.1374	3.78144	8.02582	5.33578	10.7034
SMGC34	Contig9	T3PKS		g8190	g8184-g8191	3.74702	6.56111	12.2163	9.91194	11.2072	2.88811
SMGC35	Contig9	NRPS-like		g8239	g8233-g8248	0.583528	1.19469	1.18327	1.65334	12.2726	18.3028
SMGC36	Contig9	T1PKS		g8259	g8255-g8263	4.89121	32.3593	55.4399	117.582	8.43158	121.88
SMGC37	Contig9	Terpene		g8312	g8310-g8314	1.50858	7.02527	5.259	8.5399	2.07241	1.53079
SMGC38	Contig9	NRPS-like,Indole		g8327	g8318-g8329	0	0.0149067	0.459353	1.18747	0.0685623	0
SMGC39	Contig9	T1PKS,NRPS	Cytochalasin E/K	g8352	g8348-g8359	1.88803	9.12088	17.5252	59.4822	13.0349	46.9677
SMGC40	Contig10	Fungal-RiPP-like		g8554	g8546-g8563	0.288676	0.4245	0.647231	4.28432	1.20969	1.19068
SMGC41	Contig10	Fungal-RiPP-like		g8620	g8613-g8631	8.67212	91.381	132.194	187.904	17.9898	178.186
SMGC42	Contig10	NRPS-like,Terpene		g8677	g8673-g8682	3.23845	6.35218	6.26034	7.16676	3.68557	2.66014
SMGC43	Contig10	Fungal-RiPP-like		g8860	g8850-g8866	0.465618	0.170102	0.792703	2.15886	0.132592	0.487888
SMGC44	Contig10	Terpene		g8937	g8934-g8940	7.11907	5.87887	27.2392	8.9354	13.2622	0.569476
SMGC45	Contig10	Fungal-RiPP-like		g8964	g8953-g8975	9.84147	6.8191	12.0725	5.25528	0.117991	0.472374
SMGC46	Contig12	NRPS,T1PKS		g3046	g3039-g3051	0	0.0139573	0.0376517	0.041617	0.044492	0
SMGC47	Contig12	T1PKS		g3156	g3151-g3161	0	0	0	0.00314133	0	0.0695417
SMGC48	Contig13	T1PKS,NRPS		g1780	g1773-g1786	4.31564	17.5615	8.59186	10.4715	0.378928	0.076199
SMGC49	Contig13	Indole		g1960	g1959-g1961	3.79335	19.6016	103.097	44.2975	17.8965	5.9789
SMGC50	Contig13	Fungal-RiPP-like		g1989	g1982-g1999	1.33595	1.25517	0.596063	0.328217	0	0.133344
